# Supplementary material for: Associating cancer-related RNA structure disrupting SNPs in LincRNAs to function
Source: BMC Genomics. 2025 Dec 12;26:1100. doi: 10.1186/s12864-025-12226-0 (PMC12701586; doi:10.1186/s12864-025-12226-0)
Supplement: Supplementary file 2 — Supplementary Material 2 [file 12864_2025_12226_MOESM2_ESM.xlsx]

## Sheet: SNP cancer frequency
SNP cancer type	Abbrevation	Frequency
Uterine Corpus Endometrial Carcinoma	UCEC	208
Cervical squamous cell carcinoma and endocervical adenocarcinoma	CESC	34
Skin Cutaneous Melanoma	SKCM	34
Colon adenocarcinoma	COAD	31
Breast invasive carcinoma	BRCA	29
Lung adenocarcinoma	LUAD	27
Lung squamous cell carcinoma	LUSC	26
Esophageal carcinoma	ESCA	22
Stomach adenocarcinoma	STAD	18
Ovarian serous cyStomach adenocarcinomaenocarcinomaarian serous cyStomach adenocarcinomaenocarcinoma	OV	17
Sarcomaoma	SARC	14
Liver hepatocellular carcinoma	LIHC	14
Head and Neck squamous cell carcinoma	HNSC	12
Glioblastoma multiforme	GBM	11
Bladder Urothelial Carcinoma	BLCA	8
Rectum adenocarcinoma	READ	7
Kidney renal papillary cell carcinoma	KIRP	5
Prostate adenocarcinoma	PRAD	5
Kidney renal clear cell carcinoma	KIRC	4
Brain Lower Grade Glioma	LGG	4
Cholangiocarcinoma	CHOL	3
Acute Myeloid Leukemia	LAML	3
Pancreatic adenocarcinoma	PAAD	2
Thymoma	THYM	2
Colon adenocarcinoma;Uterine Corpus Endometrial Carcinoma	COAD;UCEC	2
Lymphoid Neoplasm Diffuse Large B-cell Lymphoma	DLBC	2
Mesotheliomathelioma	MESO	2
Uterine Corpus Endometrial Carcinoma;Lung adenocarcinoma	UCEC;LUAD	1
Skin Cutaneous Melanoma;Stomach adenocarcinoma;Uterine Corpus Endometrial Carcinoma	SKCM;STAD;UCEC	1
Cervical squamous cell carcinoma and endocervical adenocarcinoma;Breast invasive carcinoma	CESC;BRCA	1
Head and Neck squamous cell carcinoma;Colon adenocarcinoma	HNSC;COAD	1
Uveal Melanoma	UVM	1
Breast invasive carcinoma;Stomach adenocarcinoma;Uterine Corpus Endometrial Carcinoma	BRCA;STAD;UCEC	1
Pheochromocytoma and Paraganglioma	PCPG	1
Sarcomaoma;Breast invasive carcinoma	SARC;BRCA	1
Cervical squamous cell carcinoma and endocervical adenocarcinoma;Sarcomaoma	CESC;SARC	1
Uterine CarcinoSarcomaomaoma	UCS	1
Adrenocortical carcinoma	ACC	1
Rectum adenocarcinoma;Uterine Corpus Endometrial Carcinoma	READ;UCEC	1
Stomach adenocarcinoma;Colon adenocarcinoma;Rectum adenocarcinoma	STAD;COAD;READ	1
