# Supplementary material for: Associating cancer-related RNA structure disrupting SNPs in LincRNAs to function
Source: BMC Genomics. 2025 Dec 12;26:1100. doi: 10.1186/s12864-025-12226-0 (PMC12701586; doi:10.1186/s12864-025-12226-0)
Supplement: Supplementary file 3 — Supplementary Material 3 [file 12864_2025_12226_MOESM3_ESM.xlsx]

## Sheet: cancer abbreviation
Cancer name	Abbrevation
Glioblastoma multiforme	GBM
Ovarian serous cystadenocarcinoma	OV
Lung squamous cell carcinoma	LUSC
Acute Myeloid Leukemia	LAML
Colon adenocarcinoma	COAD
Kidney renal clear cell carcinoma	KIRC
Lung adenocarcinoma	LUAD
Rectum adenocarcinoma	READ
Breast invasive carcinoma	BRCA
Stomach adenocarcinoma	STAD
Uterine Corpus Endometrial Carcinoma	UCEC
Kidney renal papillary cell carcinoma	KIRP
Head and Neck squamous cell carcinoma	HNSC
Liver hepatocellular carcinoma	LIHC
Brain Lower Grade Glioma	LGG
Bladder Urothelial Carcinoma	BLCA
Thyroid carcinoma	THCA
Cervical squamous cell carcinoma and endocervical adenocarcinoma	CESC
Prostate adenocarcinoma	PRAD
Pancreatic adenocarcinoma	PAAD
Lymphoid Neoplasm Diffuse Large B-cell Lymphoma	DLBC
Skin Cutaneous Melanoma	SKCM
Sarcoma	SARC
Kidney Chromophobe	KICH
Esophageal carcinoma	ESCA
Uterine Carcinosarcoma	UCS
Adrenocortical carcinoma	ACC
Mesothelioma	MESO
Pheochromocytoma and Paraganglioma	PCPG
Uveal Melanoma	UVM
Cholangiocarcinoma	CHOL
Testicular Germ Cell Tumors	TGCT
Thymoma	THYM
Chronic Myelogenous Leukemia	LCML

## Sheet: Results of structure disruption
LincRNA-SNP	Genomic features of SNP	Euclidean dist.	P-value	Genomic coodrinates of disruopted region (1-based)	SNP cancer type	Gene Name	Gene ID	Transcript length	Count of SNPs	LincRNA cancer type	Common cancer
ENST00000625107.1-C863A	chr15-39252630-C-A:+	0.6062	0.0025	chr15:39252610-39252672:+	UCEC	LINC02915	ENSG00000175746.7	3078	115	BRCA;LUAD (LncSpA)	No common cancer
ENST00000620266.1-A372G	chr17-68127037-A-G:+	0.5446	0.0033	chr17:68127008-68127057:+	PCPG	ENSG00000278730	ENSG00000278730.1	2921	81	No annotation	No common cancer
ENST00000624517.1-T152C	chr1-16702956-T-C:+	0.605	0.0033	chr1:16701670-16702984:+	UCEC	ENSG00000279151	ENSG00000279151.1	406	3	STAD (LncSpA)	No common cancer
ENST00000608216.5-C230T	chr17-18543675-G-A:-	0.5117	0.0054	chr17:18542986-18551516:-	UCEC	FAM106A	ENSG00000273018.7	929	13	LAML (LncSpA)	No common cancer
ENST00000657777.1-C180T	chr22-44571408-C-T:+	0.5277	0.0062	chr22:44569388-44571476:+	STAD	LINC00207	ENSG00000187012.11	679	28	No annotation	No common cancer
ENST00000316786.1-G327A	chr9-129322087-G-A:+	0.5249	0.0063	chr9:129322049-129322144:+	CESC	LINC02913	ENSG00000179082.3	3145	33	No annotation	No common cancer
ENST00000316786.1-A686T	chr9-129322446-A-T:+	0.5055	0.0074	chr9:129322445-129322516:+	LUSC	LINC02913	ENSG00000179082.3	3145	33	No annotation	No common cancer
ENST00000445817.1-C1814A	chr1-227430878-C-A:+	0.5	0.0078	chr1:227430870-227430920:+	UCEC	LINC01641	ENSG00000234277.3	1971	32	No annotation	No common cancer
ENST00000623673.1-G409C	chr5-442752-C-G:-	0.4968	0.008	chr5:442732-442801:-	LUSC	EXOC3-AS1	ENSG00000221990.5	1663	38	No annotation	No common cancer
ENST00000621462.4-A757G	chr22-24648221-A-G:+	0.4923	0.0083	chr22:24647066-24648308:+	UCEC	BCRP3	ENSG00000215481.9	1021	33	KIRP;TGCT (LncSpA)	No common cancer
ENST00000356020.2-C602G	chr3-128574095-G-C:-	0.4882	0.0086	chr3:128574037-128574126:-	BRCA	LINC01565	ENSG00000198685.4	2697	74	LAML (LncSpA)	No common cancer
ENST00000580528.2-C1110T	chr7-44985425-G-A:-	0.4862	0.0087	chr7:44985383-44985432:-	UCEC	SNHG15	ENSG00000232956.10	2998	13	No annotation	No common cancer
ENST00000437322.2-G685A	chrX-49878214-C-T:-	0.5523	0.0095	chrX:49878164-49878220:-	UCEC	USP27X-DT	ENSG00000234390.4	2175	25	No annotation	No common cancer
ENST00000511596.5-C331A	chr5-17926876-C-A:+	0.4464	0.0095	chr5:17926840-17926889:+	COAD	LINC02223	ENSG00000249937.9	578	4	No annotation	No common cancer
ENST00000642173.1-A224C	chr5-160485446-A-C:+	0.4455	0.0096	chr5:160485439-160485545:+	SARC	MIR3142HG	ENSG00000253522.6	2204	14	ESCA;COAD;READ (lncRNAfunc)-SKCM;UVM (LncSpA)	No common cancer
ENST00000623100.2-G796T	chr13-112679417-G-T:+	0.4726	0.0098	chr13:112679360-112679448:+	LUSC	ATP11AUN	ENSG00000197595.4	2241	44	LUAD;UVM (LncSpA)	No common cancer
ENST00000655453.1-G112A	chr14-38256313-G-A:+	0.4662	0.0103	chr14:38256264-38256316:+	COAD	ENSG00000259072	ENSG00000259072.2	623	9	ESCA;LAML (LncSpA)	No common cancer
ENST00000623100.2-G799A	chr13-112679420-G-A:+	0.4588	0.011	chr13:112679360-112679448:+	LUSC	ATP11AUN	ENSG00000197595.4	2241	44	LUAD;UVM (LncSpA)	No common cancer
ENST00000628855.1-G1266A	chr7-32761544-G-A:+	0.4587	0.011	chr7:32761538-32761589:+	COAD	LINC00997	ENSG00000281332.1	2646	26	KIRP (lncRNAfunc)	No common cancer
ENST00000623100.2-G870A	chr13-112679491-G-A:+	0.5299	0.0111	chr13:112679426-112679515:+	UCEC	ATP11AUN	ENSG00000197595.4	2241	44	LUAD;UVM (LncSpA)	No common cancer
ENST00000637710.1-G113T	chr6-57961174-C-A:-	0.4525	0.0115	chr6:57959111-57961201:-	KIRP	ENSG00000283352	ENSG00000283352.1	675	24	No annotation	No common cancer
ENST00000647681.1-G468A	chr5-2753302-G-A:+	0.4502	0.0118	chr5:2752728-2753352:+	UCEC	C5orf38	ENSG00000186493.14	890	69	No annotation	No common cancer
ENST00000420918.3-C1949A	chr2-61142175-G-T:-	0.4169	0.0123	chr2:61142094-61142191:-	UCEC	ENSG00000212978	ENSG00000212978.6	2532	4	KICH;UCEC (lncRNAfunc)	UCEC
ENST00000660831.1-T572C	chr20-60070801-T-C:+	0.4148	0.0125	chr20:60070766-60070822:+	READ	LINC02910	ENSG00000176659.10	2727	44	No annotation	No common cancer
ENST00000649986.1-A194C	chr15-96783582-A-C:+	0.4407	0.0127	chr15:96783551-96783643:+	PAAD	SPATA8	ENSG00000185594.7	1083	110	No annotation	No common cancer
ENST00000573270.1-A513G	chr17-4616890-A-G:+	0.4112	0.0129	chr17:4616865-4616935:+	UCEC	LINC01996	ENSG00000261863.1	1273	3	STAD (LncSpA)	No common cancer
ENST00000421003.5-G1145A	chr1-246780438-G-A:+	0.4347	0.0134	chr1:246780426-246780490:+	READ;UCEC	LINC01341	ENSG00000227953.7	2600	42	BLCA;PRAD (lncRNAfunc)-LAML;THYM (LncSpA)	No common cancer
ENST00000670892.1-G1581T	chr6-133106373-G-T:+	0.3862	0.0137	chr6:133106367-133106430:+	UCEC	LINC00326	ENSG00000231023.8	2219	19	SKCM;UCS (LncSpA)	No common cancer
ENST00000649108.1-A741T	chr2-188734451-T-A:-	0.377	0.0139	chr2:188734428-188734515:-	BLCA	DIRC1	ENSG00000174325.6	1037	51	No annotation	No common cancer
ENST00000624527.3-G903T	chr6-2623460-C-A:-	0.398	0.0145	chr6:2623437-2623487:-	UCEC	LINC01600	ENSG00000164385.10	2450	72	No annotation	No common cancer
ENST00000608216.5-C390G	chr17-18542149-G-C:-	0.3786	0.0147	chr17:18542108-18542168:-	LIHC	FAM106A	ENSG00000273018.7	929	13	LAML (LncSpA)	No common cancer
ENST00000316786.1-C693T	chr9-129322453-C-T:+	0.4188	0.0153	chr9:129322445-129322505:+	UCEC	LINC02913	ENSG00000179082.3	3145	33	No annotation	No common cancer
ENST00000657184.2-C488T	chr1-209429398-C-T:+	0.3925	0.0153	chr1:209429392-209430461:+	SKCM	MIR205HG	ENSG00000230937.13	809	15	No annotation	No common cancer
ENST00000507870.1-A624G	chr4-177975805-A-G:+	0.4186	0.0153	chr4:177966724-177975808:+	STAD	LINC01098	ENSG00000231171.4	1034	69	No annotation	No common cancer
ENST00000621462.4-C716G	chr22-24647058-C-G:+	0.4185	0.0154	chr22:24647011-24647070:+	OV	BCRP3	ENSG00000215481.9	1021	33	KIRP;TGCT (LncSpA)	No common cancer
ENST00000614356.1-G170A	chr10-46398531-G-A:+	0.4136	0.016	chr10:46398530-46398607:+	UCEC	LINC00842	ENSG00000285294.1	2872	3	No annotation	No common cancer
ENST00000606664.1-G1407A	chr8-141435951-G-A:+	0.4735	0.0168	chr8:141435937-141435986:+	UCEC	ENSG00000271959	ENSG00000271959.1	2961	51	No annotation	No common cancer
ENST00000578492.5-C2558A	chr17-64749837-G-T:-	0.3631	0.017	chr17:64749792-64749918:-	UCEC	ARHGAP27P1-BPTFP1-KPNA2P3	ENSG00000215769.8	2732	95	CHOL;KIRC;BLCA;KIRP;READ (lncRNAfunc)	No common cancer
ENST00000557804.1-C443T	chr15-91032505-C-T:+	0.4053	0.0172	chr15:91032494-91034933:+	PRAD	VPS33B-DT	ENSG00000214432.9	2159	32	No annotation	No common cancer
ENST00000375204.2-C1381G	chr9-97294906-C-G:+	0.4037	0.0174	chr9:97294894-97294956:+	LIHC	SUGT1P4-STRA6LP	ENSG00000254876.5	3161	49	No annotation	No common cancer
ENST00000326539.6-G101C	chr20-4740568-C-G:-	0.4023	0.0176	chr20:4740517-4740581:-	UCEC	PRNT	ENSG00000180259.10	2333	37	No annotation	No common cancer
ENST00000301683.7-C838A	chr17-42879354-G-T:-	0.4664	0.0177	chr17:42879344-42879408:-	UCEC	LINC00671	ENSG00000213373.7	1958	14	KICH;KIRP (lncRNAfunc)-KIRC;KIRP (LncSpA)	No common cancer
ENST00000625191.3-T761G	chr5-179642438-A-C:-	0.4003	0.0179	chr5:179642431-179642481:-	BRCA	C5orf60	ENSG00000204661.9	1208	46	TGCT (LncSpA)	No common cancer
ENST00000650204.1-C1356T	chr7-97966931-G-A:-	0.4004	0.0179	chr7:97966870-97966962:-	LGG	ENSG00000285725	ENSG00000285725.1	1910	20	No annotation	No common cancer
ENST00000533812.6-C987A	chr11-130854852-G-T:-	0.372	0.0183	chr11:130854817-130861783:-	UCEC	LINC02551	ENSG00000254842.6	2203	17	No annotation	No common cancer
ENST00000318245.5-C140A	chr13-75871177-C-A:+	0.3717	0.0184	chr13:75871081-75873690:+	UCEC	LMO7DN	ENSG00000178734.5	1167	8	No annotation	No common cancer
ENST00000567527.1-C526T	chr15-25088186-C-T:+	0.3709	0.0185	chr15:25088088-25088199:+	OV	ENSG00000261069	ENSG00000261069.3	1236	28	THCA (lncRNAfunc)	No common cancer
ENST00000602755.1-C280T	chr1-109100472-C-T:+	0.4589	0.0187	chr1:109100432-109100504:+	SKCM	ENSG00000270066	ENSG00000270066.3	427	15	No annotation	No common cancer
ENST00000660831.1-C244G	chr20-60069920-C-G:+	0.3945	0.0188	chr20:60069909-60069958:+	LUAD	LINC02910	ENSG00000176659.10	2727	44	No annotation	No common cancer
ENST00000625191.3-C318A	chr5-179643479-G-T:-	0.3688	0.0189	chr5:179643449-179644036:-	COAD	C5orf60	ENSG00000204661.9	1208	46	TGCT (LncSpA)	No common cancer
ENST00000573866.2-T123C	chr17-19112514-A-G:-	0.394	0.0189	chr17:19112417-19112579:-	SKCM	ENSG00000262202	ENSG00000262202.4	637	14	LAML (LncSpA)	No common cancer
ENST00000656444.1-C424G	chr5-95858924-C-G:+	0.4557	0.0191	chr5:95858858-95859002:+	BRCA	LINC01554	ENSG00000236882.8	1585	9	CHOL;KIRC (lncRNAfunc)-LIHC (LncSpA)	No common cancer
ENST00000495520.5-G326A	chr6-167791019-C-T:-	0.3873	0.02	chr6:167790967-167796630:-	UCEC	LINC01558	ENSG00000146521.11	1652	16	No annotation	No common cancer
ENST00000660831.1-C275A	chr20-60069951-C-A:+	0.3872	0.02	chr20:60069935-60069984:+	UCEC	LINC02910	ENSG00000176659.10	2727	44	No annotation	No common cancer
ENST00000375204.2-C1232A	chr9-97294023-C-A:+	0.3858	0.0203	chr9:97294011-97294103:+	UCEC	SUGT1P4-STRA6LP	ENSG00000254876.5	3161	49	No annotation	No common cancer
ENST00000574842.1-C616A	chr10-27250418-C-A:+	0.3842	0.0206	chr10:27250397-27250503:+	UCEC	ENSG00000262412	ENSG00000262412.1	1002	43	No annotation	No common cancer
ENST00000477916.5-C1068T	chr1-23627288-C-T:+	0.3587	0.0207	chr1:23627220-23627295:+	BRCA	MDS2	ENSG00000197880.10	1781	28	No annotation	No common cancer
ENST00000534991.3-C396T	chr21-32393525-C-T:+	0.3826	0.0209	chr21:32393498-32393555:+	UCEC	URB1-AS1	ENSG00000256073.3	831	9	KICH (lncRNAfunc)	No common cancer
ENST00000624935.3-C311A	chr2-88811580-G-T:-	0.3563	0.0211	chr2:88811572-88811621:-	BLCA	ENSG00000240040	ENSG00000240040.6	705	35	DLBC (LncSpA)	No common cancer
ENST00000620266.1-A2529C	chr17-68129194-A-C:+	0.356	0.0211	chr17:68129187-68129250:+	UCEC	ENSG00000278730	ENSG00000278730.1	2921	81	No annotation	No common cancer
ENST00000640695.1-G229T	chr1-110482825-G-T:+	0.3813	0.0211	chr1:110474064-110482830:+	UCEC	ENSG00000283999	ENSG00000283999.1	1186	12	No annotation	No common cancer
ENST00000478164.1-G503C	chr20-25775252-C-G:-	0.3805	0.0212	chr20:25775207-25775263:-	LIHC	FAM182B	ENSG00000175170.16	992	19	No annotation	No common cancer
ENST00000375204.2-C1269T	chr9-97294060-C-T:+	0.3788	0.0215	chr9:97294031-97294083:+	BRCA	SUGT1P4-STRA6LP	ENSG00000254876.5	3161	49	No annotation	No common cancer
ENST00000648819.1-C764G	chr2-87052883-G-C:-	0.3532	0.0217	chr2:87052842-87052955:-	LUAD	ANAPC1P2	ENSG00000285793.1	2217	39	No annotation	No common cancer
ENST00000663929.1-T343C	chr3-109459884-T-C:+	0.3521	0.0219	chr3:109417881-109647569:+	UCEC	LINC01205	ENSG00000228980.4	1102	19	TGCT (LncSpA)	No common cancer
ENST00000448744.5-C420G	chr6-108760399-C-G:+	0.3761	0.022	chr6:108760382-108768468:+	UCEC	LINC00222	ENSG00000203801.8	1751	9	No annotation	No common cancer
ENST00000647681.1-A447G	chr5-2752751-A-G:+	0.3751	0.0222	chr5:2752738-2753317:+	COAD	C5orf38	ENSG00000186493.14	890	69	No annotation	No common cancer
ENST00000376800.7-C233A	chr6-29975344-C-A:+	0.4342	0.0224	chr6:29975318-29975394:+	KIRP	HCG9	ENSG00000204625.10	663	10	No annotation	No common cancer
ENST00000557109.5-G135T	chr14-101560269-C-A:-	0.4339	0.0225	chr14:101560267-101560357:-	LUSC	DIO3OS	ENSG00000258498.9	686	11	READ (lncRNAfunc)-READ (LncSpA)	No common cancer
ENST00000450804.3-G234A	chr11-72570893-G-A:+	0.3731	0.0226	chr11:72570865-72571080:+	UCEC	LINC01537	ENSG00000227467.3	2450	3	ACC (LncSpA)	No common cancer
ENST00000660831.1-G590A	chr20-60070819-G-A:+	0.3479	0.0228	chr20:60070766-60070822:+	HNSC	LINC02910	ENSG00000176659.10	2727	44	No annotation	No common cancer
ENST00000693413.1-G1373T	chr14-105925040-G-T:+	0.3723	0.0228	chr14:105924948-105925049:+	UCEC	FAM30A	ENSG00000226777.8	1619	19	PCPG (lncRNAfunc)-LAML;PCPG (LncSpA)	No common cancer
ENST00000660831.1-G509A	chr20-60070738-G-A:+	0.3461	0.0231	chr20:60070638-60070836:+	SKCM	LINC02910	ENSG00000176659.10	2727	44	No annotation	No common cancer
ENST00000581725.5-G269T	chr18-6928136-C-A:-	0.3708	0.0231	chr18:6926534-6928165:-	UCEC	LINC00668	ENSG00000265933.5	1902	1	PRAD;LUSC (lncRNAfunc)-COAD;PRAD;READ (LncSpA)	No common cancer
ENST00000651587.1-G312C	chr8-127796011-G-C:+	0.3691	0.0234	chr8:127795970-127796019:+	BRCA	PVT1	ENSG00000249859.13	2444	6	No annotation	No common cancer
ENST00000456090.2-C387T	chr17-17675412-G-A:-	0.3674	0.0238	chr17:17675368-17675434:-	SARC	SMCR2	ENSG00000223979.2	564	1	No annotation	No common cancer
ENST00000663929.1-G136A	chr3-109410162-G-A:+	0.3674	0.0238	chr3:109410120-109410171:+	OV	LINC01205	ENSG00000228980.4	1102	19	TGCT (LncSpA)	No common cancer
ENST00000316786.1-C690G	chr9-129322450-C-G:+	0.3657	0.0241	chr9:129322447-129322503:+	BLCA	LINC02913	ENSG00000179082.3	3145	33	No annotation	No common cancer
ENST00000483544.1-G376A	chr12-24583793-C-T:-	0.364	0.0245	chr12:24583783-24583835:-	UCEC	LINC00477	ENSG00000197503.4	1710	106	DLBC;LAML (LncSpA)	No common cancer
ENST00000624527.3-G900A	chr6-2623463-C-T:-	0.3382	0.0249	chr6:2623437-2623487:-	SKCM	LINC01600	ENSG00000164385.10	2450	72	No annotation	No common cancer
ENST00000379677.2-C745A	chr2-27707901-G-T:-	0.3379	0.0249	chr2:27707869-27707977:-	UCEC	LINC01460	ENSG00000205334.3	2860	25	OV (LncSpA)	No common cancer
ENST00000454482.2-C1536T	chr21-37221628-C-T:+	0.3622	0.0249	chr21:37221576-37221629:+	STAD	DSCR9	ENSG00000230366.9	1644	42	No annotation	No common cancer
ENST00000356020.2-C801A	chr3-128573896-G-T:-	0.3578	0.0258	chr3:128573848-128573978:-	UCEC	LINC01565	ENSG00000198685.4	2697	74	LAML (LncSpA)	No common cancer
ENST00000662797.1-G1369A	chr3-37435016-G-A:+	0.3324	0.0262	chr3:37416701-37437615:+	LUAD	C3orf35	ENSG00000198590.12	1608	12	No annotation	No common cancer
ENST00000639819.1-G1837T	chr20-46456757-C-A:-	0.3175	0.0263	chr20:46456733-46456815:-	UCEC	ENSG00000283757	ENSG00000283757.1	1995	9	No annotation	No common cancer
ENST00000436123.1-C2189A	chr3-24097044-G-T:-	0.3311	0.0265	chr3:24097043-24097117:-	LUAD	LINC00691	ENSG00000224074.3	2964	19	No annotation	No common cancer
ENST00000602772.5-G992T	chrX-74069708-G-T:+	0.3303	0.0267	chrX:74069703-74069775:+	UCEC	JPX	ENSG00000225470.8	1692	17	No annotation	No common cancer
ENST00000648264.1-G381C	chr7-44034241-C-G:-	0.3538	0.0267	chr7:44034161-44034243:-	LUSC	ENSG00000285596	ENSG00000285596.1	2698	40	No annotation	No common cancer
ENST00000477916.5-G1014A	chr1-23627234-G-A:+	0.3537	0.0268	chr1:23627223-23627272:+	SKCM	MDS2	ENSG00000197880.10	1781	28	No annotation	No common cancer
ENST00000674356.1-G748A	chr3-133929065-C-T:-	0.3301	0.0268	chr3:133929018-133929067:-	KIRC	C3orf36	ENSG00000288547.3	1668	87	No annotation	No common cancer
ENST00000375204.2-C1271T	chr9-97294062-C-T:+	0.3529	0.0269	chr9:97294031-97294083:+	COAD	SUGT1P4-STRA6LP	ENSG00000254876.5	3161	49	No annotation	No common cancer
ENST00000440244.1-T720G	chr6-28861363-A-C:-	0.3287	0.0271	chr6:28861356-28861405:-	UCEC	LINC01623	ENSG00000225595.2	2458	37	LGG;PRAD (LncSpA)	No common cancer
ENST00000564580.5-C739A	chr16-29090827-C-A:+	0.3133	0.0274	chr16:29090757-29090837:+	GBM	RRN3P2	ENSG00000103472.10	2132	106	No annotation	No common cancer
ENST00000356020.2-A984T	chr3-128573713-T-A:-	0.3504	0.0275	chr3:128573699-128573748:-	OV	LINC01565	ENSG00000198685.4	2697	74	LAML (LncSpA)	No common cancer
ENST00000653206.1-G607C	chr2-41892765-G-C:+	0.3504	0.0275	chr2:41892709-41892811:+	UCEC	LINC01913	ENSG00000214691.9	1892	8	PAAD;STAD (LncSpA)	No common cancer
ENST00000450440.1-C1586T	chr2-130690304-C-T:+	0.327	0.0275	chr2:130690286-130691546:+	GBM	ENSG00000282944	ENSG00000282944.1	1762	11	No annotation	No common cancer
ENST00000650364.1-C904A	chr14-98717381-C-A:+	0.3266	0.0276	chr14:98717370-98717428:+	UCEC	LINC02914	ENSG00000176605.9	1284	55	No annotation	No common cancer
ENST00000662817.1-G999A	chr9-62857969-C-T:-	0.3486	0.028	chr9:62857880-62857980:-	SKCM	LERFS	ENSG00000234665.9	1969	58	No annotation	No common cancer
ENST00000495520.5-C305T	chr6-167791040-G-A:-	0.4041	0.0281	chr6:167791038-167796622:-	UCEC	LINC01558	ENSG00000146521.11	1652	16	No annotation	No common cancer
ENST00000370624.1-C132T	chr1-84631704-G-A:-	0.3481	0.0281	chr1:84631649-84634946:-	UCEC	LINC01555	ENSG00000180869.4	2884	15	COAD;READ (LncSpA)	No common cancer
ENST00000657777.1-G427C	chr22-44572201-G-C:+	0.4042	0.0281	chr22:44572197-44572246:+	BRCA	LINC00207	ENSG00000187012.11	679	28	No annotation	No common cancer
ENST00000651587.1-G291A	chr8-127795990-G-A:+	0.3249	0.0281	chr8:127795971-127796020:+	CESC	PVT1	ENSG00000249859.13	2444	6	No annotation	No common cancer
ENST00000511821.1-G387A	chr5-17354419-G-A:+	0.4039	0.0282	chr5:17354407-17354468:+	BRCA;STAD;UCEC	ENSG00000248223	ENSG00000248223.1	867	59	No annotation	No common cancer
ENST00000649862.1-G716A	chr2-41947495-C-T:-	0.3228	0.0286	chr2:41938602-41947532:-	UCEC	LINC02898	ENSG00000205086.8	1241	12	No annotation	No common cancer
ENST00000655453.1-G166C	chr14-38256367-G-C:+	0.3459	0.0286	chr14:38256351-38256406:+	BRCA	ENSG00000259072	ENSG00000259072.2	623	9	ESCA;LAML (LncSpA)	No common cancer
ENST00000367207.7-C1472A	chr1-204032866-G-T:-	0.3458	0.0287	chr1:204032840-204032889:-	UCEC	LINC00303	ENSG00000176754.13	1891	58	No annotation	No common cancer
ENST00000375204.2-C748T	chr9-97287696-C-T:+	0.3225	0.0287	chr9:97287694-97290593:+	UCEC	SUGT1P4-STRA6LP	ENSG00000254876.5	3161	49	No annotation	No common cancer
ENST00000557109.5-G130A	chr14-101560274-C-T:-	0.4015	0.0287	chr14:101560264-101560313:-	PRAD	DIO3OS	ENSG00000258498.9	686	11	READ (lncRNAfunc)-READ (LncSpA)	No common cancer
ENST00000655125.1-T798C	chr6-10429890-A-G:-	0.3214	0.029	chr6:10429832-10429941:-	LGG	LINC00518	ENSG00000183674.12	1433	39	No annotation	No common cancer
ENST00000636153.1-G495T	chr1-200368703-C-A:-	0.3213	0.029	chr1:200368692-200368741:-	UCEC	LINC00862	ENSG00000203721.8	1186	5	DLBC (LncSpA)	No common cancer
ENST00000405369.3-C681A	chr22-47461602-G-T:-	0.343	0.0294	chr22:47461546-47461610:-	UCEC	LINC01644	ENSG00000218357.3	984	12	THCA (LncSpA)	No common cancer
ENST00000426869.3-A468C	chr17-22299679-A-C:+	0.3424	0.0295	chr17:22299627-22299776:+	CESC	FAM27E5	ENSG00000178130.9	682	96	No annotation	No common cancer
ENST00000597420.1-G117A	chr19-53788898-G-A:+	0.3422	0.0296	chr19:53788876-53788940:+	CESC	ENSG00000269564	ENSG00000269564.1	387	1	TGCT (LncSpA)	No common cancer
ENST00000625107.1-T704A	chr15-39252471-T-A:+	0.3175	0.03	chr15:39252465-39252565:+	GBM	LINC02915	ENSG00000175746.7	3078	115	BRCA;LUAD (LncSpA)	No common cancer
ENST00000326539.6-G1123A	chr20-4732492-C-T:-	0.3165	0.0303	chr20:4732474-4732523:-	PRAD	PRNT	ENSG00000180259.10	2333	37	No annotation	No common cancer
ENST00000574842.1-G676C	chr10-27250478-G-C:+	0.339	0.0304	chr10:27250420-27250482:+	BRCA	ENSG00000262412	ENSG00000262412.1	1002	43	No annotation	No common cancer
ENST00000652112.1-G2124A	chr22-22322743-G-A:+	0.3386	0.0305	chr22:22322677-22322763:+	PRAD	ENSG00000286129	ENSG00000286129.1	2895	95	No annotation	No common cancer
ENST00000376678.6-C409A	chr12-131207711-C-A:+	0.3919	0.0308	chr12:131207698-131207747:+	UCEC	LINC01257	ENSG00000204603.7	2473	8	LAML;OV (LncSpA)	No common cancer
ENST00000527434.1-G168A	chr16-23077-G-A:+	0.3916	0.0309	chr16:23068-24277:+	CESC	WASIR2	ENSG00000231439.4	1054	22	No annotation	No common cancer
ENST00000669519.1-G252A	chr8-143043187-G-A:+	0.3911	0.031	chr8:143039535-143043193:+	UVM	LINC02904	ENSG00000177335.12	1365	43	No annotation	No common cancer
ENST00000655125.1-G478T	chr6-10430210-C-A:-	0.314	0.031	chr6:10430143-10430265:-	LUAD	LINC00518	ENSG00000183674.12	1433	39	No annotation	No common cancer
ENST00000565046.1-G352A	chr6-28137200-G-A:+	0.391	0.031	chr6:28137137-28137202:+	UCEC	ENSG00000261839	ENSG00000261839.1	2830	8	No annotation	No common cancer
ENST00000564580.5-T509C	chr16-29084748-T-C:+	0.3136	0.0312	chr16:29084674-29085249:+	UCEC	RRN3P2	ENSG00000103472.10	2132	106	No annotation	No common cancer
ENST00000647681.1-C476T	chr5-2753310-C-T:+	0.3351	0.0314	chr5:2752738-2753317:+	COAD	C5orf38	ENSG00000186493.14	890	69	No annotation	No common cancer
ENST00000613652.1-G467T	chr9-42199466-G-T:+	0.3339	0.0318	chr9:42199433-42199482:+	UCEC	FAM74A7	ENSG00000277260.1	727	3	No annotation	No common cancer
ENST00000578492.5-G1735T	chr17-64754632-C-A:-	0.311	0.0319	chr17:64754616-64758263:-	LIHC	ARHGAP27P1-BPTFP1-KPNA2P3	ENSG00000215769.8	2732	95	CHOL;KIRC;BLCA;KIRP;READ (lncRNAfunc)	No common cancer
ENST00000453498.1-G1582T	chr13-24597548-G-T:+	0.2958	0.0324	chr13:24597507-24597564:+	UCEC	ENSG00000243008	ENSG00000243008.2	1710	79	PCPG;TGCT (LncSpA)	No common cancer
ENST00000507796.3-T409A	chr15-101955532-T-A:+	0.3316	0.0324	chr15:101955492-101955541:+	UCEC	FAM138E	ENSG00000248893.3	1187	10	UVM (LncSpA)	No common cancer
ENST00000507444.1-G203C	chr5-6312657-C-G:-	0.3082	0.0327	chr5:6312646-6312695:-	ESCA	LINC02145	ENSG00000250490.1	2419	52	No annotation	No common cancer
ENST00000627575.1-G151C	chr4-13528997-C-G:-	0.3081	0.0328	chr4:13528975-13529024:-	UCEC	LINC01097	ENSG00000281202.2	1904	7	LAML;TGCT (LncSpA)	No common cancer
ENST00000649108.1-G458T	chr2-188734734-C-A:-	0.3076	0.0329	chr2:188734728-188734806:-	UCEC	DIRC1	ENSG00000174325.6	1037	51	No annotation	No common cancer
ENST00000478164.1-C171G	chr20-25867980-G-C:-	0.3829	0.033	chr20:25786969-25868023:-	ESCA	FAM182B	ENSG00000175170.16	992	19	No annotation	No common cancer
ENST00000437322.2-C1897G	chrX-49877002-G-C:-	0.3073	0.033	chrX:49876967-49877028:-	CESC	USP27X-DT	ENSG00000234390.4	2175	25	No annotation	No common cancer
ENST00000379640.1-T375A	chr17-14770206-A-T:-	0.3059	0.0334	chr17:14770177-14770226:-	LAML	ENSG00000205325	ENSG00000205325.4	2998	31	CESC;HNSC (LncSpA)	No common cancer
ENST00000573866.2-C177T	chr17-19112460-G-A:-	0.3281	0.0335	chr17:19112390-19112465:-	SKCM	ENSG00000262202	ENSG00000262202.4	637	14	LAML (LncSpA)	No common cancer
ENST00000426869.3-T554G	chr17-22299765-T-G:+	0.3249	0.0344	chr17:22299727-22299777:+	STAD	FAM27E5	ENSG00000178130.9	682	96	No annotation	No common cancer
ENST00000440005.6-G584C	chr22-18991917-G-C:+	0.3246	0.0345	chr22:18991868-18991931:+	HNSC	DGCR5	ENSG00000273032.3	1299	42	CHOL;KIRC;KIRP (lncRNAfunc)-KIRC (LncSpA)	No common cancer
ENST00000324988.3-T220A	chr21-28022846-T-A:+	0.302	0.0347	chr21:28022791-28022860:+	UCEC	LINC00314	ENSG00000178457.3	607	4	MESO (LncSpA)	No common cancer
ENST00000661943.2-A346G	chr7-87345201-T-C:-	0.3239	0.0347	chr7:87345184-87345291:-	ESCA	TP53TG1	ENSG00000182165.19	3168	9	No annotation	No common cancer
ENST00000442292.2-C176G	chr1-1063113-G-C:-	0.3758	0.0348	chr1:1062795-1063139:-	CESC	ENSG00000273443	ENSG00000273443.1	829	3	No annotation	No common cancer
ENST00000450440.1-G1505T	chr2-130690223-G-T:+	0.3237	0.0348	chr2:130685336-130690323:+	UCEC	ENSG00000282944	ENSG00000282944.1	1762	11	No annotation	No common cancer
ENST00000622750.1-C1952A	chr17-68135152-C-A:+	0.3232	0.0349	chr17:68135120-68135187:+	UCEC	ENSG00000277476	ENSG00000277476.1	2735	60	CHOL;KIRC;KIRP;LIHC (lncRNAfunc)	No common cancer
ENST00000623673.1-G428T	chr5-442733-C-A:-	0.3223	0.0352	chr5:442725-442826:-	COAD	EXOC3-AS1	ENSG00000221990.5	1663	38	No annotation	No common cancer
ENST00000416951.5-G308A	chr6-41502942-G-A:+	0.3744	0.0352	chr6:41502847-41502923:+	LIHC	LINC01276	ENSG00000226917.6	816	8	No annotation	No common cancer
ENST00000669519.1-C505G	chr8-143049217-C-G:+	0.322	0.0353	chr8:143044806-143049246:+	HNSC	LINC02904	ENSG00000177335.12	1365	43	No annotation	No common cancer
ENST00000674356.1-G1134A	chr3-133928679-C-T:-	0.3741	0.0353	chr3:133928667-133928779:-	LUAD	C3orf36	ENSG00000288547.3	1668	87	No annotation	No common cancer
ENST00000637710.1-G502A	chr6-57924582-C-T:-	0.3216	0.0354	chr6:57924534-57924585:-	OV	ENSG00000283352	ENSG00000283352.1	675	24	No annotation	No common cancer
ENST00000577863.2-G551T	chr17-12590692-G-T:+	0.2991	0.0356	chr17:12590627-12590734:+	UCEC	LINC00670	ENSG00000179136.7	1260	10	SARC (LncSpA)	No common cancer
ENST00000647681.1-G420T	chr5-2752724-G-T:+	0.3203	0.0358	chr5:2752626-2753338:+	LUAD	C5orf38	ENSG00000186493.14	890	69	No annotation	No common cancer
ENST00000574842.1-C616G	chr10-27250418-C-G:+	0.3194	0.0361	chr10:27250397-27250503:+	LUAD	ENSG00000262412	ENSG00000262412.1	1002	43	No annotation	No common cancer
ENST00000606664.1-C1421G	chr8-141435965-C-G:+	0.371	0.0361	chr8:141435935-141436029:+	STAD	ENSG00000271959	ENSG00000271959.1	2961	51	No annotation	No common cancer
ENST00000652112.1-C395T	chr22-22306893-C-T:+	0.2978	0.0361	chr22:22306884-22306933:+	STAD	ENSG00000286129	ENSG00000286129.1	2895	95	No annotation	No common cancer
ENST00000356020.2-T580C	chr3-128574117-A-G:-	0.3186	0.0363	chr3:128574046-128574122:-	UCEC	LINC01565	ENSG00000198685.4	2697	74	LAML (LncSpA)	No common cancer
ENST00000624695.1-A124G	chr7-108884464-T-C:-	0.297	0.0363	chr7:108884240-108884467:-	OV	LINC02903	ENSG00000205174.4	435	32	STAD (LncSpA)	No common cancer
ENST00000654141.1-T649G	chr1-178092859-A-C:-	0.2967	0.0364	chr1:178092779-178092943:-	CESC	RASAL2-AS1	ENSG00000224687.2	2831	6	No annotation	No common cancer
ENST00000692061.1-G123T	chr9-39809926-C-A:-	0.3169	0.0369	chr9:39809952-39810022:-	ESCA	GLIDR	ENSG00000278175.5	580	27	No annotation	No common cancer
ENST00000405369.3-G732A	chr22-47461551-C-T:-	0.3163	0.0371	chr22:47461546-47461610:-	UCEC	LINC01644	ENSG00000218357.3	984	12	THCA (LncSpA)	No common cancer
ENST00000664035.1-T833C	chr19-16035692-T-C:+	0.3661	0.0375	chr19:16035648-16035699:+	UCEC	LINC00905	ENSG00000167459.17	1685	26	No annotation	No common cancer
ENST00000625107.1-T1123C	chr15-39252890-T-C:+	0.2801	0.0378	chr15:39252855-39252975:+	UCEC	LINC02915	ENSG00000175746.7	3078	115	BRCA;LUAD (LncSpA)	No common cancer
ENST00000665289.1-C354T	chr9-90582695-G-A:-	0.3142	0.0378	chr9:90582631-90582700:-	UCEC	LINC01501	ENSG00000229613.2	1821	2	DLBC (LncSpA)	No common cancer
ENST00000599308.3-A594G	chr10-45107056-T-C:-	0.2924	0.0379	chr10:45107026-45115981:-	READ	ENSG00000277757	ENSG00000277757.4	832	23	No annotation	No common cancer
ENST00000580790.1-G649A	chr10-73722437-C-T:-	0.2922	0.038	chr10:73722422-73722471:-	BRCA	BMS1P4	ENSG00000271816.1	1913	51	LAML (LncSpA)	No common cancer
ENST00000567527.1-C1089G	chr15-25088749-C-G:+	0.2911	0.0384	chr15:25088707-25088841:+	CHOL	ENSG00000261069	ENSG00000261069.3	1236	28	THCA (lncRNAfunc)	No common cancer
ENST00000564580.5-G171C	chr16-29076680-G-C:+	0.2908	0.0385	chr16:29076678-29076747:+	BLCA	RRN3P2	ENSG00000103472.10	2132	106	No annotation	No common cancer
ENST00000657777.1-G163A	chr22-44571391-G-A:+	0.3119	0.0386	chr22:44569412-44571395:+	GBM	LINC00207	ENSG00000187012.11	679	28	No annotation	No common cancer
ENST00000375640.7-G805C	chr6-31837406-G-C:+	0.2904	0.0386	chr6:31837394-31839550:+	OV	SNHG32	ENSG00000204387.14	1053	19	No annotation	No common cancer
ENST00000495520.5-C463T	chr6-167787543-G-A:-	0.3116	0.0387	chr6:167787536-167787585:-	UCEC	LINC01558	ENSG00000146521.11	1652	16	No annotation	No common cancer
ENST00000372910.5-G113A	chr20-44465237-C-T:-	0.3115	0.0387	chr20:44465190-44465239:-	COAD	LINC01620	ENSG00000168746.8	649	6	LIHC (LncSpA)	No common cancer
ENST00000620266.1-G1074T	chr17-68127739-G-T:+	0.2898	0.0388	chr17:68127693-68127762:+	UCEC	ENSG00000278730	ENSG00000278730.1	2921	81	No annotation	No common cancer
ENST00000623686.1-C140T	chr1-247112278-G-A:-	0.4293	0.0389	chr1:247112234-247112284:-	LIHC	LINC02897	ENSG00000221953.5	2258	10	No annotation	No common cancer
ENST00000614972.4-C726T	chr15-97743446-G-A:-	0.2897	0.0389	chr15:97743429-97743479:-	OV	LINC00923	ENSG00000251209.9	1181	11	No annotation	No common cancer
ENST00000649986.1-G827T	chr15-96785359-G-T:+	0.3095	0.0394	chr15:96785337-96785386:+	UCEC	SPATA8	ENSG00000185594.7	1083	110	No annotation	No common cancer
ENST00000658458.1-C214A	chr12-126744845-C-A:+	0.2882	0.0394	chr12:126744825-126744883:+	UCEC	LINC00943	ENSG00000189238.6	1474	22	LGG (LncSpA)	No common cancer
ENST00000624458.1-G772C	chr15-92472425-G-C:+	0.2876	0.0396	chr15:92472420-92472470:+	BLCA	C15orf32	ENSG00000183643.4	1749	64	PCPG (LncSpA)	No common cancer
ENST00000662742.1-G274A	chr1-149176043-G-A:+	0.309	0.0396	chr1:149176033-149176107:+	LUAD	ENSG00000274265	ENSG00000274265.5	1022	4	CHOL (lncRNAfunc)	No common cancer
ENST00000660831.1-G510A	chr20-60070739-G-A:+	0.2876	0.0397	chr20:60070639-60070836:+	SKCM	LINC02910	ENSG00000176659.10	2727	44	No annotation	No common cancer
ENST00000662817.1-C1241G	chr9-62857727-G-C:-	0.287	0.0399	chr9:62857641-62857734:-	CESC	LERFS	ENSG00000234665.9	1969	58	No annotation	No common cancer
ENST00000668698.1-G472T	chr9-13408412-C-A:-	0.3077	0.04	chr9:13408339-13408423:-	CESC	LINC01235	ENSG00000270547.6	1363	10	GBM;THCA;KIRC;BRCA (lncRNAfunc)-KIRC (LncSpA)	No common cancer
ENST00000356020.2-G988T	chr3-128573709-C-A:-	0.3075	0.0401	chr3:128573701-128573750:-	UCEC	LINC01565	ENSG00000198685.4	2697	74	LAML (LncSpA)	No common cancer
ENST00000602755.1-C279T	chr1-109100471-C-T:+	0.3574	0.0401	chr1:109100427-109100504:+	SKCM	ENSG00000270066	ENSG00000270066.3	427	15	No annotation	No common cancer
ENST00000544306.5-T376C	chr2-11128735-A-G:-	0.3073	0.0402	chr2:11124702-11128834:-	CESC	ENSG00000145063	ENSG00000145063.15	1139	6	No annotation	No common cancer
ENST00000649048.1-G249C	chr3-107923700-G-C:+	0.2862	0.0402	chr3:107923682-107923737:+	CESC	LINC00636	ENSG00000240423.3	1018	6	OV (LncSpA)	No common cancer
ENST00000620266.1-C1518T	chr17-68128183-C-T:+	0.286	0.0403	chr17:68128166-68128242:+	UCEC	ENSG00000278730	ENSG00000278730.1	2921	81	No annotation	No common cancer
ENST00000511821.1-G381A	chr5-17354413-G-A:+	0.356	0.0405	chr5:17354364-17354508:+	ESCA	ENSG00000248223	ENSG00000248223.1	867	59	No annotation	No common cancer
ENST00000664539.1-A154G	chr1-83446221-A-G:+	0.2848	0.0407	chr1:83446211-83446260:+	UCEC	LINC01712	ENSG00000231364.3	1373	12	No annotation	No common cancer
ENST00000658096.1-C271G	chr17-43381414-G-C:-	0.3053	0.0409	chr17:43381408-43381479:-	ESCA	LINC00910	ENSG00000188825.15	1880	6	No annotation	No common cancer
ENST00000624695.1-G332A	chr7-108884078-C-T:-	0.2722	0.0409	chr7:108884032-108884081:-	ESCA	LINC02903	ENSG00000205174.4	435	32	STAD (LncSpA)	No common cancer
ENST00000564580.5-T482G	chr16-29084721-T-G:+	0.2841	0.041	chr16:29084697-29084751:+	COAD	RRN3P2	ENSG00000103472.10	2132	106	No annotation	No common cancer
ENST00000313064.4-A398G	chr2-231513535-T-C:-	0.2841	0.041	chr2:231509302-231513541:-	HNSC	LINC00471	ENSG00000181798.4	1325	33	No annotation	No common cancer
ENST00000375204.2-G371T	chr9-97276694-G-T:+	0.3051	0.041	chr9:97276636-97277579:+	UCEC	SUGT1P4-STRA6LP	ENSG00000254876.5	3161	49	No annotation	No common cancer
ENST00000430078.1-C619T	chr6-159588551-G-A:-	0.2716	0.0411	chr6:159588527-159588622:-	UCEC	ENSG00000237927	ENSG00000237927.1	2002	10	No annotation	No common cancer
ENST00000375204.2-C440T	chr9-97277621-C-T:+	0.3048	0.0411	chr9:97276663-97279365:+	UCEC	SUGT1P4-STRA6LP	ENSG00000254876.5	3161	49	No annotation	No common cancer
ENST00000567527.1-C1071T	chr15-25088731-C-T:+	0.2838	0.0411	chr15:25088717-25088823:+	SKCM	ENSG00000261069	ENSG00000261069.3	1236	28	THCA (lncRNAfunc)	No common cancer
ENST00000674356.1-G1459A	chr3-133928354-C-T:-	0.3047	0.0411	chr3:133928332-133928401:-	SKCM	C3orf36	ENSG00000288547.3	1668	87	No annotation	No common cancer
ENST00000313064.4-C340T	chr2-231513593-G-A:-	0.2835	0.0412	chr2:231509320-231513600:-	SKCM	LINC00471	ENSG00000181798.4	1325	33	No annotation	No common cancer
ENST00000692061.1-G273T	chr9-39809776-C-A:-	0.3538	0.0412	chr9:39809756-39809808:-	LIHC	GLIDR	ENSG00000278175.5	580	27	No annotation	No common cancer
ENST00000622750.1-C2173T	chr17-68135373-C-T:+	0.3535	0.0413	chr17:68135336-68135385:+	SKCM	ENSG00000277476	ENSG00000277476.1	2735	60	CHOL;KIRC;KIRP;LIHC (lncRNAfunc)	No common cancer
ENST00000515342.4-C275A	chr4-5526240-C-A:+	0.2829	0.0414	chr4:5526239-5526289:+	LUAD	LINC01587	ENSG00000082929.8	576	15	KIRC;PCPG (lncRNAfunc)-KIRC;PCPG (LncSpA)	No common cancer
ENST00000332012.6-C1044T	chr17-81304754-G-A:-	0.3532	0.0414	chr17:81304705-81304758:-	SKCM	LINC00482	ENSG00000185168.6	2027	35	CHOL;KICH;BLCA;LUAD;LIHC (lncRNAfunc)	No common cancer
ENST00000649986.1-C452A	chr15-96784248-C-A:+	0.3033	0.0416	chr15:96784159-96784250:+	LUAD	SPATA8	ENSG00000185594.7	1083	110	No annotation	No common cancer
ENST00000623673.1-G428A	chr5-442733-C-T:-	0.3032	0.0416	chr5:442725-442826:-	COAD	EXOC3-AS1	ENSG00000221990.5	1663	38	No annotation	No common cancer
ENST00000657184.2-G356C	chr1-209429266-G-C:+	0.3034	0.0416	chr1:209429252-209429301:+	BRCA	MIR205HG	ENSG00000230937.13	809	15	No annotation	No common cancer
ENST00000401499.1-G127A	chr7-155382202-G-A:+	0.3513	0.042	chr7:155382188-155382237:+	BRCA	ENSG00000218672	ENSG00000218672.1	1551	7	GBM;UCEC (LncSpA)	No common cancer
ENST00000663911.1-T877C	chr16-65311426-A-G:-	0.2807	0.0423	chr16:65311414-65311465:-	OV	LINC00922	ENSG00000261742.6	1833	55	LUAD;MESO;SARC (LncSpA)	No common cancer
ENST00000587736.6-C945G	chr7-63893230-G-C:-	0.3004	0.0427	chr7:63893188-63893245:-	CESC	ENSG00000236299	ENSG00000236299.8	1250	1	No annotation	No common cancer
ENST00000487264.5-G293C	chr19-58586303-G-C:+	0.3005	0.0427	chr19:58586206-58586334:+	HNSC	ENSG00000286104	ENSG00000286104.1	1308	36	No annotation	No common cancer
ENST00000511821.1-C537T	chr5-17354569-C-T:+	0.3487	0.0429	chr5:17354555-17354611:+	SARC	ENSG00000248223	ENSG00000248223.1	867	59	No annotation	No common cancer
ENST00000412102.5-G553T	chr21-41713000-C-A:-	0.2996	0.043	chr21:41712964-41713568:-	CESC	LINC00479	ENSG00000236384.7	2033	15	TGCT (LncSpA)	No common cancer
ENST00000375640.7-G935T	chr6-31839643-G-T:+	0.2666	0.0431	chr6:31839625-31839674:+	SKCM	SNHG32	ENSG00000204387.14	1053	19	No annotation	No common cancer
ENST00000657184.2-G300C	chr1-209429210-G-C:+	0.2994	0.0431	chr1:209429185-209429234:+	UCEC	MIR205HG	ENSG00000230937.13	809	15	No annotation	No common cancer
ENST00000375204.2-C1061A	chr9-97292581-C-A:+	0.2983	0.0435	chr9:97291481-97292598:+	UCEC	SUGT1P4-STRA6LP	ENSG00000254876.5	3161	49	No annotation	No common cancer
ENST00000567527.1-G175A	chr15-25087835-G-A:+	0.2981	0.0436	chr15:25087763-25087858:+	STAD	ENSG00000261069	ENSG00000261069.3	1236	28	THCA (lncRNAfunc)	No common cancer
ENST00000557804.1-C749T	chr15-91035201-C-T:+	0.297	0.044	chr15:91035187-91035251:+	COAD	VPS33B-DT	ENSG00000214432.9	2159	32	No annotation	No common cancer
ENST00000580790.1-A551C	chr10-73722535-T-G:-	0.2645	0.044	chr10:73722509-73722558:-	STAD	BMS1P4	ENSG00000271816.1	1913	51	LAML (LncSpA)	No common cancer
ENST00000515342.4-A177G	chr4-5525423-A-G:+	0.2754	0.0445	chr4:5525410-5525459:+	STAD	LINC01587	ENSG00000082929.8	576	15	KIRC;PCPG (lncRNAfunc)-KIRC;PCPG (LncSpA)	No common cancer
ENST00000625107.1-A527G	chr15-39252294-A-G:+	0.2752	0.0445	chr15:39252292-39252344:+	COAD	LINC02915	ENSG00000175746.7	3078	115	BRCA;LUAD (LncSpA)	No common cancer
ENST00000392630.7-G461A	chr10-132448023-G-A:+	0.3433	0.0447	chr10:132448019-132448122:+	BRCA	LINC02870	ENSG00000180066.10	1846	36	No annotation	No common cancer
ENST00000673141.1-C1289T	chr1-156404359-G-A:-	0.2746	0.0448	chr1:156404324-156404373:-	COAD	MIR9-1HG	ENSG00000125462.19	1395	35	No annotation	No common cancer
ENST00000652112.1-C588A	chr22-22307170-C-A:+	0.2738	0.0451	chr22:22307166-22307553:+	UCEC	ENSG00000286129	ENSG00000286129.1	2895	95	No annotation	No common cancer
ENST00000564390.1-G723A	chr16-1066346-G-A:+	0.4047	0.0456	chr16:1066247-1066433:+	UCEC	ENSG00000261720	ENSG00000261720.1	879	14	No annotation	No common cancer
ENST00000627575.1-T128G	chr4-13529020-A-C:-	0.2702	0.0467	chr4:13528978-13529027:-	CESC	LINC01097	ENSG00000281202.2	1904	7	LAML;TGCT (LncSpA)	No common cancer
ENST00000507870.1-C752G	chr4-177975933-C-G:+	0.2698	0.0469	chr4:177975885-177990513:+	CESC	LINC01098	ENSG00000231171.4	1034	69	No annotation	No common cancer
ENST00000565046.1-G350C	chr6-28137198-G-C:+	0.3364	0.0471	chr6:28137137-28137253:+	CHOL	ENSG00000261839	ENSG00000261839.1	2830	8	No annotation	No common cancer
ENST00000416951.5-G307T	chr6-41502941-G-T:+	0.3363	0.0472	chr6:41502847-41502952:+	COAD	LINC01276	ENSG00000226917.6	816	8	No annotation	No common cancer
ENST00000412102.5-G438A	chr21-41713665-C-T:-	0.288	0.0477	chr21:41713622-41714111:-	UCEC	LINC00479	ENSG00000236384.7	2033	15	TGCT (LncSpA)	No common cancer
ENST00000507870.1-G856T	chr4-177990572-G-T:+	0.2673	0.048	chr4:177990535-177990584:+	LUAD	LINC01098	ENSG00000231171.4	1034	69	No annotation	No common cancer
ENST00000379677.2-C346A	chr2-27708300-G-T:-	0.2869	0.0482	chr2:27708300-27708382:-	SARC	LINC01460	ENSG00000205334.3	2860	25	OV (LncSpA)	No common cancer
ENST00000527434.1-G204A	chr16-24273-G-A:+	0.3326	0.0486	chr16:23068-24284:+	UCEC	WASIR2	ENSG00000231439.4	1054	22	No annotation	No common cancer
ENST00000437615.1-C561T	chr6-169790647-G-A:-	0.2857	0.0487	chr6:169790630-169790679:-	UCEC	LINC00242	ENSG00000229214.2	2418	30	No annotation	No common cancer
ENST00000375204.2-A1484T	chr9-97295637-A-T:+	0.2658	0.0487	chr9:97294959-97295654:+	KIRP	SUGT1P4-STRA6LP	ENSG00000254876.5	3161	49	No annotation	No common cancer
ENST00000599308.3-C676G	chr10-45106704-G-C:-	0.2655	0.0488	chr10:45106636-45107060:-	SARC	ENSG00000277757	ENSG00000277757.4	832	23	No annotation	No common cancer
ENST00000620617.1-C765T	chr13-19864622-C-T:+	0.3306	0.0493	chr13:19864593-19864647:+	UCEC	ENSG00000275964	ENSG00000275964.1	1191	7	No annotation	No common cancer
ENST00000356020.2-A537C	chr3-128574160-T-G:-	0.284	0.0495	chr3:128574115-128574165:-	CESC	LINC01565	ENSG00000198685.4	2697	74	LAML (LncSpA)	No common cancer
ENST00000624695.1-G291T	chr7-108884119-C-A:-	0.2641	0.0495	chr7:108884037-108884121:-	UCEC	LINC02903	ENSG00000205174.4	435	32	STAD (LncSpA)	No common cancer
ENST00000623673.1-T337C	chr5-442824-A-G:-	0.33	0.0495	chr5:442725-442826:-	CESC	EXOC3-AS1	ENSG00000221990.5	1663	38	No annotation	No common cancer
ENST00000623103.1-G125T	chr9-135343373-G-T:+	0.3299	0.0496	chr9:135343308-135343454:+	UCEC	LINC02907	ENSG00000178243.4	1924	25	No annotation	No common cancer
ENST00000430192.5-A176C	chr2-8299707-T-G:-	0.2636	0.0497	chr2:8296920-8324551:-	UCEC	LINC00299	ENSG00000236790.7	1760	5	No annotation	No common cancer
ENST00000674356.1-G1019A	chr3-133928794-C-T:-	0.3287	0.05	chr3:133928707-133928808:-	LUSC	C3orf36	ENSG00000288547.3	1668	87	No annotation	No common cancer
ENST00000655125.1-C916A	chr6-10429772-G-T:-	0.2509	0.0504	chr6:10429763-10429821:-	GBM	LINC00518	ENSG00000183674.12	1433	39	No annotation	No common cancer
ENST00000382045.3-C403T	chr2-6732728-G-A:-	0.2614	0.0507	chr2:6732706-6732755:-	CESC	LINC00487	ENSG00000205837.7	2131	8	DLBC (LncSpA)	No common cancer
ENST00000465257.2-C292A	chr9-39371356-C-A:+	0.2807	0.0509	chr9:39371331-39371390:+	CESC	FAM74A1	ENSG00000215112.6	623	28	KICH (LncSpA)	No common cancer
ENST00000666203.1-G345T	chr7-63349243-G-T:+	0.2807	0.051	chr7:63349241-63349338:+	UCEC	ENSG00000230000	ENSG00000230000.3	826	33	No annotation	No common cancer
ENST00000473595.1-G1301A	chr3-161429414-G-A:+	0.2804	0.0511	chr3:161429412-161443601:+	SKCM;STAD;UCEC	LINC02067	ENSG00000240567.1	2845	16	No annotation	No common cancer
ENST00000446136.1-G968T	chr1-874346-C-A:-	0.2599	0.0515	chr1:874326-874383:-	OV	FAM41C	ENSG00000230368.2	1807	35	OV;THYM (LncSpA)	OV
ENST00000538094.2-C1034A	chr12-9058646-G-T:-	0.2596	0.0516	chr12:9058590-9058743:-	UCEC	LINC00612	ENSG00000214851.5	2210	7	LAML (LncSpA)	No common cancer
ENST00000664035.1-A806G	chr19-16035665-A-G:+	0.3241	0.0519	chr19:16035648-16035699:+	UCEC	LINC00905	ENSG00000167459.17	1685	26	No annotation	No common cancer
ENST00000453934.1-G642A	chr22-27049885-C-T:-	0.2469	0.0525	chr22:27049879-27049928:-	ESCA	ENSG00000236858	ENSG00000236858.2	2383	16	TGCT;UCS (LncSpA)	No common cancer
ENST00000383331.4-C806T	chr6-31203054-C-T:+	0.2767	0.0528	chr6:31203022-31203071:+	SKCM	HCG27	ENSG00000206344.8	1720	26	No annotation	No common cancer
ENST00000507870.1-C571A	chr4-177966727-C-A:+	0.2766	0.0529	chr4:177966724-177975806:+	UCEC	LINC01098	ENSG00000231171.4	1034	69	No annotation	No common cancer
ENST00000662817.1-G792T	chr9-62858176-C-A:-	0.2571	0.0529	chr9:62858168-62869223:-	LUSC	LERFS	ENSG00000234665.9	1969	58	No annotation	No common cancer
ENST00000457402.1-C1453A	chr1-110488578-G-T:-	0.2764	0.0529	chr1:110488529-110488624:-	UCEC	CYMP-AS1	ENSG00000235407.1	2351	3	ESCA;PAAD (LncSpA)	No common cancer
ENST00000453498.1-A1533G	chr13-24597499-A-G:+	0.2459	0.053	chr13:24597451-24597508:+	READ	ENSG00000243008	ENSG00000243008.2	1710	79	PCPG;TGCT (LncSpA)	No common cancer
ENST00000650364.1-C847T	chr14-98717324-C-T:+	0.2567	0.0531	chr14:98717281-98717330:+	SKCM	LINC02914	ENSG00000176605.9	1284	55	No annotation	No common cancer
ENST00000441052.1-A1501G	chr7-44041217-A-G:+	0.276	0.0531	chr7:44041162-44041223:+	COAD	LINC00957	ENSG00000235314.1	2590	30	GBM;CHOL;KICH;PCPG;STAD (lncRNAfunc)-KICH;PCPG (LncSpA)	No common cancer
ENST00000663911.1-A1125G	chr16-65285204-T-C:-	0.2563	0.0533	chr16:65285179-65285301:-	UCEC	LINC00922	ENSG00000261742.6	1833	55	LUAD;MESO;SARC (LncSpA)	No common cancer
ENST00000649986.1-C774T	chr15-96785306-C-T:+	0.2748	0.0537	chr15:96785207-96785309:+	BRCA	SPATA8	ENSG00000185594.7	1083	110	No annotation	No common cancer
ENST00000655453.1-G103A	chr14-38256304-G-A:+	0.2749	0.0537	chr14:38256266-38256315:+	UCEC	ENSG00000259072	ENSG00000259072.2	623	9	ESCA;LAML (LncSpA)	No common cancer
ENST00000483544.1-G696A	chr12-24583473-C-T:-	0.2746	0.0538	chr12:24583409-24583545:-	SKCM	LINC00477	ENSG00000197503.4	1710	106	DLBC;LAML (LncSpA)	No common cancer
ENST00000483544.1-A185G	chr12-24583984-T-C:-	0.2552	0.0538	chr12:24583971-24584020:-	LUAD	LINC00477	ENSG00000197503.4	1710	106	DLBC;LAML (LncSpA)	No common cancer
ENST00000663616.1-C123A	chr20-50298156-C-A:+	0.2744	0.0539	chr20:50292731-50298251:+	UCEC	LINC01270	ENSG00000203999.9	2951	2	LUAD (lncRNAfunc)-LIHC (LncSpA)	No common cancer
ENST00000443493.3-C266T	chr9-128128794-C-T:+	0.319	0.054	chr9:128128762-128128862:+	UCEC	PTGES2-AS1	ENSG00000232850.3	2100	11	No annotation	No common cancer
ENST00000367207.7-G392A	chr1-204037501-C-T:-	0.2734	0.0544	chr1:204037437-204037529:-	GBM	LINC00303	ENSG00000176754.13	1891	58	No annotation	No common cancer
ENST00000401018.5-C807A	chr1-112849837-G-T:-	0.317	0.0548	chr1:112849818-112849932:-	CESC	LINC01356	ENSG00000215866.9	1819	10	TGCT (LncSpA)	No common cancer
ENST00000375204.2-G1432T	chr9-97294957-G-T:+	0.2533	0.0548	chr9:97294894-97294959:+	LUSC	SUGT1P4-STRA6LP	ENSG00000254876.5	3161	49	No annotation	No common cancer
ENST00000507444.1-G401A	chr5-6312459-C-T:-	0.2725	0.0549	chr5:6312366-6312467:-	UCEC	LINC02145	ENSG00000250490.1	2419	52	No annotation	No common cancer
ENST00000599738.1-C112A	chr19-22603380-C-A:+	0.272	0.0551	chr19:22603325-22605912:+	UCEC	ENSG00000268823	ENSG00000268823.2	429	6	TGCT (LncSpA)	No common cancer
ENST00000382166.2-T254C	chr11-1684241-A-G:-	0.3161	0.0552	chr11:1684236-1684285:-	SARC	FAM99B	ENSG00000205865.4	1067	3	CHOL;LIHC (lncRNAfunc)-LIHC (LncSpA)	No common cancer
ENST00000301683.7-A307T	chr17-42894632-T-A:-	0.2716	0.0553	chr17:42894580-42897710:-	BRCA	LINC00671	ENSG00000213373.7	1958	14	KICH;KIRP (lncRNAfunc)-KIRC;KIRP (LncSpA)	No common cancer
ENST00000659148.1-T335G	chr20-38447944-T-G:+	0.2712	0.0555	chr20:38447586-38447964:+	SKCM	SNHG11	ENSG00000174365.21	1073	17	No annotation	No common cancer
ENST00000409786.1-G482A	chr2-170714086-C-T:-	0.3152	0.0556	chr2:170714022-170714092:-	COAD	LINC01124	ENSG00000222033.1	2117	18	COAD;LIHC;READ (lncRNAfunc)-LIHC (LncSpA)	COAD
ENST00000657415.1-T1021A	chr2-131750709-T-A:+	0.2407	0.0559	chr2:131733929-131750716:+	COAD	C2orf27A	ENSG00000287151.1	2005	34	No annotation	No common cancer
ENST00000670892.1-C1355T	chr6-133106147-C-T:+	0.2511	0.056	chr6:133106126-133106193:+	UCEC	LINC00326	ENSG00000231023.8	2219	19	SKCM;UCS (LncSpA)	No common cancer
ENST00000651499.1-G850A	chr20-5473837-G-A:+	0.2698	0.0562	chr20:5473810-5473859:+	ESCA	ENSG00000230563	ENSG00000230563.4	1220	10	No annotation	No common cancer
ENST00000650928.1-G530A	chr20-5501669-C-T:-	0.2694	0.0564	chr20:5501574-5501760:-	LAML	LINC00654	ENSG00000205181.8	1856	5	No annotation	No common cancer
ENST00000660831.1-G302T	chr20-60069978-G-T:+	0.2685	0.0568	chr20:60069976-60070027:+	LUAD	LINC02910	ENSG00000176659.10	2727	44	No annotation	No common cancer
ENST00000332587.8-G477T	chr21-25431225-C-A:-	0.239	0.0568	chr21:25431198-25431270:-	UCEC	LINC00158	ENSG00000185433.11	1476	10	No annotation	No common cancer
ENST00000649108.1-T346A	chr2-188734846-A-T:-	0.2682	0.057	chr2:188734817-188734866:-	LUSC	DIRC1	ENSG00000174325.6	1037	51	No annotation	No common cancer
ENST00000662817.1-C952T	chr9-62858016-G-A:-	0.2488	0.0572	chr9:62857982-62858043:-	STAD;COAD;READ	LERFS	ENSG00000234665.9	1969	58	No annotation	No common cancer
ENST00000533812.6-G1166A	chr11-130846989-C-T:-	0.2489	0.0572	chr11:130846907-130854745:-	UCEC	LINC02551	ENSG00000254842.6	2203	17	No annotation	No common cancer
ENST00000624935.3-T308C	chr2-88811583-A-G:-	0.2487	0.0573	chr2:88811572-88811621:-	GBM	ENSG00000240040	ENSG00000240040.6	705	35	DLBC (LncSpA)	No common cancer
ENST00000564580.5-A1281G	chr16-29102060-A-G:+	0.2485	0.0574	chr16:29102042-29102091:+	HNSC	RRN3P2	ENSG00000103472.10	2132	106	No annotation	No common cancer
ENST00000625107.1-C411T	chr15-39252178-C-T:+	0.2484	0.0575	chr15:39252158-39252260:+	OV	LINC02915	ENSG00000175746.7	3078	115	BRCA;LUAD (LncSpA)	No common cancer
ENST00000316786.1-G280A	chr9-129322040-G-A:+	0.3102	0.0578	chr9:129322077-129322130:+	COAD;UCEC	LINC02913	ENSG00000179082.3	3145	33	No annotation	No common cancer
ENST00000624935.3-A284C	chr2-88811607-T-G:-	0.247	0.0582	chr2:88811572-88811621:-	COAD	ENSG00000240040	ENSG00000240040.6	705	35	DLBC (LncSpA)	No common cancer
ENST00000420557.3-G166T	chr6-169790222-G-T:+	0.2657	0.0583	chr6:169790192-169790261:+	UCEC	LINC00574	ENSG00000231690.4	2582	30	LIHC (LncSpA)	No common cancer
ENST00000432583.2-A196T	chr2-113577577-A-T:+	0.2655	0.0584	chr2:113577511-113577584:+	CESC;SARC	FAM138B	ENSG00000226516.7	1232	31	No annotation	No common cancer
ENST00000674356.1-G1218T	chr3-133928595-C-A:-	0.3087	0.0585	chr3:133928583-133928669:-	MESO	C3orf36	ENSG00000288547.3	1668	87	No annotation	No common cancer
ENST00000355909.7-G876T	chr14-97633441-C-A:-	0.2464	0.0586	chr14:97633418-97633539:-	UCEC	LINC02291	ENSG00000197176.7	1670	14	THYM (LncSpA)	No common cancer
ENST00000606978.5-G364T	chr2-65483061-G-T:+	0.246	0.0588	chr2:65476349-65483108:+	UCEC	ENSG00000204929	ENSG00000204929.13	1117	10	No annotation	No common cancer
ENST00000657415.1-C1036T	chr2-131750724-C-T:+	0.2356	0.0588	chr2:131750713-131750762:+	SKCM	C2orf27A	ENSG00000287151.1	2005	34	No annotation	No common cancer
ENST00000658458.1-C541T	chr12-126745258-C-T:+	0.2355	0.0589	chr12:126745217-126745286:+	UCEC	LINC00943	ENSG00000189238.6	1474	22	LGG (LncSpA)	No common cancer
ENST00000375204.2-G263T	chr9-97276586-G-T:+	0.2644	0.059	chr9:97250807-97276609:+	UCEC	SUGT1P4-STRA6LP	ENSG00000254876.5	3161	49	No annotation	No common cancer
ENST00000649127.1-C646T	chr1-238481296-G-A:-	0.2637	0.0594	chr1:238481276-238481325:-	UCEC	LINC01139	ENSG00000215808.4	1061	11	KICH;HNSC;UCEC;LUSC (lncRNAfunc)-OV;THYM (LncSpA)	UCEC
ENST00000628855.1-G1292T	chr7-32761570-G-T:+	0.2636	0.0594	chr7:32761539-32761588:+	LUAD	LINC00997	ENSG00000281332.1	2646	26	KIRP (lncRNAfunc)	No common cancer
ENST00000674356.1-G1511T	chr3-133928302-C-A:-	0.2449	0.0594	chr3:133928209-133928396:-	UCEC	C3orf36	ENSG00000288547.3	1668	87	No annotation	No common cancer
ENST00000401018.5-C452A	chr1-112850192-G-T:-	0.3066	0.0595	chr1:112850176-112850264:-	UCEC	LINC01356	ENSG00000215866.9	1819	10	TGCT (LncSpA)	No common cancer
ENST00000655125.1-C441G	chr6-10430247-G-C:-	0.2442	0.0598	chr6:10430198-10430250:-	LUSC	LINC00518	ENSG00000183674.12	1433	39	No annotation	No common cancer
ENST00000649108.1-C718A	chr2-188734474-G-T:-	0.2252	0.06	chr2:188734428-188734489:-	UCEC	DIRC1	ENSG00000174325.6	1037	51	No annotation	No common cancer
ENST00000507870.1-G846A	chr4-177990562-G-A:+	0.2436	0.0601	chr4:177990531-177990580:+	HNSC	LINC01098	ENSG00000231171.4	1034	69	No annotation	No common cancer
ENST00000332012.6-C1045T	chr17-81304753-G-A:-	0.3046	0.0604	chr17:81304705-81304758:-	SKCM	LINC00482	ENSG00000185168.6	2027	35	CHOL;KICH;BLCA;LUAD;LIHC (lncRNAfunc)	No common cancer
ENST00000649986.1-T667G	chr15-96785199-T-G:+	0.2424	0.0608	chr15:96785126-96785254:+	KIRC	SPATA8	ENSG00000185594.7	1083	110	No annotation	No common cancer
ENST00000578387.1-C1209A	chr4-183097991-G-T:-	0.2611	0.0608	chr4:183097952-183098010:-	BRCA	WWC2-AS2	ENSG00000251359.4	2183	17	No annotation	No common cancer
ENST00000624458.1-C806T	chr15-92472459-C-T:+	0.2423	0.0609	chr15:92472420-92472471:+	OV	C15orf32	ENSG00000183643.4	1749	64	PCPG (LncSpA)	No common cancer
ENST00000445873.5-G530A	chr10-101090653-C-T:-	0.261	0.0609	chr10:101090605-101090655:-	READ	TLX1NB	ENSG00000236311.6	1862	44	LGG;THYM (LncSpA)	No common cancer
ENST00000658096.1-G208A	chr17-43381477-C-T:-	0.2607	0.061	chr17:43381421-43381520:-	UCEC	LINC00910	ENSG00000188825.15	1880	6	No annotation	No common cancer
ENST00000376678.6-G413A	chr12-131207715-G-A:+	0.3032	0.0611	chr12:131207697-131207746:+	SARC	LINC01257	ENSG00000204603.7	2473	8	LAML;OV (LncSpA)	No common cancer
ENST00000624459.2-C721T	chr22-18492269-C-T:+	0.3031	0.0611	chr22:18492251-18492303:+	UCEC	FAM230A	ENSG00000277870.5	3186	25	No annotation	No common cancer
ENST00000668698.1-G538A	chr9-13408346-C-T:-	0.2417	0.0613	chr9:13408342-13408425:-	SARC	LINC01235	ENSG00000270547.6	1363	10	GBM;THCA;KIRC;BRCA (lncRNAfunc)-KIRC (LncSpA)	No common cancer
ENST00000624914.4-G936T	chr20-62570474-G-T:+	0.26	0.0614	chr20:62570455-62570514:+	UCEC	MIR1-1HG	ENSG00000174407.14	1229	36	No annotation	No common cancer
ENST00000580790.1-T137G	chr10-73728480-A-C:-	0.2414	0.0614	chr10:73728430-73728484:-	STAD	BMS1P4	ENSG00000271816.1	1913	51	LAML (LncSpA)	No common cancer
ENST00000355909.7-G789T	chr14-97633528-C-A:-	0.2412	0.0616	chr14:97633501-97633550:-	UCEC	LINC02291	ENSG00000197176.7	1670	14	THYM (LncSpA)	No common cancer
ENST00000473595.1-G1287C	chr3-161429400-G-C:+	0.2597	0.0616	chr3:161429388-161443607:+	LUAD	LINC02067	ENSG00000240567.1	2845	16	No annotation	No common cancer
ENST00000421003.5-G1814A	chr1-246790738-G-A:+	0.2408	0.0618	chr1:246790695-246790774:+	UCEC	LINC01341	ENSG00000227953.7	2600	42	BLCA;PRAD (lncRNAfunc)-LAML;THYM (LncSpA)	No common cancer
ENST00000666203.1-C403A	chr7-63349301-C-A:+	0.3015	0.0619	chr7:63349241-63349338:+	BRCA	ENSG00000230000	ENSG00000230000.3	826	33	No annotation	No common cancer
ENST00000649723.1-A185C	chr8-38516458-T-G:-	0.2404	0.062	chr8:38516443-38516492:-	UCEC	C8orf86	ENSG00000196166.5	1207	36	No annotation	No common cancer
ENST00000574842.1-G609T	chr10-27250411-G-T:+	0.259	0.062	chr10:27250398-27250503:+	GBM	ENSG00000262412	ENSG00000262412.1	1002	43	No annotation	No common cancer
ENST00000316786.1-G840T	chr9-129322600-G-T:+	0.2588	0.0621	chr9:129322579-129322676:+	LUSC	LINC02913	ENSG00000179082.3	3145	33	No annotation	No common cancer
ENST00000652112.1-A787G	chr22-22308761-A-G:+	0.2302	0.0621	chr22:22308749-22308799:+	OV	ENSG00000286129	ENSG00000286129.1	2895	95	No annotation	No common cancer
ENST00000326539.6-T1376C	chr20-4732239-A-G:-	0.2401	0.0623	chr20:4732226-4732275:-	UCEC	PRNT	ENSG00000180259.10	2333	37	No annotation	No common cancer
ENST00000507870.1-G414A	chr4-177960801-G-A:+	0.2399	0.0623	chr4:177960792-177960841:+	SKCM	LINC01098	ENSG00000231171.4	1034	69	No annotation	No common cancer
ENST00000656971.1-T131A	chr9-88652043-A-T:-	0.2395	0.0626	chr9:88652034-88652083:-	COAD	LINC02843	ENSG00000228189.5	1383	49	HNSC;OV (LncSpA)	No common cancer
ENST00000666402.1-C1100T	chr19-46213864-C-T:+	0.2579	0.0626	chr19:46213854-46213908:+	UCEC	ENSG00000268460	ENSG00000268460.2	2074	4	THYM (LncSpA)	No common cancer
ENST00000609602.1-C635T	chr22-20207031-C-T:+	0.2995	0.0629	chr22:20207027-20207093:+	UCEC	LINC00896	ENSG00000236499.2	2128	5	No annotation	No common cancer
ENST00000623772.1-C539T	chr17-61412289-C-T:+	0.299	0.0631	chr17:61412262-61412311:+	BRCA	LINC02875	ENSG00000187013.4	1530	30	BLCA (lncRNAfunc)	No common cancer
ENST00000426869.3-C371T	chr17-22299582-C-T:+	0.2569	0.0632	chr17:22299561-22299649:+	UCEC	FAM27E5	ENSG00000178130.9	682	96	No annotation	No common cancer
ENST00000648541.1-A247T	chr3-109178510-A-T:+	0.2566	0.0633	chr3:109178464-109178513:+	LUAD	LINC00488	ENSG00000214381.6	1974	5	KIRP;SKCM;UCEC (LncSpA)	No common cancer
ENST00000498297.2-C559T	chr3-128865411-G-A:-	0.2564	0.0634	chr3:128865395-128865444:-	UCEC	ENSG00000231305	ENSG00000231305.4	1991	27	No annotation	No common cancer
ENST00000532841.5-G295C	chr12-13376235-C-G:-	0.2557	0.0639	chr12:13376217-13376300:-	BRCA	LINC01559	ENSG00000180861.9	1003	17	CHOL;KIRC;CESC;COAD;READ (lncRNAfunc)-COAD;READ (LncSpA)	No common cancer
ENST00000574842.1-T310C	chr10-27250112-T-C:+	0.2554	0.064	chr10:27250091-27250192:+	UCEC	ENSG00000262412	ENSG00000262412.1	1002	43	No annotation	No common cancer
ENST00000423580.2-C601G	chr22-16679351-G-C:-	0.2187	0.0641	chr22:16679335-16679384:-	CESC	ENSG00000273244	ENSG00000273244.1	875	1	No annotation	No common cancer
ENST00000669519.1-C505A	chr8-143049217-C-A:+	0.2551	0.0642	chr8:143044806-143049246:+	COAD	LINC02904	ENSG00000177335.12	1365	43	No annotation	No common cancer
ENST00000305709.5-G1338T	chr9-62898901-G-T:+	0.2267	0.0644	chr9:62898877-62898958:+	UCEC	ENSG00000170161	ENSG00000170161.7	2541	26	No annotation	No common cancer
ENST00000657777.1-G238A	chr22-44571466-G-A:+	0.2547	0.0644	chr22:44571412-44571475:+	BRCA	LINC00207	ENSG00000187012.11	679	28	No annotation	No common cancer
ENST00000623673.1-A438G	chr5-442723-T-C:-	0.2548	0.0644	chr5:442680-442730:-	UCEC	EXOC3-AS1	ENSG00000221990.5	1663	38	No annotation	No common cancer
ENST00000650352.1-C652T	chr22-25319779-C-T:+	0.2545	0.0646	chr22:25318288-25319875:+	UCEC	ENSG00000285968	ENSG00000285968.1	959	26	No annotation	No common cancer
ENST00000313064.4-T718C	chr2-231509032-A-G:-	0.2355	0.065	chr2:231508936-231509132:-	KIRC	LINC00471	ENSG00000181798.4	1325	33	No annotation	No common cancer
ENST00000663261.1-G573A	chr12-74157877-C-T:-	0.2354	0.0651	chr12:74157837-74285870:-	UCEC	LINC02882	ENSG00000251138.7	1517	9	LIHC;TGCT (LncSpA)	No common cancer
ENST00000670892.1-C1376G	chr6-133106168-C-G:+	0.2352	0.0652	chr6:133106134-133106183:+	CESC	LINC00326	ENSG00000231023.8	2219	19	SKCM;UCS (LncSpA)	No common cancer
ENST00000624527.3-C1053T	chr6-2623310-G-A:-	0.2531	0.0654	chr6:2623288-2623337:-	UCEC	LINC01600	ENSG00000164385.10	2450	72	No annotation	No common cancer
ENST00000658458.1-G377T	chr12-126745094-G-T:+	0.2348	0.0655	chr12:126745076-126745150:+	UCEC	LINC00943	ENSG00000189238.6	1474	22	LGG (LncSpA)	No common cancer
ENST00000625191.3-C347A	chr5-179643450-G-T:-	0.2346	0.0656	chr5:179643449-179644037:-	UCEC	C5orf60	ENSG00000204661.9	1208	46	TGCT (LncSpA)	No common cancer
ENST00000624695.1-G138T	chr7-108884450-C-A:-	0.2346	0.0656	chr7:108884240-108884467:-	LUSC	LINC02903	ENSG00000205174.4	435	32	STAD (LncSpA)	No common cancer
ENST00000628855.1-T1382C	chr7-32761660-T-C:+	0.2524	0.0658	chr7:32761622-32761717:+	HNSC	LINC00997	ENSG00000281332.1	2646	26	KIRP (lncRNAfunc)	No common cancer
ENST00000657415.1-C743T	chr2-131722567-C-T:+	0.2246	0.0658	chr2:131722513-131722574:+	UCEC	C2orf27A	ENSG00000287151.1	2005	34	No annotation	No common cancer
ENST00000454482.2-C328T	chr21-37220420-C-T:+	0.234	0.066	chr21:37220395-37220444:+	DLBC	DSCR9	ENSG00000230366.9	1644	42	No annotation	No common cancer
ENST00000379677.2-G643A	chr2-27708003-C-T:-	0.2337	0.0662	chr2:27707914-27708098:-	UCEC	LINC01460	ENSG00000205334.3	2860	25	OV (LncSpA)	No common cancer
ENST00000375204.2-G1033C	chr9-97291485-G-C:+	0.2518	0.0662	chr9:97291423-97292644:+	STAD	SUGT1P4-STRA6LP	ENSG00000254876.5	3161	49	No annotation	No common cancer
ENST00000646636.1-C134T	chr2-87455639-C-T:+	0.2513	0.0665	chr2:87455633-87470196:+	BRCA	CYTOR	ENSG00000222041.12	1020	2	No annotation	No common cancer
ENST00000432583.2-G541A	chr2-113578161-G-A:+	0.2235	0.0665	chr2:113578127-113578176:+	SARC;BRCA	FAM138B	ENSG00000226516.7	1232	31	No annotation	No common cancer
ENST00000375204.2-T763G	chr9-97287711-T-G:+	0.2511	0.0666	chr9:97287696-97290593:+	MESO	SUGT1P4-STRA6LP	ENSG00000254876.5	3161	49	No annotation	No common cancer
ENST00000666468.1-C663A	chr18-64080280-G-T:-	0.2323	0.0671	chr18:64080265-64080330:-	UCEC	LINC00305	ENSG00000179676.7	954	8	DLBC;PRAD (LncSpA)	No common cancer
ENST00000624458.1-A664T	chr15-92472317-A-T:+	0.2323	0.0671	chr15:92472311-92472404:+	STAD	C15orf32	ENSG00000183643.4	1749	64	PCPG (LncSpA)	No common cancer
ENST00000313064.4-G748T	chr2-231509002-C-A:-	0.2316	0.0676	chr2:231508983-231509032:-	LUSC	LINC00471	ENSG00000181798.4	1325	33	No annotation	No common cancer
ENST00000426869.3-G452A	chr17-22299663-G-A:+	0.2485	0.0682	chr17:22299627-22299762:+	STAD	FAM27E5	ENSG00000178130.9	682	96	No annotation	No common cancer
ENST00000648264.1-G357A	chr7-44034265-C-T:-	0.2483	0.0683	chr7:44034258-44034308:-	COAD	ENSG00000285596	ENSG00000285596.1	2698	40	No annotation	No common cancer
ENST00000652112.1-C2114G	chr22-22322733-C-G:+	0.2484	0.0683	chr22:22322706-22322755:+	LUSC	ENSG00000286129	ENSG00000286129.1	2895	95	No annotation	No common cancer
ENST00000326539.6-C1167A	chr20-4732448-G-T:-	0.2295	0.0689	chr20:4732355-4732457:-	LUAD	PRNT	ENSG00000180259.10	2333	37	No annotation	No common cancer
ENST00000580790.1-C1004G	chr10-73719258-G-C:-	0.2296	0.0689	chr10:73719250-73720538:-	HNSC	BMS1P4	ENSG00000271816.1	1913	51	LAML (LncSpA)	No common cancer
ENST00000416202.5-C115G	chr22-46053819-C-G:+	0.3413	0.0692	chr22:46053770-46053830:+	ESCA	PRR34-AS1	ENSG00000241990.5	464	4	UCEC;LIHC (lncRNAfunc)	No common cancer
ENST00000507870.1-C728T	chr4-177975909-C-T:+	0.2195	0.0693	chr4:177975905-177990489:+	UCEC	LINC01098	ENSG00000231171.4	1034	69	No annotation	No common cancer
ENST00000473595.1-T1256C	chr3-161429369-T-C:+	0.2468	0.0693	chr3:161427614-161429387:+	LGG	LINC02067	ENSG00000240567.1	2845	16	No annotation	No common cancer
ENST00000650364.1-A386G	chr14-98716158-A-G:+	0.2464	0.0695	chr14:98712475-98716159:+	UCEC	LINC02914	ENSG00000176605.9	1284	55	No annotation	No common cancer
ENST00000624459.2-C1911T	chr22-18493459-C-T:+	0.2282	0.0698	chr22:18493395-18493473:+	UCEC	FAM230A	ENSG00000277870.5	3186	25	No annotation	No common cancer
ENST00000666625.1-G1597T	chr7-56482272-C-A:-	0.2186	0.0699	chr7:56482267-56482331:-	READ	ENSG00000225488	ENSG00000225488.3	2019	6	No annotation	No common cancer
ENST00000624458.1-C697A	chr15-92472350-C-A:+	0.2278	0.0701	chr15:92472311-92472362:+	LUSC	C15orf32	ENSG00000183643.4	1749	64	PCPG (LncSpA)	No common cancer
ENST00000432583.2-G485A	chr2-113578105-G-A:+	0.2276	0.0702	chr2:113578021-113578107:+	UCEC	FAM138B	ENSG00000226516.7	1232	31	No annotation	No common cancer
ENST00000622750.1-G1562A	chr17-68134762-G-A:+	0.2845	0.0708	chr17:68134668-68134786:+	UCEC	ENSG00000277476	ENSG00000277476.1	2735	60	CHOL;KIRC;KIRP;LIHC (lncRNAfunc)	No common cancer
ENST00000421003.5-C888A	chr1-246776900-C-A:+	0.2263	0.0712	chr1:246776820-246776929:+	COAD	LINC01341	ENSG00000227953.7	2600	42	BLCA;PRAD (lncRNAfunc)-LAML;THYM (LncSpA)	No common cancer
ENST00000580790.1-G159T	chr10-73728458-C-A:-	0.2262	0.0712	chr10:73728435-73728484:-	BRCA	BMS1P4	ENSG00000271816.1	1913	51	LAML (LncSpA)	No common cancer
ENST00000657184.2-G426A	chr1-209429336-G-A:+	0.2431	0.0717	chr1:209429321-209429370:+	SKCM	MIR205HG	ENSG00000230937.13	809	15	No annotation	No common cancer
ENST00000511821.1-G412A	chr5-17354444-G-A:+	0.2826	0.0719	chr5:17354407-17354468:+	ESCA	ENSG00000248223	ENSG00000248223.1	867	59	No annotation	No common cancer
ENST00000599308.3-T479C	chr10-45116025-A-G:-	0.2246	0.0723	chr10:45115993-45121048:-	SKCM	ENSG00000277757	ENSG00000277757.4	832	23	No annotation	No common cancer
ENST00000424345.5-C1325A	chr9-62810868-C-A:+	0.2245	0.0724	chr9:62810812-62810875:+	BRCA	LINC01410	ENSG00000238113.7	2877	6	GBM;BLCA;PCPG (lncRNAfunc)-LAML (LncSpA)	No common cancer
ENST00000666468.1-C651T	chr18-64080292-G-A:-	0.2242	0.0726	chr18:64080262-64080330:-	CESC	LINC00305	ENSG00000179676.7	954	8	DLBC;PRAD (LncSpA)	No common cancer
ENST00000624458.1-G1065T	chr15-92500433-G-T:+	0.2242	0.0726	chr15:92500406-92500455:+	CESC	C15orf32	ENSG00000183643.4	1749	64	PCPG (LncSpA)	No common cancer
ENST00000480284.1-G297T	chr7-157011101-G-T:+	0.3339	0.0726	chr7:157011089-157011165:+	SARC	MNX1-AS1	ENSG00000243479.3	1041	7	CHOL;BLCA;UCEC;PRAD;LUSC;BRCA;LUAD;COAD;STAD;READ (lncRNAfunc)-READ (LncSpA)	No common cancer
ENST00000628855.1-C1516T	chr7-32761794-C-T:+	0.2417	0.0726	chr7:32761829-32761878:+	CESC	LINC00997	ENSG00000281332.1	2646	26	KIRP (lncRNAfunc)	No common cancer
ENST00000564580.5-C1577T	chr16-29116163-C-T:+	0.224	0.0728	chr16:29116147-29116204:+	COAD	RRN3P2	ENSG00000103472.10	2132	106	No annotation	No common cancer
ENST00000649723.1-G154T	chr8-38516489-C-A:-	0.2413	0.0728	chr8:38516442-38516491:-	COAD	C8orf86	ENSG00000196166.5	1207	36	No annotation	No common cancer
ENST00000663911.1-C788T	chr16-65311515-G-A:-	0.2238	0.0729	chr16:65311506-65311563:-	UCEC	LINC00922	ENSG00000261742.6	1833	55	LUAD;MESO;SARC (LncSpA)	No common cancer
ENST00000652112.1-A1034T	chr22-22310266-A-T:+	0.2411	0.073	chr22:22310256-22310330:+	LUSC	ENSG00000286129	ENSG00000286129.1	2895	95	No annotation	No common cancer
ENST00000642173.1-G400T	chr5-160485622-G-T:+	0.2235	0.0731	chr5:160485610-160485688:+	ESCA	MIR3142HG	ENSG00000253522.6	2204	14	ESCA;COAD;READ (lncRNAfunc)-SKCM;UVM (LncSpA)	ESCA
ENST00000355909.7-T790A	chr14-97633527-A-T:-	0.2232	0.0733	chr14:97633499-97633548:-	SARC	LINC02291	ENSG00000197176.7	1670	14	THYM (LncSpA)	No common cancer
ENST00000668698.1-G701A	chr9-13408183-C-T:-	0.2229	0.0735	chr9:13408133-13408203:-	UCEC	LINC01235	ENSG00000270547.6	1363	10	GBM;THCA;KIRC;BRCA (lncRNAfunc)-KIRC (LncSpA)	No common cancer
ENST00000436967.4-A206T	chr2-15701299-A-T:+	0.2227	0.0737	chr2:15701291-15701363:+	LIHC	LINC01804	ENSG00000231031.6	431	9	LUAD;OV (LncSpA)	No common cancer
ENST00000567527.1-T192C	chr15-25087852-T-C:+	0.2224	0.0739	chr15:25087761-25087860:+	ESCA	ENSG00000261069	ENSG00000261069.3	1236	28	THCA (lncRNAfunc)	No common cancer
ENST00000624695.1-G132A	chr7-108884456-C-T:-	0.2223	0.074	chr7:108884240-108884467:-	SKCM	LINC02903	ENSG00000205174.4	435	32	STAD (LncSpA)	No common cancer
ENST00000662587.1-G328A	chr16-35505329-C-T:-	0.2222	0.074	chr16:35505297-35505353:-	COAD	ENSG00000260857	ENSG00000260857.3	1287	31	OV;TGCT (LncSpA)	No common cancer
ENST00000342888.3-C391A	chr22-18746586-C-A:+	0.2392	0.0743	chr22:18744556-18746621:+	UCEC	FAM230E	ENSG00000182824.7	1859	4	No annotation	No common cancer
ENST00000623673.1-G771C	chr5-442390-C-G:-	0.2389	0.0745	chr5:442293-442490:-	CESC	EXOC3-AS1	ENSG00000221990.5	1663	38	No annotation	No common cancer
ENST00000592347.5-G506C	chr19-28722706-C-G:-	0.2388	0.0746	chr19:28722664-28722713:-	CESC	ENSG00000283403	ENSG00000283403.1	3113	16	No annotation	No common cancer
ENST00000656700.1-C1543T	chr16-86337382-G-A:-	0.2771	0.0751	chr16:86333865-86337385:-	UCEC	LINC00917	ENSG00000168367.11	2705	12	No annotation	No common cancer
ENST00000673141.1-G877C	chr1-156416804-C-G:-	0.2375	0.0754	chr1:156416790-156416839:-	DLBC	MIR9-1HG	ENSG00000125462.19	1395	35	No annotation	No common cancer
ENST00000477984.1-G659A	chr6-33587554-C-T:-	0.22	0.0756	chr6:33587549-33587647:-	BRCA	LINC00336	ENSG00000197251.4	2107	45	KICH (LncSpA)	No common cancer
ENST00000666625.1-G1484A	chr7-56482385-C-T:-	0.22	0.0756	chr7:56482335-56482390:-	COAD	ENSG00000225488	ENSG00000225488.3	2019	6	No annotation	No common cancer
ENST00000652112.1-G846T	chr22-22309736-G-T:+	0.2106	0.0759	chr22:22308801-22309766:+	LUSC	ENSG00000286129	ENSG00000286129.1	2895	95	No annotation	No common cancer
ENST00000483544.1-C476T	chr12-24583693-G-A:-	0.2365	0.0762	chr12:24583645-24583701:-	UCEC	LINC00477	ENSG00000197503.4	1710	106	DLBC;LAML (LncSpA)	No common cancer
ENST00000465257.2-C339T	chr9-39371403-C-T:+	0.2364	0.0762	chr9:39371385-39371434:+	SKCM	FAM74A1	ENSG00000215112.6	623	28	KICH (LncSpA)	No common cancer
ENST00000650364.1-G884A	chr14-98717361-G-A:+	0.2188	0.0765	chr14:98717358-98717436:+	SKCM	LINC02914	ENSG00000176605.9	1284	55	No annotation	No common cancer
ENST00000622750.1-C1499A	chr17-68134699-C-A:+	0.2359	0.0766	chr17:68134687-68134736:+	ESCA	ENSG00000277476	ENSG00000277476.1	2735	60	CHOL;KIRC;KIRP;LIHC (lncRNAfunc)	No common cancer
ENST00000426869.3-G470C	chr17-22299681-G-C:+	0.2354	0.0769	chr17:22299640-22299692:+	LUAD	FAM27E5	ENSG00000178130.9	682	96	No annotation	No common cancer
ENST00000367207.7-G776A	chr1-204037117-C-T:-	0.235	0.0772	chr1:204037110-204037165:-	UCEC	LINC00303	ENSG00000176754.13	1891	58	No annotation	No common cancer
ENST00000662817.1-G841T	chr9-62858127-C-A:-	0.2347	0.0774	chr9:62858116-62858169:-	UCEC	LERFS	ENSG00000234665.9	1969	58	No annotation	No common cancer
ENST00000647681.1-C520A	chr5-2753354-C-A:+	0.2724	0.078	chr5:2752724-2755030:+	UCEC	C5orf38	ENSG00000186493.14	890	69	No annotation	No common cancer
ENST00000437322.2-G1783T	chrX-49877116-C-A:-	0.2166	0.0782	chrX:49877097-49877146:-	UCEC	USP27X-DT	ENSG00000234390.4	2175	25	No annotation	No common cancer
ENST00000367207.7-G712C	chr1-204037181-C-G:-	0.233	0.0786	chr1:204037160-204037241:-	LUAD	LINC00303	ENSG00000176754.13	1891	58	No annotation	No common cancer
ENST00000466692.2-G527A	chr4-1574388-C-T:-	0.2711	0.0788	chr4:1574361-1574410:-	UCEC	ENSG00000244459	ENSG00000244459.3	853	5	CHOL;KIRC;KIRP (lncRNAfunc)	No common cancer
ENST00000668205.1-G195A	chr11-4573419-C-T:-	0.2155	0.079	chr11:4573416-4577708:-	LUSC	C11orf40	ENSG00000171987.3	654	40	No annotation	No common cancer
ENST00000625107.1-C1473A	chr15-39253240-C-A:+	0.2063	0.0793	chr15:39253163-39253244:+	UCEC	LINC02915	ENSG00000175746.7	3078	115	BRCA;LUAD (LncSpA)	No common cancer
ENST00000408887.3-C663G	chr12-62603028-G-C:-	0.2702	0.0793	chr12:62603023-62603094:-	LUAD	LINC01465	ENSG00000221949.6	1940	17	No annotation	No common cancer
ENST00000573866.2-C147T	chr17-19112490-G-A:-	0.2322	0.0793	chr17:19112473-19112522:-	READ	ENSG00000262202	ENSG00000262202.4	637	14	LAML (LncSpA)	No common cancer
ENST00000305709.5-C413A	chr9-62897976-C-A:+	0.2701	0.0794	chr9:62897915-62898020:+	UCEC	ENSG00000170161	ENSG00000170161.7	2541	26	No annotation	No common cancer
ENST00000665759.2-C267T	chr19-36775454-C-T:+	0.2151	0.0794	chr19:36775411-36775487:+	SARC	ENSG00000267260	ENSG00000267260.3	1891	12	UCS (LncSpA)	No common cancer
ENST00000657104.1-C272T	chr21-22115024-C-T:+	0.2145	0.0798	chr21:22114984-22115033:+	UCEC	LINC00308	ENSG00000184856.7	630	5	PRAD;TGCT (LncSpA)	No common cancer
ENST00000622750.1-A1851T	chr17-68135051-A-T:+	0.2307	0.0803	chr17:68134953-68135068:+	LUSC	ENSG00000277476	ENSG00000277476.1	2735	60	CHOL;KIRC;KIRP;LIHC (lncRNAfunc)	No common cancer
ENST00000305709.5-G496T	chr9-62898059-G-T:+	0.2681	0.0807	chr9:62898024-62898104:+	LIHC	ENSG00000170161	ENSG00000170161.7	2541	26	No annotation	No common cancer
ENST00000426869.3-T477A	chr17-22299688-T-A:+	0.2302	0.0807	chr17:22299627-22299764:+	PAAD	FAM27E5	ENSG00000178130.9	682	96	No annotation	No common cancer
ENST00000661943.2-C569A	chr7-87341620-G-T:-	0.2131	0.0809	chr7:87341574-87341623:-	UCEC	TP53TG1	ENSG00000182165.19	3168	9	No annotation	No common cancer
ENST00000414287.5-G391A	chr22-49440922-C-T:-	0.2297	0.0811	chr22:49416891-49441010:-	UCEC	MIR3667HG	ENSG00000188511.13	2197	24	No annotation	No common cancer
ENST00000625191.3-C854G	chr5-179642345-G-C:-	0.2294	0.0813	chr5:179641878-179642399:-	BRCA	C5orf60	ENSG00000204661.9	1208	46	TGCT (LncSpA)	No common cancer
ENST00000453498.1-G1069T	chr13-24589336-G-T:+	0.2039	0.0813	chr13:24587317-24594287:+	UCEC	ENSG00000243008	ENSG00000243008.2	1710	79	PCPG;TGCT (LncSpA)	No common cancer
ENST00000332558.8-T289C	chr7-132661519-T-C:+	0.2125	0.0814	chr7:132661493-132662007:+	UCEC	FLJ40288	ENSG00000183470.9	1998	27	No annotation	No common cancer
ENST00000579045.1-G442C	chr17-28247565-C-G:-	0.2289	0.0817	chr17:28247520-28247569:-	LIHC	ENSG00000266830	ENSG00000266830.1	1553	14	TGCT (LncSpA)	No common cancer
ENST00000620266.1-C1499A	chr17-68128164-C-A:+	0.2121	0.0817	chr17:68128124-68128198:+	UCEC	ENSG00000278730	ENSG00000278730.1	2921	81	No annotation	No common cancer
ENST00000434390.1-G463T	chr22-18188634-C-A:-	0.2287	0.0819	chr22:18184060-18189142:-	CHOL	FAM230D	ENSG00000187979.4	1859	7	No annotation	No common cancer
ENST00000434390.1-G365A	chr22-18191196-C-T:-	0.2285	0.082	chr22:18188638-18191202:-	UCEC	FAM230D	ENSG00000187979.4	1859	7	No annotation	No common cancer
ENST00000655453.1-G168C	chr14-38256369-G-C:+	0.2284	0.0821	chr14:38256366-38256416:+	UCEC	ENSG00000259072	ENSG00000259072.2	623	9	ESCA;LAML (LncSpA)	No common cancer
ENST00000508505.2-T704C	chr12-131296721-A-G:-	0.2656	0.0823	chr12:131296703-131296758:-	UCS	LINC02415	ENSG00000248703.2	1315	1	No annotation	No common cancer
ENST00000693413.1-T1475C	chr14-105925142-T-C:+	0.228	0.0824	chr14:105925104-105925153:+	ESCA	FAM30A	ENSG00000226777.8	1619	19	PCPG (lncRNAfunc)-LAML;PCPG (LncSpA)	No common cancer
ENST00000582965.2-G164C	chr17-64146350-G-C:+	0.2654	0.0825	chr17:64146343-64146392:+	GBM	SNHG25	ENSG00000266402.4	290	4	GBM;KIRC;BLCA;KIRP;UCEC;PRAD;LUSC;BRCA;LUAD;COAD;LIHC;READ (lncRNAfunc)-OV (LncSpA)	GBM
ENST00000627575.1-G286T	chr4-13528237-C-A:-	0.2278	0.0825	chr4:13528162-13528255:-	UCEC	LINC01097	ENSG00000281202.2	1904	7	LAML;TGCT (LncSpA)	No common cancer
ENST00000644320.2-C790A	chr6-167683758-G-T:-	0.2109	0.0827	chr6:167683728-167683852:-	SARC	LINC02487	ENSG00000203688.6	2802	3	HNSC;COAD;READ (lncRNAfunc)-ESCA (LncSpA)	No common cancer
ENST00000465257.2-C120T	chr9-39371184-C-T:+	0.227	0.0831	chr9:39371092-39371277:+	CESC;BRCA	FAM74A1	ENSG00000215112.6	623	28	KICH (LncSpA)	No common cancer
ENST00000624914.4-C971T	chr20-62570509-C-T:+	0.2269	0.0832	chr20:62570467-62570516:+	SKCM	MIR1-1HG	ENSG00000174407.14	1229	36	No annotation	No common cancer
ENST00000478164.1-G527A	chr20-25775228-C-T:-	0.227	0.0832	chr20:25775219-25775268:-	SARC	FAM182B	ENSG00000175170.16	992	19	No annotation	No common cancer
ENST00000355909.7-C889A	chr14-97633428-G-T:-	0.2102	0.0832	chr14:97633354-97633430:-	UCEC	LINC02291	ENSG00000197176.7	1670	14	THYM (LncSpA)	No common cancer
ENST00000662587.1-G314T	chr16-35505343-C-A:-	0.2102	0.0832	chr16:35505342-35506354:-	LUAD	ENSG00000260857	ENSG00000260857.3	1287	31	OV;TGCT (LncSpA)	No common cancer
ENST00000453498.1-T488G	chr13-24583516-T-G:+	0.2102	0.0833	chr13:24581698-24583533:+	STAD	ENSG00000243008	ENSG00000243008.2	1710	79	PCPG;TGCT (LncSpA)	No common cancer
ENST00000415889.2-C300A	chr20-44663465-G-T:-	0.2267	0.0834	chr20:44663457-44663506:-	UCEC	ENSG00000132832	ENSG00000132832.10	1416	8	No annotation	No common cancer
ENST00000314481.3-C861T	chr6-113919250-C-T:+	0.2098	0.0836	chr6:113919243-113919321:+	UCEC	LINC02880	ENSG00000175967.4	2255	17	No annotation	No common cancer
ENST00000665249.1-G742T	chr5-177619136-G-T:+	0.2096	0.0838	chr5:177619106-177619174:+	UCEC	ENSG00000247679	ENSG00000247679.3	1360	5	KICH (lncRNAfunc)-LAML (LncSpA)	No common cancer
ENST00000567527.1-G224T	chr15-25087884-G-T:+	0.2096	0.0838	chr15:25087849-25087899:+	LUAD	ENSG00000261069	ENSG00000261069.3	1236	28	THCA (lncRNAfunc)	No common cancer
ENST00000405369.3-C637T	chr22-47461646-G-A:-	0.2261	0.0839	chr22:47461621-47461670:-	COAD	LINC01644	ENSG00000218357.3	984	12	THCA (LncSpA)	No common cancer
ENST00000511821.1-G235A	chr5-17354267-G-A:+	0.2091	0.0842	chr5:17354188-17354367:+	BLCA	ENSG00000248223	ENSG00000248223.1	867	59	No annotation	No common cancer
ENST00000379677.2-G936T	chr2-27707710-C-A:-	0.209	0.0843	chr2:27707673-27707807:-	UCEC	LINC01460	ENSG00000205334.3	2860	25	OV (LncSpA)	No common cancer
ENST00000664044.1-G788A	chr17-76850627-G-A:+	0.2254	0.0844	chr17:76850580-76850632:+	UCEC	LINC00868	ENSG00000267535.2	1290	10	TGCT;UCEC (LncSpA)	UCEC
ENST00000507870.1-C829A	chr4-177990545-C-A:+	0.2085	0.0847	chr4:177990525-177990579:+	HNSC	LINC01098	ENSG00000231171.4	1034	69	No annotation	No common cancer
ENST00000578492.5-G1452A	chr17-64761940-C-T:-	0.2075	0.0855	chr17:64761938-64761987:-	OV	ARHGAP27P1-BPTFP1-KPNA2P3	ENSG00000215769.8	2732	95	CHOL;KIRC;BLCA;KIRP;READ (lncRNAfunc)	No common cancer
ENST00000421003.5-G360A	chr1-246776372-G-A:+	0.1991	0.0855	chr1:246776272-246776464:+	COAD	LINC01341	ENSG00000227953.7	2600	42	BLCA;PRAD (lncRNAfunc)-LAML;THYM (LncSpA)	No common cancer
ENST00000656971.1-C679A	chr9-88647195-G-T:-	0.2075	0.0855	chr9:88647168-88647217:-	UCEC	LINC02843	ENSG00000228189.5	1383	49	HNSC;OV (LncSpA)	No common cancer
ENST00000662836.1-G369C	chr5-3422297-C-G:-	0.2239	0.0856	chr5:3421265-3422397:-	BRCA	LINC01019	ENSG00000248118.2	1781	1	LIHC;PRAD;TGCT (LncSpA)	No common cancer
ENST00000498297.2-C820G	chr3-128861791-G-C:-	0.2238	0.0857	chr3:128861763-128861842:-	HNSC	ENSG00000231305	ENSG00000231305.4	1991	27	No annotation	No common cancer
ENST00000625107.1-A2625C	chr15-39254392-A-C:+	0.1987	0.0858	chr15:39254312-39254393:+	UCEC	LINC02915	ENSG00000175746.7	3078	115	BRCA;LUAD (LncSpA)	No common cancer
ENST00000453498.1-C905A	chr13-24587243-C-A:+	0.1987	0.0858	chr13:24586793-24587273:+	LIHC	ENSG00000243008	ENSG00000243008.2	1710	79	PCPG;TGCT (LncSpA)	No common cancer
ENST00000332587.8-T318C	chr21-25431384-A-G:-	0.1904	0.0859	chr21:25431370-25431447:-	UCEC	LINC00158	ENSG00000185433.11	1476	10	No annotation	No common cancer
ENST00000620266.1-G1269A	chr17-68127934-G-A:+	0.1984	0.0861	chr17:68127889-68127938:+	BLCA	ENSG00000278730	ENSG00000278730.1	2921	81	No annotation	No common cancer
ENST00000381800.4-G233T	chr12-12356713-C-A:-	0.2066	0.0863	chr12:12356708-12356793:-	UCEC	LOH12CR2	ENSG00000205791.4	1543	5	No annotation	No common cancer
ENST00000478164.1-A528G	chr20-25775227-T-C:-	0.2227	0.0866	chr20:25775219-25775268:-	LIHC	FAM182B	ENSG00000175170.16	992	19	No annotation	No common cancer
ENST00000656971.1-A552T	chr9-88647322-T-A:-	0.2063	0.0866	chr9:88647276-88647330:-	LAML	LINC02843	ENSG00000228189.5	1383	49	HNSC;OV (LncSpA)	No common cancer
ENST00000555460.3-G538C	chr14-22418351-G-C:+	0.2062	0.0866	chr14:22417951-22418368:+	CESC	ENSG00000259042	ENSG00000259042.3	844	3	THCA (lncRNAfunc)-LAML;THYM (LncSpA)	No common cancer
ENST00000658294.1-A260T	chr7-56536751-T-A:-	0.2061	0.0867	chr7:56528906-56536753:-	SARC	ENSG00000233288	ENSG00000233288.2	991	6	OV;TGCT (LncSpA)	No common cancer
ENST00000421003.5-C198T	chr1-246776210-C-T:+	0.2219	0.0872	chr1:246776173-246776223:+	UCEC	LINC01341	ENSG00000227953.7	2600	42	BLCA;PRAD (lncRNAfunc)-LAML;THYM (LncSpA)	No common cancer
ENST00000409974.7-G1027A	chr7-26646341-G-A:+	0.2055	0.0873	chr7:26640746-26646360:+	UCEC	LINC02860	ENSG00000222004.7	1956	20	LAML (LncSpA)	No common cancer
ENST00000580528.2-C1184A	chr7-44985351-G-T:-	0.2054	0.0873	chr7:44985330-44985441:-	LUAD	SNHG15	ENSG00000232956.10	2998	13	No annotation	No common cancer
ENST00000578585.1-G1383T	chr17-20789453-G-T:+	0.197	0.0874	chr17:20789427-20789476:+	UCEC	ENSG00000264215	ENSG00000264215.1	1514	6	No annotation	No common cancer
ENST00000478164.1-G462T	chr20-25775293-C-A:-	0.2214	0.0876	chr20:25775278-25786770:-	COAD	FAM182B	ENSG00000175170.16	992	19	No annotation	No common cancer
ENST00000625107.1-C817T	chr15-39252584-C-T:+	0.205	0.0877	chr15:39252525-39252589:+	UCEC	LINC02915	ENSG00000175746.7	3078	115	BRCA;LUAD (LncSpA)	No common cancer
ENST00000670716.1-G400A	chr3-194305885-C-T:-	0.2213	0.0877	chr3:194305889-194305985:-	LUSC	LINC00887	ENSG00000214145.8	1223	6	KIRC;KIRP (lncRNAfunc)-KIRC (LncSpA)	No common cancer
ENST00000453498.1-C452T	chr13-24581701-C-T:+	0.2047	0.0879	chr13:24581694-24583563:+	UCEC	ENSG00000243008	ENSG00000243008.2	1710	79	PCPG;TGCT (LncSpA)	No common cancer
ENST00000564580.5-C1470T	chr16-29113071-C-T:+	0.2045	0.0881	chr16:29104093-29116155:+	COAD;UCEC	RRN3P2	ENSG00000103472.10	2132	106	No annotation	No common cancer
ENST00000664539.1-C440T	chr1-83446507-C-T:+	0.1961	0.0881	chr1:83446481-83446530:+	UCEC	LINC01712	ENSG00000231364.3	1373	12	No annotation	No common cancer
ENST00000426869.3-G154A	chr17-22298844-G-A:+	0.2569	0.0882	chr17:22298768-22298847:+	SKCM	FAM27E5	ENSG00000178130.9	682	96	No annotation	No common cancer
ENST00000648819.1-C703T	chr2-87052944-G-A:-	0.2042	0.0884	chr2:87052927-87055684:-	SKCM	ANAPC1P2	ENSG00000285793.1	2217	39	No annotation	No common cancer
ENST00000624695.1-G278C	chr7-108884132-C-G:-	0.2041	0.0885	chr7:108884131-108884182:-	LUSC	LINC02903	ENSG00000205174.4	435	32	STAD (LncSpA)	No common cancer
ENST00000655125.1-G768A	chr6-10429920-C-T:-	0.2038	0.0887	chr6:10429854-10429952:-	OV	LINC00518	ENSG00000183674.12	1433	39	No annotation	No common cancer
ENST00000477984.1-G435T	chr6-33587778-C-A:-	0.22	0.0888	chr6:33587772-33587821:-	STAD	LINC00336	ENSG00000197251.4	2107	45	KICH (LncSpA)	No common cancer
ENST00000649048.1-C271T	chr3-107923722-C-T:+	0.22	0.0888	chr3:107923688-107923737:+	UCEC	LINC00636	ENSG00000240423.3	1018	6	OV (LncSpA)	No common cancer
ENST00000375204.2-G1462A	chr9-97294987-G-A:+	0.2028	0.0896	chr9:97294952-97295663:+	STAD	SUGT1P4-STRA6LP	ENSG00000254876.5	3161	49	No annotation	No common cancer
ENST00000624458.1-T597A	chr15-92472250-T-A:+	0.2187	0.0898	chr15:92472241-92472302:+	OV	C15orf32	ENSG00000183643.4	1749	64	PCPG (LncSpA)	No common cancer
ENST00000624935.3-G265T	chr2-88811626-C-A:-	0.2026	0.0898	chr2:88811617-88811666:-	GBM	ENSG00000240040	ENSG00000240040.6	705	35	DLBC (LncSpA)	No common cancer
ENST00000624459.2-G527A	chr22-18492075-G-A:+	0.2547	0.0899	chr22:18492062-18492172:+	UCEC	FAM230A	ENSG00000277870.5	3186	25	No annotation	No common cancer
ENST00000356020.2-G1328A	chr3-128573369-C-T:-	0.2184	0.0901	chr3:128573348-128573397:-	UCEC	LINC01565	ENSG00000198685.4	2697	74	LAML (LncSpA)	No common cancer
ENST00000426869.3-G363T	chr17-22299574-G-T:+	0.2179	0.0905	chr17:22299561-22299619:+	LUAD	FAM27E5	ENSG00000178130.9	682	96	No annotation	No common cancer
ENST00000659148.1-C363A	chr20-38447972-C-A:+	0.2175	0.0908	chr20:38447594-38447991:+	UCEC	SNHG11	ENSG00000174365.21	1073	17	No annotation	No common cancer
ENST00000487264.5-C635T	chr19-58599128-C-T:+	0.2175	0.0908	chr19:58599123-58599172:+	SKCM	ENSG00000286104	ENSG00000286104.1	1308	36	No annotation	No common cancer
ENST00000397346.7-C1094T	chr12-126462780-C-T:+	0.2175	0.0909	chr12:126458505-126462822:+	UCEC	LINC02347	ENSG00000214043.8	2458	16	CHOL (LncSpA)	No common cancer
ENST00000436905.5-G149T	chr1-190480412-G-T:+	0.2014	0.0909	chr1:190480392-190480441:+	UCEC	LINC01351	ENSG00000237457.6	472	5	GBM;LGG (LncSpA)	No common cancer
ENST00000606664.1-G645T	chr8-141435189-G-T:+	0.2533	0.0909	chr8:141435152-141435201:+	LUAD	ENSG00000271959	ENSG00000271959.1	2961	51	No annotation	No common cancer
ENST00000668205.1-T352G	chr11-4572251-A-C:-	0.2012	0.091	chr11:4572227-4572284:-	UCEC	C11orf40	ENSG00000171987.3	654	40	No annotation	No common cancer
ENST00000450440.1-G1589C	chr2-130690307-G-C:+	0.2013	0.091	chr2:130690286-130691546:+	UCEC	ENSG00000282944	ENSG00000282944.1	1762	11	No annotation	No common cancer
ENST00000649986.1-C332A	chr15-96783720-C-A:+	0.2528	0.0913	chr15:96783683-96783732:+	LUSC	SPATA8	ENSG00000185594.7	1083	110	No annotation	No common cancer
ENST00000649723.1-C361T	chr8-38512513-G-A:-	0.217	0.0913	chr8:38512471-38512520:-	SKCM	C8orf86	ENSG00000196166.5	1207	36	No annotation	No common cancer
ENST00000409974.7-C451T	chr7-26638879-C-T:+	0.2526	0.0913	chr7:26638850-26638899:+	UCEC	LINC02860	ENSG00000222004.7	1956	20	LAML (LncSpA)	No common cancer
ENST00000424345.5-C1353A	chr9-62810896-C-A:+	0.2008	0.0914	chr9:62810846-62810899:+	COAD	LINC01410	ENSG00000238113.7	2877	6	GBM;BLCA;PCPG (lncRNAfunc)-LAML (LncSpA)	No common cancer
ENST00000622750.1-G1891T	chr17-68135091-G-T:+	0.2167	0.0916	chr17:68135075-68135124:+	BRCA	ENSG00000277476	ENSG00000277476.1	2735	60	CHOL;KIRC;KIRP;LIHC (lncRNAfunc)	No common cancer
ENST00000438293.1-C565T	chr1-111991100-C-T:+	0.2518	0.092	chr1:111991098-111991158:+	UCEC	LINC01750	ENSG00000231437.3	3068	10	No annotation	No common cancer
ENST00000367207.7-T407C	chr1-204037486-A-G:-	0.2513	0.0923	chr1:204037464-204037527:-	LUSC	LINC00303	ENSG00000176754.13	1891	58	No annotation	No common cancer
ENST00000453498.1-G948T	chr13-24587286-G-T:+	0.1917	0.0923	chr13:24586792-24587292:+	UCEC	ENSG00000243008	ENSG00000243008.2	1710	79	PCPG;TGCT (LncSpA)	No common cancer
ENST00000624914.4-C908A	chr20-62570446-C-A:+	0.2156	0.0925	chr20:62565042-62570467:+	ESCA	MIR1-1HG	ENSG00000174407.14	1229	36	No annotation	No common cancer
ENST00000483544.1-G486T	chr12-24583683-C-A:-	0.2155	0.0926	chr12:24583636-24583693:-	LUSC	LINC00477	ENSG00000197503.4	1710	106	DLBC;LAML (LncSpA)	No common cancer
ENST00000564580.5-T353G	chr16-29084486-T-G:+	0.1913	0.0927	chr16:29084465-29084688:+	THYM	RRN3P2	ENSG00000103472.10	2132	106	No annotation	No common cancer
ENST00000606664.1-C605T	chr8-141435149-C-T:+	0.2509	0.0927	chr8:141435104-141435230:+	UCEC	ENSG00000271959	ENSG00000271959.1	2961	51	No annotation	No common cancer
ENST00000661943.2-C165A	chr7-87345382-G-T:-	0.2506	0.0928	chr7:87345363-87345433:-	CESC	TP53TG1	ENSG00000182165.19	3168	9	No annotation	No common cancer
ENST00000606664.1-G2233T	chr8-141436777-G-T:+	0.2507	0.0928	chr8:141436715-141436779:+	KIRC	ENSG00000271959	ENSG00000271959.1	2961	51	No annotation	No common cancer
ENST00000436123.1-T2115C	chr3-24097118-A-G:-	0.199	0.0931	chr3:24097042-24097141:-	STAD	LINC00691	ENSG00000224074.3	2964	19	No annotation	No common cancer
ENST00000305709.5-A1196G	chr9-62898759-A-G:+	0.1988	0.0932	chr9:62898715-62898764:+	UCEC	ENSG00000170161	ENSG00000170161.7	2541	26	No annotation	No common cancer
ENST00000435023.1-A161G	chr1-181175405-A-G:+	0.2146	0.0933	chr1:181175400-181175456:+	CESC	LINC01732	ENSG00000237292.1	542	5	No annotation	No common cancer
ENST00000518049.1-C116A	chr8-143368433-G-T:-	0.2147	0.0933	chr8:143368341-143368450:-	UCEC	RHPN1-AS1	ENSG00000254389.3	1918	7	UCEC;LUSC;BRCA;LUAD (lncRNAfunc)	UCEC
ENST00000375640.7-A344C	chr6-31834951-A-C:+	0.2495	0.0937	chr6:31834904-31835028:+	ESCA	SNHG32	ENSG00000204387.14	1053	19	No annotation	No common cancer
ENST00000326539.6-G102A	chr20-4740567-C-T:-	0.2141	0.0938	chr20:4740517-4740579:-	UCEC	PRNT	ENSG00000180259.10	2333	37	No annotation	No common cancer
ENST00000340510.8-G2504A	chr7-39792547-G-A:+	0.2492	0.094	chr7:39792489-39792560:+	ESCA	LINC00265	ENSG00000188185.13	3049	25	No annotation	No common cancer
ENST00000625168.1-G276T	chr10-45000613-C-A:-	0.1979	0.0941	chr10:45000544-45000713:-	UCEC	ZNF22-AS1	ENSG00000165511.6	3078	24	GBM;CHOL (lncRNAfunc)	No common cancer
ENST00000527434.1-C571T	chr16-24640-C-T:+	0.2136	0.0942	chr16:24566-24644:+	ESCA	WASIR2	ENSG00000231439.4	1054	22	No annotation	No common cancer
ENST00000637970.1-C635T	chr1-207817369-G-A:-	0.2135	0.0943	chr1:207817346-207867929:-	ACC	MIR29B2CHG	ENSG00000203709.12	1170	4	No annotation	No common cancer
ENST00000453498.1-G1421T	chr13-24597387-G-T:+	0.1892	0.0947	chr13:24597228-24597397:+	PRAD	ENSG00000243008	ENSG00000243008.2	1710	79	PCPG;TGCT (LncSpA)	No common cancer
ENST00000420557.3-T185C	chr6-169790241-T-C:+	0.2129	0.0948	chr6:169790192-169790261:+	UCEC	LINC00574	ENSG00000231690.4	2582	30	LIHC (LncSpA)	No common cancer
ENST00000602755.1-G189C	chr1-109100381-G-C:+	0.248	0.0948	chr1:109100365-109100425:+	ESCA	ENSG00000270066	ENSG00000270066.3	427	15	No annotation	No common cancer
ENST00000686875.1-C284G	chr13-33439719-G-C:-	0.197	0.0949	chr13:33355663-33524249:-	ESCA	ENSG00000230490	ENSG00000230490.4	1116	5	No annotation	No common cancer
ENST00000662817.1-C833A	chr9-62858135-G-T:-	0.2127	0.095	chr9:62858119-62858168:-	READ	LERFS	ENSG00000234665.9	1969	58	No annotation	No common cancer
ENST00000448744.5-C330A	chr6-108760309-C-A:+	0.2125	0.0952	chr6:108759494-108760319:+	UCEC	LINC00222	ENSG00000203801.8	1751	9	No annotation	No common cancer
ENST00000620266.1-C334T	chr17-68126999-C-T:+	0.1888	0.0952	chr17:68126950-68127001:+	UCEC	ENSG00000278730	ENSG00000278730.1	2921	81	No annotation	No common cancer
ENST00000614972.4-C536A	chr15-97874015-G-T:-	0.1965	0.0954	chr15:97873994-97874043:-	UCEC	LINC00923	ENSG00000251209.9	1181	11	No annotation	No common cancer
ENST00000656971.1-G404A	chr9-88647470-C-T:-	0.1962	0.0957	chr9:88647432-88647481:-	SKCM	LINC02843	ENSG00000228189.5	1383	49	HNSC;OV (LncSpA)	No common cancer
ENST00000445873.5-G1142C	chr10-101090041-C-G:-	0.2468	0.0958	chr10:101090020-101090069:-	UCEC	TLX1NB	ENSG00000236311.6	1862	44	LGG;THYM (LncSpA)	No common cancer
ENST00000668118.1-A201G	chr3-147940105-A-G:+	0.1961	0.0958	chr3:147940084-147995771:+	ESCA	ENSG00000239922	ENSG00000239922.2	846	7	GBM (lncRNAfunc)-GBM;LGG (LncSpA)	No common cancer
ENST00000374014.3-G299C	chr9-115904529-C-G:-	0.1956	0.0962	chr9:115904486-115904535:-	UCEC	LINC00474	ENSG00000204148.3	769	5	No annotation	No common cancer
ENST00000621462.4-C276T	chr22-24633229-C-T:+	0.2463	0.0962	chr22:24633200-24633275:+	UCEC	BCRP3	ENSG00000215481.9	1021	33	KIRP;TGCT (LncSpA)	No common cancer
ENST00000666203.1-C551A	chr7-63349449-C-A:+	0.2462	0.0962	chr7:63349410-63349466:+	THYM	ENSG00000230000	ENSG00000230000.3	826	33	No annotation	No common cancer
ENST00000574842.1-G595A	chr10-27250397-G-A:+	0.2114	0.0962	chr10:27250308-27250493:+	UCEC	ENSG00000262412	ENSG00000262412.1	1002	43	No annotation	No common cancer
ENST00000580790.1-A762G	chr10-73721440-T-C:-	0.1957	0.0962	chr10:73721438-73721496:-	UCEC	BMS1P4	ENSG00000271816.1	1913	51	LAML (LncSpA)	No common cancer
ENST00000579933.1-C610A	chr18-5233243-G-T:-	0.1877	0.0963	chr18:5233233-5233312:-	UCEC	ENSG00000265091	ENSG00000265091.5	977	8	No annotation	No common cancer
ENST00000602755.1-C236A	chr1-109100428-C-A:+	0.2922	0.0963	chr1:109100427-109100504:+	UCEC	ENSG00000270066	ENSG00000270066.3	427	15	No annotation	No common cancer
ENST00000674356.1-C133G	chr3-133929680-G-C:-	0.2113	0.0963	chr3:133929677-133929726:-	CESC	C3orf36	ENSG00000288547.3	1668	87	No annotation	No common cancer
ENST00000663261.1-C430T	chr12-74285926-G-A:-	0.195	0.0968	chr12:74285087-74285938:-	UCEC	LINC02882	ENSG00000251138.7	1517	9	LIHC;TGCT (LncSpA)	No common cancer
ENST00000649723.1-G202A	chr8-38516441-C-T:-	0.1949	0.0969	chr8:38516434-38516506:-	BLCA	C8orf86	ENSG00000196166.5	1207	36	No annotation	No common cancer
ENST00000367207.7-A172C	chr1-204041094-T-G:-	0.1947	0.0971	chr1:204040346-204041151:-	UCEC	LINC00303	ENSG00000176754.13	1891	58	No annotation	No common cancer
ENST00000313064.4-T689C	chr2-231509061-A-G:-	0.1946	0.0972	chr2:231509070-231509122:-	BRCA	LINC00471	ENSG00000181798.4	1325	33	No annotation	No common cancer
ENST00000609661.5-C995T	chr13-113920886-C-T:+	0.2101	0.0974	chr13:113920827-113920903:+	UCEC	LINC00452	ENSG00000229373.9	2896	15	KICH (LncSpA)	No common cancer
ENST00000567527.1-C1053G	chr15-25088713-C-G:+	0.2099	0.0975	chr15:25088704-25088753:+	GBM	ENSG00000261069	ENSG00000261069.3	1236	28	THCA (lncRNAfunc)	No common cancer
ENST00000512559.5-A1508G	chr5-23980792-A-G:+	0.1942	0.0976	chr5:23980766-23980815:+	KIRP	LINC02899	ENSG00000248874.5	1984	19	No annotation	No common cancer
ENST00000356020.2-C1047A	chr3-128573650-G-T:-	0.2097	0.0978	chr3:128573551-128573668:-	LUAD	LINC01565	ENSG00000198685.4	2697	74	LAML (LncSpA)	No common cancer
ENST00000465257.2-T437G	chr9-39371501-T-G:+	0.1939	0.0979	chr9:39371462-39371533:+	UCEC	FAM74A1	ENSG00000215112.6	623	28	KICH (LncSpA)	No common cancer
ENST00000652112.1-C2309T	chr22-22322928-C-T:+	0.2095	0.0979	chr22:22322924-22322973:+	UCEC	ENSG00000286129	ENSG00000286129.1	2895	95	No annotation	No common cancer
ENST00000625107.1-G1692A	chr15-39253459-G-A:+	0.1859	0.098	chr15:39253438-39253487:+	COAD	LINC02915	ENSG00000175746.7	3078	115	BRCA;LUAD (LncSpA)	No common cancer
ENST00000477916.5-C902A	chr1-23627122-C-A:+	0.2094	0.098	chr1:23627088-23627152:+	HNSC	MDS2	ENSG00000197880.10	1781	28	No annotation	No common cancer
ENST00000511821.1-A117C	chr5-17354149-A-C:+	0.2094	0.098	chr5:17353959-17354155:+	KIRP	ENSG00000248223	ENSG00000248223.1	867	59	No annotation	No common cancer
ENST00000518049.1-C343T	chr8-143368206-G-A:-	0.2092	0.0982	chr8:143368203-143368288:-	UCEC	RHPN1-AS1	ENSG00000254389.3	1918	7	UCEC;LUSC;BRCA;LUAD (lncRNAfunc)	UCEC
ENST00000320372.9-G921T	chr22-23469359-C-A:-	0.2091	0.0983	chr22:23462667-23469377:-	UCEC	FAM230I	ENSG00000178248.11	1578	19	No annotation	No common cancer
ENST00000445873.5-G990T	chr10-101090193-C-A:-	0.2086	0.0987	chr10:101090130-101090202:-	CESC	TLX1NB	ENSG00000236311.6	1862	44	LGG;THYM (LncSpA)	No common cancer
ENST00000426869.3-G137A	chr17-22298827-G-A:+	0.2429	0.0988	chr17:22298782-22298832:+	LGG	FAM27E5	ENSG00000178130.9	682	96	No annotation	No common cancer
ENST00000567527.1-C1124A	chr15-25088784-C-A:+	0.193	0.0988	chr15:25088730-25088789:+	LUSC	ENSG00000261069	ENSG00000261069.3	1236	28	THCA (lncRNAfunc)	No common cancer
ENST00000531950.1-A140G	chr1-70354983-A-G:+	0.2084	0.0989	chr1:70354948-70354999:+	BRCA	HHLA3	ENSG00000197568.15	541	22	No annotation	No common cancer
ENST00000367207.7-C1505A	chr1-204032833-G-T:-	0.1928	0.099	chr1:204032787-204032912:-	UCEC	LINC00303	ENSG00000176754.13	1891	58	No annotation	No common cancer
ENST00000564580.5-G918T	chr16-29096205-G-T:+	0.1927	0.0991	chr16:29096165-29096214:+	UCEC	RRN3P2	ENSG00000103472.10	2132	106	No annotation	No common cancer
ENST00000655125.1-G964A	chr6-10429724-C-T:-	0.1849	0.0991	chr6:10429691-10429740:-	COAD	LINC00518	ENSG00000183674.12	1433	39	No annotation	No common cancer
ENST00000606664.1-C680T	chr8-141435224-C-T:+	0.2426	0.0991	chr8:141435221-141435291:+	OV	ENSG00000271959	ENSG00000271959.1	2961	51	No annotation	No common cancer
ENST00000649986.1-A381G	chr15-96784177-A-G:+	0.2081	0.0992	chr15:96784159-96784257:+	STAD	SPATA8	ENSG00000185594.7	1083	110	No annotation	No common cancer
ENST00000625191.3-C747T	chr5-179642452-G-A:-	0.208	0.0993	chr5:179642432-179642481:-	LIHC	C5orf60	ENSG00000204661.9	1208	46	TGCT (LncSpA)	No common cancer
ENST00000437322.2-A568G	chrX-49878331-T-C:-	0.2424	0.0993	chrX:49878330-49878393:-	CESC	USP27X-DT	ENSG00000234390.4	2175	25	No annotation	No common cancer
ENST00000625107.1-T779G	chr15-39252546-T-G:+	0.1924	0.0994	chr15:39252534-39252583:+	HNSC	LINC02915	ENSG00000175746.7	3078	115	BRCA;LUAD (LncSpA)	No common cancer
ENST00000507870.1-C453T	chr4-177960840-C-T:+	0.192	0.0998	chr4:177960827-177960878:+	LUAD	LINC01098	ENSG00000231171.4	1034	69	No annotation	No common cancer
ENST00000658294.1-G190A	chr7-56536821-C-T:-	0.1919	0.0998	chr7:56536798-56536847:-	LIHC	ENSG00000233288	ENSG00000233288.2	991	6	OV;TGCT (LncSpA)	No common cancer
ENST00000663911.1-T413G	chr16-65363287-A-C:-	0.1917	0.1	chr16:65356470-65363707:-	HNSC	LINC00922	ENSG00000261742.6	1833	55	LUAD;MESO;SARC (LncSpA)	No common cancer
ENST00000649127.1-G578A	chr1-238481364-C-T:-	0.207	0.1002	chr1:238481346-238481427:-	UCEC	LINC01139	ENSG00000215808.4	1061	11	KICH;HNSC;UCEC;LUSC (lncRNAfunc)-OV;THYM (LncSpA)	UCEC
ENST00000437322.2-G1956T	chrX-49876943-C-A:-	0.1835	0.1005	chrX:49876909-49876958:-	UCEC	USP27X-DT	ENSG00000234390.4	2175	25	No annotation	No common cancer
ENST00000664035.1-C953T	chr19-16035977-C-T:+	0.2408	0.1006	chr19:16035896-16041440:+	UCEC	LINC00905	ENSG00000167459.17	1685	26	No annotation	No common cancer
ENST00000624527.3-G790T	chr6-2623573-C-A:-	0.2065	0.1008	chr6:2623508-2623624:-	LUSC	LINC01600	ENSG00000164385.10	2450	72	No annotation	No common cancer
ENST00000507444.1-G458A	chr5-6312402-C-T:-	0.2063	0.1009	chr5:6312361-6312469:-	SKCM	LINC02145	ENSG00000250490.1	2419	52	No annotation	No common cancer
ENST00000408887.3-C829A	chr12-62602862-G-T:-	0.24	0.1012	chr12:62602849-62602898:-	BLCA	LINC01465	ENSG00000221949.6	1940	17	No annotation	No common cancer
ENST00000412102.5-G472A	chr21-41713631-C-T:-	0.206	0.1012	chr21:41712986-41714020:-	UCEC	LINC00479	ENSG00000236384.7	2033	15	TGCT (LncSpA)	No common cancer
ENST00000620266.1-G151T	chr17-68126816-G-T:+	0.1906	0.1012	chr17:68126786-68126835:+	LUAD	ENSG00000278730	ENSG00000278730.1	2921	81	No annotation	No common cancer
ENST00000674356.1-G982A	chr3-133928831-C-T:-	0.2058	0.1014	chr3:133928738-133928859:-	UCEC	C3orf36	ENSG00000288547.3	1668	87	No annotation	No common cancer
ENST00000378779.5-C139T	chr11-45771554-C-T:+	0.2056	0.1016	chr11:45771510-45771559:+	UCEC	LINC02716	ENSG00000205106.5	1602	14	CHOL (lncRNAfunc)-LIHC (LncSpA)	No common cancer
ENST00000578492.5-A2187G	chr17-64751876-T-C:-	0.1824	0.1018	chr17:64750708-64751882:-	UCEC	ARHGAP27P1-BPTFP1-KPNA2P3	ENSG00000215769.8	2732	95	CHOL;KIRC;BLCA;KIRP;READ (lncRNAfunc)	No common cancer
ENST00000422294.4-C256T	chr2-46855962-C-T:+	0.2052	0.102	chr2:46855952-46858096:+	UCEC	LINC01119	ENSG00000239332.7	409	6	No annotation	No common cancer
ENST00000477984.1-G369T	chr6-33587844-C-A:-	0.2389	0.1021	chr6:33587818-33587870:-	UCEC	LINC00336	ENSG00000197251.4	2107	45	KICH (LncSpA)	No common cancer
ENST00000356020.2-C946T	chr3-128573751-G-A:-	0.1894	0.1024	chr3:128573695-128573761:-	GBM	LINC01565	ENSG00000198685.4	2697	74	LAML (LncSpA)	No common cancer
ENST00000646751.1-C107T	chr12-92422584-G-A:-	0.1894	0.1024	chr12:92422569-92422618:-	GBM	CLLU1-AS1	ENSG00000205057.6	686	20	No annotation	No common cancer
ENST00000647681.1-C286A	chr5-2752433-C-A:+	0.2383	0.1026	chr5:2752360-2752623:+	COAD	C5orf38	ENSG00000186493.14	890	69	No annotation	No common cancer
ENST00000637710.1-G451T	chr6-57926467-C-A:-	0.2044	0.1028	chr6:57926434-57926498:-	GBM	ENSG00000283352	ENSG00000283352.1	675	24	No annotation	No common cancer
ENST00000332558.8-A567G	chr7-132724936-A-G:+	0.189	0.1029	chr7:132724841-132727437:+	UCEC	FLJ40288	ENSG00000183470.9	1998	27	No annotation	No common cancer
ENST00000650352.1-A772G	chr22-25319899-A-G:+	0.2043	0.1029	chr22:25319867-25319916:+	SKCM	ENSG00000285968	ENSG00000285968.1	959	26	No annotation	No common cancer
ENST00000416951.5-G183A	chr6-41502817-G-A:+	0.2041	0.1031	chr6:41502589-41502829:+	KICH	LINC01276	ENSG00000226917.6	816	8	No annotation	No common cancer
ENST00000373171.2-C376A	chr6-40344522-G-T:-	0.2037	0.1034	chr6:40344510-40344581:-	ESCA	LINC00951	ENSG00000204092.2	554	11	PCPG (lncRNAfunc)-PCPG (LncSpA)	No common cancer
ENST00000408988.2-G538A	chr7-47659275-G-A:+	0.2036	0.1035	chr7:47659241-47659294:+	SKCM	LINC02902	ENSG00000221845.4	2911	35	No annotation	No common cancer
ENST00000623100.2-C775T	chr13-112679396-C-T:+	0.2035	0.1036	chr13:112679366-112679415:+	BRCA	ATP11AUN	ENSG00000197595.4	2241	44	LUAD;UVM (LncSpA)	No common cancer
ENST00000663911.1-C476T	chr16-65363224-G-A:-	0.1881	0.1038	chr16:65356487-65363257:-	UCEC	LINC00922	ENSG00000261742.6	1833	55	LUAD;MESO;SARC (LncSpA)	No common cancer
ENST00000637970.1-A711C	chr1-207817293-T-G:-	0.2032	0.1039	chr1:207816066-207817307:-	COAD	MIR29B2CHG	ENSG00000203709.12	1170	4	No annotation	No common cancer
ENST00000560153.2-G649A	chr15-87578549-G-A:+	0.1876	0.1042	chr15:87578536-87578625:+	UCEC	LINC00052	ENSG00000259527.2	1966	21	BRCA (lncRNAfunc)-BRCA (LncSpA)	No common cancer
ENST00000623103.1-G155T	chr9-135343403-G-T:+	0.2359	0.1046	chr9:135343393-135343442:+	UCEC	LINC02907	ENSG00000178243.4	1924	25	No annotation	No common cancer
ENST00000665759.2-G877A	chr19-36776064-G-A:+	0.2357	0.1048	chr19:36775993-36776128:+	ESCA	ENSG00000267260	ENSG00000267260.3	1891	12	UCS (LncSpA)	No common cancer
ENST00000564580.5-C694T	chr16-29090782-C-T:+	0.1795	0.1049	chr16:29090779-29094249:+	SKCM	RRN3P2	ENSG00000103472.10	2132	106	No annotation	No common cancer
ENST00000375204.2-C402A	chr9-97277583-C-A:+	0.2022	0.1049	chr9:97276680-97277608:+	UCEC	SUGT1P4-STRA6LP	ENSG00000254876.5	3161	49	No annotation	No common cancer
ENST00000622750.1-G2217A	chr17-68135417-G-A:+	0.2355	0.105	chr17:68135374-68135424:+	CESC	ENSG00000277476	ENSG00000277476.1	2735	60	CHOL;KIRC;KIRP;LIHC (lncRNAfunc)	No common cancer
ENST00000415889.2-C480T	chr20-44663285-G-A:-	0.2017	0.1054	chr20:44663322-44663381:-	UCEC	ENSG00000132832	ENSG00000132832.10	1416	8	No annotation	No common cancer
ENST00000661466.1-T286A	chr22-22633564-A-T:-	0.2016	0.1055	chr22:22633492-22633566:-	HNSC	ENSG00000286941	ENSG00000286941.1	2412	16	No annotation	No common cancer
ENST00000431422.3-C819T	chr6-134502877-C-T:+	0.2011	0.106	chr6:134502870-134502928:+	CESC	LINC01010	ENSG00000236700.7	2523	8	LUSC (LncSpA)	No common cancer
ENST00000599308.3-T494G	chr10-45116010-A-C:-	0.1859	0.106	chr10:45115984-45121055:-	UCEC	ENSG00000277757	ENSG00000277757.4	832	23	No annotation	No common cancer
ENST00000599308.3-G627A	chr10-45107023-C-T:-	0.1854	0.1065	chr10:45106658-45115977:-	SKCM	ENSG00000277757	ENSG00000277757.4	832	23	No annotation	No common cancer
ENST00000405369.3-G634C	chr22-47461649-C-G:-	0.2005	0.1066	chr22:47461608-47461657:-	CESC	LINC01644	ENSG00000218357.3	984	12	THCA (LncSpA)	No common cancer
ENST00000608216.5-C730G	chr17-18519589-G-C:-	0.2005	0.1066	chr17:18519490-18519600:-	BRCA	FAM106A	ENSG00000273018.7	929	13	LAML (LncSpA)	No common cancer
ENST00000648264.1-C424T	chr7-44034198-G-A:-	0.2336	0.1066	chr7:44034178-44034227:-	COAD	ENSG00000285596	ENSG00000285596.1	2698	40	No annotation	No common cancer
ENST00000534991.3-A267G	chr21-32393396-A-G:+	0.2004	0.1067	chr21:32393350-32393400:+	UCEC	URB1-AS1	ENSG00000256073.3	831	9	KICH (lncRNAfunc)	No common cancer
ENST00000437615.1-T652C	chr6-169790556-A-G:-	0.2331	0.107	chr6:169790521-169790570:-	UCEC	LINC00242	ENSG00000229214.2	2418	30	No annotation	No common cancer
ENST00000624527.3-A511G	chr6-2623852-T-C:-	0.1848	0.1072	chr6:2623830-2623896:-	UCEC	LINC01600	ENSG00000164385.10	2450	72	No annotation	No common cancer
ENST00000532841.5-C220A	chr12-13376310-G-T:-	0.1848	0.1073	chr12:13376217-13376315:-	UCEC	LINC01559	ENSG00000180861.9	1003	17	CHOL;KIRC;CESC;COAD;READ (lncRNAfunc)-COAD;READ (LncSpA)	No common cancer
ENST00000315707.4-A937G	chr17-8222570-T-C:-	0.1996	0.1075	chr17:8222534-8222586:-	LAML	LINC00324	ENSG00000178977.4	2100	7	GBM;CHOL;KICH;COAD;READ (lncRNAfunc)	No common cancer
ENST00000649127.1-G613T	chr1-238481329-C-A:-	0.1995	0.1076	chr1:238481286-238481335:-	BRCA	LINC01139	ENSG00000215808.4	1061	11	KICH;HNSC;UCEC;LUSC (lncRNAfunc)-OV;THYM (LncSpA)	No common cancer
ENST00000652112.1-C2068T	chr22-22322687-C-T:+	0.1995	0.1076	chr22:22321837-22322692:+	UCEC	ENSG00000286129	ENSG00000286129.1	2895	95	No annotation	No common cancer
ENST00000602344.1-G272A	chr11-65498134-C-T:-	0.1843	0.1078	chr11:65498112-65498190:-	SKCM	ENSG00000270117	ENSG00000270117.1	396	9	No annotation	No common cancer
ENST00000668205.1-C292T	chr11-4573322-G-A:-	0.1841	0.108	chr11:4572283-4573343:-	HNSC	C11orf40	ENSG00000171987.3	654	40	No annotation	No common cancer
ENST00000379640.1-G390T	chr17-14770191-C-A:-	0.1841	0.1081	chr17:14770177-14770226:-	UCEC	ENSG00000205325	ENSG00000205325.4	2998	31	CESC;HNSC (LncSpA)	No common cancer
ENST00000625107.1-C695T	chr15-39252462-C-T:+	0.1839	0.1082	chr15:39252447-39252518:+	UCEC	LINC02915	ENSG00000175746.7	3078	115	BRCA;LUAD (LncSpA)	No common cancer
ENST00000508056.5-T997C	chr5-176180820-A-G:-	0.1987	0.1084	chr5:176176800-176180834:-	UCEC	ENSG00000283235	ENSG00000283235.2	1612	2	No annotation	No common cancer
ENST00000649108.1-G332T	chr2-188734860-C-A:-	0.1987	0.1085	chr2:188734817-188734868:-	LUAD	DIRC1	ENSG00000174325.6	1037	51	No annotation	No common cancer
ENST00000658738.1-A911C	chr2-45189193-T-G:-	0.1834	0.1088	chr2:45189154-45189203:-	UCEC	LINC01121	ENSG00000205054.9	1502	5	SARC;UCS (LncSpA)	No common cancer
ENST00000451980.4-A539G	chr21-33165627-T-C:-	0.1834	0.1088	chr21:33165620-33168473:-	LIHC	LINC01548	ENSG00000229086.5	1357	20	STAD (LncSpA)	No common cancer
ENST00000662817.1-A1018G	chr9-62857950-T-C:-	0.1984	0.1088	chr9:62857937-62858037:-	UCEC	LERFS	ENSG00000234665.9	1969	58	No annotation	No common cancer
ENST00000313064.4-C417T	chr2-231509333-G-A:-	0.183	0.1092	chr2:231509308-231513540:-	SKCM	LINC00471	ENSG00000181798.4	1325	33	No annotation	No common cancer
ENST00000693413.1-C510G	chr14-105922593-C-G:+	0.1979	0.1092	chr14:105922324-105922615:+	CESC	FAM30A	ENSG00000226777.8	1619	19	PCPG (lncRNAfunc)-LAML;PCPG (LncSpA)	No common cancer
ENST00000657415.1-A700T	chr2-131722524-A-T:+	0.1755	0.1094	chr2:131722513-131722566:+	LUAD	C2orf27A	ENSG00000287151.1	2005	34	No annotation	No common cancer
ENST00000432583.2-C344T	chr2-113577725-C-T:+	0.1974	0.1098	chr2:113577687-113578039:+	UCEC	FAM138B	ENSG00000226516.7	1232	31	No annotation	No common cancer
ENST00000622750.1-C2023T	chr17-68135223-C-T:+	0.1974	0.1098	chr17:68135123-68135322:+	SKCM	ENSG00000277476	ENSG00000277476.1	2735	60	CHOL;KIRC;KIRP;LIHC (lncRNAfunc)	No common cancer
ENST00000674356.1-C1075T	chr3-133928738-G-A:-	0.23	0.1098	chr3:133928660-133928821:-	CESC	C3orf36	ENSG00000288547.3	1668	87	No annotation	No common cancer
ENST00000685029.1-C424G	chr7-38300216-C-G:+	0.1824	0.1098	chr7:38300203-38300252:+	UCEC	ENSG00000289366	ENSG00000289366.1	860	6	No annotation	No common cancer
ENST00000657777.1-C386T	chr22-44572160-C-T:+	0.1973	0.1099	chr22:44572149-44572198:+	COAD	LINC00207	ENSG00000187012.11	679	28	No annotation	No common cancer
ENST00000663261.1-C544T	chr12-74285046-G-A:-	0.1821	0.1102	chr12:74285044-74285905:-	UCEC	LINC02882	ENSG00000251138.7	1517	9	LIHC;TGCT (LncSpA)	No common cancer
ENST00000446136.1-C965A	chr1-874349-G-T:-	0.182	0.1103	chr1:874332-874381:-	BLCA	FAM41C	ENSG00000230368.2	1807	35	OV;THYM (LncSpA)	No common cancer
ENST00000663911.1-C433G	chr16-65363267-G-C:-	0.182	0.1103	chr16:65363259-65363682:-	HNSC	LINC00922	ENSG00000261742.6	1833	55	LUAD;MESO;SARC (LncSpA)	No common cancer
ENST00000332558.8-G1063A	chr7-132727834-G-A:+	0.1968	0.1104	chr7:132727826-132727875:+	MESO	FLJ40288	ENSG00000183470.9	1998	27	No annotation	No common cancer
ENST00000367207.7-C422T	chr1-204037471-G-A:-	0.2291	0.1106	chr1:204037441-204037490:-	SKCM	LINC00303	ENSG00000176754.13	1891	58	No annotation	No common cancer
ENST00000426869.3-C494A	chr17-22299705-C-A:+	0.1966	0.1106	chr17:22299627-22299764:+	LUSC	FAM27E5	ENSG00000178130.9	682	96	No annotation	No common cancer
ENST00000592347.5-A452T	chr19-28722760-T-A:-	0.1963	0.1109	chr19:28722717-28722766:-	THYM	ENSG00000283403	ENSG00000283403.1	3113	16	No annotation	No common cancer
ENST00000655125.1-G390T	chr6-10430298-C-A:-	0.1814	0.111	chr6:10430257-10434709:-	UCEC	LINC00518	ENSG00000183674.12	1433	39	No annotation	No common cancer
ENST00000624314.1-C664A	chr8-127948060-G-T:-	0.1814	0.111	chr8:127948059-127948116:-	UCEC	LINC02912	ENSG00000280055.2	2165	10	LAML (LncSpA)	No common cancer
ENST00000653129.1-C404G	chr21-16071211-C-G:+	0.1959	0.1114	chr21:16071198-16071247:+	BLCA	MIR99AHG	ENSG00000215386.14	2116	33	No annotation	No common cancer
ENST00000381051.6-C495T	chr22-46105643-C-T:+	0.2281	0.1115	chr22:46105608-46105657:+	UCEC	MIRLET7BHG	ENSG00000197182.15	875	11	No annotation	No common cancer
ENST00000649108.1-G509A	chr2-188734683-C-T:-	0.1736	0.1116	chr2:188734656-188734758:-	SKCM	DIRC1	ENSG00000174325.6	1037	51	No annotation	No common cancer
ENST00000415504.5-A1932G	chr15-69095525-A-G:+	0.1956	0.1117	chr15:69095523-69095572:+	UCEC	EWSAT1	ENSG00000212766.9	2214	1	BRCA;UVM (LncSpA)	No common cancer
ENST00000665287.1-A939C	chr10-4660062-A-C:+	0.1807	0.1118	chr10:4660022-4660077:+	UCEC	LINC00705	ENSG00000225269.3	1934	5	CHOL (LncSpA)	No common cancer
ENST00000383331.4-G417T	chr6-31202665-G-T:+	0.2277	0.1119	chr6:31202609-31202690:+	SKCM	HCG27	ENSG00000206344.8	1720	26	No annotation	No common cancer
ENST00000416202.5-C114A	chr22-46053818-C-A:+	0.2702	0.1119	chr22:46053770-46053830:+	ESCA	PRR34-AS1	ENSG00000241990.5	464	4	UCEC;LIHC (lncRNAfunc)	No common cancer
ENST00000564580.5-C1346T	chr16-29102125-C-T:+	0.1805	0.112	chr16:29102116-29104106:+	LUAD	RRN3P2	ENSG00000103472.10	2132	106	No annotation	No common cancer
ENST00000375204.2-C507A	chr9-97279423-C-A:+	0.1805	0.112	chr9:97279420-97279469:+	UCEC	SUGT1P4-STRA6LP	ENSG00000254876.5	3161	49	No annotation	No common cancer
ENST00000602344.1-C268G	chr11-65498138-G-C:-	0.1802	0.1124	chr11:65498136-65498190:-	HNSC	ENSG00000270117	ENSG00000270117.1	396	9	No annotation	No common cancer
ENST00000646751.1-G288A	chr12-92421030-C-T:-	0.1801	0.1125	chr12:92420397-92421082:-	SKCM	CLLU1-AS1	ENSG00000205057.6	686	20	No annotation	No common cancer
ENST00000624527.3-G951A	chr6-2623412-C-T:-	0.1946	0.1127	chr6:2623392-2623441:-	CESC	LINC01600	ENSG00000164385.10	2450	72	No annotation	No common cancer
ENST00000555460.3-C570T	chr14-22418383-C-T:+	0.1799	0.1127	chr14:22418379-22418435:+	BRCA	ENSG00000259042	ENSG00000259042.3	844	3	THCA (lncRNAfunc)-LAML;THYM (LncSpA)	No common cancer
ENST00000647681.1-G671A	chr5-2755178-G-A:+	0.2689	0.1129	chr5:2755126-2755273:+	LUSC	C5orf38	ENSG00000186493.14	890	69	No annotation	No common cancer
ENST00000625107.1-G2325T	chr15-39254092-G-T:+	0.1723	0.1132	chr15:39254075-39254130:+	UCEC	LINC02915	ENSG00000175746.7	3078	115	BRCA;LUAD (LncSpA)	No common cancer
ENST00000642173.1-G262A	chr5-160485484-G-A:+	0.1793	0.1134	chr5:160485417-160485523:+	COAD	MIR3142HG	ENSG00000253522.6	2204	14	ESCA;COAD;READ (lncRNAfunc)-SKCM;UVM (LncSpA)	COAD
ENST00000659409.1-G517A	chr3-196144252-G-A:+	0.2258	0.1137	chr3:196144239-196144288:+	UCEC	LINC00885	ENSG00000224652.3	1636	1	CHOL;KICH;BLCA;CESC;LUSC (lncRNAfunc)-BLCA;KICH (LncSpA)	No common cancer
ENST00000408988.2-C637T	chr7-47659374-C-T:+	0.1936	0.1138	chr7:47659355-47659404:+	UCEC	LINC02902	ENSG00000221845.4	2911	35	No annotation	No common cancer
ENST00000456917.2-G624A	chr21-25574093-G-A:+	0.1789	0.1138	chr21:25574053-25574168:+	COAD	MIR155HG	ENSG00000234883.7	1699	17	GBM;KIRC (lncRNAfunc)-DLBC (LncSpA)	No common cancer
ENST00000487264.5-A677C	chr19-58599170-A-C:+	0.1936	0.1138	chr19:58599083-58599270:+	OV	ENSG00000286104	ENSG00000286104.1	1308	36	No annotation	No common cancer
ENST00000623673.1-T902C	chr5-442259-A-G:-	0.1933	0.1141	chr5:442224-442273:-	CESC	EXOC3-AS1	ENSG00000221990.5	1663	38	No annotation	No common cancer
ENST00000650364.1-G536A	chr14-98716308-G-A:+	0.1931	0.1143	chr14:98716257-98716325:+	SKCM	LINC02914	ENSG00000176605.9	1284	55	No annotation	No common cancer
ENST00000473595.1-T1332A	chr3-161429445-T-A:+	0.1932	0.1143	chr3:161429412-161443610:+	SKCM	LINC02067	ENSG00000240567.1	2845	16	No annotation	No common cancer
ENST00000426869.3-G108T	chr17-22298798-G-T:+	0.2247	0.1147	chr17:22298779-22298828:+	ACC	FAM27E5	ENSG00000178130.9	682	96	No annotation	No common cancer
ENST00000432583.2-C287T	chr2-113577668-C-T:+	0.1928	0.1147	chr2:113577644-113577693:+	UCEC	FAM138B	ENSG00000226516.7	1232	31	No annotation	No common cancer
ENST00000432583.2-A836G	chr2-113578456-A-G:+	0.1927	0.1147	chr2:113578446-113578496:+	UCEC	FAM138B	ENSG00000226516.7	1232	31	No annotation	No common cancer
ENST00000332558.8-T930G	chr7-132727701-T-G:+	0.1779	0.115	chr7:132727700-132727754:+	UCEC	FLJ40288	ENSG00000183470.9	1998	27	No annotation	No common cancer
ENST00000473595.1-T1332C	chr3-161429445-T-C:+	0.1924	0.1151	chr3:161429396-161429453:+	UCEC	LINC02067	ENSG00000240567.1	2845	16	No annotation	No common cancer
ENST00000556697.1-G1213A	chr14-100671917-G-A:+	0.1777	0.1152	chr14:100671874-100671928:+	UCEC	LINC00523	ENSG00000196273.8	2071	9	ACC (LncSpA)	No common cancer
ENST00000623772.1-C492T	chr17-61412242-C-T:+	0.2659	0.1153	chr17:61412182-61412320:+	HNSC	LINC02875	ENSG00000187013.4	1530	30	BLCA (lncRNAfunc)	No common cancer
ENST00000507870.1-G877C	chr4-177990593-G-C:+	0.1776	0.1154	chr4:177990582-177990645:+	STAD	LINC01098	ENSG00000231171.4	1034	69	No annotation	No common cancer
ENST00000650364.1-G794T	chr14-98717271-G-T:+	0.177	0.1161	chr14:98717199-98717271:+	LUAD	LINC02914	ENSG00000176605.9	1284	55	No annotation	No common cancer
ENST00000640695.1-C890A	chr1-110486930-C-A:+	0.1915	0.1161	chr1:110485027-110486942:+	UCEC	ENSG00000283999	ENSG00000283999.1	1186	12	No annotation	No common cancer
ENST00000569242.1-A1958G	chr16-35389741-A-G:+	0.1769	0.1162	chr16:35386010-35389761:+	UCEC	LINC01566	ENSG00000259841.6	2801	18	No annotation	No common cancer
ENST00000657415.1-G806C	chr2-131722630-G-C:+	0.1699	0.1162	chr2:131722532-131733847:+	SKCM	C2orf27A	ENSG00000287151.1	2005	34	No annotation	No common cancer
ENST00000430078.1-T597C	chr6-159588573-A-G:-	0.1698	0.1163	chr6:159588546-159588622:-	UCEC	ENSG00000237927	ENSG00000237927.1	2002	10	No annotation	No common cancer
ENST00000674356.1-G880C	chr3-133928933-C-G:-	0.1768	0.1163	chr3:133928921-133928981:-	CESC	C3orf36	ENSG00000288547.3	1668	87	No annotation	No common cancer
ENST00000574842.1-G283A	chr10-27250085-G-A:+	0.1912	0.1164	chr10:27243374-27250097:+	SKCM	ENSG00000262412	ENSG00000262412.1	1002	43	No annotation	No common cancer
ENST00000649986.1-A416C	chr15-96784212-A-C:+	0.1907	0.117	chr15:96784201-96784250:+	READ	SPATA8	ENSG00000185594.7	1083	110	No annotation	No common cancer
ENST00000477984.1-C1551T	chr6-33586662-G-A:-	0.222	0.1172	chr6:33586640-33586689:-	UCEC	LINC00336	ENSG00000197251.4	2107	45	KICH (LncSpA)	No common cancer
ENST00000649288.1-G326C	chr22-46053819-C-G:-	0.2634	0.1173	chr22:46053770-46053836:-	ESCA	PRR34	ENSG00000182257.8	2817	6	No annotation	No common cancer
ENST00000624458.1-T725G	chr15-92472378-T-G:+	0.1759	0.1173	chr15:92472331-92472383:+	SKCM	C15orf32	ENSG00000183643.4	1749	64	PCPG (LncSpA)	No common cancer
ENST00000557804.1-G1472A	chr15-91035924-G-A:+	0.1757	0.1176	chr15:91035878-91035927:+	UCEC	VPS33B-DT	ENSG00000214432.9	2159	32	No annotation	No common cancer
ENST00000578492.5-C1722T	chr17-64754645-G-A:-	0.1757	0.1176	chr17:64754556-64758244:-	SKCM	ARHGAP27P1-BPTFP1-KPNA2P3	ENSG00000215769.8	2732	95	CHOL;KIRC;BLCA;KIRP;READ (lncRNAfunc)	No common cancer
ENST00000648073.1-T662C	chr3-153502558-T-C:+	0.1683	0.1181	chr3:153502461-153502657:+	SKCM	LINC02877	ENSG00000237787.5	797	32	SKCM (LncSpA)	SKCM
ENST00000664044.1-C777A	chr17-76850616-C-A:+	0.1897	0.1181	chr17:76850595-76850653:+	UCEC	LINC00868	ENSG00000267535.2	1290	10	TGCT;UCEC (LncSpA)	UCEC
ENST00000620266.1-C959A	chr17-68127624-C-A:+	0.1896	0.1182	chr17:68127609-68127684:+	UCEC	ENSG00000278730	ENSG00000278730.1	2921	81	No annotation	No common cancer
ENST00000340510.8-G2416A	chr7-39792459-G-A:+	0.2209	0.1183	chr7:39792394-39792476:+	UCEC	LINC00265	ENSG00000188185.13	3049	25	No annotation	No common cancer
ENST00000624458.1-G989A	chr15-92473072-G-A:+	0.175	0.1184	chr15:92473045-92500455:+	SKCM	C15orf32	ENSG00000183643.4	1749	64	PCPG (LncSpA)	No common cancer
ENST00000625107.1-T1577G	chr15-39253344-T-G:+	0.1679	0.1186	chr15:39253312-39253388:+	ACC	LINC02915	ENSG00000175746.7	3078	115	BRCA;LUAD (LncSpA)	No common cancer
ENST00000624458.1-G566A	chr15-92472219-G-A:+	0.1892	0.1186	chr15:92472196-92472309:+	SKCM	C15orf32	ENSG00000183643.4	1749	64	PCPG (LncSpA)	No common cancer
ENST00000642173.1-G132A	chr5-160485354-G-A:+	0.189	0.1189	chr5:160438625-160485357:+	COAD	MIR3142HG	ENSG00000253522.6	2204	14	ESCA;COAD;READ (lncRNAfunc)-SKCM;UVM (LncSpA)	COAD
ENST00000614972.4-G275A	chr15-97874276-C-T:-	0.2202	0.119	chr15:97874325-97874374:-	UCEC	LINC00923	ENSG00000251209.9	1181	11	No annotation	No common cancer
ENST00000602385.1-G125A	chr3-169764936-C-T:-	0.22	0.1192	chr3:169764930-169764983:-	BRCA	TERC	ENSG00000270141.3	541	11	No annotation	No common cancer
ENST00000673141.1-C1147A	chr1-156404501-G-T:-	0.1742	0.1194	chr1:156404473-156404541:-	UCEC	MIR9-1HG	ENSG00000125462.19	1395	35	No annotation	No common cancer
ENST00000453498.1-G403A	chr13-24570724-G-A:+	0.1742	0.1194	chr13:24570638-24581697:+	SKCM	ENSG00000243008	ENSG00000243008.2	1710	79	PCPG;TGCT (LncSpA)	No common cancer
ENST00000375204.2-C811A	chr9-97290607-C-A:+	0.1741	0.1195	chr9:97290599-97290648:+	ESCA	SUGT1P4-STRA6LP	ENSG00000254876.5	3161	49	No annotation	No common cancer
ENST00000650352.1-T543G	chr22-25318279-T-G:+	0.1885	0.1195	chr22:25318257-25318360:+	ACC	ENSG00000285968	ENSG00000285968.1	959	26	No annotation	No common cancer
ENST00000564580.5-G1377A	chr16-29104091-G-A:+	0.1739	0.1197	chr16:29102116-29104106:+	LUSC	RRN3P2	ENSG00000103472.10	2132	106	No annotation	No common cancer
ENST00000663911.1-A515T	chr16-65356464-T-A:-	0.1738	0.1198	chr16:65354249-65356468:-	UCEC	LINC00922	ENSG00000261742.6	1833	55	LUAD;MESO;SARC (LncSpA)	No common cancer
ENST00000662817.1-G807T	chr9-62858161-C-A:-	0.1881	0.1199	chr9:62858115-62858170:-	OV	LERFS	ENSG00000234665.9	1969	58	No annotation	No common cancer
ENST00000440244.1-G130A	chr6-28861953-C-T:-	0.1734	0.1203	chr6:28861860-28861969:-	UCEC	LINC01623	ENSG00000225595.2	2458	37	LGG;PRAD (LncSpA)	No common cancer
ENST00000437322.2-T1702C	chrX-49877197-A-G:-	0.1666	0.1203	chrX:49877183-49877256:-	UCEC	USP27X-DT	ENSG00000234390.4	2175	25	No annotation	No common cancer
ENST00000628855.1-G1390A	chr7-32761668-G-A:+	0.1878	0.1203	chr7:32761642-32761704:+	CESC	LINC00997	ENSG00000281332.1	2646	26	KIRP (lncRNAfunc)	No common cancer
ENST00000660831.1-G281A	chr20-60069957-G-A:+	0.1877	0.1204	chr20:60069921-60069971:+	UCEC	LINC02910	ENSG00000176659.10	2727	44	No annotation	No common cancer
ENST00000671206.1-G783T	chr21-18561647-C-A:-	0.1733	0.1204	chr21:18561615-18561664:-	UCEC	MIR548XHG	ENSG00000224141.6	1165	6	TGCT (LncSpA)	No common cancer
ENST00000573866.2-C165G	chr17-19112472-G-C:-	0.1877	0.1204	chr17:19112470-19112528:-	HNSC	ENSG00000262202	ENSG00000262202.4	637	14	LAML (LncSpA)	No common cancer
ENST00000495520.5-T292A	chr6-167791053-A-T:-	0.2187	0.1205	chr6:167791035-167791093:-	READ	LINC01558	ENSG00000146521.11	1652	16	No annotation	No common cancer
ENST00000477916.5-C262G	chr1-23592559-C-G:+	0.1874	0.1207	chr1:23592549-23592598:+	UCEC	MDS2	ENSG00000197880.10	1781	28	No annotation	No common cancer
ENST00000437322.2-C539G	chrX-49878360-G-C:-	0.2185	0.1207	chrX:49878339-49878388:-	UCEC	USP27X-DT	ENSG00000234390.4	2175	25	No annotation	No common cancer
ENST00000668205.1-C160A	chr11-4573454-G-T:-	0.173	0.1208	chr11:4573415-4573468:-	UCEC	C11orf40	ENSG00000171987.3	654	40	No annotation	No common cancer
ENST00000445817.1-C1699T	chr1-227430763-C-T:+	0.173	0.1208	chr1:227430757-227430806:+	SKCM	LINC01641	ENSG00000234277.3	1971	32	No annotation	No common cancer
ENST00000445817.1-C1711A	chr1-227430775-C-A:+	0.173	0.1209	chr1:227430769-227430818:+	UCEC	LINC01641	ENSG00000234277.3	1971	32	No annotation	No common cancer
ENST00000653129.1-G490T	chr21-16071297-G-T:+	0.1872	0.121	chr21:16071241-16071380:+	HNSC	MIR99AHG	ENSG00000215386.14	2116	33	No annotation	No common cancer
ENST00000332012.6-G1151A	chr17-81304647-C-T:-	0.2181	0.1211	chr17:81304639-81304688:-	COAD	LINC00482	ENSG00000185168.6	2027	35	CHOL;KICH;BLCA;LUAD;LIHC (lncRNAfunc)	No common cancer
ENST00000673141.1-G1093T	chr1-156404555-C-A:-	0.1727	0.1213	chr1:156404548-156407862:-	OV	MIR9-1HG	ENSG00000125462.19	1395	35	No annotation	No common cancer
ENST00000625107.1-C1661A	chr15-39253428-C-A:+	0.1658	0.1213	chr15:39253392-39253441:+	UCEC	LINC02915	ENSG00000175746.7	3078	115	BRCA;LUAD (LncSpA)	No common cancer
ENST00000650364.1-C722T	chr14-98717199-C-T:+	0.1658	0.1213	chr14:98717148-98717199:+	SKCM	LINC02914	ENSG00000176605.9	1284	55	No annotation	No common cancer
ENST00000640695.1-G357A	chr1-110483941-G-A:+	0.1869	0.1213	chr1:110483921-110483970:+	UCEC	ENSG00000283999	ENSG00000283999.1	1186	12	No annotation	No common cancer
ENST00000483544.1-G967T	chr12-24583202-C-A:-	0.1867	0.1215	chr12:24583166-24583215:-	LUAD	LINC00477	ENSG00000197503.4	1710	106	DLBC;LAML (LncSpA)	No common cancer
ENST00000321800.11-G250T	chr17-73760988-C-A:-	0.1867	0.1216	chr17:73760955-73761004:-	UCEC	LINC00469	ENSG00000177338.14	708	9	No annotation	No common cancer
ENST00000659148.1-C363T	chr20-38447972-C-T:+	0.1864	0.1218	chr20:38447569-38447991:+	BRCA	SNHG11	ENSG00000174365.21	1073	17	No annotation	No common cancer
ENST00000531950.1-A238G	chr1-70355081-A-G:+	0.1864	0.1218	chr1:70355045-70355096:+	HNSC	HHLA3	ENSG00000197568.15	541	22	No annotation	No common cancer
ENST00000624914.4-C743A	chr20-62553615-C-A:+	0.2173	0.1219	chr20:62553534-62553647:+	LUAD	MIR1-1HG	ENSG00000174407.14	1229	36	No annotation	No common cancer
ENST00000564580.5-A117C	chr16-29075092-A-C:+	0.1863	0.122	chr16:29075091-29076674:+	DLBC	RRN3P2	ENSG00000103472.10	2132	106	No annotation	No common cancer
ENST00000578387.1-C1227T	chr4-183097973-G-A:-	0.1863	0.1221	chr4:183097957-183098016:-	UCEC	WWC2-AS2	ENSG00000251359.4	2183	17	No annotation	No common cancer
ENST00000665249.1-G877T	chr5-177619271-G-T:+	0.1861	0.1222	chr5:177619243-177619292:+	UCEC	ENSG00000247679	ENSG00000247679.3	1360	5	KICH (lncRNAfunc)-LAML (LncSpA)	No common cancer
ENST00000662817.1-G935T	chr9-62858033-C-A:-	0.1718	0.1223	chr9:62857982-62858045:-	COAD	LERFS	ENSG00000234665.9	1969	58	No annotation	No common cancer
ENST00000606664.1-C1482A	chr8-141436026-C-A:+	0.2168	0.1224	chr8:141436012-141436115:+	SKCM	ENSG00000271959	ENSG00000271959.1	2961	51	No annotation	No common cancer
ENST00000381051.6-C482T	chr22-46105630-C-T:+	0.2167	0.1225	chr22:46105608-46105657:+	KIRP	MIRLET7BHG	ENSG00000197182.15	875	11	No annotation	No common cancer
ENST00000383331.4-G640A	chr6-31202888-G-A:+	0.1859	0.1225	chr6:31202821-31202988:+	UCEC	HCG27	ENSG00000206344.8	1720	26	No annotation	No common cancer
ENST00000507870.1-T729A	chr4-177975910-T-A:+	0.1717	0.1225	chr4:177975908-177990513:+	LUAD	LINC01098	ENSG00000231171.4	1034	69	No annotation	No common cancer
ENST00000649108.1-G372T	chr2-188734820-C-A:-	0.1716	0.1226	chr2:188734727-188734820:-	LUAD	DIRC1	ENSG00000174325.6	1037	51	No annotation	No common cancer
ENST00000382166.2-C263T	chr11-1684232-G-A:-	0.1858	0.1226	chr11:1683973-1684234:-	BRCA	FAM99B	ENSG00000205865.4	1067	3	CHOL;LIHC (lncRNAfunc)-LIHC (LncSpA)	No common cancer
ENST00000624458.1-G1097A	chr15-92500465-G-A:+	0.1714	0.1228	chr15:92500381-92500468:+	UCEC	C15orf32	ENSG00000183643.4	1749	64	PCPG (LncSpA)	No common cancer
ENST00000483544.1-G218A	chr12-24583951-C-T:-	0.1714	0.1228	chr12:24583892-24583952:-	COAD	LINC00477	ENSG00000197503.4	1710	106	DLBC;LAML (LncSpA)	No common cancer
ENST00000399711.1-G910T	chrX-69208661-G-T:+	0.1855	0.123	chrX:69208625-69208674:+	UCEC	LINC00269	ENSG00000215162.2	2173	8	PCPG (LncSpA)	No common cancer
ENST00000649288.1-G327T	chr22-46053818-C-A:-	0.2562	0.1233	chr22:46053770-46053836:-	ESCA	PRR34	ENSG00000182257.8	2817	6	No annotation	No common cancer
ENST00000685029.1-C155T	chr7-38299947-C-T:+	0.1711	0.1233	chr7:38299938-38300045:+	UCEC	ENSG00000289366	ENSG00000289366.1	860	6	No annotation	No common cancer
ENST00000379640.1-C298G	chr17-14779906-G-C:-	0.1849	0.1236	chr17:14779894-14779966:-	COAD	ENSG00000205325	ENSG00000205325.4	2998	31	CESC;HNSC (LncSpA)	No common cancer
ENST00000477916.5-G1436T	chr1-23629508-G-T:+	0.1845	0.1241	chr1:23629502-23639712:+	GBM	MDS2	ENSG00000197880.10	1781	28	No annotation	No common cancer
ENST00000574842.1-T892C	chr10-27250694-T-C:+	0.184	0.1247	chr10:27250594-27250703:+	COAD	ENSG00000262412	ENSG00000262412.1	1002	43	No annotation	No common cancer
ENST00000668205.1-G196C	chr11-4573418-C-G:-	0.1694	0.1253	chr11:4573416-4577708:-	BRCA	C11orf40	ENSG00000171987.3	654	40	No annotation	No common cancer
ENST00000657415.1-A1117T	chr2-131750805-A-T:+	0.1692	0.1256	chr2:131750749-131750808:+	LUAD	C2orf27A	ENSG00000287151.1	2005	34	No annotation	No common cancer
ENST00000692061.1-C402T	chr9-39809532-G-A:-	0.1832	0.1257	chr9:39809510-39809563:-	UCEC	GLIDR	ENSG00000278175.5	580	27	No annotation	No common cancer
ENST00000663911.1-C1146A	chr16-65285183-G-T:-	0.183	0.1259	chr16:65285136-65285185:-	UCEC	LINC00922	ENSG00000261742.6	1833	55	LUAD;MESO;SARC (LncSpA)	No common cancer
ENST00000374945.1-G622T	chr17-78271395-C-A:-	0.2133	0.126	chr17:78271318-78271419:-	THYM	LINC01993	ENSG00000204277.1	2934	2	THYM (LncSpA)	THYM
ENST00000578492.5-C1934T	chr17-64754433-G-A:-	0.1687	0.1263	chr17:64754145-64754450:-	UCEC	ARHGAP27P1-BPTFP1-KPNA2P3	ENSG00000215769.8	2732	95	CHOL;KIRC;BLCA;KIRP;READ (lncRNAfunc)	No common cancer
ENST00000624914.4-C922G	chr20-62570460-C-G:+	0.1825	0.1265	chr20:62565071-62570463:+	BLCA	MIR1-1HG	ENSG00000174407.14	1229	36	No annotation	No common cancer
ENST00000623100.2-A1161T	chr13-112683417-A-T:+	0.1541	0.1266	chr13:112683406-112683455:+	LUAD	ATP11AUN	ENSG00000197595.4	2241	44	LUAD;UVM (LncSpA)	LUAD
ENST00000477916.5-T120C	chr1-23581614-T-C:+	0.1825	0.1266	chr1:23581543-23592496:+	UCEC	MDS2	ENSG00000197880.10	1781	28	No annotation	No common cancer
ENST00000592347.5-T500G	chr19-28722712-A-C:-	0.1823	0.1268	chr19:28722666-28722739:-	ESCA	ENSG00000283403	ENSG00000283403.1	3113	16	No annotation	No common cancer
ENST00000666203.1-C535T	chr7-63349433-C-T:+	0.2121	0.1272	chr7:63349415-63349464:+	UCEC	ENSG00000230000	ENSG00000230000.3	826	33	No annotation	No common cancer
ENST00000622750.1-G1478A	chr17-68134678-G-A:+	0.1818	0.1274	chr17:68134654-68134715:+	UCEC	ENSG00000277476	ENSG00000277476.1	2735	60	CHOL;KIRC;KIRP;LIHC (lncRNAfunc)	No common cancer
ENST00000664035.1-G928C	chr19-16035952-G-C:+	0.2117	0.1277	chr19:16035935-16035984:+	ESCA	LINC00905	ENSG00000167459.17	1685	26	No annotation	No common cancer
ENST00000655125.1-G382A	chr6-10430306-C-T:-	0.1676	0.1277	chr6:10430293-10434673:-	STAD	LINC00518	ENSG00000183674.12	1433	39	No annotation	No common cancer
ENST00000408988.2-C360T	chr7-47659097-C-T:+	0.1814	0.1279	chr7:47659051-47659101:+	UCEC	LINC02902	ENSG00000221845.4	2911	35	No annotation	No common cancer
ENST00000656971.1-C169A	chr9-88652005-G-T:-	0.1674	0.1279	chr9:88647660-88652013:-	COAD	LINC02843	ENSG00000228189.5	1383	49	HNSC;OV (LncSpA)	No common cancer
ENST00000498297.2-G854A	chr3-128861757-C-T:-	0.1814	0.1279	chr3:128861700-128861762:-	COAD	ENSG00000231305	ENSG00000231305.4	1991	27	No annotation	No common cancer
ENST00000313064.4-A676T	chr2-231509074-T-A:-	0.1813	0.128	chr2:231509070-231509140:-	LUSC	LINC00471	ENSG00000181798.4	1325	33	No annotation	No common cancer
ENST00000625107.1-G750A	chr15-39252517-G-A:+	0.1673	0.1281	chr15:39252474-39252609:+	SKCM	LINC02915	ENSG00000175746.7	3078	115	BRCA;LUAD (LncSpA)	No common cancer
ENST00000673141.1-G1237A	chr1-156404411-C-T:-	0.1812	0.1282	chr1:156404361-156404429:-	ESCA	MIR9-1HG	ENSG00000125462.19	1395	35	No annotation	No common cancer
ENST00000654656.2-C419A	chr22-17121948-C-A:+	0.1811	0.1283	chr22:17121934-17121983:+	UCEC	LINC01664	ENSG00000235478.6	1545	7	PCPG (LncSpA)	No common cancer
ENST00000507870.1-G867A	chr4-177990583-G-A:+	0.1604	0.1285	chr4:177990578-177990630:+	SKCM	LINC01098	ENSG00000231171.4	1034	69	No annotation	No common cancer
ENST00000668205.1-G196A	chr11-4573418-C-T:-	0.1668	0.1288	chr11:4573416-4577708:-	SKCM	C11orf40	ENSG00000171987.3	654	40	No annotation	No common cancer
ENST00000367207.7-G369T	chr1-204037524-C-A:-	0.1806	0.1288	chr1:204037508-204037557:-	BRCA	LINC00303	ENSG00000176754.13	1891	58	No annotation	No common cancer
ENST00000623673.1-G801T	chr5-442360-C-A:-	0.1806	0.1288	chr5:442330-442384:-	UCEC	EXOC3-AS1	ENSG00000221990.5	1663	38	No annotation	No common cancer
ENST00000655652.1-C459A	chr3-25863371-G-T:-	0.16	0.129	chr3:25863367-25870078:-	UCEC	LINC00692	ENSG00000230891.7	947	5	No annotation	No common cancer
ENST00000498297.2-C611A	chr3-128865359-G-T:-	0.1805	0.129	chr3:128861918-128865362:-	UCEC	ENSG00000231305	ENSG00000231305.4	1991	27	No annotation	No common cancer
ENST00000507444.1-C595T	chr5-6312265-G-A:-	0.1805	0.129	chr5:6312236-6312318:-	UCEC	LINC02145	ENSG00000250490.1	2419	52	No annotation	No common cancer
ENST00000624527.3-T364G	chr6-2623999-A-C:-	0.1664	0.1292	chr6:2623992-2624047:-	READ	LINC01600	ENSG00000164385.10	2450	72	No annotation	No common cancer
ENST00000421003.5-T954C	chr1-246776966-T-C:+	0.1803	0.1293	chr1:246776894-246776998:+	UCEC	LINC01341	ENSG00000227953.7	2600	42	BLCA;PRAD (lncRNAfunc)-LAML;THYM (LncSpA)	No common cancer
ENST00000625107.1-C796T	chr15-39252563-C-T:+	0.1662	0.1295	chr15:39252534-39252583:+	GBM	LINC02915	ENSG00000175746.7	3078	115	BRCA;LUAD (LncSpA)	No common cancer
ENST00000650204.1-C1493T	chr7-97966794-G-A:-	0.1801	0.1295	chr7:97966756-97966805:-	COAD;UCEC	ENSG00000285725	ENSG00000285725.1	1910	20	No annotation	No common cancer
ENST00000658458.1-G533T	chr12-126745250-G-T:+	0.1595	0.1297	chr12:126745207-126745256:+	UCEC	LINC00943	ENSG00000189238.6	1474	22	LGG (LncSpA)	No common cancer
ENST00000465257.2-C459A	chr9-39371523-C-A:+	0.166	0.1298	chr9:39371479-39371528:+	STAD	FAM74A1	ENSG00000215112.6	623	28	KICH (LncSpA)	No common cancer
ENST00000652112.1-C562G	chr22-22307144-C-G:+	0.166	0.1298	chr22:22306994-22307132:+	BRCA	ENSG00000286129	ENSG00000286129.1	2895	95	No annotation	No common cancer
ENST00000624314.1-G643A	chr8-127948081-C-T:-	0.1656	0.1303	chr8:127948039-127948088:-	CESC	LINC02912	ENSG00000280055.2	2165	10	LAML (LncSpA)	No common cancer
ENST00000625191.3-C385T	chr5-179643193-G-A:-	0.1793	0.1305	chr5:179643166-179643434:-	UCEC	C5orf60	ENSG00000204661.9	1208	46	TGCT (LncSpA)	No common cancer
ENST00000623103.1-T179C	chr9-135343427-T-C:+	0.209	0.1306	chr9:135343395-135343444:+	COAD	LINC02907	ENSG00000178243.4	1924	25	No annotation	No common cancer
ENST00000507870.1-C883G	chr4-177990599-C-G:+	0.1654	0.1306	chr4:177990579-177990645:+	BRCA	LINC01098	ENSG00000231171.4	1034	69	No annotation	No common cancer
ENST00000577863.2-C580T	chr17-12590721-C-T:+	0.1653	0.1307	chr17:12590674-12590725:+	UCEC	LINC00670	ENSG00000179136.7	1260	10	SARC (LncSpA)	No common cancer
ENST00000618234.5-G237C	chrX-66018934-G-C:+	0.179	0.1308	chrX:66018895-66018944:+	LGG	MIR223HG	ENSG00000274536.8	1725	21	LUAD (lncRNAfunc)-LAML (LncSpA)	No common cancer
ENST00000662817.1-T837A	chr9-62858131-A-T:-	0.179	0.1309	chr9:62858118-62858167:-	SKCM	LERFS	ENSG00000234665.9	1969	58	No annotation	No common cancer
ENST00000625191.3-C242T	chr5-179644805-G-A:-	0.1649	0.1312	chr5:179644077-179644840:-	ESCA	C5orf60	ENSG00000204661.9	1208	46	TGCT (LncSpA)	No common cancer
ENST00000625107.1-A543G	chr15-39252310-A-G:+	0.1648	0.1314	chr15:39252293-39252342:+	ESCA	LINC02915	ENSG00000175746.7	3078	115	BRCA;LUAD (LncSpA)	No common cancer
ENST00000649986.1-G319A	chr15-96783707-G-A:+	0.1786	0.1314	chr15:96783614-96784204:+	HNSC;SKCM	SPATA8	ENSG00000185594.7	1083	110	No annotation	No common cancer
ENST00000445873.5-A1242T	chr10-101089941-T-A:-	0.2081	0.1315	chr10:101089924-101089973:-	SKCM	TLX1NB	ENSG00000236311.6	1862	44	LGG;THYM (LncSpA)	No common cancer
ENST00000332012.6-C868G	chr17-81304930-G-C:-	0.208	0.1316	chr17:81304922-81304971:-	UCEC	LINC00482	ENSG00000185168.6	2027	35	CHOL;KICH;BLCA;LUAD;LIHC (lncRNAfunc)	No common cancer
ENST00000623100.2-G992T	chr13-112679613-G-T:+	0.1647	0.1316	chr13:112679597-112683281:+	CESC	ATP11AUN	ENSG00000197595.4	2241	44	LUAD;UVM (LncSpA)	No common cancer
ENST00000625107.1-T2892A	chr15-39254659-T-A:+	0.1581	0.1317	chr15:39254625-39254674:+	COAD	LINC02915	ENSG00000175746.7	3078	115	BRCA;LUAD (LncSpA)	No common cancer
ENST00000408988.2-T207C	chr7-47658944-T-C:+	0.1644	0.1319	chr7:47658930-47659004:+	LUSC	LINC02902	ENSG00000221845.4	2911	35	No annotation	No common cancer
ENST00000649723.1-C165T	chr8-38516478-G-A:-	0.1644	0.132	chr8:38516434-38516489:-	UCEC	C8orf86	ENSG00000196166.5	1207	36	No annotation	No common cancer
ENST00000620266.1-C1053A	chr17-68127718-C-A:+	0.1642	0.1322	chr17:68127693-68127762:+	STAD	ENSG00000278730	ENSG00000278730.1	2921	81	No annotation	No common cancer
ENST00000620266.1-G1420A	chr17-68128085-G-A:+	0.1642	0.1322	chr17:68128000-68128088:+	UCEC	ENSG00000278730	ENSG00000278730.1	2921	81	No annotation	No common cancer
ENST00000657104.1-G294T	chr21-22115046-G-T:+	0.1641	0.1323	chr21:22109545-22115056:+	UCEC	LINC00308	ENSG00000184856.7	630	5	PRAD;TGCT (LncSpA)	No common cancer
ENST00000624914.4-C724A	chr20-62553596-C-A:+	0.2073	0.1324	chr20:62553588-62553643:+	LUAD	MIR1-1HG	ENSG00000174407.14	1229	36	No annotation	No common cancer
ENST00000624935.3-C144T	chr2-88818325-G-A:-	0.1778	0.1324	chr2:88818279-88818331:-	LIHC	ENSG00000240040	ENSG00000240040.6	705	35	DLBC (LncSpA)	No common cancer
ENST00000608216.5-G656A	chr17-18519663-C-T:-	0.1778	0.1324	chr17:18519568-18523844:-	UCEC	FAM106A	ENSG00000273018.7	929	13	LAML (LncSpA)	No common cancer
ENST00000623686.1-G386A	chr1-247112032-C-T:-	0.2458	0.1325	chr1:247111994-247112079:-	BLCA	LINC02897	ENSG00000221953.5	2258	10	No annotation	No common cancer
ENST00000507870.1-C456G	chr4-177960843-C-G:+	0.1638	0.1328	chr4:177960827-177960878:+	ACC	LINC01098	ENSG00000231171.4	1034	69	No annotation	No common cancer
ENST00000375640.7-G545A	chr6-31835152-G-A:+	0.1774	0.1329	chr6:31835139-31835188:+	UCEC	SNHG32	ENSG00000204387.14	1053	19	No annotation	No common cancer
ENST00000592347.5-G502C	chr19-28722710-C-G:-	0.1774	0.1329	chr19:28722661-28722713:-	CESC	ENSG00000283403	ENSG00000283403.1	3113	16	No annotation	No common cancer
ENST00000673141.1-C999G	chr1-156407889-G-C:-	0.1773	0.133	chr1:156407851-156407900:-	LUSC	MIR9-1HG	ENSG00000125462.19	1395	35	No annotation	No common cancer
ENST00000649723.1-G202T	chr8-38516441-C-A:-	0.1637	0.133	chr8:38516434-38516490:-	LUSC	C8orf86	ENSG00000196166.5	1207	36	No annotation	No common cancer
ENST00000465257.2-C349T	chr9-39371413-C-T:+	0.177	0.1335	chr9:39371324-39371438:+	GBM	FAM74A1	ENSG00000215112.6	623	28	KICH (LncSpA)	No common cancer
ENST00000507870.1-C493G	chr4-177960880-C-G:+	0.163	0.1338	chr4:177960866-177966684:+	LUAD	LINC01098	ENSG00000231171.4	1034	69	No annotation	No common cancer
ENST00000649986.1-G392T	chr15-96784188-G-T:+	0.1765	0.134	chr15:96784155-96784204:+	LUAD	SPATA8	ENSG00000185594.7	1083	110	No annotation	No common cancer
ENST00000656971.1-C117T	chr9-88652057-G-A:-	0.1625	0.1345	chr9:88652038-88652103:-	CESC;UCEC;GBM	LINC02843	ENSG00000228189.5	1383	49	HNSC;OV (LncSpA)	No common cancer
ENST00000663911.1-G859C	chr16-65311444-C-G:-	0.1625	0.1345	chr16:65285398-65311525:-	LUAD	LINC00922	ENSG00000261742.6	1833	55	LUAD;MESO;SARC (LncSpA)	LUAD
ENST00000445817.1-C1468G	chr1-227430532-C-G:+	0.1761	0.1346	chr1:227430573-227430622:+	KIRP	LINC01641	ENSG00000234277.3	1971	32	No annotation	No common cancer
ENST00000578492.5-G2521T	chr17-64749874-C-A:-	0.156	0.1348	chr17:64749850-64749910:-	BRCA	ARHGAP27P1-BPTFP1-KPNA2P3	ENSG00000215769.8	2732	95	CHOL;KIRC;BLCA;KIRP;READ (lncRNAfunc)	No common cancer
ENST00000374014.3-C371T	chr9-115904457-G-A:-	0.1559	0.1349	chr9:115904372-115904480:-	UCEC	LINC00474	ENSG00000204148.3	769	5	No annotation	No common cancer
ENST00000635379.1-G1149A	chr14-49992258-C-T:-	0.1623	0.1349	chr14:49982280-49992280:-	CESC	LINC01588	ENSG00000214900.12	1595	11	No annotation	No common cancer
ENST00000687455.1-T172G	chr6-44001104-A-C:-	0.1757	0.135	chr6:44001073-44074502:-	UCEC	SCIRT	ENSG00000237686.8	838	1	CHOL;KIRC;UCEC;ESCA;PCPG;LUSC;LUAD;STAD;READ (lncRNAfunc)	UCEC
ENST00000670892.1-G1488T	chr6-133106280-G-T:+	0.162	0.1352	chr6:133106278-133106372:+	UCEC	LINC00326	ENSG00000231023.8	2219	19	SKCM;UCS (LncSpA)	No common cancer
ENST00000445817.1-G1799C	chr1-227430863-G-C:+	0.1757	0.1352	chr1:227430851-227430924:+	CESC	LINC01641	ENSG00000234277.3	1971	32	No annotation	No common cancer
ENST00000652112.1-G319A	chr22-22304099-G-A:+	0.1554	0.1356	chr22:22304071-22306885:+	UCEC	ENSG00000286129	ENSG00000286129.1	2895	95	No annotation	No common cancer
ENST00000657777.1-G128T	chr22-44569422-G-T:+	0.175	0.136	chr22:44569412-44571396:+	UCEC	LINC00207	ENSG00000187012.11	679	28	No annotation	No common cancer
ENST00000658738.1-G903A	chr2-45189201-C-T:-	0.1615	0.136	chr2:45189201-45192189:-	SARC	LINC01121	ENSG00000205054.9	1502	5	SARC;UCS (LncSpA)	SARC
ENST00000666203.1-G346A	chr7-63349244-G-A:+	0.175	0.136	chr7:63349232-63349339:+	BRCA	ENSG00000230000	ENSG00000230000.3	826	33	No annotation	No common cancer
ENST00000662817.1-C1047T	chr9-62857921-G-A:-	0.1747	0.1364	chr9:62857865-62857933:-	COAD	LERFS	ENSG00000234665.9	1969	58	No annotation	No common cancer
ENST00000622750.1-T1465C	chr17-68134665-T-C:+	0.1746	0.1365	chr17:68134633-68134688:+	UCEC	ENSG00000277476	ENSG00000277476.1	2735	60	CHOL;KIRC;KIRP;LIHC (lncRNAfunc)	No common cancer
ENST00000554041.1-T122G	chr14-100860905-A-C:-	0.1737	0.1377	chr14:100834529-100860914:-	UCEC	ENSG00000258663	ENSG00000258663.1	289	2	No annotation	No common cancer
ENST00000453498.1-C954G	chr13-24587292-C-G:+	0.1539	0.1378	chr13:24587277-24589299:+	ESCA	ENSG00000243008	ENSG00000243008.2	1710	79	PCPG;TGCT (LncSpA)	No common cancer
ENST00000692061.1-C223G	chr9-39809826-G-C:-	0.2024	0.1379	chr9:39809784-39809847:-	BRCA	GLIDR	ENSG00000278175.5	580	27	No annotation	No common cancer
ENST00000408988.2-C296A	chr7-47659033-C-A:+	0.1735	0.138	chr7:47658983-47659038:+	LUAD	LINC02902	ENSG00000221845.4	2911	35	No annotation	No common cancer
ENST00000507796.3-C278A	chr15-101955162-C-A:+	0.1735	0.138	chr15:101955150-101955199:+	UCEC	FAM138E	ENSG00000248893.3	1187	10	UVM (LncSpA)	No common cancer
ENST00000662817.1-T891G	chr9-62858077-A-C:-	0.16	0.1381	chr9:62858071-62858120:-	LIHC	LERFS	ENSG00000234665.9	1969	58	No annotation	No common cancer
ENST00000436123.1-G2012A	chr3-24097221-C-T:-	0.1597	0.1385	chr3:24097136-24097241:-	UCEC	LINC00691	ENSG00000224074.3	2964	19	No annotation	No common cancer
ENST00000660831.1-G600T	chr20-60070829-G-T:+	0.1596	0.1386	chr20:60070740-60070836:+	THCA	LINC02910	ENSG00000176659.10	2727	44	No annotation	No common cancer
ENST00000623103.1-G622T	chr9-135344420-G-T:+	0.1727	0.139	chr9:135344384-135345345:+	UCEC	LINC02907	ENSG00000178243.4	1924	25	No annotation	No common cancer
ENST00000422661.1-G706T	chr10-101254337-C-A:-	0.1726	0.1392	chr10:101254320-101254380:-	LUAD	LINC02681	ENSG00000229649.1	2222	1	MESO;UCEC (LncSpA)	No common cancer
ENST00000433433.1-G371A	chr2-104868229-C-T:-	0.2013	0.1392	chr2:104868217-104868326:-	UCEC	LINC01159	ENSG00000229743.5	3103	4	KICH;KIRP (lncRNAfunc)-GBM;KICH;KIRP (LncSpA)	No common cancer
ENST00000426869.3-G174A	chr17-22298864-G-A:+	0.2012	0.1394	chr17:22298786-22298961:+	COAD	FAM27E5	ENSG00000178130.9	682	96	No annotation	No common cancer
ENST00000367207.7-G423A	chr1-204037470-C-T:-	0.2006	0.14	chr1:204037435-204037529:-	STAD;UCEC	LINC00303	ENSG00000176754.13	1891	58	No annotation	No common cancer
ENST00000381051.6-G273A	chr22-46105421-G-A:+	0.2006	0.14	chr22:46103209-46105428:+	LIHC	MIRLET7BHG	ENSG00000197182.15	875	11	No annotation	No common cancer
ENST00000623686.1-G222A	chr1-247112196-C-T:-	0.238	0.14	chr1:247112186-247112235:-	COAD	LINC02897	ENSG00000221953.5	2258	10	No annotation	No common cancer
ENST00000436967.4-G244T	chr2-15701337-G-T:+	0.172	0.14	chr2:15701238-15701351:+	COAD	LINC01804	ENSG00000231031.6	431	9	LUAD;OV (LncSpA)	No common cancer
ENST00000454482.2-G1154A	chr21-37221246-G-A:+	0.2378	0.1402	chr21:37221198-37221294:+	LUAD	DSCR9	ENSG00000230366.9	1644	42	No annotation	No common cancer
ENST00000436967.4-C259G	chr2-15701352-C-G:+	0.1585	0.1402	chr2:15701339-15743501:+	UCEC	LINC01804	ENSG00000231031.6	431	9	LUAD;OV (LncSpA)	No common cancer
ENST00000650364.1-C715T	chr14-98717192-C-T:+	0.1581	0.1407	chr14:98717150-98717199:+	COAD	LINC02914	ENSG00000176605.9	1284	55	No annotation	No common cancer
ENST00000664539.1-T285G	chr1-83446352-T-G:+	0.1581	0.1408	chr1:83446314-83446363:+	UCEC	LINC01712	ENSG00000231364.3	1373	12	No annotation	No common cancer
ENST00000378779.5-G326A	chr11-45772019-G-A:+	0.1998	0.1409	chr11:45771697-45772028:+	UCEC	LINC02716	ENSG00000205106.5	1602	14	CHOL (lncRNAfunc)-LIHC (LncSpA)	No common cancer
ENST00000421003.5-C1192T	chr1-246780485-C-T:+	0.1714	0.1409	chr1:246780425-246780490:+	COAD	LINC01341	ENSG00000227953.7	2600	42	BLCA;PRAD (lncRNAfunc)-LAML;THYM (LncSpA)	No common cancer
ENST00000658458.1-G536T	chr12-126745253-G-T:+	0.1517	0.1411	chr12:126745213-126745262:+	UCEC	LINC00943	ENSG00000189238.6	1474	22	LGG (LncSpA)	No common cancer
ENST00000580528.2-C1189T	chr7-44985346-G-A:-	0.1578	0.1412	chr7:44985333-44985433:-	UCEC	SNHG15	ENSG00000232956.10	2998	13	No annotation	No common cancer
ENST00000564580.5-C762T	chr16-29094249-C-T:+	0.1516	0.1413	chr16:29090750-29096142:+	LUSC	RRN3P2	ENSG00000103472.10	2132	106	No annotation	No common cancer
ENST00000560153.2-G723A	chr15-87578623-G-A:+	0.1577	0.1413	chr15:87578529-87578631:+	UCEC	LINC00052	ENSG00000259527.2	1966	21	BRCA (lncRNAfunc)-BRCA (LncSpA)	No common cancer
ENST00000332012.6-C419A	chr17-81305682-G-T:-	0.1995	0.1414	chr17:81305341-81305699:-	UCEC	LINC00482	ENSG00000185168.6	2027	35	CHOL;KICH;BLCA;LUAD;LIHC (lncRNAfunc)	No common cancer
ENST00000340510.8-A1830G	chr7-39791873-A-G:+	0.1709	0.1415	chr7:39791850-39791899:+	UCEC	LINC00265	ENSG00000188185.13	3049	25	No annotation	No common cancer
ENST00000356684.8-G128T	chr1-212857998-C-A:-	0.1709	0.1415	chr1:212857925-212857998:-	UCEC	FLVCR1-DT	ENSG00000198468.10	2565	1	No annotation	No common cancer
ENST00000451980.4-C488G	chr21-33165678-G-C:-	0.1576	0.1415	chr21:33165677-33168477:-	UCEC	LINC01548	ENSG00000229086.5	1357	20	STAD (LncSpA)	No common cancer
ENST00000400540.5-G927T	chr13-29950384-G-T:+	0.1575	0.1416	chr13:29950378-29950444:+	KICH	LINC00544	ENSG00000122043.12	1031	7	No annotation	No common cancer
ENST00000649986.1-G258T	chr15-96783646-G-T:+	0.1708	0.1417	chr15:96783630-96783731:+	LUAD	SPATA8	ENSG00000185594.7	1083	110	No annotation	No common cancer
ENST00000511821.1-G364A	chr5-17354396-G-A:+	0.1991	0.1418	chr5:17354376-17354492:+	UCEC	ENSG00000248223	ENSG00000248223.1	867	59	No annotation	No common cancer
ENST00000674356.1-G148A	chr3-133929665-C-T:-	0.1707	0.1418	chr3:133929569-133929764:-	UCEC	C3orf36	ENSG00000288547.3	1668	87	No annotation	No common cancer
ENST00000649108.1-C568A	chr2-188734624-G-T:-	0.1512	0.1419	chr2:188734616-188734665:-	LUAD	DIRC1	ENSG00000174325.6	1037	51	No annotation	No common cancer
ENST00000639627.1-C718T	chr12-52206058-G-A:-	0.1573	0.1419	chr12:52206014-52206063:-	UCEC	LINC02874	ENSG00000257137.7	1220	1	No annotation	No common cancer
ENST00000597619.1-G408A	chr19-53762368-G-A:+	0.1572	0.1421	chr19:53762362-53762411:+	LUAD	ENSG00000269842	ENSG00000269842.5	2239	11	TGCT (LncSpA)	No common cancer
ENST00000405369.3-C795T	chr22-47461488-G-A:-	0.1704	0.1422	chr22:47461468-47461517:-	COAD	LINC01644	ENSG00000218357.3	984	12	THCA (LncSpA)	No common cancer
ENST00000674356.1-G903A	chr3-133928910-C-T:-	0.1704	0.1422	chr3:133928909-133928992:-	STAD	C3orf36	ENSG00000288547.3	1668	87	No annotation	No common cancer
ENST00000649127.1-G301T	chr1-238481641-C-A:-	0.1702	0.1425	chr1:238481603-238481652:-	UCEC	LINC01139	ENSG00000215808.4	1061	11	KICH;HNSC;UCEC;LUSC (lncRNAfunc)-OV;THYM (LncSpA)	UCEC
ENST00000624527.3-G778T	chr6-2623585-C-A:-	0.1984	0.1426	chr6:2623485-2623685:-	LUAD	LINC01600	ENSG00000164385.10	2450	72	No annotation	No common cancer
ENST00000623772.1-G445A	chr17-61412195-G-A:+	0.2352	0.1428	chr17:61412158-61412246:+	COAD	LINC02875	ENSG00000187013.4	1530	30	BLCA (lncRNAfunc)	No common cancer
ENST00000450440.1-C276T	chr2-130681503-C-T:+	0.1698	0.143	chr2:130681465-130681514:+	BRCA	ENSG00000282944	ENSG00000282944.1	1762	11	No annotation	No common cancer
ENST00000320372.9-G543A	chr22-23470993-C-T:-	0.1565	0.1431	chr22:23470958-23471018:-	UCEC	FAM230I	ENSG00000178248.11	1578	19	No annotation	No common cancer
ENST00000620617.1-G302C	chr13-19864159-G-C:+	0.2348	0.1431	chr13:19864121-19864170:+	BRCA	ENSG00000275964	ENSG00000275964.1	1191	7	No annotation	No common cancer
ENST00000456414.2-A221T	chr1-116498992-T-A:-	0.1565	0.1432	chr1:116498902-116499002:-	BRCA	ENSG00000224950	ENSG00000224950.2	2302	6	LAML (LncSpA)	No common cancer
ENST00000498297.2-G591C	chr3-128865379-C-G:-	0.1697	0.1432	chr3:128861921-128865382:-	READ	ENSG00000231305	ENSG00000231305.4	1991	27	No annotation	No common cancer
ENST00000639819.1-A1705C	chr20-46456889-T-G:-	0.1501	0.1436	chr20:46456878-46456927:-	UCEC	ENSG00000283757	ENSG00000283757.1	1995	9	No annotation	No common cancer
ENST00000483544.1-C216T	chr12-24583953-G-A:-	0.156	0.1438	chr12:24583892-24583954:-	UCEC	LINC00477	ENSG00000197503.4	1710	106	DLBC;LAML (LncSpA)	No common cancer
ENST00000618234.5-G348A	chrX-66019045-G-A:+	0.1561	0.1438	chrX:66018945-66019049:+	UCEC	MIR223HG	ENSG00000274536.8	1725	21	LUAD (lncRNAfunc)-LAML (LncSpA)	No common cancer
ENST00000658738.1-G861T	chr2-45189243-C-A:-	0.1691	0.144	chr2:45189215-45192158:-	UCEC	LINC01121	ENSG00000205054.9	1502	5	SARC;UCS (LncSpA)	No common cancer
ENST00000624459.2-G973A	chr22-18492521-G-A:+	0.1557	0.1443	chr22:18492517-18492566:+	UCEC	FAM230A	ENSG00000277870.5	3186	25	No annotation	No common cancer
ENST00000657777.1-G164A	chr22-44571392-G-A:+	0.1688	0.1444	chr22:44569412-44571396:+	LUSC	LINC00207	ENSG00000187012.11	679	28	No annotation	No common cancer
ENST00000614972.4-C752A	chr15-97743420-G-T:-	0.1554	0.1447	chr15:97705519-97743427:-	SARC	LINC00923	ENSG00000251209.9	1181	11	No annotation	No common cancer
ENST00000655125.1-G1000T	chr6-10429688-C-A:-	0.1494	0.1448	chr6:10429598-10429696:-	UCEC	LINC00518	ENSG00000183674.12	1433	39	No annotation	No common cancer
ENST00000625191.3-A238G	chr5-179644809-T-C:-	0.1554	0.1448	chr5:179644799-179644848:-	UCEC	C5orf60	ENSG00000204661.9	1208	46	TGCT (LncSpA)	No common cancer
ENST00000623103.1-G126T	chr9-135343374-G-T:+	0.1964	0.1451	chr9:135343359-135343418:+	LIHC	LINC02907	ENSG00000178243.4	1924	25	No annotation	No common cancer
ENST00000573866.2-T218A	chr17-19112419-A-T:-	0.1683	0.1451	chr17:19112403-19112491:-	BLCA	ENSG00000262202	ENSG00000262202.4	637	14	LAML (LncSpA)	No common cancer
ENST00000437615.1-C701T	chr6-169790507-G-A:-	0.1683	0.1452	chr6:169790468-169790523:-	UCEC	LINC00242	ENSG00000229214.2	2418	30	No annotation	No common cancer
ENST00000608216.5-A766G	chr17-18519553-T-C:-	0.1551	0.1452	chr17:18519542-18519653:-	UCEC	FAM106A	ENSG00000273018.7	929	13	LAML (LncSpA)	No common cancer
ENST00000426869.3-C265T	chr17-22298955-C-T:+	0.1962	0.1453	chr17:22298894-22299493:+	UCEC	FAM27E5	ENSG00000178130.9	682	96	No annotation	No common cancer
ENST00000416774.1-C695T	chr1-1143131-C-T:+	0.1962	0.1453	chr1:1143079-1143133:+	UCEC	LINC01342	ENSG00000223823.1	1620	7	No annotation	No common cancer
ENST00000313064.4-G712C	chr2-231509038-C-G:-	0.168	0.1455	chr2:231508969-231509047:-	HNSC	LINC00471	ENSG00000181798.4	1325	33	No annotation	No common cancer
ENST00000602890.1-A106T	chr3-161429471-A-T:+	0.1549	0.1456	chr3:161429208-161429511:+	LUAD	ENSG00000269888	ENSG00000269888.1	248	4	GBM;KIRC;BLCA;KIRP;PRAD (lncRNAfunc)-OV;STAD (LncSpA)	No common cancer
ENST00000383331.4-T696G	chr6-31202944-T-G:+	0.1677	0.1459	chr6:31202899-31202956:+	LUSC	HCG27	ENSG00000206344.8	1720	26	No annotation	No common cancer
ENST00000574842.1-A557T	chr10-27250359-A-T:+	0.1674	0.1465	chr10:27250347-27250396:+	LUSC	ENSG00000262412	ENSG00000262412.1	1002	43	No annotation	No common cancer
ENST00000421003.5-C1179T	chr1-246780472-C-T:+	0.1671	0.1468	chr1:246780426-246780490:+	UCEC	LINC01341	ENSG00000227953.7	2600	42	BLCA;PRAD (lncRNAfunc)-LAML;THYM (LncSpA)	No common cancer
ENST00000671145.1-G201C	chr5-71445660-C-G:-	0.154	0.1469	chr5:71445645-71445694:-	CHOL	LINC02197	ENSG00000250387.3	1099	2	CHOL;LIHC (LncSpA)	CHOL
ENST00000652112.1-G2069T	chr22-22322688-G-T:+	0.1666	0.1475	chr22:22321856-22322696:+	LUAD	ENSG00000286129	ENSG00000286129.1	2895	95	No annotation	No common cancer
ENST00000421003.5-C2000T	chr1-246790924-C-T:+	0.1943	0.1476	chr1:246790916-246791023:+	UCEC	LINC01341	ENSG00000227953.7	2600	42	BLCA;PRAD (lncRNAfunc)-LAML;THYM (LncSpA)	No common cancer
ENST00000609602.1-C399A	chr22-20206795-C-A:+	0.1943	0.1477	chr22:20206793-20206859:+	UCEC	LINC00896	ENSG00000236499.2	2128	5	No annotation	No common cancer
ENST00000599308.3-C655T	chr10-45106725-G-A:-	0.1535	0.1477	chr10:45106683-45107011:-	UCEC	ENSG00000277757	ENSG00000277757.4	832	23	No annotation	No common cancer
ENST00000663911.1-T432C	chr16-65363268-A-G:-	0.153	0.1484	chr16:65363265-65363685:-	LUSC	LINC00922	ENSG00000261742.6	1833	55	LUAD;MESO;SARC (LncSpA)	No common cancer
ENST00000622985.1-A464G	chr18-76496476-A-G:+	0.1936	0.1485	chr18:76496441-76496538:+	UCEC	ZNF516-DT	ENSG00000275763.3	2076	5	No annotation	No common cancer
ENST00000579933.1-G689T	chr18-5233164-C-A:-	0.1529	0.1486	chr18:5233150-5233199:-	UCEC	ENSG00000265091	ENSG00000265091.5	977	8	No annotation	No common cancer
ENST00000355909.7-G656T	chr14-97633661-C-A:-	0.1528	0.1487	chr14:97633625-97633674:-	UCEC	LINC02291	ENSG00000197176.7	1670	14	THYM (LncSpA)	No common cancer
ENST00000648073.1-G616C	chr3-153502512-G-C:+	0.1469	0.1487	chr3:153502463-153502517:+	BLCA	LINC02877	ENSG00000237787.5	797	32	SKCM (LncSpA)	No common cancer
ENST00000574842.1-C265G	chr10-27250067-C-G:+	0.1658	0.1487	chr10:27243352-27250083:+	BRCA	ENSG00000262412	ENSG00000262412.1	1002	43	No annotation	No common cancer
ENST00000692061.1-G246A	chr9-39809803-C-T:-	0.1933	0.1488	chr9:39809755-39809813:-	SARC	GLIDR	ENSG00000278175.5	580	27	No annotation	No common cancer
ENST00000624914.4-C594A	chr20-62553466-C-A:+	0.2292	0.149	chr20:62550973-62553468:+	ACC	MIR1-1HG	ENSG00000174407.14	1229	36	No annotation	No common cancer
ENST00000623100.2-T704G	chr13-112679325-T-G:+	0.1655	0.1491	chr13:112679273-112679422:+	ESCA	ATP11AUN	ENSG00000197595.4	2241	44	LUAD;UVM (LncSpA)	No common cancer
ENST00000622985.1-T196A	chr18-76495716-T-A:+	0.193	0.1492	chr18:76495645-76495737:+	SARC	ZNF516-DT	ENSG00000275763.3	2076	5	No annotation	No common cancer
ENST00000606664.1-C1455G	chr8-141435999-C-G:+	0.1929	0.1493	chr8:141435904-141436053:+	HNSC	ENSG00000271959	ENSG00000271959.1	2961	51	No annotation	No common cancer
ENST00000659148.1-G231A	chr20-38447534-G-A:+	0.165	0.1498	chr20:38447471-38447545:+	UCEC	SNHG11	ENSG00000174365.21	1073	17	No annotation	No common cancer
ENST00000316786.1-G583T	chr9-129322343-G-T:+	0.165	0.1499	chr9:129322291-129322345:+	THCA	LINC02913	ENSG00000179082.3	3145	33	No annotation	No common cancer
ENST00000507444.1-G309A	chr5-6312551-C-T:-	0.1645	0.1506	chr5:6312455-6312561:-	UCEC	LINC02145	ENSG00000250490.1	2419	52	No annotation	No common cancer
ENST00000356020.2-A1205T	chr3-128573492-T-A:-	0.1643	0.1509	chr3:128573394-128573496:-	UCEC	LINC01565	ENSG00000198685.4	2697	74	LAML (LncSpA)	No common cancer
ENST00000451810.3-A519G	chr6-40379308-A-G:+	0.1641	0.1511	chr6:40337222-40379388:+	CESC	TDRG1	ENSG00000204091.8	1098	14	No annotation	No common cancer
ENST00000511821.1-G135A	chr5-17354167-G-A:+	0.1513	0.1511	chr5:17353959-17354189:+	SKCM	ENSG00000248223	ENSG00000248223.1	867	59	No annotation	No common cancer
ENST00000507796.3-G646A	chr15-101955871-G-A:+	0.1641	0.1512	chr15:101955869-101955918:+	CESC	FAM138E	ENSG00000248893.3	1187	10	UVM (LncSpA)	No common cancer
ENST00000483544.1-G336T	chr12-24583833-C-A:-	0.164	0.1514	chr12:24583783-24583835:-	LUAD	LINC00477	ENSG00000197503.4	1710	106	DLBC;LAML (LncSpA)	No common cancer
ENST00000507444.1-A113C	chr5-6337180-T-G:-	0.151	0.1515	chr5:6312693-6337181:-	LUSC	LINC02145	ENSG00000250490.1	2419	52	No annotation	No common cancer
ENST00000622750.1-G1936C	chr17-68135136-G-C:+	0.1639	0.1515	chr17:68135047-68135185:+	BRCA	ENSG00000277476	ENSG00000277476.1	2735	60	CHOL;KIRC;KIRP;LIHC (lncRNAfunc)	No common cancer
ENST00000625107.1-G943A	chr15-39252710-G-A:+	0.1509	0.1518	chr15:39252700-39252809:+	SKCM	LINC02915	ENSG00000175746.7	3078	115	BRCA;LUAD (LncSpA)	No common cancer
ENST00000650364.1-C542T	chr14-98716314-C-T:+	0.1637	0.1518	chr14:98716281-98716364:+	LGG	LINC02914	ENSG00000176605.9	1284	55	No annotation	No common cancer
ENST00000473798.1-G393A	chr1-827130-C-T:-	0.1907	0.1522	chr1:827103-827152:-	UCEC	LINC00115	ENSG00000225880.5	1317	12	PRAD (lncRNAfunc)	No common cancer
ENST00000662587.1-C123A	chr16-35506445-G-T:-	0.1906	0.1522	chr16:35506437-35506486:-	CHOL	ENSG00000260857	ENSG00000260857.3	1287	31	OV;TGCT (LncSpA)	No common cancer
ENST00000382167.2-G311C	chr11-1666735-G-C:+	0.1633	0.1524	chr11:1666517-1666735:+	CESC	FAM99A	ENSG00000205866.4	1432	2	CHOL;LIHC (lncRNAfunc)-LIHC (LncSpA)	No common cancer
ENST00000658458.1-G248A	chr12-126744879-G-A:+	0.1504	0.1525	chr12:126744856-126744910:+	SARC	LINC00943	ENSG00000189238.6	1474	22	LGG (LncSpA)	No common cancer
ENST00000514422.1-A558C	chr4-3589060-A-C:+	0.1504	0.1525	chr4:3589024-3589074:+	ESCA	LINC00955	ENSG00000216560.4	1502	3	KIRC;STAD (LncSpA)	No common cancer
ENST00000592918.5-G154C	chr22-16602064-G-C:+	0.2259	0.1525	chr22:16602032-16602126:+	CESC	ENSG00000283633	ENSG00000283633.1	1576	20	No annotation	No common cancer
ENST00000564580.5-C849T	chr16-29096136-C-T:+	0.1504	0.1526	chr16:29094316-29096183:+	KIRP	RRN3P2	ENSG00000103472.10	2132	106	No annotation	No common cancer
ENST00000544306.5-G989A	chr2-11105467-C-T:-	0.1903	0.1526	chr2:11105465-11105540:-	UCEC	ENSG00000145063	ENSG00000145063.15	1139	6	No annotation	No common cancer
ENST00000483544.1-G522T	chr12-24583647-C-A:-	0.1631	0.1526	chr12:24583624-24583673:-	COAD;GBM	LINC00477	ENSG00000197503.4	1710	106	DLBC;LAML (LncSpA)	No common cancer
ENST00000316786.1-C669G	chr9-129322429-C-G:+	0.1631	0.1527	chr9:129322384-129322436:+	GBM	LINC02913	ENSG00000179082.3	3145	33	No annotation	No common cancer
ENST00000426869.3-C228T	chr17-22298918-C-T:+	0.1902	0.1528	chr17:22298885-22298934:+	UCEC	FAM27E5	ENSG00000178130.9	682	96	No annotation	No common cancer
ENST00000483544.1-C443A	chr12-24583726-G-T:-	0.1629	0.1529	chr12:24583694-24583743:-	HNSC	LINC00477	ENSG00000197503.4	1710	106	DLBC;LAML (LncSpA)	No common cancer
ENST00000557804.1-G1467A	chr15-91035919-G-A:+	0.1443	0.1529	chr15:91035878-91035927:+	UCEC	VPS33B-DT	ENSG00000214432.9	2159	32	No annotation	No common cancer
ENST00000473798.1-C182T	chr1-827341-G-A:-	0.1899	0.1532	chr1:827311-827360:-	COAD	LINC00115	ENSG00000225880.5	1317	12	PRAD (lncRNAfunc)	No common cancer
ENST00000578492.5-C1968A	chr17-64754143-G-T:-	0.1499	0.1533	chr17:64754129-64754499:-	UCEC	ARHGAP27P1-BPTFP1-KPNA2P3	ENSG00000215769.8	2732	95	CHOL;KIRC;BLCA;KIRP;READ (lncRNAfunc)	No common cancer
ENST00000430192.5-C130A	chr2-8299753-G-T:-	0.1627	0.1533	chr2:8296941-8324574:-	UCEC	LINC00299	ENSG00000236790.7	1760	5	No annotation	No common cancer
ENST00000409974.7-A1278G	chr7-26646592-A-G:+	0.1498	0.1535	chr7:26646530-26646595:+	SARC	LINC02860	ENSG00000222004.7	1956	20	LAML (LncSpA)	No common cancer
ENST00000652112.1-G2097A	chr22-22322716-G-A:+	0.1897	0.1535	chr22:22321841-22322744:+	SKCM	ENSG00000286129	ENSG00000286129.1	2895	95	No annotation	No common cancer
ENST00000620266.1-G521A	chr17-68127186-G-A:+	0.1497	0.1536	chr17:68127172-68127221:+	LUSC;BLCA	ENSG00000278730	ENSG00000278730.1	2921	81	No annotation	No common cancer
ENST00000649723.1-C207T	chr8-38516436-G-A:-	0.1496	0.1537	chr8:38516432-38516488:-	BLCA	C8orf86	ENSG00000196166.5	1207	36	No annotation	No common cancer
ENST00000441052.1-C1237A	chr7-44040953-C-A:+	0.1893	0.154	chr7:44040866-44040968:+	LUAD	LINC00957	ENSG00000235314.1	2590	30	GBM;CHOL;KICH;PCPG;STAD (lncRNAfunc)-KICH;PCPG (LncSpA)	No common cancer
ENST00000416774.1-G525T	chr1-1142961-G-T:+	0.1891	0.1542	chr1:1142915-1142968:+	CESC	LINC01342	ENSG00000223823.1	1620	7	No annotation	No common cancer
ENST00000440244.1-G360A	chr6-28861723-C-T:-	0.1621	0.1542	chr6:28861709-28861779:-	UCEC	LINC01623	ENSG00000225595.2	2458	37	LGG;PRAD (LncSpA)	No common cancer
ENST00000656971.1-C427T	chr9-88647447-G-A:-	0.1492	0.1544	chr9:88647356-88647537:-	LUAD	LINC02843	ENSG00000228189.5	1383	49	HNSC;OV (LncSpA)	No common cancer
ENST00000483544.1-G605C	chr12-24583564-C-G:-	0.1616	0.1549	chr12:24583537-24583586:-	LUSC	LINC00477	ENSG00000197503.4	1710	106	DLBC;LAML (LncSpA)	No common cancer
ENST00000620266.1-G558T	chr17-68127223-G-T:+	0.1489	0.1549	chr17:68127221-68127297:+	LUAD	ENSG00000278730	ENSG00000278730.1	2921	81	No annotation	No common cancer
ENST00000507444.1-G343A	chr5-6312517-C-T:-	0.1615	0.1551	chr5:6312488-6312537:-	ESCA	LINC02145	ENSG00000250490.1	2419	52	No annotation	No common cancer
ENST00000599308.3-G507T	chr10-45115997-C-A:-	0.1487	0.1553	chr10:45115984-45121055:-	BLCA	ENSG00000277757	ENSG00000277757.4	832	23	No annotation	No common cancer
ENST00000657415.1-G722A	chr2-131722546-G-A:+	0.1428	0.1554	chr2:131722534-131722634:+	STAD	C2orf27A	ENSG00000287151.1	2005	34	No annotation	No common cancer
ENST00000657184.2-C393T	chr1-209429303-C-T:+	0.1612	0.1555	chr1:209429274-209429323:+	SKCM	MIR205HG	ENSG00000230937.13	809	15	No annotation	No common cancer
ENST00000527434.1-T549C	chr16-24618-T-C:+	0.161	0.1558	chr16:24610-24661:+	UCEC	WASIR2	ENSG00000231439.4	1054	22	No annotation	No common cancer
ENST00000579003.1-G1248C	chr17-58331261-C-G:-	0.161	0.1558	chr17:58331255-58331304:-	LAML	ENSG00000265206	ENSG00000265206.5	1625	16	DLBC;LAML;THYM (LncSpA)	LAML
ENST00000451980.4-G629T	chr21-33165537-C-A:-	0.1425	0.156	chr21:33165520-33165573:-	COAD	LINC01548	ENSG00000229086.5	1357	20	STAD (LncSpA)	No common cancer
ENST00000487264.5-C222T	chr19-58586232-C-T:+	0.1877	0.1561	chr19:58575567-58586332:+	SARC	ENSG00000286104	ENSG00000286104.1	1308	36	No annotation	No common cancer
ENST00000653129.1-A698C	chr21-16231065-A-C:+	0.1424	0.1563	chr21:16181680-16231097:+	KIRP	MIR99AHG	ENSG00000215386.14	2116	33	No annotation	No common cancer
ENST00000652112.1-G200T	chr22-22303980-G-T:+	0.148	0.1563	chr22:22303249-22303986:+	LUAD	ENSG00000286129	ENSG00000286129.1	2895	95	No annotation	No common cancer
ENST00000623100.2-C965A	chr13-112679586-C-A:+	0.1606	0.1564	chr13:112679568-112679617:+	UCEC	ATP11AUN	ENSG00000197595.4	2241	44	LUAD;UVM (LncSpA)	No common cancer
ENST00000456917.2-G481C	chr21-25573950-G-C:+	0.1479	0.1565	chr21:25573901-25573960:+	BLCA	MIR155HG	ENSG00000234883.7	1699	17	GBM;KIRC (lncRNAfunc)-DLBC (LncSpA)	No common cancer
ENST00000511821.1-G518A	chr5-17354550-G-A:+	0.1873	0.1566	chr5:17354483-17354554:+	UCEC	ENSG00000248223	ENSG00000248223.1	867	59	No annotation	No common cancer
ENST00000657777.1-A269G	chr22-44572043-A-G:+	0.1604	0.1567	chr22:44571412-44571476:+	UCEC	LINC00207	ENSG00000187012.11	679	28	No annotation	No common cancer
ENST00000521906.5-G245T	chr8-93134438-C-A:-	0.1604	0.1567	chr8:93134431-93134769:-	UCEC	LINC02906	ENSG00000279847.3	588	4	BRCA (LncSpA)	No common cancer
ENST00000599308.3-G507C	chr10-45115997-C-G:-	0.1478	0.1568	chr10:45115984-45121055:-	LUAD	ENSG00000277757	ENSG00000277757.4	832	23	No annotation	No common cancer
ENST00000609661.5-C743T	chr13-113919566-C-T:+	0.187	0.1569	chr13:113919496-113919610:+	UCEC	LINC00452	ENSG00000229373.9	2896	15	KICH (LncSpA)	No common cancer
ENST00000649108.1-C351T	chr2-188734841-G-A:-	0.1601	0.1572	chr2:188734830-188734879:-	SKCM	DIRC1	ENSG00000174325.6	1037	51	No annotation	No common cancer
ENST00000649986.1-C326T	chr15-96783714-C-T:+	0.16	0.1573	chr15:96783635-96784199:+	UCEC	SPATA8	ENSG00000185594.7	1083	110	No annotation	No common cancer
ENST00000564580.5-G1572A	chr16-29116158-G-A:+	0.1473	0.1575	chr16:29116144-29116204:+	UCEC	RRN3P2	ENSG00000103472.10	2132	106	No annotation	No common cancer
ENST00000670892.1-A1137C	chr6-133100019-A-C:+	0.1416	0.1575	chr6:133088549-133100039:+	UCEC	LINC00326	ENSG00000231023.8	2219	19	SKCM;UCS (LncSpA)	No common cancer
ENST00000454482.2-G1242C	chr21-37221334-G-C:+	0.1863	0.1579	chr21:37221274-37221345:+	PRAD	DSCR9	ENSG00000230366.9	1644	42	No annotation	No common cancer
ENST00000592918.5-C178T	chr22-16602088-C-T:+	0.2209	0.158	chr22:16601990-16602126:+	UCEC	ENSG00000283633	ENSG00000283633.1	1576	20	No annotation	No common cancer
ENST00000453934.1-A498G	chr22-27050029-T-C:-	0.1469	0.1581	chr22:27050029-27050112:-	UCEC	ENSG00000236858	ENSG00000236858.2	2383	16	TGCT;UCS (LncSpA)	No common cancer
ENST00000340510.8-G2482A	chr7-39792525-G-A:+	0.1861	0.1582	chr7:39792494-39792551:+	UCEC	LINC00265	ENSG00000188185.13	3049	25	No annotation	No common cancer
ENST00000625107.1-T703A	chr15-39252470-T-A:+	0.1468	0.1583	chr15:39252436-39252565:+	SKCM	LINC02915	ENSG00000175746.7	3078	115	BRCA;LUAD (LncSpA)	No common cancer
ENST00000655125.1-C610T	chr6-10430078-G-A:-	0.1468	0.1583	chr6:10430073-10430122:-	LUAD;UCEC	LINC00518	ENSG00000183674.12	1433	39	No annotation	No common cancer
ENST00000578265.5-A103C	chr17-30608432-A-C:+	0.1411	0.1584	chr17:30607631-30608503:+	UCEC	ENSG00000214719	ENSG00000214719.13	704	8	No annotation	No common cancer
ENST00000650364.1-G418C	chr14-98716190-G-C:+	0.1592	0.1586	chr14:98716167-98716216:+	KIRP	LINC02914	ENSG00000176605.9	1284	55	No annotation	No common cancer
ENST00000483544.1-G242A	chr12-24583927-C-T:-	0.1587	0.1594	chr12:24583876-24583928:-	SKCM	LINC00477	ENSG00000197503.4	1710	106	DLBC;LAML (LncSpA)	No common cancer
ENST00000625191.3-G873T	chr5-179642326-C-A:-	0.1587	0.1594	chr5:179641877-179642399:-	UCEC	C5orf60	ENSG00000204661.9	1208	46	TGCT (LncSpA)	No common cancer
ENST00000662817.1-G989T	chr9-62857979-C-A:-	0.1586	0.1595	chr9:62857973-62858054:-	LUSC	LERFS	ENSG00000234665.9	1969	58	No annotation	No common cancer
ENST00000557804.1-C765T	chr15-91035217-C-T:+	0.1585	0.1597	chr15:91035187-91035251:+	UCEC	VPS33B-DT	ENSG00000214432.9	2159	32	No annotation	No common cancer
ENST00000437615.1-C659A	chr6-169790549-G-T:-	0.1848	0.1599	chr6:169790513-169790562:-	UCEC	LINC00242	ENSG00000229214.2	2418	30	No annotation	No common cancer
ENST00000622750.1-C1873G	chr17-68135073-C-G:+	0.1584	0.1599	chr17:68135058-68135135:+	LAML	ENSG00000277476	ENSG00000277476.1	2735	60	CHOL;KIRC;KIRP;LIHC (lncRNAfunc)	No common cancer
ENST00000664539.1-T300G	chr1-83446367-T-G:+	0.1402	0.16	chr1:83446362-83446411:+	ESCA	LINC01712	ENSG00000231364.3	1373	12	No annotation	No common cancer
ENST00000426869.3-G154T	chr17-22298844-G-T:+	0.1841	0.1609	chr17:22298763-22298854:+	LUAD	FAM27E5	ENSG00000178130.9	682	96	No annotation	No common cancer
ENST00000487264.5-C850T	chr19-58599343-C-T:+	0.1452	0.161	chr19:58599243-58599442:+	CESC	ENSG00000286104	ENSG00000286104.1	1308	36	No annotation	No common cancer
ENST00000465257.2-G341A	chr9-39371405-G-A:+	0.1575	0.1613	chr9:39371385-39371434:+	LIHC	FAM74A1	ENSG00000215112.6	623	28	KICH (LncSpA)	No common cancer
ENST00000623103.1-A601C	chr9-135344399-A-C:+	0.1574	0.1614	chr9:135344380-135344429:+	UCEC	LINC02907	ENSG00000178243.4	1924	25	No annotation	No common cancer
ENST00000417426.1-G407T	chrX-140017862-G-T:+	0.1448	0.1617	chrX:140017852-140017957:+	ESCA	ENSG00000233145	ENSG00000233145.1	582	10	No annotation	No common cancer
ENST00000381800.4-G304T	chr12-12356642-C-A:-	0.1448	0.1618	chr12:12356623-12356675:-	UCEC	LOH12CR2	ENSG00000205791.4	1543	5	No annotation	No common cancer
ENST00000624527.3-G687A	chr6-2623676-C-T:-	0.1832	0.1621	chr6:2623649-2623698:-	UCEC	LINC01600	ENSG00000164385.10	2450	72	No annotation	No common cancer
ENST00000321800.11-G206C	chr17-73823693-C-G:-	0.157	0.1621	chr17:73761004-73823734:-	CESC	LINC00469	ENSG00000177338.14	708	9	No annotation	No common cancer
ENST00000648073.1-G621A	chr3-153502517-G-A:+	0.139	0.1621	chr3:153502438-153502490:+	STAD	LINC02877	ENSG00000237787.5	797	32	SKCM (LncSpA)	No common cancer
ENST00000608216.5-G721A	chr17-18519598-C-T:-	0.1569	0.1622	chr17:18519590-18519660:-	UCEC	FAM106A	ENSG00000273018.7	929	13	LAML (LncSpA)	No common cancer
ENST00000453498.1-C1428T	chr13-24597394-C-T:+	0.1389	0.1623	chr13:24597228-24597466:+	COAD	ENSG00000243008	ENSG00000243008.2	1710	79	PCPG;TGCT (LncSpA)	No common cancer
ENST00000623100.2-G1004A	chr13-112679625-G-A:+	0.1443	0.1625	chr13:112679603-112683287:+	UCEC	ATP11AUN	ENSG00000197595.4	2241	44	LUAD;UVM (LncSpA)	No common cancer
ENST00000689147.1-G225T	chr11-62854899-C-A:-	0.1442	0.1628	chr11:62854894-62855137:-	UCEC	SNHG1	ENSG00000255717.8	1162	14	GBM;CHOL;KIRC;KICH;BLCA;ESCA;LUSC;LUAD;COAD;LIHC;READ (lncRNAfunc)	No common cancer
ENST00000580528.2-G1048A	chr7-44985487-C-T:-	0.1563	0.1632	chr7:44985455-44985504:-	UCEC	SNHG15	ENSG00000232956.10	2998	13	No annotation	No common cancer
ENST00000424345.5-T144G	chr9-62804060-T-G:+	0.1439	0.1632	chr9:62804045-62804094:+	LIHC;BRCA;READ;COAD	LINC01410	ENSG00000238113.7	2877	6	GBM;BLCA;PCPG (lncRNAfunc)-LAML (LncSpA)	No common cancer
ENST00000620266.1-C1017T	chr17-68127682-C-T:+	0.1437	0.1635	chr17:68127638-68127762:+	PRAD	ENSG00000278730	ENSG00000278730.1	2921	81	No annotation	No common cancer
ENST00000511821.1-G418A	chr5-17354450-G-A:+	0.1821	0.1636	chr5:17354410-17354487:+	UCEC	ENSG00000248223	ENSG00000248223.1	867	59	No annotation	No common cancer
ENST00000664044.1-A987C	chr17-76861533-A-C:+	0.1561	0.1636	chr17:76861531-76861600:+	UCEC	LINC00868	ENSG00000267535.2	1290	10	TGCT;UCEC (LncSpA)	UCEC
ENST00000375204.2-G1021A	chr9-97291473-G-A:+	0.156	0.1637	chr9:97291423-97291476:+	COAD	SUGT1P4-STRA6LP	ENSG00000254876.5	3161	49	No annotation	No common cancer
ENST00000379677.2-G326T	chr2-27708320-C-A:-	0.1558	0.1641	chr2:27708283-27708371:-	UCEC	LINC01460	ENSG00000205334.3	2860	25	OV (LncSpA)	No common cancer
ENST00000606664.1-G1499A	chr8-141436043-G-A:+	0.1818	0.1641	chr8:141435975-141436046:+	UCEC	ENSG00000271959	ENSG00000271959.1	2961	51	No annotation	No common cancer
ENST00000649986.1-T744A	chr15-96785276-T-A:+	0.1556	0.1642	chr15:96785246-96785301:+	STAD	SPATA8	ENSG00000185594.7	1083	110	No annotation	No common cancer
ENST00000650364.1-C525A	chr14-98716297-C-A:+	0.1555	0.1645	chr14:98716266-98716316:+	GBM	LINC02914	ENSG00000176605.9	1284	55	No annotation	No common cancer
ENST00000661466.1-C636T	chr22-22632322-G-A:-	0.1815	0.1645	chr22:22632293-22632342:-	SKCM	ENSG00000286941	ENSG00000286941.1	2412	16	No annotation	No common cancer
ENST00000620266.1-G420T	chr17-68127085-G-T:+	0.1427	0.1652	chr17:68127062-68127115:+	UCEC	ENSG00000278730	ENSG00000278730.1	2921	81	No annotation	No common cancer
ENST00000408988.2-G374A	chr7-47659111-G-A:+	0.155	0.1653	chr7:47659014-47659143:+	UCEC	LINC02902	ENSG00000221845.4	2911	35	No annotation	No common cancer
ENST00000421003.5-C137G	chr1-246776149-C-G:+	0.1549	0.1655	chr1:246776134-246776186:+	CESC	LINC01341	ENSG00000227953.7	2600	42	BLCA;PRAD (lncRNAfunc)-LAML;THYM (LncSpA)	No common cancer
ENST00000326539.6-G832A	chr20-4732783-C-T:-	0.1548	0.1656	chr20:4732728-4732820:-	BRCA	PRNT	ENSG00000180259.10	2333	37	No annotation	No common cancer
ENST00000409786.1-T428G	chr2-170714140-A-C:-	0.1548	0.1656	chr2:170714084-170714142:-	UCEC	LINC01124	ENSG00000222033.1	2117	18	COAD;LIHC;READ (lncRNAfunc)-LIHC (LncSpA)	No common cancer
ENST00000592347.5-T421A	chr19-28724214-A-T:-	0.1548	0.1656	chr19:28722702-28724214:-	LUAD	ENSG00000283403	ENSG00000283403.1	3113	16	No annotation	No common cancer
ENST00000650204.1-C1395T	chr7-97966892-G-A:-	0.1546	0.166	chr7:97966867-97966962:-	UCEC	ENSG00000285725	ENSG00000285725.1	1910	20	No annotation	No common cancer
ENST00000623100.2-C1157G	chr13-112683413-C-G:+	0.1295	0.1662	chr13:112683403-112683467:+	BRCA	ATP11AUN	ENSG00000197595.4	2241	44	LUAD;UVM (LncSpA)	No common cancer
ENST00000356020.2-G1290T	chr3-128573407-C-A:-	0.1544	0.1663	chr3:128573384-128573464:-	STAD	LINC01565	ENSG00000198685.4	2697	74	LAML (LncSpA)	No common cancer
ENST00000441052.1-A1351G	chr7-44041067-A-G:+	0.1802	0.1663	chr7:44041000-44041090:+	UCEC	LINC00957	ENSG00000235314.1	2590	30	GBM;CHOL;KICH;PCPG;STAD (lncRNAfunc)-KICH;PCPG (LncSpA)	No common cancer
ENST00000507444.1-C412T	chr5-6312448-G-A:-	0.1543	0.1664	chr5:6312366-6312469:-	COAD;UCEC	LINC02145	ENSG00000250490.1	2419	52	No annotation	No common cancer
ENST00000652112.1-T713C	chr22-22307582-T-C:+	0.142	0.1665	chr22:22307576-22308730:+	STAD	ENSG00000286129	ENSG00000286129.1	2895	95	No annotation	No common cancer
ENST00000426869.3-G142T	chr17-22298832-G-T:+	0.1799	0.1668	chr17:22298782-22298831:+	LUSC	FAM27E5	ENSG00000178130.9	682	96	No annotation	No common cancer
ENST00000579045.1-G329T	chr17-28247678-C-A:-	0.1798	0.1668	chr17:28247634-28247725:-	UCEC	ENSG00000266830	ENSG00000266830.1	1553	14	TGCT (LncSpA)	No common cancer
ENST00000477984.1-C424T	chr6-33587789-G-A:-	0.1539	0.167	chr6:33587772-33587821:-	UCEC	LINC00336	ENSG00000197251.4	2107	45	KICH (LncSpA)	No common cancer
ENST00000614972.4-C744A	chr15-97743428-G-T:-	0.1416	0.1672	chr15:97705527-97743428:-	UCEC	LINC00923	ENSG00000251209.9	1181	11	No annotation	No common cancer
ENST00000313064.4-G674T	chr2-231509076-C-A:-	0.1535	0.1677	chr2:231509070-231509138:-	UCEC	LINC00471	ENSG00000181798.4	1325	33	No annotation	No common cancer
ENST00000689147.1-C283T	chr11-62854051-G-A:-	0.1413	0.1677	chr11:62854043-62854890:-	UCEC	SNHG1	ENSG00000255717.8	1162	14	GBM;CHOL;KIRC;KICH;BLCA;ESCA;LUSC;LUAD;COAD;LIHC;READ (lncRNAfunc)	No common cancer
ENST00000650364.1-T706G	chr14-98717183-T-G:+	0.1413	0.1678	chr14:98717148-98717199:+	GBM	LINC02914	ENSG00000176605.9	1284	55	No annotation	No common cancer
ENST00000624458.1-G567A	chr15-92472220-G-A:+	0.1534	0.1679	chr15:92472196-92472309:+	UCEC	C15orf32	ENSG00000183643.4	1749	64	PCPG (LncSpA)	No common cancer
ENST00000656971.1-G241A	chr9-88647633-C-T:-	0.1411	0.1681	chr9:88647632-88652033:-	SKCM	LINC02843	ENSG00000228189.5	1383	49	HNSC;OV (LncSpA)	No common cancer
ENST00000648264.1-C121T	chr7-44038858-G-A:-	0.1532	0.1682	chr7:44038812-44038873:-	UCEC	ENSG00000285596	ENSG00000285596.1	2698	40	No annotation	No common cancer
ENST00000661943.2-G124A	chr7-87345423-C-T:-	0.1787	0.1684	chr7:87345323-87345520:-	SARC	TP53TG1	ENSG00000182165.19	3168	9	No annotation	No common cancer
ENST00000305709.5-G279A	chr9-62897727-G-A:+	0.1786	0.1686	chr9:62897718-62897895:+	CESC	ENSG00000170161	ENSG00000170161.7	2541	26	No annotation	No common cancer
ENST00000445817.1-A1439T	chr1-227430503-A-T:+	0.1405	0.1692	chr1:227430473-227430529:+	GBM	LINC01641	ENSG00000234277.3	1971	32	No annotation	No common cancer
ENST00000313064.4-G429A	chr2-231509321-C-T:-	0.1404	0.1694	chr2:231509320-231513576:-	PRAD	LINC00471	ENSG00000181798.4	1325	33	No annotation	No common cancer
ENST00000624527.3-T775G	chr6-2623588-A-C:-	0.1778	0.1697	chr6:2623577-2623679:-	SKCM	LINC01600	ENSG00000164385.10	2450	72	No annotation	No common cancer
ENST00000620266.1-A396G	chr17-68127061-A-G:+	0.14	0.1701	chr17:68126991-68127069:+	UCS	ENSG00000278730	ENSG00000278730.1	2921	81	No annotation	No common cancer
ENST00000528139.1-G2097T	chr8-47192868-G-T:+	0.1274	0.1703	chr8:47192860-47192916:+	ESCA	ENSG00000255366	ENSG00000255366.1	2491	5	GBM (lncRNAfunc)-LGG;THYM (LncSpA)	No common cancer
ENST00000578492.5-C1721T	chr17-64754646-G-A:-	0.1397	0.1705	chr17:64754630-64758266:-	SKCM	ARHGAP27P1-BPTFP1-KPNA2P3	ENSG00000215769.8	2732	95	CHOL;KIRC;BLCA;KIRP;READ (lncRNAfunc)	No common cancer
ENST00000650364.1-C725A	chr14-98717202-C-A:+	0.1344	0.1706	chr14:98717132-98717213:+	UCEC	LINC02914	ENSG00000176605.9	1284	55	No annotation	No common cancer
ENST00000662587.1-C468G	chr16-35505189-G-C:-	0.1271	0.1707	chr16:35505171-35505220:-	CESC	ENSG00000260857	ENSG00000260857.3	1287	31	OV;TGCT (LncSpA)	No common cancer
ENST00000367207.7-C694T	chr1-204037199-G-A:-	0.1516	0.1709	chr1:204037190-204037239:-	SKCM	LINC00303	ENSG00000176754.13	1891	58	No annotation	No common cancer
ENST00000356020.2-C1375A	chr3-128573322-G-T:-	0.1515	0.171	chr3:128573240-128573350:-	GBM	LINC01565	ENSG00000198685.4	2697	74	LAML (LncSpA)	No common cancer
ENST00000666625.1-G1497A	chr7-56482372-C-T:-	0.1395	0.171	chr7:56482355-56482404:-	UCEC	ENSG00000225488	ENSG00000225488.3	2019	6	No annotation	No common cancer
ENST00000378779.5-A339G	chr11-45772032-A-G:+	0.1768	0.1711	chr11:45771690-45772042:+	UCEC	LINC02716	ENSG00000205106.5	1602	14	CHOL (lncRNAfunc)-LIHC (LncSpA)	No common cancer
ENST00000648073.1-T407G	chr3-153486083-T-G:+	0.1394	0.1711	chr3:153486052-153486143:+	UCEC	LINC02877	ENSG00000237787.5	797	32	SKCM (LncSpA)	No common cancer
ENST00000567527.1-G238A	chr15-25087898-G-A:+	0.1394	0.1711	chr15:25087847-25087902:+	SKCM	ENSG00000261069	ENSG00000261069.3	1236	28	THCA (lncRNAfunc)	No common cancer
ENST00000426869.3-C384T	chr17-22299595-C-T:+	0.1514	0.1713	chr17:22299571-22299620:+	STAD	FAM27E5	ENSG00000178130.9	682	96	No annotation	No common cancer
ENST00000649986.1-T523C	chr15-96785055-T-C:+	0.1513	0.1715	chr15:96785035-96785109:+	BLCA	SPATA8	ENSG00000185594.7	1083	110	No annotation	No common cancer
ENST00000417426.1-C221A	chrX-140017676-C-A:+	0.1338	0.1716	chrX:140017650-140017699:+	UCEC	ENSG00000233145	ENSG00000233145.1	582	10	No annotation	No common cancer
ENST00000456917.2-A772G	chr21-25574241-A-G:+	0.1265	0.1719	chr21:25574186-25574251:+	UCEC	MIR155HG	ENSG00000234883.7	1699	17	GBM;KIRC (lncRNAfunc)-DLBC (LncSpA)	No common cancer
ENST00000569242.1-G1986A	chr16-35389769-G-A:+	0.139	0.1719	chr16:35389745-35389794:+	PAAD	LINC01566	ENSG00000259841.6	2801	18	No annotation	No common cancer
ENST00000367207.7-A710T	chr1-204037183-T-A:-	0.1508	0.1723	chr1:204037111-204037184:-	LUAD	LINC00303	ENSG00000176754.13	1891	58	No annotation	No common cancer
ENST00000666203.1-G367A	chr7-63349265-G-A:+	0.1758	0.1726	chr7:63349230-63349339:+	BRCA	ENSG00000230000	ENSG00000230000.3	826	33	No annotation	No common cancer
ENST00000507870.1-T854A	chr4-177990570-T-A:+	0.1386	0.1726	chr4:177990535-177990584:+	LUSC	LINC01098	ENSG00000231171.4	1034	69	No annotation	No common cancer
ENST00000477916.5-C1512A	chr1-23639706-C-A:+	0.1504	0.173	chr1:23629489-23640399:+	COAD	MDS2	ENSG00000197880.10	1781	28	No annotation	No common cancer
ENST00000625107.1-G420A	chr15-39252187-G-A:+	0.1383	0.1731	chr15:39252092-39252286:+	LGG	LINC02915	ENSG00000175746.7	3078	115	BRCA;LUAD (LncSpA)	No common cancer
ENST00000663911.1-A410G	chr16-65363290-T-C:-	0.138	0.1737	chr16:65363287-65363707:-	UCEC	LINC00922	ENSG00000261742.6	1833	55	LUAD;MESO;SARC (LncSpA)	No common cancer
ENST00000564580.5-G401T	chr16-29084640-G-T:+	0.1327	0.1738	chr16:29084505-29084660:+	UCEC	RRN3P2	ENSG00000103472.10	2132	106	No annotation	No common cancer
ENST00000602315.2-C680T	chr5-149428934-C-T:+	0.175	0.1738	chr5:149428915-149429023:+	SKCM	CARMN	ENSG00000249669.11	2706	8	No annotation	No common cancer
ENST00000564580.5-A646G	chr16-29086270-A-G:+	0.1326	0.1739	chr16:29086267-29090798:+	COAD	RRN3P2	ENSG00000103472.10	2132	106	No annotation	No common cancer
ENST00000381051.6-G386A	chr22-46105534-G-A:+	0.1749	0.1739	chr22:46105521-46105570:+	UCEC	MIRLET7BHG	ENSG00000197182.15	875	11	No annotation	No common cancer
ENST00000656700.1-G1501T	chr16-86337424-C-A:-	0.1749	0.174	chr16:86337369-86337430:-	MESO	LINC00917	ENSG00000168367.11	2705	12	No annotation	No common cancer
ENST00000647681.1-C635A	chr5-2755142-C-A:+	0.2072	0.1742	chr5:2755112-2755169:+	BLCA	C5orf38	ENSG00000186493.14	890	69	No annotation	No common cancer
ENST00000663929.1-C153T	chr3-109410179-C-T:+	0.1497	0.1742	chr3:109410080-109410203:+	COAD	LINC01205	ENSG00000228980.4	1102	19	TGCT (LncSpA)	No common cancer
ENST00000578492.5-G354T	chr17-64780879-C-A:-	0.1747	0.1743	chr17:64780850-64780954:-	UCEC	ARHGAP27P1-BPTFP1-KPNA2P3	ENSG00000215769.8	2732	95	CHOL;KIRC;BLCA;KIRP;READ (lncRNAfunc)	No common cancer
ENST00000625107.1-G2024A	chr15-39253791-G-A:+	0.1376	0.1744	chr15:39253780-39253829:+	UCEC	LINC02915	ENSG00000175746.7	3078	115	BRCA;LUAD (LncSpA)	No common cancer
ENST00000649108.1-G525A	chr2-188734667-C-T:-	0.1376	0.1745	chr2:188734634-188734751:-	LUAD	DIRC1	ENSG00000174325.6	1037	51	No annotation	No common cancer
ENST00000414287.5-G229A	chr22-49441084-C-T:-	0.1494	0.1746	chr22:49441058-49441120:-	UCEC	MIR3667HG	ENSG00000188511.13	2197	24	No annotation	No common cancer
ENST00000456917.2-C463A	chr21-25573932-C-A:+	0.1374	0.1748	chr21:25573909-25573960:+	READ;UCEC	MIR155HG	ENSG00000234883.7	1699	17	GBM;KIRC (lncRNAfunc)-DLBC (LncSpA)	No common cancer
ENST00000654656.2-G359T	chr22-17121888-G-T:+	0.1742	0.175	chr22:17121887-17121971:+	UCEC	LINC01664	ENSG00000235478.6	1545	7	PCPG (LncSpA)	No common cancer
ENST00000405369.3-A712G	chr22-47461571-T-C:-	0.1492	0.1751	chr22:47461553-47461602:-	COAD	LINC01644	ENSG00000218357.3	984	12	THCA (LncSpA)	No common cancer
ENST00000602772.5-G823A	chrX-74069539-G-A:+	0.1491	0.1751	chrX:74069537-74069589:+	LUSC	JPX	ENSG00000225470.8	1692	17	No annotation	No common cancer
ENST00000622750.1-G2084T	chr17-68135284-G-T:+	0.1741	0.1751	chr17:68135250-68135299:+	ESCA	ENSG00000277476	ENSG00000277476.1	2735	60	CHOL;KIRC;KIRP;LIHC (lncRNAfunc)	No common cancer
ENST00000544306.5-C487T	chr2-11124689-G-A:-	0.174	0.1752	chr2:11124679-11124728:-	UCEC	ENSG00000145063	ENSG00000145063.15	1139	6	No annotation	No common cancer
ENST00000383331.4-G664A	chr6-31202912-G-A:+	0.149	0.1753	chr6:31202879-31202928:+	LUAD	HCG27	ENSG00000206344.8	1720	26	No annotation	No common cancer
ENST00000653129.1-G802T	chr21-16391667-G-T:+	0.1319	0.1753	chr21:16391631-16391680:+	GBM	MIR99AHG	ENSG00000215386.14	2116	33	No annotation	No common cancer
ENST00000649723.1-C760T	chr8-38512114-G-A:-	0.137	0.1755	chr8:38512113-38512162:-	UCEC	C8orf86	ENSG00000196166.5	1207	36	No annotation	No common cancer
ENST00000599308.3-T684C	chr10-45106696-A-G:-	0.1367	0.1761	chr10:45106680-45106729:-	COAD	ENSG00000277757	ENSG00000277757.4	832	23	No annotation	No common cancer
ENST00000622985.1-C270T	chr18-76496282-C-T:+	0.1734	0.1762	chr18:76495723-76496288:+	UCEC	ZNF516-DT	ENSG00000275763.3	2076	5	No annotation	No common cancer
ENST00000426869.3-C297G	chr17-22299508-C-G:+	0.1485	0.1763	chr17:22299504-22299553:+	BLCA	FAM27E5	ENSG00000178130.9	682	96	No annotation	No common cancer
ENST00000531950.1-C376T	chr1-70366454-C-T:+	0.1366	0.1763	chr1:70355195-70366479:+	COAD	HHLA3	ENSG00000197568.15	541	22	No annotation	No common cancer
ENST00000607322.1-G316A	chr9-97211450-C-T:-	0.1485	0.1763	chr9:97211440-97238425:-	COAD	ENSG00000203279	ENSG00000203279.5	484	10	KIRP (lncRNAfunc)	No common cancer
ENST00000578492.5-C1767G	chr17-64754600-G-C:-	0.1365	0.1765	chr17:64754546-64754600:-	BRCA	ARHGAP27P1-BPTFP1-KPNA2P3	ENSG00000215769.8	2732	95	CHOL;KIRC;BLCA;KIRP;READ (lncRNAfunc)	No common cancer
ENST00000656971.1-G615A	chr9-88647259-C-T:-	0.1312	0.1766	chr9:88647218-88647271:-	UCEC	LINC02843	ENSG00000228189.5	1383	49	HNSC;OV (LncSpA)	No common cancer
ENST00000483544.1-G606A	chr12-24583563-C-T:-	0.1482	0.1767	chr12:24583537-24583586:-	SKCM	LINC00477	ENSG00000197503.4	1710	106	DLBC;LAML (LncSpA)	No common cancer
ENST00000662797.1-G1147T	chr3-37416578-G-T:+	0.1364	0.1767	chr3:37411308-37416601:+	UCEC	C3orf35	ENSG00000198590.12	1608	12	No annotation	No common cancer
ENST00000649986.1-C675T	chr15-96785207-C-T:+	0.1481	0.1768	chr15:96785182-96785231:+	SKCM	SPATA8	ENSG00000185594.7	1083	110	No annotation	No common cancer
ENST00000544461.1-C419T	chr12-8390932-G-A:-	0.173	0.1768	chr12:8390877-8396445:-	BRCA	LINC00937	ENSG00000226091.7	3033	12	TGCT (LncSpA)	No common cancer
ENST00000569242.1-C2164T	chr16-35389947-C-T:+	0.131	0.177	chr16:35389915-35389964:+	UCEC	LINC01566	ENSG00000259841.6	2801	18	No annotation	No common cancer
ENST00000418006.1-C633A	chr12-1930919-G-T:-	0.1728	0.1771	chr12:1930842-1930944:-	UCEC	LINC00940	ENSG00000235049.1	2350	12	BRCA;MESO (LncSpA)	No common cancer
ENST00000573866.2-G215C	chr17-19112422-C-G:-	0.148	0.1771	chr17:19112395-19112488:-	STAD	ENSG00000262202	ENSG00000262202.4	637	14	LAML (LncSpA)	No common cancer
ENST00000355909.7-G659T	chr14-97633658-C-A:-	0.1361	0.1772	chr14:97633623-97633673:-	UCEC	LINC02291	ENSG00000197176.7	1670	14	THYM (LncSpA)	No common cancer
ENST00000507444.1-C216T	chr5-6312644-G-A:-	0.1359	0.1776	chr5:6312550-6312645:-	UCEC	LINC02145	ENSG00000250490.1	2419	52	No annotation	No common cancer
ENST00000673141.1-A975G	chr1-156407913-T-C:-	0.1476	0.1778	chr1:156407876-156407925:-	UCEC	MIR9-1HG	ENSG00000125462.19	1395	35	No annotation	No common cancer
ENST00000625107.1-G528A	chr15-39252295-G-A:+	0.1356	0.1781	chr15:39252293-39252345:+	UCEC	LINC02915	ENSG00000175746.7	3078	115	BRCA;LUAD (LncSpA)	No common cancer
ENST00000415917.2-C337T	chr10-73705048-G-A:-	0.1352	0.1789	chr10:73705019-73713255:-	UCEC	ENSG00000272140	ENSG00000272140.2	1031	2	LAML (LncSpA)	No common cancer
ENST00000650364.1-C865T	chr14-98717342-C-T:+	0.1351	0.1792	chr14:98717307-98717356:+	UCEC	LINC02914	ENSG00000176605.9	1284	55	No annotation	No common cancer
ENST00000316786.1-C104G	chr9-129321864-C-G:+	0.1714	0.1792	chr9:129321853-129321902:+	SKCM	LINC02913	ENSG00000179082.3	3145	33	No annotation	No common cancer
ENST00000649127.1-A457G	chr1-238481485-T-C:-	0.1351	0.1792	chr1:238481480-238481540:-	UCEC	LINC01139	ENSG00000215808.4	1061	11	KICH;HNSC;UCEC;LUSC (lncRNAfunc)-OV;THYM (LncSpA)	UCEC
ENST00000518049.1-C265T	chr8-143368284-G-A:-	0.1713	0.1793	chr8:143368232-143368315:-	BRCA	RHPN1-AS1	ENSG00000254389.3	1918	7	UCEC;LUSC;BRCA;LUAD (lncRNAfunc)	BRCA
ENST00000662817.1-G112T	chr9-62897976-C-A:-	0.1713	0.1794	chr9:62897937-62897986:-	UCEC	LERFS	ENSG00000234665.9	1969	58	No annotation	No common cancer
ENST00000574842.1-C716T	chr10-27250518-C-T:+	0.1467	0.1794	chr10:27250445-27250494:+	SKCM	ENSG00000262412	ENSG00000262412.1	1002	43	No annotation	No common cancer
ENST00000649986.1-C676T	chr15-96785208-C-T:+	0.1467	0.1795	chr15:96785182-96785231:+	SKCM	SPATA8	ENSG00000185594.7	1083	110	No annotation	No common cancer
ENST00000654656.2-G243T	chr22-17121772-G-T:+	0.1709	0.18	chr22:17121756-17121806:+	UCEC	LINC01664	ENSG00000235478.6	1545	7	PCPG (LncSpA)	No common cancer
ENST00000625107.1-G716A	chr15-39252483-G-A:+	0.1346	0.1802	chr15:39252473-39252549:+	COAD	LINC02915	ENSG00000175746.7	3078	115	BRCA;LUAD (LncSpA)	No common cancer
ENST00000564580.5-T946C	chr16-29096233-T-C:+	0.1344	0.1804	chr16:29096216-29097230:+	BLCA	RRN3P2	ENSG00000103472.10	2132	106	No annotation	No common cancer
ENST00000649986.1-C837T	chr15-96785369-C-T:+	0.1343	0.1806	chr15:96785338-96785387:+	UCEC	SPATA8	ENSG00000185594.7	1083	110	No annotation	No common cancer
ENST00000483544.1-G741T	chr12-24583428-C-A:-	0.1459	0.1808	chr12:24583409-24583528:-	LUSC	LINC00477	ENSG00000197503.4	1710	106	DLBC;LAML (LncSpA)	No common cancer
ENST00000412102.5-C260T	chr21-41714291-G-A:-	0.1704	0.1808	chr21:41714092-41715158:-	UCEC	LINC00479	ENSG00000236384.7	2033	15	TGCT (LncSpA)	No common cancer
ENST00000508056.5-G1207A	chr5-176176335-C-T:-	0.1342	0.1808	chr5:176175881-176176337:-	UCEC	ENSG00000283235	ENSG00000283235.2	1612	2	No annotation	No common cancer
ENST00000664035.1-G950A	chr19-16035974-G-A:+	0.1703	0.1809	chr19:16035935-16035984:+	ESCA	LINC00905	ENSG00000167459.17	1685	26	No annotation	No common cancer
ENST00000557804.1-C484T	chr15-91034936-C-T:+	0.1703	0.1809	chr15:91032461-91034958:+	CESC	VPS33B-DT	ENSG00000214432.9	2159	32	No annotation	No common cancer
ENST00000578265.5-T219A	chr17-30608548-T-A:+	0.1341	0.1811	chr17:30608497-30648398:+	LIHC	ENSG00000214719	ENSG00000214719.13	704	8	No annotation	No common cancer
ENST00000648819.1-C684T	chr2-87052963-G-A:-	0.134	0.1813	chr2:87052930-87052979:-	SKCM	ANAPC1P2	ENSG00000285793.1	2217	39	No annotation	No common cancer
ENST00000507870.1-G625T	chr4-177975806-G-T:+	0.1455	0.1815	chr4:177966724-177975806:+	UCEC	LINC01098	ENSG00000231171.4	1034	69	No annotation	No common cancer
ENST00000670892.1-C1603T	chr6-133106395-C-T:+	0.1287	0.1816	chr6:133106375-133106424:+	UCEC	LINC00326	ENSG00000231023.8	2219	19	SKCM;UCS (LncSpA)	No common cancer
ENST00000614972.4-G326A	chr15-97874225-C-T:-	0.1455	0.1816	chr15:97874199-97874293:-	UCEC	LINC00923	ENSG00000251209.9	1181	11	No annotation	No common cancer
ENST00000647681.1-G521T	chr5-2753355-G-T:+	0.1698	0.1817	chr5:2753348-2755073:+	LUAD	C5orf38	ENSG00000186493.14	890	69	No annotation	No common cancer
ENST00000578492.5-C1198T	chr17-64762501-G-A:-	0.1336	0.1821	chr17:64762450-64762520:-	UCEC	ARHGAP27P1-BPTFP1-KPNA2P3	ENSG00000215769.8	2732	95	CHOL;KIRC;BLCA;KIRP;READ (lncRNAfunc)	No common cancer
ENST00000483544.1-G914A	chr12-24583255-C-T:-	0.1334	0.1823	chr12:24583239-24583288:-	UCEC	LINC00477	ENSG00000197503.4	1710	106	DLBC;LAML (LncSpA)	No common cancer
ENST00000662817.1-C291T	chr9-62897797-G-A:-	0.1694	0.1824	chr9:62897796-62897894:-	COAD	LERFS	ENSG00000234665.9	1969	58	No annotation	No common cancer
ENST00000609602.1-C371T	chr22-20206767-C-T:+	0.1694	0.1824	chr22:20206685-20206814:+	UCEC	LINC00896	ENSG00000236499.2	2128	5	No annotation	No common cancer
ENST00000650364.1-C542G	chr14-98716314-C-G:+	0.1449	0.1826	chr14:98716266-98717102:+	LUAD	LINC02914	ENSG00000176605.9	1284	55	No annotation	No common cancer
ENST00000483544.1-G871T	chr12-24583298-C-A:-	0.1332	0.1828	chr12:24583226-24583302:-	UCEC	LINC00477	ENSG00000197503.4	1710	106	DLBC;LAML (LncSpA)	No common cancer
ENST00000657184.2-G478A	chr1-209429388-G-A:+	0.1332	0.1828	chr1:209429358-209430471:+	SKCM	MIR205HG	ENSG00000230937.13	809	15	No annotation	No common cancer
ENST00000625107.1-C1457A	chr15-39253224-C-A:+	0.1281	0.1829	chr15:39253163-39253245:+	UCEC	LINC02915	ENSG00000175746.7	3078	115	BRCA;LUAD (LncSpA)	No common cancer
ENST00000574842.1-C421A	chr10-27250223-C-A:+	0.1448	0.1829	chr10:27250126-27250323:+	UCEC	ENSG00000262412	ENSG00000262412.1	1002	43	No annotation	No common cancer
ENST00000623673.1-G681A	chr5-442480-C-T:-	0.1686	0.1836	chr5:442471-442531:-	LGG;UCEC	EXOC3-AS1	ENSG00000221990.5	1663	38	No annotation	No common cancer
ENST00000662587.1-G357A	chr16-35505300-C-T:-	0.1327	0.1838	chr16:35505296-35505360:-	UCEC	ENSG00000260857	ENSG00000260857.3	1287	31	OV;TGCT (LncSpA)	No common cancer
ENST00000477916.5-C1534T	chr1-23639728-C-T:+	0.1442	0.1839	chr1:23639714-23639784:+	BRCA	MDS2	ENSG00000197880.10	1781	28	No annotation	No common cancer
ENST00000614356.1-C235T	chr10-46398596-C-T:+	0.1442	0.184	chr10:46398529-46398607:+	UCEC	LINC00842	ENSG00000285294.1	2872	3	No annotation	No common cancer
ENST00000379677.2-T923G	chr2-27707723-A-C:-	0.1325	0.1841	chr2:27707720-27707784:-	UCEC	LINC01460	ENSG00000205334.3	2860	25	OV (LncSpA)	No common cancer
ENST00000255183.8-G210T	chr20-44659714-C-A:-	0.1325	0.1841	chr20:44659140-44659718:-	UCEC	LINC01260	ENSG00000283440.1	1001	2	No annotation	No common cancer
ENST00000477984.1-G438A	chr6-33587775-C-T:-	0.144	0.1843	chr6:33587772-33587821:-	STAD	LINC00336	ENSG00000197251.4	2107	45	KICH (LncSpA)	No common cancer
ENST00000645805.1-C729T	chr19-15829336-C-T:+	0.144	0.1843	chr19:15829319-15831284:+	UCEC	UCA1	ENSG00000214049.8	2365	9	CHOL;BLCA;KIRP;LUSC;LUAD;COAD;STAD;READ (lncRNAfunc)-BLCA;CHOL (LncSpA)	No common cancer
ENST00000446136.1-C1417A	chr1-868461-G-T:-	0.1273	0.1846	chr1:868460-868512:-	UCEC	FAM41C	ENSG00000230368.2	1807	35	OV;THYM (LncSpA)	No common cancer
ENST00000646751.1-C184G	chr12-92421134-G-C:-	0.1321	0.1849	chr12:92421120-92421169:-	BLCA	CLLU1-AS1	ENSG00000205057.6	686	20	No annotation	No common cancer
ENST00000432994.2-C1083T	chr12-3323422-C-T:+	0.1678	0.1849	chr12:3323410-3323518:+	UCEC	LINC02827	ENSG00000236908.2	3004	8	No annotation	No common cancer
ENST00000625107.1-C2644T	chr15-39254411-C-T:+	0.127	0.1851	chr15:39254382-39254431:+	UCEC	LINC02915	ENSG00000175746.7	3078	115	BRCA;LUAD (LncSpA)	No common cancer
ENST00000401499.1-G267C	chr7-155395072-G-C:+	0.1676	0.1851	chr7:155382292-155395132:+	CESC	ENSG00000218672	ENSG00000218672.1	1551	7	GBM;UCEC (LncSpA)	No common cancer
ENST00000574842.1-G705T	chr10-27250507-G-T:+	0.1436	0.1851	chr10:27250496-27250547:+	CESC	ENSG00000262412	ENSG00000262412.1	1002	43	No annotation	No common cancer
ENST00000608317.1-A590G	chr7-155004037-A-G:+	0.1436	0.1851	chr7:155003942-155004135:+	UCEC	PAXIP1-DT	ENSG00000273344.1	2256	5	No annotation	No common cancer
ENST00000668205.1-T305C	chr11-4573309-A-G:-	0.1318	0.1854	chr11:4572283-4573343:-	BRCA	C11orf40	ENSG00000171987.3	654	40	No annotation	No common cancer
ENST00000669519.1-G551A	chr8-143049263-G-A:+	0.1433	0.1856	chr8:143049257-143059681:+	SKCM	LINC02904	ENSG00000177335.12	1365	43	No annotation	No common cancer
ENST00000440244.1-G296A	chr6-28861787-C-T:-	0.1433	0.1856	chr6:28861688-28861850:-	SKCM	LINC01623	ENSG00000225595.2	2458	37	LGG;PRAD (LncSpA)	No common cancer
ENST00000381493.2-G435C	chr7-36084674-G-C:+	0.1432	0.1857	chr7:36084665-36084757:+	CESC	ENSG00000205745	ENSG00000205745.2	1497	3	No annotation	No common cancer
ENST00000372910.5-G152T	chr20-44465198-C-A:-	0.1432	0.1858	chr20:44465190-44465239:-	KIRP	LINC01620	ENSG00000168746.8	649	6	LIHC (LncSpA)	No common cancer
ENST00000650928.1-T346C	chr20-5501853-A-G:-	0.1431	0.1859	chr20:5501846-5508300:-	UCEC	LINC00654	ENSG00000205181.8	1856	5	No annotation	No common cancer
ENST00000578492.5-T2564C	chr17-64749831-A-G:-	0.1266	0.1859	chr17:64749792-64749886:-	KIRP	ARHGAP27P1-BPTFP1-KPNA2P3	ENSG00000215769.8	2732	95	CHOL;KIRC;BLCA;KIRP;READ (lncRNAfunc)	KIRP
ENST00000408988.2-A301C	chr7-47659038-A-C:+	0.1431	0.1859	chr7:47659014-47659068:+	COAD	LINC02902	ENSG00000221845.4	2911	35	No annotation	No common cancer
ENST00000622750.1-G1562T	chr17-68134762-G-T:+	0.1669	0.1862	chr17:68134722-68134771:+	CESC	ENSG00000277476	ENSG00000277476.1	2735	60	CHOL;KIRC;KIRP;LIHC (lncRNAfunc)	No common cancer
ENST00000507870.1-G886A	chr4-177990602-G-A:+	0.1314	0.1864	chr4:177990582-177990645:+	HNSC	LINC01098	ENSG00000231171.4	1034	69	No annotation	No common cancer
ENST00000440005.6-C523T	chr22-18991856-C-T:+	0.1664	0.187	chr22:18990924-18991865:+	UCEC	DGCR5	ENSG00000273032.3	1299	42	CHOL;KIRC;KIRP (lncRNAfunc)-KIRC (LncSpA)	No common cancer
ENST00000531950.1-C157T	chr1-70355000-C-T:+	0.1424	0.1872	chr1:70354902-70355097:+	STAD	HHLA3	ENSG00000197568.15	541	22	No annotation	No common cancer
ENST00000654141.1-C697T	chr1-178092811-G-A:-	0.1309	0.1874	chr1:178092715-178092819:-	UCEC	RASAL2-AS1	ENSG00000224687.2	2831	6	No annotation	No common cancer
ENST00000332012.6-C896T	chr17-81304902-G-A:-	0.1661	0.1876	chr17:81304803-81304917:-	UCEC	LINC00482	ENSG00000185168.6	2027	35	CHOL;KICH;BLCA;LUAD;LIHC (lncRNAfunc)	No common cancer
ENST00000534991.3-G178C	chr21-32393307-G-C:+	0.166	0.1877	chr21:32393267-32393398:+	BRCA	URB1-AS1	ENSG00000256073.3	831	9	KICH (lncRNAfunc)	No common cancer
ENST00000623673.1-C272A	chr5-442889-G-T:-	0.1659	0.1878	chr5:442825-442890:-	UCEC	EXOC3-AS1	ENSG00000221990.5	1663	38	No annotation	No common cancer
ENST00000649867.1-A202G	chr11-130369038-A-G:+	0.1306	0.1879	chr11:130369001-130393502:+	UCEC	ZBTB44-DT	ENSG00000175773.14	824	7	No annotation	No common cancer
ENST00000454482.2-T1422C	chr21-37221514-T-C:+	0.142	0.188	chr21:37221457-37221524:+	LUSC	DSCR9	ENSG00000230366.9	1644	42	No annotation	No common cancer
ENST00000657184.2-C453T	chr1-209429363-C-T:+	0.1418	0.1884	chr1:209429320-209429369:+	CESC;SKCM	MIR205HG	ENSG00000230937.13	809	15	No annotation	No common cancer
ENST00000426869.3-G195T	chr17-22298885-G-T:+	0.1654	0.1887	chr17:22298868-22298918:+	KIRP	FAM27E5	ENSG00000178130.9	682	96	No annotation	No common cancer
ENST00000392630.7-G342A	chr10-132447904-G-A:+	0.1653	0.1888	chr10:132447864-132447913:+	UCEC	LINC02870	ENSG00000180066.10	1846	36	No annotation	No common cancer
ENST00000624458.1-T778G	chr15-92472431-T-G:+	0.1301	0.1888	chr15:92472420-92472469:+	GBM	C15orf32	ENSG00000183643.4	1749	64	PCPG (LncSpA)	No common cancer
ENST00000375640.7-G473A	chr6-31835080-G-A:+	0.1653	0.1888	chr6:31835070-31835161:+	UCEC	SNHG32	ENSG00000204387.14	1053	19	No annotation	No common cancer
ENST00000531950.1-C359T	chr1-70355202-C-T:+	0.13	0.1891	chr1:70355195-70366479:+	SKCM	HHLA3	ENSG00000197568.15	541	22	No annotation	No common cancer
ENST00000624527.3-G984A	chr6-2623379-C-T:-	0.1413	0.1893	chr6:2623341-2623390:-	STAD	LINC01600	ENSG00000164385.10	2450	72	No annotation	No common cancer
ENST00000668205.1-A106T	chr11-4577715-T-A:-	0.1298	0.1895	chr11:4577693-4577742:-	COAD	C11orf40	ENSG00000171987.3	654	40	No annotation	No common cancer
ENST00000417426.1-A165C	chrX-140017432-A-C:+	0.1249	0.1895	chrX:140017404-140017655:+	UCEC	ENSG00000233145	ENSG00000233145.1	582	10	No annotation	No common cancer
ENST00000623103.1-C498A	chr9-135344296-C-A:+	0.1412	0.1896	chr9:135344262-135344311:+	UCEC	LINC02907	ENSG00000178243.4	1924	25	No annotation	No common cancer
ENST00000507870.1-G676T	chr4-177975857-G-T:+	0.1298	0.1896	chr4:177975847-177975901:+	LUSC	LINC01098	ENSG00000231171.4	1034	69	No annotation	No common cancer
ENST00000507796.3-G461A	chr15-101955584-G-A:+	0.1297	0.1897	chr15:101955503-101955611:+	UCEC	FAM138E	ENSG00000248893.3	1187	10	UVM (LncSpA)	No common cancer
ENST00000693413.1-C357T	chr14-105922244-C-T:+	0.141	0.1899	chr14:105922234-105922283:+	BRCA	FAM30A	ENSG00000226777.8	1619	19	PCPG (lncRNAfunc)-LAML;PCPG (LncSpA)	No common cancer
ENST00000622750.1-G1807A	chr17-68135007-G-A:+	0.1409	0.1901	chr17:68134930-68135034:+	UCEC	ENSG00000277476	ENSG00000277476.1	2735	60	CHOL;KIRC;KIRP;LIHC (lncRNAfunc)	No common cancer
ENST00000445873.5-G653T	chr10-101090530-C-A:-	0.1407	0.1904	chr10:101090519-101090568:-	UCEC	TLX1NB	ENSG00000236311.6	1862	44	LGG;THYM (LncSpA)	No common cancer
ENST00000624173.1-G138A	chr6-138773515-C-T:-	0.1405	0.1909	chr6:138764350-138773535:-	CESC	CCDC28A-AS1	ENSG00000279968.3	2685	5	No annotation	No common cancer
ENST00000624458.1-C588A	chr15-92472241-C-A:+	0.1404	0.1911	chr15:92472227-92472302:+	COAD	C15orf32	ENSG00000183643.4	1749	64	PCPG (LncSpA)	No common cancer
ENST00000537498.2-A325T	chr16-89052651-T-A:-	0.1639	0.1911	chr16:89052649-89052715:-	UCEC	ENSG00000256982	ENSG00000256982.3	2164	4	LGG (LncSpA)	No common cancer
ENST00000483544.1-G217C	chr12-24583952-C-G:-	0.1289	0.1914	chr12:24583892-24583952:-	COAD	LINC00477	ENSG00000197503.4	1710	106	DLBC;LAML (LncSpA)	No common cancer
ENST00000640149.1-G1934A	chr12-97561023-G-A:+	0.1288	0.1914	chr12:97560992-97564224:+	READ	RMST	ENSG00000255794.10	2844	2	No annotation	No common cancer
ENST00000426869.3-G396A	chr17-22299607-G-A:+	0.1402	0.1915	chr17:22299570-22299619:+	LUSC	FAM27E5	ENSG00000178130.9	682	96	No annotation	No common cancer
ENST00000662817.1-G816C	chr9-62858152-C-G:-	0.1401	0.1916	chr9:62858121-62858170:-	BRCA	LERFS	ENSG00000234665.9	1969	58	No annotation	No common cancer
ENST00000649723.1-A981G	chr8-38511893-T-C:-	0.1237	0.1921	chr8:38511890-38511951:-	UCEC	C8orf86	ENSG00000196166.5	1207	36	No annotation	No common cancer
ENST00000527434.1-C109T	chr16-23018-C-T:+	0.1633	0.1921	chr16:22999-23074:+	UCEC	WASIR2	ENSG00000231439.4	1054	22	No annotation	No common cancer
ENST00000647681.1-C625T	chr5-2755132-C-T:+	0.1934	0.1924	chr5:2755128-2755232:+	HNSC	C5orf38	ENSG00000186493.14	890	69	No annotation	No common cancer
ENST00000648819.1-C1792T	chr2-87032178-G-A:-	0.1284	0.1924	chr2:87032107-87032184:-	UCEC	ANAPC1P2	ENSG00000285793.1	2217	39	No annotation	No common cancer
ENST00000668205.1-G142A	chr11-4573472-C-T:-	0.1283	0.1926	chr11:4573416-4577707:-	SKCM	C11orf40	ENSG00000171987.3	654	40	No annotation	No common cancer
ENST00000618234.5-T218C	chrX-66018915-T-C:+	0.1393	0.193	chrX:66018896-66018945:+	SKCM	MIR223HG	ENSG00000274536.8	1725	21	LUAD (lncRNAfunc)-LAML (LncSpA)	No common cancer
ENST00000507444.1-C599A	chr5-6312261-G-T:-	0.1393	0.1931	chr5:6312236-6312318:-	ACC	LINC02145	ENSG00000250490.1	2419	52	No annotation	No common cancer
ENST00000673141.1-T1260C	chr1-156404388-A-G:-	0.1392	0.1934	chr1:156404361-156404429:-	COAD	MIR9-1HG	ENSG00000125462.19	1395	35	No annotation	No common cancer
ENST00000624458.1-T729G	chr15-92472382-T-G:+	0.1277	0.1937	chr15:92472363-92472416:+	UCEC	C15orf32	ENSG00000183643.4	1749	64	PCPG (LncSpA)	No common cancer
ENST00000658577.2-C471T	chr1-112850291-C-T:+	0.162	0.1943	chr1:112850191-112850389:+	UCEC	LINC01357	ENSG00000224167.3	756	8	COAD;STAD;READ (lncRNAfunc)	No common cancer
ENST00000514073.1-C142T	chr4-3953128-G-A:-	0.1387	0.1943	chr4:3924188-3955344:-	UCEC	ENSG00000253917	ENSG00000253917.4	682	2	MESO (LncSpA)	No common cancer
ENST00000415889.2-G625T	chr20-44659714-C-A:-	0.1274	0.1944	chr20:44659140-44659718:-	UCEC	ENSG00000132832	ENSG00000132832.10	1416	8	No annotation	No common cancer
ENST00000655125.1-C805T	chr6-10429883-G-A:-	0.1273	0.1946	chr6:10429862-10429911:-	UCEC	LINC00518	ENSG00000183674.12	1433	39	No annotation	No common cancer
ENST00000642173.1-G338T	chr5-160485560-G-T:+	0.1273	0.1947	chr5:160485525-160485615:+	UCEC	MIR3142HG	ENSG00000253522.6	2204	14	ESCA;COAD;READ (lncRNAfunc)-SKCM;UVM (LncSpA)	No common cancer
ENST00000420557.3-A793C	chr6-169801084-A-C:+	0.1617	0.1948	chr6:169801046-169801109:+	UCEC	LINC00574	ENSG00000231690.4	2582	30	LIHC (LncSpA)	No common cancer
ENST00000624695.1-C318A	chr7-108884092-G-T:-	0.1224	0.1949	chr7:108884083-108884132:-	UCEC	LINC02903	ENSG00000205174.4	435	32	STAD (LncSpA)	No common cancer
ENST00000651499.1-T959G	chr20-5473946-T-G:+	0.1271	0.195	chr20:5473935-5473984:+	UCEC	ENSG00000230563	ENSG00000230563.4	1220	10	No annotation	No common cancer
ENST00000531950.1-G265T	chr1-70355108-G-T:+	0.127	0.1952	chr1:70355099-70355179:+	LUAD	HHLA3	ENSG00000197568.15	541	22	No annotation	No common cancer
ENST00000662587.1-G341C	chr16-35505316-C-G:-	0.1221	0.1955	chr16:35505297-35505353:-	LUAD	ENSG00000260857	ENSG00000260857.3	1287	31	OV;TGCT (LncSpA)	No common cancer
ENST00000620266.1-C1464G	chr17-68128129-C-G:+	0.1269	0.1955	chr17:68128053-68128136:+	LUAD	ENSG00000278730	ENSG00000278730.1	2921	81	No annotation	No common cancer
ENST00000531950.1-C353T	chr1-70355196-C-T:+	0.1267	0.1959	chr1:70355161-70366456:+	UCEC	HHLA3	ENSG00000197568.15	541	22	No annotation	No common cancer
ENST00000646751.1-G136T	chr12-92422555-C-A:-	0.1266	0.1961	chr12:92421170-92428103:-	UCEC	CLLU1-AS1	ENSG00000205057.6	686	20	No annotation	No common cancer
ENST00000451810.3-G509T	chr6-40379298-G-T:+	0.1377	0.1962	chr6:40337222-40379388:+	UCEC	TDRG1	ENSG00000204091.8	1098	14	No annotation	No common cancer
ENST00000453498.1-T1121C	chr13-24594311-T-C:+	0.1217	0.1965	chr13:24594282-24594331:+	UCEC	ENSG00000243008	ENSG00000243008.2	1710	79	PCPG;TGCT (LncSpA)	No common cancer
ENST00000580790.1-G962C	chr10-73720538-C-G:-	0.1264	0.1966	chr10:73719256-73720543:-	OV	BMS1P4	ENSG00000271816.1	1913	51	LAML (LncSpA)	No common cancer
ENST00000313064.4-C634A	chr2-231509116-G-T:-	0.1375	0.1967	chr2:231509070-231509122:-	PAAD	LINC00471	ENSG00000181798.4	1325	33	No annotation	No common cancer
ENST00000650364.1-T775C	chr14-98717252-T-C:+	0.1263	0.1968	chr14:98717199-98717271:+	LUAD	LINC02914	ENSG00000176605.9	1284	55	No annotation	No common cancer
ENST00000623686.1-G866T	chr1-247111552-C-A:-	0.1902	0.1969	chr1:247111471-247111559:-	LUSC	LINC02897	ENSG00000221953.5	2258	10	No annotation	No common cancer
ENST00000659148.1-G243A	chr20-38447546-G-A:+	0.137	0.1976	chr20:38446497-38447553:+	UCEC	SNHG11	ENSG00000174365.21	1073	17	No annotation	No common cancer
ENST00000624458.1-G636A	chr15-92472289-G-A:+	0.137	0.1976	chr15:92472225-92472302:+	BLCA;ESCA	C15orf32	ENSG00000183643.4	1749	64	PCPG (LncSpA)	No common cancer
ENST00000567527.1-T244C	chr15-25087904-T-C:+	0.1259	0.1976	chr15:25087823-25087921:+	STAD	ENSG00000261069	ENSG00000261069.3	1236	28	THCA (lncRNAfunc)	No common cancer
ENST00000624695.1-G190T	chr7-108884220-C-A:-	0.1257	0.198	chr7:108884174-108884223:-	STAD	LINC02903	ENSG00000205174.4	435	32	STAD (LncSpA)	STAD
ENST00000647681.1-C417T	chr5-2752721-C-T:+	0.1368	0.1981	chr5:2752677-2752726:+	LUSC	C5orf38	ENSG00000186493.14	890	69	No annotation	No common cancer
ENST00000564580.5-T1494G	chr16-29113095-T-G:+	0.1255	0.1983	chr16:29113085-29113134:+	BRCA	RRN3P2	ENSG00000103472.10	2132	106	No annotation	No common cancer
ENST00000669084.1-G110C	chr16-32882695-G-C:+	0.1367	0.1983	chr16:32882596-32887893:+	LIHC	ENSG00000214614	ENSG00000214614.3	993	3	No annotation	No common cancer
ENST00000662817.1-C268T	chr9-62897820-G-A:-	0.1594	0.1987	chr9:62897817-62897896:-	UCEC	LERFS	ENSG00000234665.9	1969	58	No annotation	No common cancer
ENST00000478164.1-T502A	chr20-25775253-A-T:-	0.1364	0.1988	chr20:25775218-25775267:-	BRCA	FAM182B	ENSG00000175170.16	992	19	No annotation	No common cancer
ENST00000580790.1-C138A	chr10-73728479-G-T:-	0.1253	0.1989	chr10:73728430-73728484:-	UCEC	BMS1P4	ENSG00000271816.1	1913	51	LAML (LncSpA)	No common cancer
ENST00000650364.1-C550A	chr14-98716322-C-A:+	0.1363	0.199	chr14:98716266-98716338:+	BRCA;UCEC	LINC02914	ENSG00000176605.9	1284	55	No annotation	No common cancer
ENST00000609661.5-C968T	chr13-113920859-C-T:+	0.1363	0.1991	chr13:113920827-113920890:+	CESC	LINC00452	ENSG00000229373.9	2896	15	KICH (LncSpA)	No common cancer
ENST00000507296.1-C328T	chr4-157638014-C-T:+	0.1361	0.1993	chr4:157637980-157638029:+	THYM	ENSG00000249275	ENSG00000249275.1	812	2	ESCA (LncSpA)	No common cancer
ENST00000564580.5-T488G	chr16-29084727-T-G:+	0.125	0.1995	chr16:29084522-29084751:+	THCA	RRN3P2	ENSG00000103472.10	2132	106	No annotation	No common cancer
ENST00000507870.1-G677A	chr4-177975858-G-A:+	0.1249	0.1997	chr4:177975848-177975897:+	SKCM	LINC01098	ENSG00000231171.4	1034	69	No annotation	No common cancer
ENST00000401018.5-G383A	chr1-112850261-C-T:-	0.1587	0.1999	chr1:112850181-112850269:-	UCEC	LINC01356	ENSG00000215866.9	1819	10	TGCT (LncSpA)	No common cancer
ENST00000332012.6-G799A	chr17-81304999-C-T:-	0.1586	0.2	chr17:81304995-81305071:-	BLCA	LINC00482	ENSG00000185168.6	2027	35	CHOL;KICH;BLCA;LUAD;LIHC (lncRNAfunc)	BLCA
ENST00000663929.1-C161T	chr3-109410187-C-T:+	0.1358	0.2	chr3:109410182-109417799:+	CESC	LINC01205	ENSG00000228980.4	1102	19	TGCT (LncSpA)	No common cancer
ENST00000431422.3-C738A	chr6-134502796-C-A:+	0.1358	0.2	chr6:134464829-134502853:+	UCEC	LINC01010	ENSG00000236700.7	2523	8	LUSC (LncSpA)	No common cancer
ENST00000692061.1-C445A	chr9-39809489-G-T:-	0.1355	0.2007	chr9:39709595-39809494:-	UCEC	GLIDR	ENSG00000278175.5	580	27	No annotation	No common cancer
ENST00000669090.1-C621G	chr20-26081234-C-G:+	0.1354	0.2009	chr20:26081234-26081293:+	UCEC	FAM182A	ENSG00000125804.14	848	9	No annotation	No common cancer
ENST00000648073.1-G316A	chr3-153484666-G-A:+	0.1242	0.2013	chr3:153484588-153484680:+	READ	LINC02877	ENSG00000237787.5	797	32	SKCM (LncSpA)	No common cancer
ENST00000507444.1-G126T	chr5-6337167-C-A:-	0.1242	0.2013	chr5:6312689-6337177:-	LUSC	LINC02145	ENSG00000250490.1	2419	52	No annotation	No common cancer
ENST00000673141.1-G857T	chr1-156416824-C-A:-	0.1351	0.2014	chr1:156416789-156416838:-	KIRP	MIR9-1HG	ENSG00000125462.19	1395	35	No annotation	No common cancer
ENST00000356020.2-T787C	chr3-128573910-A-G:-	0.1351	0.2014	chr3:128573889-128573977:-	COAD	LINC01565	ENSG00000198685.4	2697	74	LAML (LncSpA)	No common cancer
ENST00000653129.1-C408A	chr21-16071215-C-A:+	0.135	0.2016	chr21:16071181-16071238:+	SKCM	MIR99AHG	ENSG00000215386.14	2116	33	No annotation	No common cancer
ENST00000654141.1-G273A	chr1-178093235-C-T:-	0.135	0.2017	chr1:178093217-178093308:-	ESCA	RASAL2-AS1	ENSG00000224687.2	2831	6	No annotation	No common cancer
ENST00000426869.3-C152T	chr17-22298842-C-T:+	0.1576	0.2019	chr17:22298763-22298854:+	LUAD;STAD	FAM27E5	ENSG00000178130.9	682	96	No annotation	No common cancer
ENST00000408988.2-G251A	chr7-47658988-G-A:+	0.1238	0.202	chr7:47658955-47659004:+	LUSC	LINC02902	ENSG00000221845.4	2911	35	No annotation	No common cancer
ENST00000436786.1-G1538A	chr9-22823404-G-A:+	0.1347	0.2022	chr9:22823342-22823411:+	SKCM	LINC01239	ENSG00000234840.2	2347	14	SKCM (LncSpA)	SKCM
ENST00000669700.1-G137A	chr19-4769661-G-A:+	0.1572	0.2024	chr19:4769639-4769701:+	UCEC	MIR7-3HG	ENSG00000176840.13	637	1	No annotation	No common cancer
ENST00000418006.1-G603T	chr12-1930949-C-A:-	0.1572	0.2024	chr12:1930906-1930986:-	UCEC	LINC00940	ENSG00000235049.1	2350	12	BRCA;MESO (LncSpA)	No common cancer
ENST00000674356.1-G760T	chr3-133929053-C-A:-	0.1236	0.2024	chr3:133928980-133929067:-	COAD	C3orf36	ENSG00000288547.3	1668	87	No annotation	No common cancer
ENST00000313064.4-G803A	chr2-231508947-C-T:-	0.1236	0.2025	chr2:231508849-231508964:-	CESC	LINC00471	ENSG00000181798.4	1325	33	No annotation	No common cancer
ENST00000673141.1-G580T	chr1-156429414-C-A:-	0.1345	0.2026	chr1:156429389-156429438:-	COAD	MIR9-1HG	ENSG00000125462.19	1395	35	No annotation	No common cancer
ENST00000608317.1-C700A	chr7-155004147-C-A:+	0.1236	0.2026	chr7:155004114-155004163:+	UCEC	PAXIP1-DT	ENSG00000273344.1	2256	5	No annotation	No common cancer
ENST00000401499.1-C366A	chr7-155395171-C-A:+	0.157	0.2029	chr7:155395153-155395244:+	UCEC	ENSG00000218672	ENSG00000218672.1	1551	7	GBM;UCEC (LncSpA)	UCEC
ENST00000602772.5-G797C	chrX-74069513-G-C:+	0.1344	0.2029	chrX:74069475-74069524:+	CESC	JPX	ENSG00000225470.8	1692	17	No annotation	No common cancer
ENST00000426869.3-C265A	chr17-22298955-C-A:+	0.1569	0.2031	chr17:22298894-22299493:+	LUAD	FAM27E5	ENSG00000178130.9	682	96	No annotation	No common cancer
ENST00000477984.1-C437T	chr6-33587776-G-A:-	0.1343	0.2031	chr6:33587747-33587815:-	COAD	LINC00336	ENSG00000197251.4	2107	45	KICH (LncSpA)	No common cancer
ENST00000660831.1-C397G	chr20-60070626-C-G:+	0.1232	0.2033	chr20:60070621-60070692:+	LUAD	LINC02910	ENSG00000176659.10	2727	44	No annotation	No common cancer
ENST00000649986.1-T580C	chr15-96785112-T-C:+	0.1233	0.2033	chr15:96785013-96785124:+	UCEC	SPATA8	ENSG00000185594.7	1083	110	No annotation	No common cancer
ENST00000637710.1-C258T	chr6-57930253-G-A:-	0.123	0.2038	chr6:57930242-57959033:-	UCEC	ENSG00000283352	ENSG00000283352.1	675	24	No annotation	No common cancer
ENST00000437615.1-T509G	chr6-169790699-A-C:-	0.1338	0.204	chr6:169790658-169790710:-	UCEC	LINC00242	ENSG00000229214.2	2418	30	No annotation	No common cancer
ENST00000673141.1-A970T	chr1-156407918-T-A:-	0.1338	0.2041	chr1:156407901-156407950:-	COAD	MIR9-1HG	ENSG00000125462.19	1395	35	No annotation	No common cancer
ENST00000662742.1-G264A	chr1-149176033-G-A:+	0.1338	0.2041	chr1:149176033-149176087:+	BRCA	ENSG00000274265	ENSG00000274265.5	1022	4	CHOL (lncRNAfunc)	No common cancer
ENST00000374014.3-C376T	chr9-115904452-G-A:-	0.1183	0.2042	chr9:115904445-115904494:-	UCEC	LINC00474	ENSG00000204148.3	769	5	No annotation	No common cancer
ENST00000381493.2-G434A	chr7-36084673-G-A:+	0.1334	0.2048	chr7:36084664-36084757:+	CESC	ENSG00000205745	ENSG00000205745.2	1497	3	No annotation	No common cancer
ENST00000656700.1-C1437T	chr16-86337488-G-A:-	0.1557	0.2052	chr16:86337460-86337509:-	UCEC	LINC00917	ENSG00000168367.11	2705	12	No annotation	No common cancer
ENST00000652112.1-T199G	chr22-22303979-T-G:+	0.1224	0.2052	chr22:22303249-22303986:+	LUSC	ENSG00000286129	ENSG00000286129.1	2895	95	No annotation	No common cancer
ENST00000623100.2-G947T	chr13-112679568-G-T:+	0.1332	0.2054	chr13:112679513-112679579:+	UCEC	ATP11AUN	ENSG00000197595.4	2241	44	LUAD;UVM (LncSpA)	No common cancer
ENST00000623705.1-C438A	chr5-112420020-C-A:+	0.1844	0.2055	chr5:112420006-112420055:+	CESC	EPB41L4A-DT	ENSG00000278921.2	1396	2	KICH (lncRNAfunc)-KICH (LncSpA)	No common cancer
ENST00000658458.1-G443T	chr12-126745160-G-T:+	0.1221	0.2057	chr12:126745063-126745184:+	UCEC	LINC00943	ENSG00000189238.6	1474	22	LGG (LncSpA)	No common cancer
ENST00000379677.2-C959T	chr2-27707687-G-A:-	0.1222	0.2057	chr2:27707657-27707708:-	COAD	LINC01460	ENSG00000205334.3	2860	25	OV (LncSpA)	No common cancer
ENST00000578492.5-G1967A	chr17-64754144-C-T:-	0.1219	0.2063	chr17:64754129-64754500:-	GBM	ARHGAP27P1-BPTFP1-KPNA2P3	ENSG00000215769.8	2732	95	CHOL;KIRC;BLCA;KIRP;READ (lncRNAfunc)	No common cancer
ENST00000400282.6-G309T	chr13-91353957-G-T:+	0.1218	0.2065	chr13:91353938-91353987:+	UCEC	MIR17HG	ENSG00000215417.13	931	2	No annotation	No common cancer
ENST00000663911.1-C447A	chr16-65363253-G-T:-	0.1218	0.2065	chr16:65356487-65363257:-	LUAD	LINC00922	ENSG00000261742.6	1833	55	LUAD;MESO;SARC (LncSpA)	LUAD
ENST00000592347.5-G419T	chr19-28724216-C-A:-	0.1325	0.2067	chr19:28724215-28724264:-	STAD	ENSG00000283403	ENSG00000283403.1	3113	16	No annotation	No common cancer
ENST00000426869.3-C264T	chr17-22298954-C-T:+	0.1548	0.2068	chr17:22298857-22299571:+	SKCM	FAM27E5	ENSG00000178130.9	682	96	No annotation	No common cancer
ENST00000657415.1-A1195G	chr2-131751561-A-G:+	0.1217	0.2068	chr2:131751558-131766664:+	UCEC	C2orf27A	ENSG00000287151.1	2005	34	No annotation	No common cancer
ENST00000370624.1-A404C	chr1-84630710-T-G:-	0.1322	0.2073	chr1:84630677-84630748:-	UCEC	LINC01555	ENSG00000180869.4	2884	15	COAD;READ (LncSpA)	No common cancer
ENST00000414287.5-G218A	chr22-49441095-C-T:-	0.1322	0.2074	chr22:49441058-49441120:-	ESCA;UCEC	MIR3667HG	ENSG00000188511.13	2197	24	No annotation	No common cancer
ENST00000570140.1-C583T	chr12-276541-G-A:-	0.1213	0.2076	chr12:276533-276601:-	CESC	ENSG00000261799	ENSG00000261799.1	3170	1	No annotation	No common cancer
ENST00000483544.1-C782A	chr12-24583387-G-T:-	0.132	0.2078	chr12:24583384-24583433:-	LUSC	LINC00477	ENSG00000197503.4	1710	106	DLBC;LAML (LncSpA)	No common cancer
ENST00000662587.1-G359T	chr16-35505298-C-A:-	0.1212	0.2078	chr16:35505297-35505353:-	UCEC	ENSG00000260857	ENSG00000260857.3	1287	31	OV;TGCT (LncSpA)	No common cancer
ENST00000628855.1-C1387T	chr7-32761665-C-T:+	0.1317	0.2084	chr7:32761655-32761717:+	UCEC	LINC00997	ENSG00000281332.1	2646	26	KIRP (lncRNAfunc)	No common cancer
ENST00000660831.1-G168T	chr20-60069844-G-T:+	0.1316	0.2087	chr20:60055996-60069869:+	PAAD	LINC02910	ENSG00000176659.10	2727	44	No annotation	No common cancer
ENST00000511821.1-C454G	chr5-17354486-C-G:+	0.1821	0.2089	chr5:17354479-17354558:+	SKCM	ENSG00000248223	ENSG00000248223.1	867	59	No annotation	No common cancer
ENST00000356020.2-C1374T	chr3-128573323-G-A:-	0.1313	0.2092	chr3:128573240-128573350:-	UCEC	LINC01565	ENSG00000198685.4	2697	74	LAML (LncSpA)	No common cancer
ENST00000498297.2-C670A	chr3-128865300-G-T:-	0.1313	0.2093	chr3:128865283-128865338:-	BRCA	ENSG00000231305	ENSG00000231305.4	1991	27	No annotation	No common cancer
ENST00000441716.2-G602A	chr6-167976737-C-T:-	0.1534	0.2093	chr6:167976714-167978082:-	UCEC	ENSG00000235994	ENSG00000235994.4	757	7	TGCT;THYM;UCS (LncSpA)	No common cancer
ENST00000625107.1-G444A	chr15-39252211-G-A:+	0.1205	0.2094	chr15:39252201-39252251:+	UCEC	LINC02915	ENSG00000175746.7	3078	115	BRCA;LUAD (LncSpA)	No common cancer
ENST00000650364.1-T551C	chr14-98716323-T-C:+	0.1313	0.2094	chr14:98716224-98716340:+	STAD	LINC02914	ENSG00000176605.9	1284	55	No annotation	No common cancer
ENST00000564390.1-G745A	chr16-1066368-G-A:+	0.1817	0.2095	chr16:1066360-1066416:+	UCEC	ENSG00000261720	ENSG00000261720.1	879	14	No annotation	No common cancer
ENST00000420557.3-C843T	chr6-169801134-C-T:+	0.1312	0.2096	chr6:169801094-169801169:+	UCEC	LINC00574	ENSG00000231690.4	2582	30	LIHC (LncSpA)	No common cancer
ENST00000649986.1-G465A	chr15-96784997-G-A:+	0.1311	0.2097	chr15:96784245-96785030:+	UCEC	SPATA8	ENSG00000185594.7	1083	110	No annotation	No common cancer
ENST00000608216.5-C103G	chr17-18551592-G-C:-	0.1202	0.2102	chr17:18551585-18551634:-	BLCA	FAM106A	ENSG00000273018.7	929	13	LAML (LncSpA)	No common cancer
ENST00000400540.5-C651T	chr13-29937970-C-T:+	0.1308	0.2103	chr13:29937951-29938000:+	COAD	LINC00544	ENSG00000122043.12	1031	7	No annotation	No common cancer
ENST00000340510.8-G2895A	chr7-39792938-G-A:+	0.1529	0.2103	chr7:39792933-39792983:+	UCEC	LINC00265	ENSG00000188185.13	3049	25	No annotation	No common cancer
ENST00000448744.5-C303T	chr6-108759526-C-T:+	0.1308	0.2103	chr6:108759508-108760319:+	UCEC	LINC00222	ENSG00000203801.8	1751	9	No annotation	No common cancer
ENST00000420557.3-G786A	chr6-169801077-G-A:+	0.1527	0.2107	chr6:169800990-169801147:+	UCEC	LINC00574	ENSG00000231690.4	2582	30	LIHC (LncSpA)	No common cancer
ENST00000652112.1-C1431G	chr22-22319160-C-G:+	0.1306	0.2108	chr22:22319103-22319243:+	BLCA;LUAD	ENSG00000286129	ENSG00000286129.1	2895	95	No annotation	No common cancer
ENST00000375204.2-C314T	chr9-97276637-C-T:+	0.1306	0.2109	chr9:97276625-97276688:+	UCEC	SUGT1P4-STRA6LP	ENSG00000254876.5	3161	49	No annotation	No common cancer
ENST00000599308.3-G628A	chr10-45107022-C-T:-	0.1199	0.2109	chr10:45106657-45107025:-	HNSC	ENSG00000277757	ENSG00000277757.4	832	23	No annotation	No common cancer
ENST00000637710.1-G219T	chr6-57959028-C-A:-	0.1198	0.2109	chr6:57930267-57959052:-	LUAD	ENSG00000283352	ENSG00000283352.1	675	24	No annotation	No common cancer
ENST00000649108.1-C614T	chr2-188734578-G-A:-	0.1153	0.2111	chr2:188734540-188734589:-	STAD	DIRC1	ENSG00000174325.6	1037	51	No annotation	No common cancer
ENST00000623772.1-G355T	chr17-61412105-G-T:+	0.1807	0.2111	chr17:61412082-61412178:+	BRCA	LINC02875	ENSG00000187013.4	1530	30	BLCA (lncRNAfunc)	No common cancer
ENST00000454482.2-C1299T	chr21-37221391-C-T:+	0.1522	0.2114	chr21:37221349-37221404:+	UCEC	DSCR9	ENSG00000230366.9	1644	42	No annotation	No common cancer
ENST00000608317.1-T649C	chr7-155004096-T-C:+	0.1196	0.2114	chr7:155004046-155004108:+	UCEC	PAXIP1-DT	ENSG00000273344.1	2256	5	No annotation	No common cancer
ENST00000477916.5-G1590A	chr1-23639784-G-A:+	0.1301	0.2117	chr1:23639748-23640465:+	STAD	MDS2	ENSG00000197880.10	1781	28	No annotation	No common cancer
ENST00000648819.1-G711T	chr2-87052936-C-A:-	0.1195	0.2117	chr2:87052845-87055688:-	UCEC	ANAPC1P2	ENSG00000285793.1	2217	39	No annotation	No common cancer
ENST00000609661.5-G756A	chr13-113919579-G-A:+	0.1515	0.2127	chr13:113919518-113919583:+	UCEC	LINC00452	ENSG00000229373.9	2896	15	KICH (LncSpA)	No common cancer
ENST00000511821.1-C363T	chr5-17354395-C-T:+	0.1515	0.2128	chr5:17354316-17354403:+	UCEC;GBM	ENSG00000248223	ENSG00000248223.1	867	59	No annotation	No common cancer
ENST00000557804.1-G525A	chr15-91034977-G-A:+	0.1294	0.2134	chr15:91034947-91034996:+	CESC	VPS33B-DT	ENSG00000214432.9	2159	32	No annotation	No common cancer
ENST00000438293.1-C376A	chr1-111990911-C-A:+	0.151	0.2137	chr1:111990889-111990938:+	UCEC	LINC01750	ENSG00000231437.3	3068	10	No annotation	No common cancer
ENST00000512559.5-C1496A	chr5-23980780-C-A:+	0.1186	0.2137	chr5:23980766-23980815:+	UCEC	LINC02899	ENSG00000248874.5	1984	19	No annotation	No common cancer
ENST00000620266.1-G508A	chr17-68127173-G-A:+	0.1186	0.2137	chr17:68127133-68127182:+	COAD	ENSG00000278730	ENSG00000278730.1	2921	81	No annotation	No common cancer
ENST00000624458.1-T997G	chr15-92500365-T-G:+	0.1186	0.2139	chr15:92473063-92500397:+	UCEC	C15orf32	ENSG00000183643.4	1749	64	PCPG (LncSpA)	No common cancer
ENST00000663911.1-A468C	chr16-65363232-T-G:-	0.1185	0.2141	chr16:65356479-65363249:-	SARC	LINC00922	ENSG00000261742.6	1833	55	LUAD;MESO;SARC (LncSpA)	SARC
ENST00000400540.5-G827A	chr13-29947739-G-A:+	0.1184	0.2142	chr13:29947711-29947760:+	UCEC	LINC00544	ENSG00000122043.12	1031	7	No annotation	No common cancer
ENST00000412163.1-G136T	chrX-141625999-G-T:+	0.1184	0.2143	chrX:141625934-141626005:+	UCEC	ENSG00000223438	ENSG00000223438.1	681	20	TGCT (LncSpA)	No common cancer
ENST00000326539.6-C951T	chr20-4732664-G-A:-	0.1179	0.2153	chr20:4732644-4732706:-	SKCM;UCEC	PRNT	ENSG00000180259.10	2333	37	No annotation	No common cancer
ENST00000564580.5-C188A	chr16-29076697-C-A:+	0.1178	0.2155	chr16:29076678-29076731:+	UCEC	RRN3P2	ENSG00000103472.10	2132	106	No annotation	No common cancer
ENST00000662817.1-C544G	chr9-62897544-G-C:-	0.1497	0.2161	chr9:62897447-62897562:-	THYM;LIHC;BRCA;UCEC;CESC	LERFS	ENSG00000234665.9	1969	58	No annotation	No common cancer
ENST00000421003.5-A555G	chr1-246776567-A-G:+	0.1175	0.2164	chr1:246776534-246776588:+	ESCA	LINC01341	ENSG00000227953.7	2600	42	BLCA;PRAD (lncRNAfunc)-LAML;THYM (LncSpA)	No common cancer
ENST00000624527.3-C668T	chr6-2623695-G-A:-	0.1493	0.2169	chr6:2623654-2623703:-	SKCM	LINC01600	ENSG00000164385.10	2450	72	No annotation	No common cancer
ENST00000653206.1-C574T	chr2-41892732-C-T:+	0.1277	0.217	chr2:41892669-41892829:+	ESCA	LINC01913	ENSG00000214691.9	1892	8	PAAD;STAD (LncSpA)	No common cancer
ENST00000418006.1-G358C	chr12-1931194-C-G:-	0.1277	0.217	chr12:1931166-1931215:-	BRCA	LINC00940	ENSG00000235049.1	2350	12	BRCA;MESO (LncSpA)	BRCA
ENST00000606664.1-G1444T	chr8-141435988-G-T:+	0.1491	0.2172	chr8:141435912-141436053:+	UCEC	ENSG00000271959	ENSG00000271959.1	2961	51	No annotation	No common cancer
ENST00000383331.4-G293T	chr6-31202541-G-T:+	0.1488	0.2178	chr6:31202489-31202556:+	STAD	HCG27	ENSG00000206344.8	1720	26	No annotation	No common cancer
ENST00000356020.2-C794T	chr3-128573903-G-A:-	0.1272	0.2182	chr3:128573863-128573912:-	UCEC	LINC01565	ENSG00000198685.4	2697	74	LAML (LncSpA)	No common cancer
ENST00000544306.5-G639A	chr2-11120917-C-T:-	0.1271	0.2183	chr2:11120858-11120928:-	BRCA	ENSG00000145063	ENSG00000145063.15	1139	6	No annotation	No common cancer
ENST00000477984.1-G1670A	chr6-33586543-C-T:-	0.1486	0.2183	chr6:33586446-33586643:-	UCEC	LINC00336	ENSG00000197251.4	2107	45	KICH (LncSpA)	No common cancer
ENST00000487264.5-G615A	chr19-58599108-G-A:+	0.127	0.2185	chr19:58599053-58599112:+	STAD;UCEC	ENSG00000286104	ENSG00000286104.1	1308	36	No annotation	No common cancer
ENST00000332558.8-T987C	chr7-132727758-T-C:+	0.1165	0.2187	chr7:132727698-132727759:+	ESCA	FLJ40288	ENSG00000183470.9	1998	27	No annotation	No common cancer
ENST00000648073.1-T548G	chr3-153502444-T-G:+	0.1163	0.2191	chr3:153486135-153502483:+	UCEC	LINC02877	ENSG00000237787.5	797	32	SKCM (LncSpA)	No common cancer
ENST00000692061.1-C259G	chr9-39809790-G-C:-	0.148	0.2193	chr9:39809764-39809813:-	READ	GLIDR	ENSG00000278175.5	580	27	No annotation	No common cancer
ENST00000426869.3-G351T	chr17-22299562-G-T:+	0.1265	0.2197	chr17:22298947-22299564:+	ACC	FAM27E5	ENSG00000178130.9	682	96	No annotation	No common cancer
ENST00000657415.1-C728T	chr2-131722552-C-T:+	0.1117	0.2199	chr2:131722547-131722627:+	SKCM	C2orf27A	ENSG00000287151.1	2005	34	No annotation	No common cancer
ENST00000625191.3-T154G	chr5-179644893-A-C:-	0.1262	0.2203	chr5:179644887-179644992:-	READ	C5orf60	ENSG00000204661.9	1208	46	TGCT (LncSpA)	No common cancer
ENST00000532841.5-C299T	chr12-13376231-G-A:-	0.1158	0.2204	chr12:13376131-13376310:-	SKCM	LINC01559	ENSG00000180861.9	1003	17	CHOL;KIRC;CESC;COAD;READ (lncRNAfunc)-COAD;READ (LncSpA)	No common cancer
ENST00000625191.3-C465T	chr5-179643113-G-A:-	0.1475	0.2204	chr5:179643042-179643148:-	COAD	C5orf60	ENSG00000204661.9	1208	46	TGCT (LncSpA)	No common cancer
ENST00000663266.1-C533A	chr2-45175200-C-A:+	0.1158	0.2204	chr2:45175199-45175284:+	UCEC	ENSG00000286519	ENSG00000286519.1	1268	3	No annotation	No common cancer
ENST00000580790.1-C234A	chr10-73728383-G-T:-	0.1157	0.2206	chr10:73727457-73728438:-	UCEC	BMS1P4	ENSG00000271816.1	1913	51	LAML (LncSpA)	No common cancer
ENST00000574842.1-G673C	chr10-27250475-G-C:+	0.126	0.2208	chr10:27250417-27250486:+	SARC	ENSG00000262412	ENSG00000262412.1	1002	43	No annotation	No common cancer
ENST00000564580.5-C1155A	chr16-29099161-C-A:+	0.1156	0.2209	chr16:29099139-29099188:+	UCEC	RRN3P2	ENSG00000103472.10	2132	106	No annotation	No common cancer
ENST00000686875.1-T146G	chr13-33524370-A-C:-	0.1113	0.221	chr13:33524351-33676721:-	UCEC	ENSG00000230490	ENSG00000230490.4	1116	5	No annotation	No common cancer
ENST00000441052.1-C1350G	chr7-44041066-C-G:+	0.1472	0.221	chr7:44041048-44041097:+	PRAD	LINC00957	ENSG00000235314.1	2590	30	GBM;CHOL;KICH;PCPG;STAD (lncRNAfunc)-KICH;PCPG (LncSpA)	No common cancer
ENST00000382045.3-C353A	chr2-6732778-G-T:-	0.1259	0.2212	chr2:6732244-6732785:-	UCEC	LINC00487	ENSG00000205837.7	2131	8	DLBC (LncSpA)	No common cancer
ENST00000578387.1-G1124A	chr4-183098076-C-T:-	0.1471	0.2212	chr4:183097998-183098091:-	SARC	WWC2-AS2	ENSG00000251359.4	2183	17	No annotation	No common cancer
ENST00000416774.1-G343A	chr1-1142779-G-A:+	0.147	0.2213	chr1:1142756-1142805:+	CESC	LINC01342	ENSG00000223823.1	1620	7	No annotation	No common cancer
ENST00000453498.1-C469A	chr13-24581718-C-A:+	0.1152	0.2218	chr13:24581695-24583523:+	ESCA	ENSG00000243008	ENSG00000243008.2	1710	79	PCPG;TGCT (LncSpA)	No common cancer
ENST00000532841.5-C176A	chr12-13376354-G-T:-	0.1151	0.222	chr12:13376334-13376383:-	BLCA	LINC01559	ENSG00000180861.9	1003	17	CHOL;KIRC;CESC;COAD;READ (lncRNAfunc)-COAD;READ (LncSpA)	No common cancer
ENST00000515342.4-A245G	chr4-5525491-A-G:+	0.1151	0.2221	chr4:5525478-5526266:+	GBM	LINC01587	ENSG00000082929.8	576	15	KIRC;PCPG (lncRNAfunc)-KIRC;PCPG (LncSpA)	No common cancer
ENST00000624527.3-A492G	chr6-2623871-T-C:-	0.1149	0.2225	chr6:2623812-2623882:-	UCEC	LINC01600	ENSG00000164385.10	2450	72	No annotation	No common cancer
ENST00000507444.1-C388G	chr5-6312472-G-C:-	0.1251	0.2229	chr5:6312428-6312496:-	UCEC	LINC02145	ENSG00000250490.1	2419	52	No annotation	No common cancer
ENST00000454482.2-A1381C	chr21-37221473-A-C:+	0.1251	0.223	chr21:37221463-37221512:+	STAD	DSCR9	ENSG00000230366.9	1644	42	No annotation	No common cancer
ENST00000569242.1-G2021A	chr16-35389804-G-A:+	0.1146	0.2233	chr16:35389762-35389884:+	LUAD	LINC01566	ENSG00000259841.6	2801	18	No annotation	No common cancer
ENST00000622750.1-C2366T	chr17-68135566-C-T:+	0.1459	0.2234	chr17:68135559-68135608:+	LUSC;LUAD	ENSG00000277476	ENSG00000277476.1	2735	60	CHOL;KIRC;KIRP;LIHC (lncRNAfunc)	No common cancer
ENST00000653129.1-G450T	chr21-16071257-G-T:+	0.1248	0.2235	chr21:16071252-16071301:+	COAD	MIR99AHG	ENSG00000215386.14	2116	33	No annotation	No common cancer
ENST00000656971.1-G512A	chr9-88647362-C-T:-	0.1145	0.2236	chr9:88647327-88647376:-	GBM	LINC02843	ENSG00000228189.5	1383	49	HNSC;OV (LncSpA)	No common cancer
ENST00000430078.1-G214A	chr6-159588956-C-T:-	0.1247	0.2237	chr6:159588938-159588997:-	UCEC	ENSG00000237927	ENSG00000237927.1	2002	10	No annotation	No common cancer
ENST00000657415.1-A784C	chr2-131722608-A-C:+	0.11	0.2241	chr2:131722562-131722611:+	COAD	C2orf27A	ENSG00000287151.1	2005	34	No annotation	No common cancer
ENST00000623686.1-G867T	chr1-247111551-C-A:-	0.1724	0.2243	chr1:247111486-247111555:-	LUSC	LINC02897	ENSG00000221953.5	2258	10	No annotation	No common cancer
ENST00000332558.8-G260T	chr7-132661490-G-T:+	0.1142	0.2244	chr7:132661485-132662010:+	UCEC	FLJ40288	ENSG00000183470.9	1998	27	No annotation	No common cancer
ENST00000595160.1-G230A	chr19-53787940-C-T:-	0.1244	0.2244	chr19:53787714-53788003:-	LGG;COAD;GBM	ENSG00000269877	ENSG00000269877.3	446	14	LAML;TGCT (LncSpA)	No common cancer
ENST00000622750.1-G2018A	chr17-68135218-G-A:+	0.1242	0.2248	chr17:68135203-68135260:+	CESC	ENSG00000277476	ENSG00000277476.1	2735	60	CHOL;KIRC;KIRP;LIHC (lncRNAfunc)	No common cancer
ENST00000660831.1-C196T	chr20-60069872-C-T:+	0.1242	0.2249	chr20:60055948-60069875:+	SKCM	LINC02910	ENSG00000176659.10	2727	44	No annotation	No common cancer
ENST00000649986.1-G259T	chr15-96783647-G-T:+	0.1241	0.2251	chr15:96783630-96783731:+	LUAD	SPATA8	ENSG00000185594.7	1083	110	No annotation	No common cancer
ENST00000507870.1-C844G	chr4-177990560-C-G:+	0.1138	0.2252	chr4:177990527-177990577:+	BRCA	LINC01098	ENSG00000231171.4	1034	69	No annotation	No common cancer
ENST00000473798.1-C379G	chr1-827144-G-C:-	0.1448	0.2257	chr1:827103-827210:-	ESCA	LINC00115	ENSG00000225880.5	1317	12	PRAD (lncRNAfunc)	No common cancer
ENST00000426869.3-A218T	chr17-22298908-A-T:+	0.1447	0.2259	chr17:22298882-22298940:+	LUSC	FAM27E5	ENSG00000178130.9	682	96	No annotation	No common cancer
ENST00000584546.5-T458C	chr18-27338692-A-G:-	0.1135	0.2259	chr18:27338641-27501685:-	SARC	ENSG00000264151	ENSG00000264151.6	1352	7	OV (LncSpA)	No common cancer
ENST00000649723.1-C149T	chr8-38516494-G-A:-	0.1237	0.226	chr8:38516490-38530778:-	STAD	C8orf86	ENSG00000196166.5	1207	36	No annotation	No common cancer
ENST00000356020.2-C1302T	chr3-128573395-G-A:-	0.1237	0.2261	chr3:128573387-128573465:-	UCEC	LINC01565	ENSG00000198685.4	2697	74	LAML (LncSpA)	No common cancer
ENST00000656700.1-C1420T	chr16-86337505-G-A:-	0.1235	0.2266	chr16:86337429-86337507:-	UCEC	LINC00917	ENSG00000168367.11	2705	12	No annotation	No common cancer
ENST00000453498.1-G1517T	chr13-24597483-G-T:+	0.1133	0.2266	chr13:24597404-24597529:+	UCEC	ENSG00000243008	ENSG00000243008.2	1710	79	PCPG;TGCT (LncSpA)	No common cancer
ENST00000607322.1-C134T	chr9-97238567-G-A:-	0.1234	0.2267	chr9:97238535-97238593:-	UCEC	ENSG00000203279	ENSG00000203279.5	484	10	KIRP (lncRNAfunc)	No common cancer
ENST00000636153.1-T385C	chr1-200368813-A-G:-	0.1132	0.2267	chr1:200368714-200371051:-	COAD	LINC00862	ENSG00000203721.8	1186	5	DLBC (LncSpA)	No common cancer
ENST00000655453.1-G159A	chr14-38256360-G-A:+	0.1234	0.2267	chr14:38256318-38292220:+	COAD	ENSG00000259072	ENSG00000259072.2	623	9	ESCA;LAML (LncSpA)	No common cancer
ENST00000636153.1-C419T	chr1-200368779-G-A:-	0.1132	0.2268	chr1:200368749-200368798:-	BRCA	LINC00862	ENSG00000203721.8	1186	5	DLBC (LncSpA)	No common cancer
ENST00000647751.1-C144T	chr12-9241353-C-T:+	0.1234	0.2268	chr12:9240517-9241370:+	UCEC	ENSG00000256427	ENSG00000256427.2	1283	6	LGG (LncSpA)	No common cancer
ENST00000640695.1-A703G	chr1-110484936-A-G:+	0.1441	0.227	chr1:110484927-110484976:+	UCEC	ENSG00000283999	ENSG00000283999.1	1186	12	No annotation	No common cancer
ENST00000660831.1-G335A	chr20-60070011-G-A:+	0.1233	0.2271	chr20:60069978-60070027:+	SKCM	LINC02910	ENSG00000176659.10	2727	44	No annotation	No common cancer
ENST00000532841.5-G288A	chr12-13376242-C-T:-	0.123	0.2277	chr12:13376217-13376300:-	SKCM	LINC01559	ENSG00000180861.9	1003	17	CHOL;KIRC;CESC;COAD;READ (lncRNAfunc)-COAD;READ (LncSpA)	No common cancer
ENST00000669519.1-G486T	chr8-143044807-G-T:+	0.1229	0.2278	chr8:143044803-143049247:+	BLCA	LINC02904	ENSG00000177335.12	1365	43	No annotation	No common cancer
ENST00000356020.2-G1676A	chr3-128573021-C-T:-	0.123	0.2278	chr3:128572938-128573045:-	UCEC	LINC01565	ENSG00000198685.4	2697	74	LAML (LncSpA)	No common cancer
ENST00000515342.4-T193G	chr4-5525439-T-G:+	0.1126	0.2281	chr4:5525410-5525459:+	READ	LINC01587	ENSG00000082929.8	576	15	KIRC;PCPG (lncRNAfunc)-KIRC;PCPG (LncSpA)	No common cancer
ENST00000664035.1-T367C	chr19-16034768-T-C:+	0.1084	0.2283	chr19:16034694-16034828:+	UCEC	LINC00905	ENSG00000167459.17	1685	26	No annotation	No common cancer
ENST00000340510.8-G2326A	chr7-39792369-G-A:+	0.1433	0.2285	chr7:39792269-39792466:+	UCEC	LINC00265	ENSG00000188185.13	3049	25	No annotation	No common cancer
ENST00000511821.1-C421T	chr5-17354453-C-T:+	0.1698	0.2287	chr5:17354410-17354487:+	CHOL	ENSG00000248223	ENSG00000248223.1	867	59	No annotation	No common cancer
ENST00000647713.1-C289T	chr7-124777551-G-A:-	0.1124	0.2288	chr7:124777452-124787818:-	UCEC	C7orf77	ENSG00000275356.5	548	3	No annotation	No common cancer
ENST00000511821.1-G334A	chr5-17354366-G-A:+	0.1224	0.2291	chr5:17354343-17354452:+	UCEC	ENSG00000248223	ENSG00000248223.1	867	59	No annotation	No common cancer
ENST00000620266.1-C995A	chr17-68127660-C-A:+	0.1224	0.2291	chr17:68127653-68127746:+	KIRC	ENSG00000278730	ENSG00000278730.1	2921	81	No annotation	No common cancer
ENST00000662797.1-G1232C	chr3-37416663-G-C:+	0.1122	0.2292	chr3:37416641-37416690:+	ESCA	C3orf35	ENSG00000198590.12	1608	12	No annotation	No common cancer
ENST00000625107.1-G545A	chr15-39252312-G-A:+	0.1121	0.2294	chr15:39252248-39252318:+	PRAD	LINC02915	ENSG00000175746.7	3078	115	BRCA;LUAD (LncSpA)	No common cancer
ENST00000624914.4-C1005A	chr20-62570543-C-A:+	0.1221	0.2298	chr20:62570532-62570581:+	LUAD	MIR1-1HG	ENSG00000174407.14	1229	36	No annotation	No common cancer
ENST00000666203.1-G559A	chr7-63349457-G-A:+	0.1427	0.2298	chr7:63349415-63349464:+	UCEC	ENSG00000230000	ENSG00000230000.3	826	33	No annotation	No common cancer
ENST00000580790.1-C822T	chr10-73721380-G-A:-	0.112	0.2298	chr10:73720642-73721393:-	LUSC	BMS1P4	ENSG00000271816.1	1913	51	LAML (LncSpA)	No common cancer
ENST00000652112.1-C2077G	chr22-22322696-C-G:+	0.1427	0.2298	chr22:22321843-22322697:+	LUSC	ENSG00000286129	ENSG00000286129.1	2895	95	No annotation	No common cancer
ENST00000332012.6-G1114T	chr17-81304684-C-A:-	0.1426	0.2299	chr17:81304636-81304690:-	HNSC	LINC00482	ENSG00000185168.6	2027	35	CHOL;KICH;BLCA;LUAD;LIHC (lncRNAfunc)	No common cancer
ENST00000477984.1-G576T	chr6-33587637-C-A:-	0.122	0.23	chr6:33587598-33587719:-	LUSC	LINC00336	ENSG00000197251.4	2107	45	KICH (LncSpA)	No common cancer
ENST00000625191.3-G733A	chr5-179642466-C-T:-	0.1426	0.23	chr5:179642431-179642481:-	COAD	C5orf60	ENSG00000204661.9	1208	46	TGCT (LncSpA)	No common cancer
ENST00000668205.1-G302T	chr11-4573312-C-A:-	0.1118	0.2302	chr11:4572283-4573343:-	SKCM	C11orf40	ENSG00000171987.3	654	40	No annotation	No common cancer
ENST00000593558.1-A285C	chr19-6954674-A-C:+	0.1117	0.2303	chr19:6954673-6954745:+	UCEC	ENSG00000268845	ENSG00000268845.1	515	4	LAML (LncSpA)	No common cancer
ENST00000623772.1-G355A	chr17-61412105-G-A:+	0.1687	0.2305	chr17:61412082-61412178:+	BLCA	LINC02875	ENSG00000187013.4	1530	30	BLCA (lncRNAfunc)	BLCA
ENST00000477984.1-G143A	chr6-33593196-C-T:-	0.1424	0.2305	chr6:33593196-33593262:-	OV	LINC00336	ENSG00000197251.4	2107	45	KICH (LncSpA)	No common cancer
ENST00000663636.1-G1143A	chr2-7924108-C-T:-	0.1218	0.2306	chr2:7924101-7924150:-	UCEC	LINC00298	ENSG00000235665.6	1637	11	ACC;GBM;LGG (LncSpA)	No common cancer
ENST00000564580.5-C1811A	chr16-29116397-C-A:+	0.1216	0.2308	chr16:29116338-29116412:+	CESC	RRN3P2	ENSG00000103472.10	2132	106	No annotation	No common cancer
ENST00000669519.1-G516A	chr8-143049228-G-A:+	0.1215	0.2312	chr8:143044806-143049246:+	SKCM	LINC02904	ENSG00000177335.12	1365	43	No annotation	No common cancer
ENST00000426869.3-C493A	chr17-22299704-C-A:+	0.1214	0.2315	chr17:22299693-22299742:+	LUSC;LUAD	FAM27E5	ENSG00000178130.9	682	96	No annotation	No common cancer
ENST00000623673.1-A772T	chr5-442389-T-A:-	0.1212	0.2319	chr5:442387-442457:-	LUAD	EXOC3-AS1	ENSG00000221990.5	1663	38	No annotation	No common cancer
ENST00000574842.1-G738T	chr10-27250540-G-T:+	0.1211	0.2321	chr10:27250463-27250540:+	UCEC	ENSG00000262412	ENSG00000262412.1	1002	43	No annotation	No common cancer
ENST00000574842.1-G804A	chr10-27250606-G-A:+	0.1211	0.2321	chr10:27250599-27250648:+	UCEC	ENSG00000262412	ENSG00000262412.1	1002	43	No annotation	No common cancer
ENST00000606664.1-G1521A	chr8-141436065-G-A:+	0.1414	0.2324	chr8:141436041-141436103:+	UCEC	ENSG00000271959	ENSG00000271959.1	2961	51	No annotation	No common cancer
ENST00000382007.1-C2086G	chr4-27207928-G-C:-	0.1209	0.2326	chr4:27207920-27207977:-	SARC	ENSG00000205830	ENSG00000205830.1	2509	2	No annotation	No common cancer
ENST00000645805.1-G688A	chr19-15829295-G-A:+	0.1208	0.2328	chr19:15829217-15829310:+	UCEC	UCA1	ENSG00000214049.8	2365	9	CHOL;BLCA;KIRP;LUSC;LUAD;COAD;STAD;READ (lncRNAfunc)-BLCA;CHOL (LncSpA)	No common cancer
ENST00000666203.1-G418A	chr7-63349316-G-A:+	0.1412	0.2329	chr7:63349262-63349318:+	SARC;BRCA	ENSG00000230000	ENSG00000230000.3	826	33	No annotation	No common cancer
ENST00000305709.5-G279C	chr9-62897727-G-C:+	0.141	0.2332	chr9:62897718-62897895:+	KIRP	ENSG00000170161	ENSG00000170161.7	2541	26	No annotation	No common cancer
ENST00000420557.3-G1120T	chr6-169801411-G-T:+	0.1206	0.2334	chr6:169801371-169801420:+	UCEC	LINC00574	ENSG00000231690.4	2582	30	LIHC (LncSpA)	No common cancer
ENST00000301683.7-C486T	chr17-42879706-G-A:-	0.1407	0.2338	chr17:42879697-42879746:-	UCEC	LINC00671	ENSG00000213373.7	1958	14	KICH;KIRP (lncRNAfunc)-KIRC;KIRP (LncSpA)	No common cancer
ENST00000437322.2-C225G	chrX-49878674-G-C:-	0.1407	0.2338	chrX:49878581-49878681:-	CESC	USP27X-DT	ENSG00000234390.4	2175	25	No annotation	No common cancer
ENST00000495520.5-C259G	chr6-167791086-G-C:-	0.1406	0.234	chr6:167791026-167796619:-	BRCA	LINC01558	ENSG00000146521.11	1652	16	No annotation	No common cancer
ENST00000602772.5-G803A	chrX-74069519-G-A:+	0.1201	0.2345	chrX:74069482-74069531:+	BRCA	JPX	ENSG00000225470.8	1692	17	No annotation	No common cancer
ENST00000446136.1-C830T	chr1-874484-G-A:-	0.1101	0.2347	chr1:874455-874510:-	UCEC	FAM41C	ENSG00000230368.2	1807	35	OV;THYM (LncSpA)	No common cancer
ENST00000652112.1-A494T	chr22-22306992-A-T:+	0.11	0.2347	chr22:22306945-22306995:+	UCEC	ENSG00000286129	ENSG00000286129.1	2895	95	No annotation	No common cancer
ENST00000556697.1-G1466A	chr14-100672170-G-A:+	0.12	0.2348	chr14:100672126-100672175:+	UCEC	LINC00523	ENSG00000196273.8	2071	9	ACC (LncSpA)	No common cancer
ENST00000689170.1-C887T	chr1-1892625-C-T:+	0.1199	0.2349	chr1:1892605-1892670:+	UCEC	ENSG00000231050	ENSG00000231050.2	988	7	No annotation	No common cancer
ENST00000624914.4-C996G	chr20-62570534-C-G:+	0.1198	0.2352	chr20:62570519-62570570:+	BLCA	MIR1-1HG	ENSG00000174407.14	1229	36	No annotation	No common cancer
ENST00000648819.1-C745T	chr2-87052902-G-A:-	0.1098	0.2353	chr2:87052863-87052913:-	CESC	ANAPC1P2	ENSG00000285793.1	2217	39	No annotation	No common cancer
ENST00000666203.1-C605T	chr7-63349503-C-T:+	0.1196	0.2358	chr7:63349495-63351624:+	UCEC	ENSG00000230000	ENSG00000230000.3	826	33	No annotation	No common cancer
ENST00000653129.1-G375T	chr21-16071182-G-T:+	0.1195	0.2359	chr21:16071174-16071237:+	UCEC	MIR99AHG	ENSG00000215386.14	2116	33	No annotation	No common cancer
ENST00000574842.1-A614G	chr10-27250416-A-G:+	0.1193	0.2364	chr10:27250316-27250511:+	UCEC	ENSG00000262412	ENSG00000262412.1	1002	43	No annotation	No common cancer
ENST00000370624.1-C154A	chr1-84631682-G-T:-	0.1193	0.2365	chr1:84630867-84634967:-	LUAD	LINC01555	ENSG00000180869.4	2884	15	COAD;READ (LncSpA)	No common cancer
ENST00000370624.1-C586A	chr1-84630528-G-T:-	0.1093	0.2365	chr1:84630518-84630567:-	UCEC	LINC01555	ENSG00000180869.4	2884	15	COAD;READ (LncSpA)	No common cancer
ENST00000629899.1-G787T	chr7-54202010-G-T:+	0.1053	0.2367	chr7:54201989-54202038:+	UCEC	ENSG00000280920	ENSG00000280920.1	1198	8	No annotation	No common cancer
ENST00000477916.5-A730C	chr1-23626950-A-C:+	0.1192	0.2368	chr1:23626908-23626957:+	GBM	MDS2	ENSG00000197880.10	1781	28	No annotation	No common cancer
ENST00000446136.1-C1070T	chr1-874244-G-A:-	0.1191	0.2368	chr1:874238-874304:-	SKCM	FAM41C	ENSG00000230368.2	1807	35	OV;THYM (LncSpA)	No common cancer
ENST00000602344.1-G254T	chr11-65498152-C-A:-	0.1092	0.2369	chr11:65498135-65498184:-	LUSC	ENSG00000270117	ENSG00000270117.1	396	9	No annotation	No common cancer
ENST00000440005.6-G189A	chr22-18987811-G-A:+	0.1191	0.2369	chr22:18987762-18987815:+	BRCA	DGCR5	ENSG00000273032.3	1299	42	CHOL;KIRC;KIRP (lncRNAfunc)-KIRC (LncSpA)	No common cancer
ENST00000422294.4-G263C	chr2-46855969-G-C:+	0.1191	0.237	chr2:46855951-46858142:+	COAD	LINC01119	ENSG00000239332.7	409	6	No annotation	No common cancer
ENST00000305709.5-T1325G	chr9-62898888-T-G:+	0.1051	0.2371	chr9:62898877-62898958:+	UCEC	ENSG00000170161	ENSG00000170161.7	2541	26	No annotation	No common cancer
ENST00000618234.5-C322A	chrX-66019019-C-A:+	0.109	0.2373	chrX:66018923-66019047:+	LUAD	MIR223HG	ENSG00000274536.8	1725	21	LUAD (lncRNAfunc)-LAML (LncSpA)	LUAD
ENST00000620266.1-T603C	chr17-68127268-T-C:+	0.105	0.2375	chr17:68127246-68127297:+	STAD	ENSG00000278730	ENSG00000278730.1	2921	81	No annotation	No common cancer
ENST00000652112.1-T821G	chr22-22308795-T-G:+	0.105	0.2375	chr22:22308749-22308799:+	UCEC	ENSG00000286129	ENSG00000286129.1	2895	95	No annotation	No common cancer
ENST00000495520.5-C351G	chr6-167790994-G-C:-	0.1187	0.2378	chr6:167790968-167791019:-	BRCA	LINC01558	ENSG00000146521.11	1652	16	No annotation	No common cancer
ENST00000507444.1-T755C	chr5-6312105-A-G:-	0.1088	0.2379	chr5:6312012-6312107:-	UCEC	LINC02145	ENSG00000250490.1	2419	52	No annotation	No common cancer
ENST00000658738.1-G899A	chr2-45189205-C-T:-	0.1087	0.2382	chr2:45189168-45192189:-	CESC	LINC01121	ENSG00000205054.9	1502	5	SARC;UCS (LncSpA)	No common cancer
ENST00000440244.1-G536T	chr6-28861547-C-A:-	0.1386	0.2382	chr6:28861511-28861560:-	ACC	LINC01623	ENSG00000225595.2	2458	37	LGG;PRAD (LncSpA)	No common cancer
ENST00000380106.4-A491G	chr6-4611194-A-G:+	0.1087	0.2383	chr6:4611126-4611194:+	UCEC	KU-MEL-3	ENSG00000205444.4	1216	12	SKCM;UVM (LncSpA)	No common cancer
ENST00000666203.1-G354A	chr7-63349252-G-A:+	0.1386	0.2383	chr7:63349230-63349339:+	STAD	ENSG00000230000	ENSG00000230000.3	826	33	No annotation	No common cancer
ENST00000376800.7-G195C	chr6-29975306-G-C:+	0.1385	0.2384	chr6:29975206-29975401:+	SKCM	HCG9	ENSG00000204625.10	663	10	No annotation	No common cancer
ENST00000673141.1-A1000T	chr1-156407888-T-A:-	0.1185	0.2385	chr1:156407865-156407925:-	GBM	MIR9-1HG	ENSG00000125462.19	1395	35	No annotation	No common cancer
ENST00000332558.8-C932A	chr7-132727703-C-A:+	0.1085	0.2386	chr7:132727700-132727755:+	UCEC	FLJ40288	ENSG00000183470.9	1998	27	No annotation	No common cancer
ENST00000420557.3-G283A	chr6-169790339-G-A:+	0.1384	0.2387	chr6:169790312-169790361:+	UCEC	LINC00574	ENSG00000231690.4	2582	30	LIHC (LncSpA)	No common cancer
ENST00000417426.1-C162T	chrX-140017429-C-T:+	0.1045	0.2389	chrX:140017404-140017453:+	CESC	ENSG00000233145	ENSG00000233145.1	582	10	No annotation	No common cancer
ENST00000599738.1-C103T	chr19-22603371-C-T:+	0.1383	0.2389	chr19:22603334-22603383:+	LIHC	ENSG00000268823	ENSG00000268823.2	429	6	TGCT (LncSpA)	No common cancer
ENST00000661943.2-G222T	chr7-87345325-C-A:-	0.1381	0.2392	chr7:87345317-87345366:-	UCEC	TP53TG1	ENSG00000182165.19	3168	9	No annotation	No common cancer
ENST00000375204.2-G197A	chr9-97250812-G-A:+	0.1083	0.2393	chr9:97246174-97250828:+	BLCA	SUGT1P4-STRA6LP	ENSG00000254876.5	3161	49	No annotation	No common cancer
ENST00000657415.1-A955C	chr2-131750643-A-C:+	0.1042	0.2395	chr2:131733947-131750676:+	STAD	C2orf27A	ENSG00000287151.1	2005	34	No annotation	No common cancer
ENST00000544461.1-C856T	chr12-8390495-G-A:-	0.1635	0.2396	chr12:8390415-8390528:-	ESCA	LINC00937	ENSG00000226091.7	3033	12	TGCT (LncSpA)	No common cancer
ENST00000412102.5-C462T	chr21-41713641-G-A:-	0.118	0.2396	chr21:41713632-41714032:-	UCEC	LINC00479	ENSG00000236384.7	2033	15	TGCT (LncSpA)	No common cancer
ENST00000648073.1-C285G	chr3-153484635-C-G:+	0.1082	0.2396	chr3:153443365-153484641:+	HNSC	LINC02877	ENSG00000237787.5	797	32	SKCM (LncSpA)	No common cancer
ENST00000356020.2-G917T	chr3-128573780-C-A:-	0.1081	0.2398	chr3:128573778-128573871:-	LUSC	LINC01565	ENSG00000198685.4	2697	74	LAML (LncSpA)	No common cancer
ENST00000649108.1-C491G	chr2-188734701-G-C:-	0.1041	0.2399	chr2:188734685-188734734:-	READ	DIRC1	ENSG00000174325.6	1037	51	No annotation	No common cancer
ENST00000568710.1-G441A	chr16-18052-C-T:-	0.1177	0.2404	chr16:18049-31841:-	THYM;CESC;SARC;UCEC	ENSG00000260803	ENSG00000260803.1	773	3	LAML (LncSpA)	No common cancer
ENST00000664044.1-G549A	chr17-76850388-G-A:+	0.1176	0.2405	chr17:76850379-76850432:+	UCEC	LINC00868	ENSG00000267535.2	1290	10	TGCT;UCEC (LncSpA)	UCEC
ENST00000652112.1-A639G	chr22-22307221-A-G:+	0.1078	0.2405	chr22:22307190-22307243:+	LUSC	ENSG00000286129	ENSG00000286129.1	2895	95	No annotation	No common cancer
ENST00000621462.4-A495G	chr22-24644744-A-G:+	0.1375	0.2406	chr22:24633394-24644745:+	UCEC	BCRP3	ENSG00000215481.9	1021	33	KIRP;TGCT (LncSpA)	No common cancer
ENST00000674356.1-T1333C	chr3-133928480-A-G:-	0.1374	0.2407	chr3:133928434-133928555:-	UCEC	C3orf36	ENSG00000288547.3	1668	87	No annotation	No common cancer
ENST00000624914.4-C903G	chr20-62565098-C-G:+	0.1175	0.2409	chr20:62565042-62565099:+	OV	MIR1-1HG	ENSG00000174407.14	1229	36	No annotation	No common cancer
ENST00000650364.1-C715G	chr14-98717192-C-G:+	0.1076	0.241	chr14:98717150-98717199:+	LUAD	LINC02914	ENSG00000176605.9	1284	55	No annotation	No common cancer
ENST00000649986.1-C626G	chr15-96785158-C-G:+	0.1076	0.2411	chr15:96785126-96785257:+	CESC	SPATA8	ENSG00000185594.7	1083	110	No annotation	No common cancer
ENST00000421003.5-G1193T	chr1-246780486-G-T:+	0.1174	0.2412	chr1:246780441-246780490:+	UCEC	LINC01341	ENSG00000227953.7	2600	42	BLCA;PRAD (lncRNAfunc)-LAML;THYM (LncSpA)	No common cancer
ENST00000648264.1-C900T	chr7-44016434-G-A:-	0.1075	0.2412	chr7:44013634-44016451:-	SKCM	ENSG00000285596	ENSG00000285596.1	2698	40	No annotation	No common cancer
ENST00000620266.1-G822A	chr17-68127487-G-A:+	0.1173	0.2413	chr17:68127486-68127574:+	PAAD;GBM	ENSG00000278730	ENSG00000278730.1	2921	81	No annotation	No common cancer
ENST00000666203.1-C366T	chr7-63349264-C-T:+	0.137	0.2416	chr7:63349230-63349339:+	CESC	ENSG00000230000	ENSG00000230000.3	826	33	No annotation	No common cancer
ENST00000693413.1-C228T	chr14-105921175-C-T:+	0.1171	0.2419	chr14:105921081-105921187:+	READ	FAM30A	ENSG00000226777.8	1619	19	PCPG (lncRNAfunc)-LAML;PCPG (LncSpA)	No common cancer
ENST00000574842.1-G514A	chr10-27250316-G-A:+	0.1168	0.2425	chr10:27250305-27250415:+	BRCA	ENSG00000262412	ENSG00000262412.1	1002	43	No annotation	No common cancer
ENST00000647681.1-G290T	chr5-2752437-G-T:+	0.1364	0.2428	chr5:2752420-2752626:+	SKCM	C5orf38	ENSG00000186493.14	890	69	No annotation	No common cancer
ENST00000316786.1-G801T	chr9-129322561-G-T:+	0.1166	0.243	chr9:129322478-129322562:+	LUAD;UCEC	LINC02913	ENSG00000179082.3	3145	33	No annotation	No common cancer
ENST00000653129.1-G522C	chr21-16071329-G-C:+	0.1166	0.2432	chr21:16071281-16071330:+	LUSC	MIR99AHG	ENSG00000215386.14	2116	33	No annotation	No common cancer
ENST00000560153.2-T489G	chr15-87578389-T-G:+	0.1068	0.2432	chr15:87578361-87578410:+	UCEC	LINC00052	ENSG00000259527.2	1966	21	BRCA (lncRNAfunc)-BRCA (LncSpA)	No common cancer
ENST00000569242.1-T2085A	chr16-35389868-T-A:+	0.1067	0.2434	chr16:35389787-35389912:+	OV	LINC01566	ENSG00000259841.6	2801	18	No annotation	No common cancer
ENST00000624935.3-G178C	chr2-88818291-C-G:-	0.1067	0.2435	chr2:88811629-88818312:-	BRCA	ENSG00000240040	ENSG00000240040.6	705	35	DLBC (LncSpA)	No common cancer
ENST00000666402.1-A1095C	chr19-46213859-A-C:+	0.1164	0.2436	chr19:46213854-46213907:+	UCEC	ENSG00000268460	ENSG00000268460.2	2074	4	THYM (LncSpA)	No common cancer
ENST00000456917.2-T599C	chr21-25574068-T-C:+	0.1066	0.2438	chr21:25574093-25574159:+	GBM	MIR155HG	ENSG00000234883.7	1699	17	GBM;KIRC (lncRNAfunc)-DLBC (LncSpA)	GBM
ENST00000534991.3-G126C	chr21-32393255-G-C:+	0.136	0.2439	chr21:32393217-32393266:+	BRCA	URB1-AS1	ENSG00000256073.3	831	9	KICH (lncRNAfunc)	No common cancer
ENST00000650364.1-C980T	chr14-98717457-C-T:+	0.1064	0.2444	chr14:98717454-98717539:+	UCEC	LINC02914	ENSG00000176605.9	1284	55	No annotation	No common cancer
ENST00000409910.1-C209G	chr2-237433114-G-C:-	0.1062	0.2448	chr2:237433106-237434674:-	SARC	ENSG00000222032	ENSG00000222032.2	541	1	No annotation	No common cancer
ENST00000565686.1-C155T	chr15-75737974-C-T:+	0.1159	0.2448	chr15:75737935-75741722:+	BRCA;UCEC	ENSG00000260288	ENSG00000260288.5	553	2	No annotation	No common cancer
ENST00000624527.3-A620G	chr6-2623743-T-C:-	0.1157	0.2453	chr6:2623710-2623773:-	BLCA	LINC01600	ENSG00000164385.10	2450	72	No annotation	No common cancer
ENST00000483544.1-C956T	chr12-24583213-G-A:-	0.1156	0.2456	chr12:24583166-24583215:-	CESC	LINC00477	ENSG00000197503.4	1710	106	DLBC;LAML (LncSpA)	No common cancer
ENST00000564580.5-A1538T	chr16-29113139-A-T:+	0.1058	0.2458	chr16:29113075-29116138:+	LUSC	RRN3P2	ENSG00000103472.10	2132	106	No annotation	No common cancer
ENST00000441052.1-G341C	chr7-44040057-G-C:+	0.135	0.246	chr7:44040037-44040086:+	CESC	LINC00957	ENSG00000235314.1	2590	30	GBM;CHOL;KICH;PCPG;STAD (lncRNAfunc)-KICH;PCPG (LncSpA)	No common cancer
ENST00000404626.4-A447C	chr7-3147102-T-G:-	0.1057	0.2461	chr7:3147095-3147194:-	UCEC	ENSG00000217455	ENSG00000217455.8	557	5	SARC (LncSpA)	No common cancer
ENST00000580790.1-C1413T	chr10-73705048-G-A:-	0.1057	0.2462	chr10:73705045-73713255:-	UCEC	BMS1P4	ENSG00000271816.1	1913	51	LAML (LncSpA)	No common cancer
ENST00000495520.5-G374A	chr6-167790971-C-T:-	0.1153	0.2463	chr6:167787571-167791014:-	UCEC	LINC01558	ENSG00000146521.11	1652	16	No annotation	No common cancer
ENST00000382166.2-G276A	chr11-1684219-C-T:-	0.1347	0.2465	chr11:1683973-1684234:-	UCEC	FAM99B	ENSG00000205865.4	1067	3	CHOL;LIHC (lncRNAfunc)-LIHC (LncSpA)	No common cancer
ENST00000662817.1-G290A	chr9-62897798-C-T:-	0.1348	0.2465	chr9:62897795-62897891:-	COAD	LERFS	ENSG00000234665.9	1969	58	No annotation	No common cancer
ENST00000321800.11-A104G	chr17-73823795-T-C:-	0.1056	0.2466	chr17:73823786-73828496:-	UCEC	LINC00469	ENSG00000177338.14	708	9	No annotation	No common cancer
ENST00000624914.4-A862T	chr20-62565057-A-T:+	0.1346	0.2469	chr20:62565046-62565095:+	LUAD	MIR1-1HG	ENSG00000174407.14	1229	36	No annotation	No common cancer
ENST00000420557.3-G914A	chr6-169801205-G-A:+	0.1345	0.247	chr6:169801200-169801249:+	UCEC	LINC00574	ENSG00000231690.4	2582	30	LIHC (LncSpA)	No common cancer
ENST00000564580.5-G1115C	chr16-29099121-G-C:+	0.1054	0.2471	chr16:29099110-29099159:+	LUSC	RRN3P2	ENSG00000103472.10	2132	106	No annotation	No common cancer
ENST00000673141.1-C1087T	chr1-156404561-G-A:-	0.1053	0.2472	chr1:156404500-156404565:-	SKCM	MIR9-1HG	ENSG00000125462.19	1395	35	No annotation	No common cancer
ENST00000579045.1-G311A	chr17-28247696-C-T:-	0.1344	0.2473	chr17:28247645-28247697:-	PAAD	ENSG00000266830	ENSG00000266830.1	1553	14	TGCT (LncSpA)	No common cancer
ENST00000507870.1-G758A	chr4-177975939-G-A:+	0.1052	0.2474	chr4:177975929-177990513:+	UCEC	LINC01098	ENSG00000231171.4	1034	69	No annotation	No common cancer
ENST00000440005.6-G190A	chr22-18987812-G-A:+	0.1149	0.2474	chr22:18987788-18987837:+	HNSC	DGCR5	ENSG00000273032.3	1299	42	CHOL;KIRC;KIRP (lncRNAfunc)-KIRC (LncSpA)	No common cancer
ENST00000332558.8-G761A	chr7-132727532-G-A:+	0.1148	0.2476	chr7:132727510-132727559:+	UCEC	FLJ40288	ENSG00000183470.9	1998	27	No annotation	No common cancer
ENST00000557109.5-C487A	chr14-101552420-G-T:-	0.1148	0.2477	chr14:101552380-101552438:-	UCEC	DIO3OS	ENSG00000258498.9	686	11	READ (lncRNAfunc)-READ (LncSpA)	No common cancer
ENST00000313064.4-A604T	chr2-231509146-T-A:-	0.1148	0.2478	chr2:231509123-231509172:-	COAD	LINC00471	ENSG00000181798.4	1325	33	No annotation	No common cancer
ENST00000625107.1-A1001G	chr15-39252768-A-G:+	0.1051	0.2479	chr15:39252733-39252782:+	COAD	LINC02915	ENSG00000175746.7	3078	115	BRCA;LUAD (LncSpA)	No common cancer
ENST00000657415.1-G1011A	chr2-131750699-G-A:+	0.1013	0.2479	chr2:131733937-131750711:+	BLCA	C2orf27A	ENSG00000287151.1	2005	34	No annotation	No common cancer
ENST00000624459.2-G521A	chr22-18492069-G-A:+	0.1341	0.248	chr22:18492062-18492157:+	UCEC	FAM230A	ENSG00000277870.5	3186	25	No annotation	No common cancer
ENST00000453498.1-T664C	chr13-24586571-T-C:+	0.1146	0.2481	chr13:24586564-24586659:+	ESCA	ENSG00000243008	ENSG00000243008.2	1710	79	PCPG;TGCT (LncSpA)	No common cancer
ENST00000623772.1-C1199T	chr17-61412949-C-T:+	0.1587	0.2483	chr17:61412853-61412982:+	COAD	LINC02875	ENSG00000187013.4	1530	30	BLCA (lncRNAfunc)	No common cancer
ENST00000693413.1-C420T	chr14-105922307-C-T:+	0.1145	0.2484	chr14:105922299-105922552:+	DLBC	FAM30A	ENSG00000226777.8	1619	19	PCPG (lncRNAfunc)-LAML;PCPG (LncSpA)	No common cancer
ENST00000578492.5-G2303A	chr17-64750677-C-T:-	0.1145	0.2485	chr17:64750661-64750710:-	UCEC	ARHGAP27P1-BPTFP1-KPNA2P3	ENSG00000215769.8	2732	95	CHOL;KIRC;BLCA;KIRP;READ (lncRNAfunc)	No common cancer
ENST00000367207.7-G373C	chr1-204037520-C-G:-	0.1144	0.2486	chr1:204037437-204037529:-	OV	LINC00303	ENSG00000176754.13	1891	58	No annotation	No common cancer
ENST00000647681.1-G280A	chr5-2752427-G-A:+	0.1338	0.2486	chr5:2752341-2752624:+	UCEC	C5orf38	ENSG00000186493.14	890	69	No annotation	No common cancer
ENST00000557109.5-G120A	chr14-101560284-C-T:-	0.1338	0.2486	chr14:101560267-101560316:-	UCEC	DIO3OS	ENSG00000258498.9	686	11	READ (lncRNAfunc)-READ (LncSpA)	No common cancer
ENST00000623100.2-T754A	chr13-112679375-T-A:+	0.1143	0.2489	chr13:112679367-112679416:+	LUSC	ATP11AUN	ENSG00000197595.4	2241	44	LUAD;UVM (LncSpA)	No common cancer
ENST00000415889.2-C252T	chr20-44663513-G-A:-	0.1143	0.249	chr20:44663444-44663529:-	UCEC	ENSG00000132832	ENSG00000132832.10	1416	8	No annotation	No common cancer
ENST00000376678.6-C360G	chr12-131202910-C-G:+	0.1335	0.2492	chr12:131202893-131207694:+	CESC	LINC01257	ENSG00000204603.7	2473	8	LAML;OV (LncSpA)	No common cancer
ENST00000663261.1-C696A	chr12-74151015-G-T:-	0.1046	0.2492	chr12:73942258-74157804:-	UCEC	LINC02882	ENSG00000251138.7	1517	9	LIHC;TGCT (LncSpA)	No common cancer
ENST00000432583.2-T380C	chr2-113578000-T-C:+	0.1141	0.2494	chr2:113577998-113578047:+	UCEC	FAM138B	ENSG00000226516.7	1232	31	No annotation	No common cancer
ENST00000443633.1-G835T	chr10-132945751-C-A:-	0.1141	0.2494	chr10:132945726-132945775:-	CESC	LINC01166	ENSG00000232903.2	2619	1	PCPG (LncSpA)	No common cancer
ENST00000578492.5-T2103C	chr17-64754008-A-G:-	0.1007	0.2495	chr17:64751921-64754032:-	KIRC	ARHGAP27P1-BPTFP1-KPNA2P3	ENSG00000215769.8	2732	95	CHOL;KIRC;BLCA;KIRP;READ (lncRNAfunc)	KIRC
ENST00000487264.5-A588G	chr19-58599081-A-G:+	0.1141	0.2495	chr19:58599059-58599108:+	OV;UCEC;LUSC;CESC;SARC;ESCA;STAD	ENSG00000286104	ENSG00000286104.1	1308	36	No annotation	No common cancer
ENST00000567527.1-G256T	chr15-25087916-G-T:+	0.114	0.2496	chr15:25087822-25087924:+	LUSC	ENSG00000261069	ENSG00000261069.3	1236	28	THCA (lncRNAfunc)	No common cancer
ENST00000326539.6-G1179C	chr20-4732436-C-G:-	0.1044	0.2499	chr20:4732428-4732477:-	LUSC	PRNT	ENSG00000180259.10	2333	37	No annotation	No common cancer
ENST00000645805.1-G752A	chr19-15831275-G-A:+	0.1139	0.2499	chr19:15829324-15831289:+	CESC	UCA1	ENSG00000214049.8	2365	9	CHOL;BLCA;KIRP;LUSC;LUAD;COAD;STAD;READ (lncRNAfunc)-BLCA;CHOL (LncSpA)	No common cancer
ENST00000625107.1-T630C	chr15-39252397-T-C:+	0.1043	0.2501	chr15:39252348-39252398:+	STAD	LINC02915	ENSG00000175746.7	3078	115	BRCA;LUAD (LncSpA)	No common cancer
ENST00000657184.2-G527A	chr1-209430453-G-A:+	0.1137	0.2504	chr1:209429358-209430471:+	SKCM	MIR205HG	ENSG00000230937.13	809	15	No annotation	No common cancer
ENST00000663261.1-T683C	chr12-74151028-A-G:-	0.1041	0.2505	chr12:73942202-74157857:-	UCEC	LINC02882	ENSG00000251138.7	1517	9	LIHC;TGCT (LncSpA)	No common cancer
ENST00000569242.1-T2242A	chr16-35390025-T-A:+	0.1004	0.2505	chr16:35390011-35390060:+	BRCA	LINC01566	ENSG00000259841.6	2801	18	No annotation	No common cancer
ENST00000624914.4-A761G	chr20-62553633-A-G:+	0.1328	0.2507	chr20:62553599-62553648:+	LUAD	MIR1-1HG	ENSG00000174407.14	1229	36	No annotation	No common cancer
ENST00000440005.6-C781T	chr22-19014449-C-T:+	0.1135	0.251	chr22:19014405-19014455:+	UCEC	DGCR5	ENSG00000273032.3	1299	42	CHOL;KIRC;KIRP (lncRNAfunc)-KIRC (LncSpA)	No common cancer
ENST00000578492.5-G2273A	chr17-64750707-C-T:-	0.1039	0.2511	chr17:64750607-64750711:-	OV	ARHGAP27P1-BPTFP1-KPNA2P3	ENSG00000215769.8	2732	95	CHOL;KIRC;BLCA;KIRP;READ (lncRNAfunc)	No common cancer
ENST00000664539.1-T710G	chr1-83454760-T-G:+	0.1002	0.2511	chr1:83454752-83454801:+	UCEC	LINC01712	ENSG00000231364.3	1373	12	No annotation	No common cancer
ENST00000627575.1-C115T	chr4-13529033-G-A:-	0.1039	0.2511	chr4:13528955-13529045:-	UCEC	LINC01097	ENSG00000281202.2	1904	7	LAML;TGCT (LncSpA)	No common cancer
ENST00000624458.1-G614A	chr15-92472267-G-A:+	0.1134	0.2513	chr15:92472247-92472296:+	SKCM	C15orf32	ENSG00000183643.4	1749	64	PCPG (LncSpA)	No common cancer
ENST00000432583.2-T420C	chr2-113578040-T-C:+	0.1134	0.2513	chr2:113578030-113578079:+	UCEC	FAM138B	ENSG00000226516.7	1232	31	No annotation	No common cancer
ENST00000507870.1-C734T	chr4-177975915-C-T:+	0.1037	0.2516	chr4:177975857-177975919:+	SKCM	LINC01098	ENSG00000231171.4	1034	69	No annotation	No common cancer
ENST00000602344.1-T188A	chr11-65498218-A-T:-	0.1037	0.2516	chr11:65498171-65498220:-	SKCM	ENSG00000270117	ENSG00000270117.1	396	9	No annotation	No common cancer
ENST00000392630.7-G669T	chr10-132448231-G-T:+	0.1132	0.2518	chr10:132448152-132448331:+	UCEC	LINC02870	ENSG00000180066.10	1846	36	No annotation	No common cancer
ENST00000405369.3-C506T	chr22-47461777-G-A:-	0.1036	0.252	chr22:47461750-47461799:-	CESC	LINC01644	ENSG00000218357.3	984	12	THCA (LncSpA)	No common cancer
ENST00000451980.4-G376A	chr21-33168541-C-T:-	0.1129	0.2526	chr21:33168482-33168555:-	UCEC	LINC01548	ENSG00000229086.5	1357	20	STAD (LncSpA)	No common cancer
ENST00000649986.1-C273A	chr15-96783661-C-A:+	0.1128	0.2527	chr15:96783657-96783706:+	LUAD	SPATA8	ENSG00000185594.7	1083	110	No annotation	No common cancer
ENST00000367207.7-T563A	chr1-204037330-A-T:-	0.1126	0.2532	chr1:204037310-204037359:-	LUAD	LINC00303	ENSG00000176754.13	1891	58	No annotation	No common cancer
ENST00000301683.7-T615G	chr17-42879577-A-C:-	0.1126	0.2532	chr17:42879558-42879609:-	UCEC	LINC00671	ENSG00000213373.7	1958	14	KICH;KIRP (lncRNAfunc)-KIRC;KIRP (LncSpA)	No common cancer
ENST00000658458.1-G298A	chr12-126745015-G-A:+	0.1031	0.2534	chr12:126745007-126745058:+	SARC	LINC00943	ENSG00000189238.6	1474	22	LGG (LncSpA)	No common cancer
ENST00000650364.1-C682A	chr14-98717159-C-A:+	0.103	0.2536	chr14:98717148-98717199:+	UCEC	LINC02914	ENSG00000176605.9	1284	55	No annotation	No common cancer
ENST00000532841.5-C176T	chr12-13376354-G-A:-	0.103	0.2537	chr12:13376335-13376384:-	SKCM	LINC01559	ENSG00000180861.9	1003	17	CHOL;KIRC;CESC;COAD;READ (lncRNAfunc)-COAD;READ (LncSpA)	No common cancer
ENST00000674356.1-T1504G	chr3-133928309-A-C:-	0.1124	0.2537	chr3:133928209-133928315:-	OV	C3orf36	ENSG00000288547.3	1668	87	No annotation	No common cancer
ENST00000321800.11-A106C	chr17-73823793-T-G:-	0.103	0.2538	chr17:73823746-73828478:-	ESCA	LINC00469	ENSG00000177338.14	708	9	No annotation	No common cancer
ENST00000412321.1-C276A	chr20-57267072-C-A:+	0.1314	0.2539	chr20:57266972-57267109:+	ACC	ENSG00000226308	ENSG00000226308.1	1166	5	LGG (LncSpA)	No common cancer
ENST00000666468.1-A546G	chr18-64080397-T-C:-	0.1029	0.254	chr18:64080329-64097856:-	UCEC	LINC00305	ENSG00000179676.7	954	8	DLBC;PRAD (LncSpA)	No common cancer
ENST00000414287.5-G173A	chr22-49441140-C-T:-	0.1314	0.254	chr22:49441129-49441178:-	THYM	MIR3667HG	ENSG00000188511.13	2197	24	No annotation	No common cancer
ENST00000356020.2-A913G	chr3-128573784-T-C:-	0.1029	0.254	chr3:128573740-128573789:-	COAD	LINC01565	ENSG00000198685.4	2697	74	LAML (LncSpA)	No common cancer
ENST00000477916.5-C1486A	chr1-23639680-C-A:+	0.1122	0.2542	chr1:23629541-23639712:+	OV	MDS2	ENSG00000197880.10	1781	28	No annotation	No common cancer
ENST00000564580.5-A1846G	chr16-29116432-A-G:+	0.1121	0.2545	chr16:29116410-29116459:+	KIRC	RRN3P2	ENSG00000103472.10	2132	106	No annotation	No common cancer
ENST00000653129.1-C503T	chr21-16071310-C-T:+	0.1121	0.2545	chr21:16071212-16071334:+	STAD	MIR99AHG	ENSG00000215386.14	2116	33	No annotation	No common cancer
ENST00000564580.5-G1269C	chr16-29102048-G-C:+	0.1027	0.2546	chr16:29101996-29104081:+	LGG	RRN3P2	ENSG00000103472.10	2132	106	No annotation	No common cancer
ENST00000646751.1-C223T	chr12-92421095-G-A:-	0.1023	0.2556	chr12:92421086-92422568:-	STAD;UCEC	CLLU1-AS1	ENSG00000205057.6	686	20	No annotation	No common cancer
ENST00000564580.5-G419T	chr16-29084658-G-T:+	0.0986	0.2557	chr16:29084459-29084694:+	COAD;UCEC	RRN3P2	ENSG00000103472.10	2132	106	No annotation	No common cancer
ENST00000551650.1-C387T	chr12-103844377-C-T:+	0.1023	0.2557	chr12:103844325-103844386:+	UCEC	ENSG00000257327	ENSG00000257327.1	674	5	KICH (lncRNAfunc)-KICH (LncSpA)	No common cancer
ENST00000313064.4-C610G	chr2-231509140-G-C:-	0.1117	0.2558	chr2:231509073-231509167:-	OV	LINC00471	ENSG00000181798.4	1325	33	No annotation	No common cancer
ENST00000662817.1-C811G	chr9-62858157-G-C:-	0.1116	0.2561	chr9:62858059-62869190:-	LUAD	LERFS	ENSG00000234665.9	1969	58	No annotation	No common cancer
ENST00000649986.1-G366A	chr15-96784162-G-A:+	0.1304	0.2563	chr15:96784155-96784204:+	KIRC	SPATA8	ENSG00000185594.7	1083	110	No annotation	No common cancer
ENST00000628855.1-C1426T	chr7-32761704-C-T:+	0.1115	0.2563	chr7:32761656-32761716:+	UCEC	LINC00997	ENSG00000281332.1	2646	26	KIRP (lncRNAfunc)	No common cancer
ENST00000650364.1-A891T	chr14-98717368-A-T:+	0.102	0.2565	chr14:98717366-98717428:+	UCEC	LINC02914	ENSG00000176605.9	1284	55	No annotation	No common cancer
ENST00000655125.1-G693T	chr6-10429995-C-A:-	0.1114	0.2565	chr6:10429986-10430035:-	UCEC	LINC00518	ENSG00000183674.12	1433	39	No annotation	No common cancer
ENST00000663379.1-C615T	chr16-2661321-G-A:-	0.1019	0.2567	chr16:2661305-2661354:-	UCEC	ERVK13-1	ENSG00000260565.8	1587	1	No annotation	No common cancer
ENST00000408887.3-C805T	chr12-62602886-G-A:-	0.1301	0.2568	chr12:62602839-62602913:-	PRAD	LINC01465	ENSG00000221949.6	1940	17	No annotation	No common cancer
ENST00000602772.5-G712A	chrX-74069428-G-A:+	0.1112	0.2569	chrX:74069329-74069474:+	COAD	JPX	ENSG00000225470.8	1692	17	No annotation	No common cancer
ENST00000673141.1-C480T	chr1-156429514-G-A:-	0.1112	0.257	chr1:156429458-156429526:-	UCEC	MIR9-1HG	ENSG00000125462.19	1395	35	No annotation	No common cancer
ENST00000450440.1-G1474C	chr2-130690192-G-C:+	0.1112	0.257	chr2:130690157-130690289:+	BLCA	ENSG00000282944	ENSG00000282944.1	1762	11	No annotation	No common cancer
ENST00000320372.9-T418C	chr22-23471118-A-G:-	0.1018	0.2571	chr22:23471040-23471147:-	UCEC	FAM230I	ENSG00000178248.11	1578	19	No annotation	No common cancer
ENST00000332558.8-G732A	chr7-132727503-G-A:+	0.1109	0.2577	chr7:132727471-132727520:+	UCEC	FLJ40288	ENSG00000183470.9	1998	27	No annotation	No common cancer
ENST00000652112.1-G2179C	chr22-22322798-G-C:+	0.1108	0.2581	chr22:22322741-22322802:+	CESC	ENSG00000286129	ENSG00000286129.1	2895	95	No annotation	No common cancer
ENST00000668205.1-C129T	chr11-4577692-G-A:-	0.1014	0.2582	chr11:4573464-4577728:-	SKCM	C11orf40	ENSG00000171987.3	654	40	No annotation	No common cancer
ENST00000538094.2-G915T	chr12-9058765-C-A:-	0.1107	0.2583	chr12:9058727-9058776:-	UCEC	LINC00612	ENSG00000214851.5	2210	7	LAML (LncSpA)	No common cancer
ENST00000637710.1-G192T	chr6-57959055-C-A:-	0.1013	0.2584	chr6:57930219-57961163:-	UCEC	ENSG00000283352	ENSG00000283352.1	675	24	No annotation	No common cancer
ENST00000401018.5-G696C	chr1-112849948-C-G:-	0.1293	0.2588	chr1:112849918-112849988:-	CESC	LINC01356	ENSG00000215866.9	1819	10	TGCT (LncSpA)	No common cancer
ENST00000440005.6-C256A	chr22-18987878-C-A:+	0.1291	0.2591	chr22:18987865-18990733:+	UCEC	DGCR5	ENSG00000273032.3	1299	42	CHOL;KIRC;KIRP (lncRNAfunc)-KIRC (LncSpA)	No common cancer
ENST00000623100.2-C739T	chr13-112679360-C-T:+	0.1104	0.2592	chr13:112679359-112679456:+	LUAD	ATP11AUN	ENSG00000197595.4	2241	44	LUAD;UVM (LncSpA)	LUAD
ENST00000367207.7-C584G	chr1-204037309-G-C:-	0.1103	0.2593	chr1:204037305-204037364:-	LUSC	LINC00303	ENSG00000176754.13	1891	58	No annotation	No common cancer
ENST00000564390.1-G679A	chr16-1066302-G-A:+	0.1528	0.2594	chr16:1066247-1066345:+	UCEC	ENSG00000261720	ENSG00000261720.1	879	14	No annotation	No common cancer
ENST00000356020.2-T1625C	chr3-128573072-A-G:-	0.1008	0.2599	chr3:128573039-128573088:-	UCEC	LINC01565	ENSG00000198685.4	2697	74	LAML (LncSpA)	No common cancer
ENST00000313064.4-T611A	chr2-231509139-A-T:-	0.11	0.2601	chr2:231509076-231509140:-	OV	LINC00471	ENSG00000181798.4	1325	33	No annotation	No common cancer
ENST00000356020.2-T1504G	chr3-128573193-A-C:-	0.1007	0.2603	chr3:128573154-128573204:-	KIRP	LINC01565	ENSG00000198685.4	2697	74	LAML (LncSpA)	No common cancer
ENST00000392630.7-G246A	chr10-132447808-G-A:+	0.1286	0.2604	chr10:132447778-132447828:+	BLCA	LINC02870	ENSG00000180066.10	1846	36	No annotation	No common cancer
ENST00000692061.1-T189C	chr9-39809860-A-G:-	0.1284	0.2609	chr9:39809850-39809899:-	KIRP	GLIDR	ENSG00000278175.5	580	27	No annotation	No common cancer
ENST00000624527.3-G1625A	chr6-2622738-C-T:-	0.1004	0.261	chr6:2622713-2622824:-	UCEC	LINC01600	ENSG00000164385.10	2450	72	No annotation	No common cancer
ENST00000441716.2-G558A	chr6-167976781-C-T:-	0.1283	0.2611	chr6:167976714-167976793:-	MESO;READ	ENSG00000235994	ENSG00000235994.4	757	7	TGCT;THYM;UCS (LncSpA)	No common cancer
ENST00000606664.1-G376T	chr8-141434920-G-T:+	0.1281	0.2616	chr8:141434882-141434960:+	COAD	ENSG00000271959	ENSG00000271959.1	2961	51	No annotation	No common cancer
ENST00000356020.2-C1326T	chr3-128573371-G-A:-	0.1095	0.2617	chr3:128573348-128573397:-	SARC	LINC01565	ENSG00000198685.4	2697	74	LAML (LncSpA)	No common cancer
ENST00000648073.1-C655T	chr3-153502551-C-T:+	0.0965	0.2619	chr3:153502533-153502608:+	UCEC	LINC02877	ENSG00000237787.5	797	32	SKCM (LncSpA)	No common cancer
ENST00000624527.3-T737C	chr6-2623626-A-G:-	0.1278	0.2623	chr6:2623567-2623636:-	UCEC	LINC01600	ENSG00000164385.10	2450	72	No annotation	No common cancer
ENST00000655715.1-C185T	chr8-58271950-C-T:+	0.1	0.2623	chr8:58271917-58271966:+	UCEC	ENSG00000286578	ENSG00000286578.1	685	1	No annotation	No common cancer
ENST00000477916.5-A232T	chr1-23592529-A-T:+	0.1	0.2624	chr1:23592500-23592549:+	HNSC	MDS2	ENSG00000197880.10	1781	28	No annotation	No common cancer
ENST00000534991.3-A351G	chr21-32393480-A-G:+	0.1277	0.2624	chr21:32393465-32393514:+	UCEC	URB1-AS1	ENSG00000256073.3	831	9	KICH (lncRNAfunc)	No common cancer
ENST00000367207.7-A196G	chr1-204040373-T-C:-	0.0999	0.2625	chr1:204040278-204041157:-	BRCA	LINC00303	ENSG00000176754.13	1891	58	No annotation	No common cancer
ENST00000621462.4-C444T	chr22-24633397-C-T:+	0.1273	0.2633	chr22:24633395-24644746:+	LUSC	BCRP3	ENSG00000215481.9	1021	33	KIRP;TGCT (LncSpA)	No common cancer
ENST00000599308.3-C670A	chr10-45106710-G-T:-	0.0997	0.2633	chr10:45106658-45107066:-	LUAD	ENSG00000277757	ENSG00000277757.4	832	23	No annotation	No common cancer
ENST00000564580.5-T1165C	chr16-29099171-T-C:+	0.0995	0.2636	chr16:29099120-29099185:+	UCEC	RRN3P2	ENSG00000103472.10	2132	106	No annotation	No common cancer
ENST00000483544.1-C292T	chr12-24583877-G-A:-	0.1087	0.2636	chr12:24583871-24583938:-	SKCM	LINC00477	ENSG00000197503.4	1710	106	DLBC;LAML (LncSpA)	No common cancer
ENST00000356020.2-G895C	chr3-128573802-C-G:-	0.0994	0.2639	chr3:128573753-128573814:-	CESC	LINC01565	ENSG00000198685.4	2697	74	LAML (LncSpA)	No common cancer
ENST00000451980.4-C516T	chr21-33165650-G-A:-	0.0995	0.2639	chr21:33165613-33165662:-	KIRC	LINC01548	ENSG00000229086.5	1357	20	STAD (LncSpA)	No common cancer
ENST00000414287.5-C172T	chr22-49441141-G-A:-	0.127	0.2641	chr22:49441129-49441178:-	DLBC	MIR3667HG	ENSG00000188511.13	2197	24	No annotation	No common cancer
ENST00000564580.5-T542C	chr16-29085229-T-C:+	0.0993	0.2643	chr16:29084688-29085238:+	LUSC	RRN3P2	ENSG00000103472.10	2132	106	No annotation	No common cancer
ENST00000477916.5-T278A	chr1-23592575-T-A:+	0.0993	0.2644	chr1:23592550-23592607:+	UCEC	MDS2	ENSG00000197880.10	1781	28	No annotation	No common cancer
ENST00000647681.1-G322A	chr5-2752626-G-A:+	0.1268	0.2645	chr5:2752372-2752664:+	UCEC	C5orf38	ENSG00000186493.14	890	69	No annotation	No common cancer
ENST00000578492.5-C1209T	chr17-64762490-G-A:-	0.0992	0.2647	chr17:64762454-64762503:-	LUAD	ARHGAP27P1-BPTFP1-KPNA2P3	ENSG00000215769.8	2732	95	CHOL;KIRC;BLCA;KIRP;READ (lncRNAfunc)	No common cancer
ENST00000495520.5-G653T	chr6-167787353-C-A:-	0.1083	0.2648	chr6:167787349-167787398:-	UCEC	LINC01558	ENSG00000146521.11	1652	16	No annotation	No common cancer
ENST00000318245.5-T615A	chr13-75883259-T-A:+	0.0956	0.2648	chr13:75883218-75883267:+	SARC	LMO7DN	ENSG00000178734.5	1167	8	No annotation	No common cancer
ENST00000301683.7-C449T	chr17-42879743-G-A:-	0.1266	0.2651	chr17:42879692-42879767:-	UCEC	LINC00671	ENSG00000213373.7	1958	14	KICH;KIRP (lncRNAfunc)-KIRC;KIRP (LncSpA)	No common cancer
ENST00000673141.1-G912A	chr1-156416769-C-T:-	0.1082	0.2652	chr1:156407948-156417915:-	LUAD	MIR9-1HG	ENSG00000125462.19	1395	35	No annotation	No common cancer
ENST00000649986.1-C602A	chr15-96785134-C-A:+	0.099	0.2652	chr15:96785126-96785210:+	HNSC	SPATA8	ENSG00000185594.7	1083	110	No annotation	No common cancer
ENST00000673141.1-G675A	chr1-156426816-C-T:-	0.1081	0.2654	chr1:156417967-156429415:-	COAD	MIR9-1HG	ENSG00000125462.19	1395	35	No annotation	No common cancer
ENST00000355909.7-C760A	chr14-97633557-G-T:-	0.0989	0.2655	chr14:97633550-97633637:-	UCEC	LINC02291	ENSG00000197176.7	1670	14	THYM (LncSpA)	No common cancer
ENST00000426869.3-T187A	chr17-22298877-T-A:+	0.1264	0.2656	chr17:22298857-22298922:+	BLCA	FAM27E5	ENSG00000178130.9	682	96	No annotation	No common cancer
ENST00000511821.1-C207A	chr5-17354239-C-A:+	0.0989	0.2656	chr5:17354207-17354256:+	LUAD	ENSG00000248223	ENSG00000248223.1	867	59	No annotation	No common cancer
ENST00000624458.1-C681T	chr15-92472334-C-T:+	0.0988	0.2657	chr15:92472255-92472338:+	SKCM	C15orf32	ENSG00000183643.4	1749	64	PCPG (LncSpA)	No common cancer
ENST00000663636.1-C752T	chr2-7968181-G-A:-	0.0988	0.2658	chr2:7925737-7968201:-	CESC	LINC00298	ENSG00000235665.6	1637	11	ACC;GBM;LGG (LncSpA)	No common cancer
ENST00000564580.5-C660A	chr16-29090748-C-A:+	0.0952	0.2659	chr16:29086265-29090778:+	UCEC	RRN3P2	ENSG00000103472.10	2132	106	No annotation	No common cancer
ENST00000409786.1-C377A	chr2-170714191-G-T:-	0.1079	0.2659	chr2:170714151-170714200:-	SARC	LINC01124	ENSG00000222033.1	2117	18	COAD;LIHC;READ (lncRNAfunc)-LIHC (LncSpA)	No common cancer
ENST00000532841.5-T192A	chr12-13376338-A-T:-	0.0987	0.2662	chr12:13376289-13376338:-	LUSC	LINC01559	ENSG00000180861.9	1003	17	CHOL;KIRC;CESC;COAD;READ (lncRNAfunc)-COAD;READ (LncSpA)	No common cancer
ENST00000649867.1-T154G	chr11-130368990-T-G:+	0.0985	0.2667	chr11:130368952-130369001:+	UCEC	ZBTB44-DT	ENSG00000175773.14	824	7	No annotation	No common cancer
ENST00000408988.2-G299T	chr7-47659036-G-T:+	0.1076	0.2668	chr7:47659014-47659068:+	COAD	LINC02902	ENSG00000221845.4	2911	35	No annotation	No common cancer
ENST00000564580.5-C1089A	chr16-29097307-C-A:+	0.0984	0.2669	chr16:29097303-29099140:+	UCEC	RRN3P2	ENSG00000103472.10	2132	106	No annotation	No common cancer
ENST00000383331.4-C602T	chr6-31202850-C-T:+	0.1076	0.2669	chr6:31202849-31202940:+	SKCM	HCG27	ENSG00000206344.8	1720	26	No annotation	No common cancer
ENST00000565046.1-C226T	chr6-28137074-C-T:+	0.1257	0.2672	chr6:28137043-28137092:+	CESC	ENSG00000261839	ENSG00000261839.1	2830	8	No annotation	No common cancer
ENST00000602385.1-C408T	chr3-169764653-G-A:-	0.1257	0.2672	chr3:169764625-169764674:-	BLCA;CESC	TERC	ENSG00000270141.3	541	11	No annotation	No common cancer
ENST00000580790.1-G966A	chr10-73719296-C-T:-	0.0983	0.2672	chr10:73719255-73720542:-	COAD	BMS1P4	ENSG00000271816.1	1913	51	LAML (LncSpA)	No common cancer
ENST00000693413.1-C179T	chr14-105921126-C-T:+	0.1255	0.2676	chr14:105880126-105921152:+	COAD	FAM30A	ENSG00000226777.8	1619	19	PCPG (lncRNAfunc)-LAML;PCPG (LncSpA)	No common cancer
ENST00000436123.1-C2130T	chr3-24097103-G-A:-	0.0982	0.2677	chr3:24097003-24097113:-	SKCM	LINC00691	ENSG00000224074.3	2964	19	No annotation	No common cancer
ENST00000648073.1-A619G	chr3-153502515-A-G:+	0.0946	0.2678	chr3:153502463-153502518:+	THCA	LINC02877	ENSG00000237787.5	797	32	SKCM (LncSpA)	No common cancer
ENST00000483544.1-T290G	chr12-24583879-A-C:-	0.1072	0.2679	chr12:24583869-24583938:-	UCEC	LINC00477	ENSG00000197503.4	1710	106	DLBC;LAML (LncSpA)	No common cancer
ENST00000648264.1-C259T	chr7-44036723-G-A:-	0.1072	0.2679	chr7:44034298-44036730:-	SKCM	ENSG00000285596	ENSG00000285596.1	2698	40	No annotation	No common cancer
ENST00000397346.7-G1184T	chr12-126465758-G-T:+	0.098	0.2681	chr12:126462773-126465786:+	UCEC	LINC02347	ENSG00000214043.8	2458	16	CHOL (LncSpA)	No common cancer
ENST00000652112.1-G1257A	chr22-22318986-G-A:+	0.1071	0.2681	chr22:22318911-22318999:+	UCEC	ENSG00000286129	ENSG00000286129.1	2895	95	No annotation	No common cancer
ENST00000578492.5-C2087T	chr17-64754024-G-A:-	0.0945	0.2682	chr17:64754011-64754096:-	STAD;UCEC	ARHGAP27P1-BPTFP1-KPNA2P3	ENSG00000215769.8	2732	95	CHOL;KIRC;BLCA;KIRP;READ (lncRNAfunc)	No common cancer
ENST00000367207.7-G635T	chr1-204037258-C-A:-	0.107	0.2683	chr1:204037242-204037303:-	READ	LINC00303	ENSG00000176754.13	1891	58	No annotation	No common cancer
ENST00000658458.1-T227C	chr12-126744858-T-C:+	0.098	0.2683	chr12:126744833-126744883:+	ESCA	LINC00943	ENSG00000189238.6	1474	22	LGG (LncSpA)	No common cancer
ENST00000578492.5-G1169C	chr17-64762530-C-G:-	0.098	0.2683	chr17:64762497-64762546:-	BRCA	ARHGAP27P1-BPTFP1-KPNA2P3	ENSG00000215769.8	2732	95	CHOL;KIRC;BLCA;KIRP;READ (lncRNAfunc)	No common cancer
ENST00000408887.3-A808G	chr12-62602883-T-C:-	0.1252	0.2685	chr12:62602842-62602906:-	PAAD	LINC01465	ENSG00000221949.6	1940	17	No annotation	No common cancer
ENST00000578492.5-G1027A	chr17-64762672-C-T:-	0.0979	0.2686	chr17:64762633-64762682:-	BLCA;SKCM	ARHGAP27P1-BPTFP1-KPNA2P3	ENSG00000215769.8	2732	95	CHOL;KIRC;BLCA;KIRP;READ (lncRNAfunc)	BLCA
ENST00000392630.7-G519A	chr10-132448081-G-A:+	0.1251	0.2687	chr10:132448021-132448164:+	SKCM	LINC02870	ENSG00000180066.10	1846	36	No annotation	No common cancer
ENST00000412163.1-T406C	chrX-141626458-T-C:+	0.0943	0.2687	chrX:141626234-141626479:+	UCEC	ENSG00000223438	ENSG00000223438.1	681	20	TGCT (LncSpA)	No common cancer
ENST00000437615.1-C540T	chr6-169790668-G-A:-	0.1068	0.2689	chr6:169790630-169790679:-	UCEC	LINC00242	ENSG00000229214.2	2418	30	No annotation	No common cancer
ENST00000656444.1-A390C	chr5-95858890-A-C:+	0.125	0.2689	chr5:95858818-95858899:+	ESCA	LINC01554	ENSG00000236882.8	1585	9	CHOL;KIRC (lncRNAfunc)-LIHC (LncSpA)	No common cancer
ENST00000504082.1-G267A	chr4-105137562-C-T:-	0.0978	0.2689	chr4:105137518-105137584:-	CESC	ENSG00000251259	ENSG00000251259.1	549	1	LAML (LncSpA)	No common cancer
ENST00000620266.1-C860G	chr17-68127525-C-G:+	0.1068	0.269	chr17:68127486-68127543:+	KIRC	ENSG00000278730	ENSG00000278730.1	2921	81	No annotation	No common cancer
ENST00000648819.1-C837A	chr2-87049800-G-T:-	0.0977	0.269	chr2:87049748-87052909:-	UCEC	ANAPC1P2	ENSG00000285793.1	2217	39	No annotation	No common cancer
ENST00000652112.1-C2086T	chr22-22322705-C-T:+	0.125	0.269	chr22:22322697-22322763:+	SKCM	ENSG00000286129	ENSG00000286129.1	2895	95	No annotation	No common cancer
ENST00000674356.1-G1355A	chr3-133928458-C-T:-	0.1248	0.2693	chr3:133928359-133928558:-	COAD	C3orf36	ENSG00000288547.3	1668	87	No annotation	No common cancer
ENST00000531950.1-A290T	chr1-70355133-A-T:+	0.0975	0.2696	chr1:70355088-70355153:+	OV	HHLA3	ENSG00000197568.15	541	22	No annotation	No common cancer
ENST00000649048.1-A545G	chr3-107928068-A-G:+	0.1065	0.2698	chr3:107928038-107928087:+	UCEC	LINC00636	ENSG00000240423.3	1018	6	OV (LncSpA)	No common cancer
ENST00000441716.2-C557T	chr6-167976782-G-A:-	0.1244	0.2703	chr6:167976714-167976793:-	KIRP	ENSG00000235994	ENSG00000235994.4	757	7	TGCT;THYM;UCS (LncSpA)	No common cancer
ENST00000511821.1-C252A	chr5-17354284-C-A:+	0.1063	0.2705	chr5:17354242-17354291:+	LUAD	ENSG00000248223	ENSG00000248223.1	867	59	No annotation	No common cancer
ENST00000527434.1-G560A	chr16-24629-G-A:+	0.1062	0.2706	chr16:24581-24630:+	CHOL	WASIR2	ENSG00000231439.4	1054	22	No annotation	No common cancer
ENST00000578492.5-G2113A	chr17-64751950-C-T:-	0.0937	0.2707	chr17:64751914-64754011:-	LUSC	ARHGAP27P1-BPTFP1-KPNA2P3	ENSG00000215769.8	2732	95	CHOL;KIRC;BLCA;KIRP;READ (lncRNAfunc)	No common cancer
ENST00000436967.4-C273A	chr2-15701366-C-A:+	0.0971	0.2709	chr2:15701291-15743491:+	UCEC	LINC01804	ENSG00000231031.6	431	9	LUAD;OV (LncSpA)	No common cancer
ENST00000340510.8-G1747A	chr7-39791790-G-A:+	0.1061	0.271	chr7:39791766-39791815:+	CESC	LINC00265	ENSG00000188185.13	3049	25	No annotation	No common cancer
ENST00000660831.1-C533T	chr20-60070762-C-T:+	0.097	0.2711	chr20:60070752-60070838:+	UCEC	LINC02910	ENSG00000176659.10	2727	44	No annotation	No common cancer
ENST00000477984.1-G1718A	chr6-33586495-C-T:-	0.1241	0.2711	chr6:33586489-33586595:-	UCEC	LINC00336	ENSG00000197251.4	2107	45	KICH (LncSpA)	No common cancer
ENST00000375204.2-T1182G	chr9-97293973-T-G:+	0.1061	0.2711	chr9:97292671-97293991:+	UCEC	SUGT1P4-STRA6LP	ENSG00000254876.5	3161	49	No annotation	No common cancer
ENST00000578492.5-C1319G	chr17-64762380-G-C:-	0.097	0.2713	chr17:64762027-64762392:-	READ	ARHGAP27P1-BPTFP1-KPNA2P3	ENSG00000215769.8	2732	95	CHOL;KIRC;BLCA;KIRP;READ (lncRNAfunc)	READ
ENST00000653129.1-G708A	chr21-16231075-G-A:+	0.0934	0.2716	chr21:16181679-16231097:+	UCEC	MIR99AHG	ENSG00000215386.14	2116	33	No annotation	No common cancer
ENST00000445817.1-G1726T	chr1-227430790-G-T:+	0.0967	0.2721	chr1:227430781-227430845:+	UCEC	LINC01641	ENSG00000234277.3	1971	32	No annotation	No common cancer
ENST00000445873.5-G1315A	chr10-101089868-C-T:-	0.1237	0.2721	chr10:101089830-101089879:-	READ	TLX1NB	ENSG00000236311.6	1862	44	LGG;THYM (LncSpA)	No common cancer
ENST00000662742.1-T403A	chr1-149176172-T-A:+	0.0967	0.2722	chr1:149176152-149176201:+	BLCA	ENSG00000274265	ENSG00000274265.5	1022	4	CHOL (lncRNAfunc)	No common cancer
ENST00000666402.1-C1125T	chr19-46213889-C-T:+	0.1057	0.2723	chr19:46213857-46213908:+	UCEC	ENSG00000268460	ENSG00000268460.2	2074	4	THYM (LncSpA)	No common cancer
ENST00000674356.1-C614A	chr3-133929199-G-T:-	0.1056	0.2723	chr3:133929154-133929267:-	LIHC	C3orf36	ENSG00000288547.3	1668	87	No annotation	No common cancer
ENST00000584546.5-G314A	chr18-27501812-C-T:-	0.0966	0.2724	chr18:27501767-27582010:-	UCEC	ENSG00000264151	ENSG00000264151.6	1352	7	OV (LncSpA)	No common cancer
ENST00000582965.2-G155A	chr17-64146341-G-A:+	0.1233	0.2729	chr17:64146390-64146439:+	LUSC	SNHG25	ENSG00000266402.4	290	4	GBM;KIRC;BLCA;KIRP;UCEC;PRAD;LUSC;BRCA;LUAD;COAD;LIHC;READ (lncRNAfunc)-OV (LncSpA)	LUSC
ENST00000592347.5-C329A	chr19-28724306-G-T:-	0.0965	0.2729	chr19:28724301-28724858:-	OV	ENSG00000283403	ENSG00000283403.1	3113	16	No annotation	No common cancer
ENST00000301683.7-G556C	chr17-42879636-C-G:-	0.1233	0.273	chr17:42879599-42879651:-	CESC	LINC00671	ENSG00000213373.7	1958	14	KICH;KIRP (lncRNAfunc)-KIRC;KIRP (LncSpA)	No common cancer
ENST00000653129.1-T314C	chr21-16071121-T-C:+	0.0964	0.273	chr21:15972510-16071158:+	PRAD	MIR99AHG	ENSG00000215386.14	2116	33	No annotation	No common cancer
ENST00000382007.1-T2192G	chr4-27207822-A-C:-	0.1054	0.2731	chr4:27207816-27207876:-	CESC	ENSG00000205830	ENSG00000205830.1	2509	2	No annotation	No common cancer
ENST00000557804.1-G764A	chr15-91035216-G-A:+	0.1053	0.2731	chr15:91035187-91035251:+	PAAD	VPS33B-DT	ENSG00000214432.9	2159	32	No annotation	No common cancer
ENST00000473595.1-G1287T	chr3-161429400-G-T:+	0.1053	0.2733	chr3:161429388-161443620:+	LUSC	LINC02067	ENSG00000240567.1	2845	16	No annotation	No common cancer
ENST00000623686.1-T290G	chr1-247112128-A-C:-	0.1231	0.2734	chr1:247112030-247112180:-	COAD	LINC02897	ENSG00000221953.5	2258	10	No annotation	No common cancer
ENST00000367207.7-G581A	chr1-204037312-C-T:-	0.1051	0.2737	chr1:204037305-204037364:-	PAAD;UCEC	LINC00303	ENSG00000176754.13	1891	58	No annotation	No common cancer
ENST00000477984.1-T103C	chr6-33593236-A-G:-	0.1457	0.2737	chr6:33593217-33593266:-	STAD	LINC00336	ENSG00000197251.4	2107	45	KICH (LncSpA)	No common cancer
ENST00000669519.1-G309A	chr8-143043244-G-A:+	0.123	0.2738	chr8:143043236-143044723:+	HNSC	LINC02904	ENSG00000177335.12	1365	43	No annotation	No common cancer
ENST00000320372.9-G134A	chr22-23483095-C-T:-	0.0962	0.2738	chr22:23483092-23486893:-	SARC	FAM230I	ENSG00000178248.11	1578	19	No annotation	No common cancer
ENST00000624914.4-G866A	chr20-62565061-G-A:+	0.1229	0.2741	chr20:62565052-62570444:+	PAAD	MIR1-1HG	ENSG00000174407.14	1229	36	No annotation	No common cancer
ENST00000437615.1-A733G	chr6-169790475-T-C:-	0.1049	0.2744	chr6:169790455-169790504:-	UCEC	LINC00242	ENSG00000229214.2	2418	30	No annotation	No common cancer
ENST00000624914.4-G1067C	chr20-62570605-G-C:+	0.1227	0.2746	chr20:62570508-62570606:+	BLCA	MIR1-1HG	ENSG00000174407.14	1229	36	No annotation	No common cancer
ENST00000507870.1-C752T	chr4-177975933-C-T:+	0.0958	0.2748	chr4:177975927-177990515:+	LUAD	LINC01098	ENSG00000231171.4	1034	69	No annotation	No common cancer
ENST00000578492.5-C1271A	chr17-64762428-G-T:-	0.0958	0.2749	chr17:64762408-64762457:-	UCEC	ARHGAP27P1-BPTFP1-KPNA2P3	ENSG00000215769.8	2732	95	CHOL;KIRC;BLCA;KIRP;READ (lncRNAfunc)	No common cancer
ENST00000487264.5-G663T	chr19-58599156-G-T:+	0.1046	0.2751	chr19:58599119-58599168:+	LAML;UCEC;GBM	ENSG00000286104	ENSG00000286104.1	1308	36	No annotation	No common cancer
ENST00000440244.1-C219A	chr6-28861864-G-T:-	0.1046	0.2752	chr6:28861843-28861892:-	BRCA	LINC01623	ENSG00000225595.2	2458	37	LGG;PRAD (LncSpA)	No common cancer
ENST00000305709.5-G1210T	chr9-62898773-G-T:+	0.0957	0.2753	chr9:62898748-62898841:+	UCEC	ENSG00000170161	ENSG00000170161.7	2541	26	No annotation	No common cancer
ENST00000465257.2-C340T	chr9-39371404-C-T:+	0.1046	0.2753	chr9:39371387-39371436:+	UCEC	FAM74A1	ENSG00000215112.6	623	28	KICH (LncSpA)	No common cancer
ENST00000412163.1-C371G	chrX-141626234-C-G:+	0.0923	0.2753	chrX:141626234-141626479:+	UCEC	ENSG00000223438	ENSG00000223438.1	681	20	TGCT (LncSpA)	No common cancer
ENST00000480284.1-G420A	chr7-157011224-G-A:+	0.1223	0.2754	chr7:157011193-157011242:+	CESC	MNX1-AS1	ENSG00000243479.3	1041	7	CHOL;BLCA;UCEC;PRAD;LUSC;BRCA;LUAD;COAD;STAD;READ (lncRNAfunc)-READ (LncSpA)	No common cancer
ENST00000625107.1-C785T	chr15-39252552-C-T:+	0.0955	0.2759	chr15:39252474-39252609:+	STAD	LINC02915	ENSG00000175746.7	3078	115	BRCA;LUAD (LncSpA)	No common cancer
ENST00000454482.2-C1503A	chr21-37221595-C-A:+	0.1042	0.2765	chr21:37221530-37221657:+	OV	DSCR9	ENSG00000230366.9	1644	42	No annotation	No common cancer
ENST00000567527.1-G966A	chr15-25088626-G-A:+	0.1041	0.2766	chr15:25088600-25088668:+	PRAD	ENSG00000261069	ENSG00000261069.3	1236	28	THCA (lncRNAfunc)	No common cancer
ENST00000574842.1-A486G	chr10-27250288-A-G:+	0.1041	0.2769	chr10:27250192-27250386:+	UCEC	ENSG00000262412	ENSG00000262412.1	1002	43	No annotation	No common cancer
ENST00000608317.1-C651T	chr7-155004098-C-T:+	0.0952	0.2769	chr7:155004051-155004100:+	UCEC	PAXIP1-DT	ENSG00000273344.1	2256	5	No annotation	No common cancer
ENST00000453934.1-G411A	chr22-27050116-C-T:-	0.0951	0.277	chr22:27050016-27060140:-	UCEC	ENSG00000236858	ENSG00000236858.2	2383	16	TGCT;UCS (LncSpA)	No common cancer
ENST00000606664.1-G2159A	chr8-141436703-G-A:+	0.1217	0.277	chr8:141436606-141436746:+	UCEC	ENSG00000271959	ENSG00000271959.1	2961	51	No annotation	No common cancer
ENST00000356020.2-G927C	chr3-128573770-C-G:-	0.0951	0.2771	chr3:128573753-128573814:-	LUSC	LINC01565	ENSG00000198685.4	2697	74	LAML (LncSpA)	No common cancer
ENST00000579045.1-C512A	chr17-28247495-G-T:-	0.1216	0.2772	chr17:28247396-28247586:-	BRCA	ENSG00000266830	ENSG00000266830.1	1553	14	TGCT (LncSpA)	No common cancer
ENST00000663911.1-G886A	chr16-65311417-C-T:-	0.0949	0.2775	chr16:65285359-65311437:-	BLCA	LINC00922	ENSG00000261742.6	1833	55	LUAD;MESO;SARC (LncSpA)	No common cancer
ENST00000628855.1-G1349C	chr7-32761627-G-C:+	0.1214	0.2777	chr7:32761624-32761681:+	SKCM	LINC00997	ENSG00000281332.1	2646	26	KIRP (lncRNAfunc)	No common cancer
ENST00000418591.1-C2471T	chr2-216871462-G-A:-	0.0949	0.2778	chr2:216871448-216871497:-	UCEC	ENSG00000236295	ENSG00000236295.1	3135	3	No annotation	No common cancer
ENST00000560153.2-G569A	chr15-87578469-G-A:+	0.0949	0.2778	chr15:87578439-87578488:+	UCEC	LINC00052	ENSG00000259527.2	1966	21	BRCA (lncRNAfunc)-BRCA (LncSpA)	No common cancer
ENST00000531950.1-G273A	chr1-70355116-G-A:+	0.0948	0.278	chr1:70355099-70355148:+	BRCA	HHLA3	ENSG00000197568.15	541	22	No annotation	No common cancer
ENST00000445873.5-T491C	chr10-101090692-A-G:-	0.1036	0.278	chr10:101090680-101126986:-	UCEC	TLX1NB	ENSG00000236311.6	1862	44	LGG;THYM (LncSpA)	No common cancer
ENST00000465257.2-T285C	chr9-39371349-T-C:+	0.1036	0.2783	chr9:39371281-39371368:+	LUAD	FAM74A1	ENSG00000215112.6	623	28	KICH (LncSpA)	No common cancer
ENST00000673141.1-C1168A	chr1-156404480-G-T:-	0.1035	0.2784	chr1:156404464-156404522:-	BRCA	MIR9-1HG	ENSG00000125462.19	1395	35	No annotation	No common cancer
ENST00000440244.1-C369G	chr6-28861714-G-C:-	0.1211	0.2785	chr6:28861678-28861727:-	BRCA	LINC01623	ENSG00000225595.2	2458	37	LGG;PRAD (LncSpA)	No common cancer
ENST00000578492.5-C1925T	chr17-64754442-G-A:-	0.0946	0.2787	chr17:64754145-64754467:-	SARC;SKCM	ARHGAP27P1-BPTFP1-KPNA2P3	ENSG00000215769.8	2732	95	CHOL;KIRC;BLCA;KIRP;READ (lncRNAfunc)	No common cancer
ENST00000660831.1-T483C	chr20-60070712-T-C:+	0.0945	0.2789	chr20:60070686-60070735:+	OV	LINC02910	ENSG00000176659.10	2727	44	No annotation	No common cancer
ENST00000609661.5-G1098A	chr13-113921118-G-A:+	0.1032	0.2792	chr13:113921085-113921134:+	UCEC	LINC00452	ENSG00000229373.9	2896	15	KICH (LncSpA)	No common cancer
ENST00000431422.3-T602A	chr6-134437863-T-A:+	0.0944	0.2794	chr6:134437857-134464778:+	UCEC	LINC01010	ENSG00000236700.7	2523	8	LUSC (LncSpA)	No common cancer
ENST00000624459.2-G1956T	chr22-18493504-G-T:+	0.0944	0.2794	chr22:18493450-18493511:+	UCEC	FAM230A	ENSG00000277870.5	3186	25	No annotation	No common cancer
ENST00000332558.8-T813G	chr7-132727584-T-G:+	0.1031	0.2796	chr7:132727565-132727614:+	BRCA	FLJ40288	ENSG00000183470.9	1998	27	No annotation	No common cancer
ENST00000440244.1-C251A	chr6-28861832-G-T:-	0.1031	0.2796	chr6:28861826-28861876:-	UCEC	LINC01623	ENSG00000225595.2	2458	37	LGG;PRAD (LncSpA)	No common cancer
ENST00000531950.1-G262C	chr1-70355105-G-C:+	0.0942	0.2799	chr1:70355099-70355179:+	READ	HHLA3	ENSG00000197568.15	541	22	No annotation	No common cancer
ENST00000515342.4-G236C	chr4-5525482-G-C:+	0.0941	0.2801	chr4:5525450-5526218:+	HNSC	LINC01587	ENSG00000082929.8	576	15	KIRC;PCPG (lncRNAfunc)-KIRC;PCPG (LncSpA)	No common cancer
ENST00000501499.2-G450T	chr12-98486922-C-A:-	0.0907	0.2804	chr12:98486908-98486958:-	UCEC	LINC02453	ENSG00000245017.3	1828	7	LIHC (LncSpA)	No common cancer
ENST00000650364.1-C589T	chr14-98716361-C-T:+	0.1028	0.2805	chr14:98717103-98717153:+	UCEC	LINC02914	ENSG00000176605.9	1284	55	No annotation	No common cancer
ENST00000414287.5-A126G	chr22-49441187-T-C:-	0.1202	0.2806	chr22:49441129-49657440:-	UCEC	MIR3667HG	ENSG00000188511.13	2197	24	No annotation	No common cancer
ENST00000511821.1-G150A	chr5-17354182-G-A:+	0.094	0.2806	chr5:17354010-17354189:+	LIHC	ENSG00000248223	ENSG00000248223.1	867	59	No annotation	No common cancer
ENST00000379640.1-G210A	chr17-14779994-C-T:-	0.1025	0.2813	chr17:14779965-14780014:-	UCEC	ENSG00000205325	ENSG00000205325.4	2998	31	CESC;HNSC (LncSpA)	No common cancer
ENST00000375204.2-G308A	chr9-97276631-G-A:+	0.1024	0.2817	chr9:97250824-97276681:+	UCEC	SUGT1P4-STRA6LP	ENSG00000254876.5	3161	49	No annotation	No common cancer
ENST00000652112.1-A1414T	chr22-22319143-A-T:+	0.1022	0.2823	chr22:22319101-22319162:+	DLBC	ENSG00000286129	ENSG00000286129.1	2895	95	No annotation	No common cancer
ENST00000647681.1-C481A	chr5-2753315-C-A:+	0.1021	0.2824	chr5:2752687-2753352:+	STAD	C5orf38	ENSG00000186493.14	890	69	No annotation	No common cancer
ENST00000662817.1-C971A	chr9-62857997-G-T:-	0.0934	0.2824	chr9:62857989-62858038:-	UCEC	LERFS	ENSG00000234665.9	1969	58	No annotation	No common cancer
ENST00000686875.1-C148A	chr13-33524368-G-T:-	0.0901	0.2825	chr13:33524346-33676704:-	UCEC	ENSG00000230490	ENSG00000230490.4	1116	5	No annotation	No common cancer
ENST00000565046.1-G105C	chr6-28136953-G-C:+	0.1021	0.2825	chr6:28136940-28137049:+	CESC	ENSG00000261839	ENSG00000261839.1	2830	8	No annotation	No common cancer
ENST00000580790.1-C965T	chr10-73719297-G-A:-	0.0934	0.2825	chr10:73719269-73720556:-	UCEC	BMS1P4	ENSG00000271816.1	1913	51	LAML (LncSpA)	No common cancer
ENST00000445817.1-C1498T	chr1-227430562-C-T:+	0.0933	0.2827	chr1:227430474-227430573:+	HNSC	LINC01641	ENSG00000234277.3	1971	32	No annotation	No common cancer
ENST00000624527.3-G531T	chr6-2623832-C-A:-	0.0932	0.283	chr6:2623821-2623870:-	OV	LINC01600	ENSG00000164385.10	2450	72	No annotation	No common cancer
ENST00000644320.2-G829A	chr6-167683719-C-T:-	0.0931	0.2832	chr6:167683673-167683722:-	UCEC	LINC02487	ENSG00000203688.6	2802	3	HNSC;COAD;READ (lncRNAfunc)-ESCA (LncSpA)	No common cancer
ENST00000668205.1-C350T	chr11-4572253-G-A:-	0.0931	0.2833	chr11:4572226-4572275:-	SKCM	C11orf40	ENSG00000171987.3	654	40	No annotation	No common cancer
ENST00000624314.1-A1201T	chr8-127947523-T-A:-	0.1018	0.2834	chr8:127947513-127947562:-	BRCA	LINC02912	ENSG00000280055.2	2165	10	LAML (LncSpA)	No common cancer
ENST00000477984.1-G567A	chr6-33587646-C-T:-	0.1018	0.2836	chr6:33587577-33587744:-	SKCM	LINC00336	ENSG00000197251.4	2107	45	KICH (LncSpA)	No common cancer
ENST00000622750.1-G1883A	chr17-68135083-G-A:+	0.1017	0.2836	chr17:68135046-68135182:+	UCEC	ENSG00000277476	ENSG00000277476.1	2735	60	CHOL;KIRC;KIRP;LIHC (lncRNAfunc)	No common cancer
ENST00000399711.1-G303T	chrX-69204389-G-T:+	0.1016	0.2839	chrX:69201632-69204393:+	UCEC	LINC00269	ENSG00000215162.2	2173	8	PCPG (LncSpA)	No common cancer
ENST00000412102.5-G509T	chr21-41713594-C-A:-	0.1016	0.2839	chr21:41712994-41713619:-	UCEC	LINC00479	ENSG00000236384.7	2033	15	TGCT (LncSpA)	No common cancer
ENST00000655659.1-A298C	chr6-1101075-T-G:-	0.0929	0.2839	chr6:1100997-1101077:-	UCEC	LINC01622	ENSG00000286785.1	2213	3	No annotation	No common cancer
ENST00000564580.5-C1363G	chr16-29104077-C-G:+	0.0929	0.284	chr16:29102116-29104100:+	BLCA	RRN3P2	ENSG00000103472.10	2132	106	No annotation	No common cancer
ENST00000373171.2-A108G	chr6-40346044-T-C:-	0.1016	0.284	chr6:40346043-40346110:-	BRCA	LINC00951	ENSG00000204092.2	554	11	PCPG (lncRNAfunc)-PCPG (LncSpA)	No common cancer
ENST00000623100.2-G784C	chr13-112679405-G-C:+	0.1016	0.2841	chr13:112679379-112679428:+	UCEC	ATP11AUN	ENSG00000197595.4	2241	44	LUAD;UVM (LncSpA)	No common cancer
ENST00000596029.2-C148A	chr19-58599156-G-T:-	0.1016	0.2841	chr19:58599122-58599171:-	LAML;UCEC;GBM	ENSG00000269600	ENSG00000269600.2	1307	12	UCS (LncSpA)	No common cancer
ENST00000661992.1-C846A	chr20-23189806-C-A:+	0.1015	0.2844	chr20:23189783-23189833:+	LUAD	ENSG00000230387	ENSG00000230387.5	1348	1	LUSC (lncRNAfunc)-BLCA;LUSC (LncSpA)	No common cancer
ENST00000483544.1-T535A	chr12-24583634-A-T:-	0.1014	0.2847	chr12:24583627-24583689:-	LGG	LINC00477	ENSG00000197503.4	1710	106	DLBC;LAML (LncSpA)	No common cancer
ENST00000426869.3-G422A	chr17-22299633-G-A:+	0.1013	0.2848	chr17:22299561-22299634:+	UCEC	FAM27E5	ENSG00000178130.9	682	96	No annotation	No common cancer
ENST00000427035.1-C115G	chr10-79003689-G-C:-	0.1013	0.2848	chr10:79003623-79003690:-	CESC	ENSG00000229569	ENSG00000229569.1	2018	3	LAML (LncSpA)	No common cancer
ENST00000665759.2-C280T	chr19-36775467-C-T:+	0.0923	0.2859	chr19:36775438-36775487:+	CESC	ENSG00000267260	ENSG00000267260.3	1891	12	UCS (LncSpA)	No common cancer
ENST00000326539.6-C1059G	chr20-4732556-G-C:-	0.0923	0.286	chr20:4732474-4732556:-	SARC	PRNT	ENSG00000180259.10	2333	37	No annotation	No common cancer
ENST00000441418.2-C837T	chr11-2871849-C-T:+	0.118	0.2864	chr11:2870808-2871853:+	UCEC	KCNQ1DN	ENSG00000237941.2	1093	5	DLBC;GBM;LGG (LncSpA)	No common cancer
ENST00000527434.1-C282A	chr16-24351-C-A:+	0.1179	0.2866	chr16:24328-24377:+	UCEC	WASIR2	ENSG00000231439.4	1054	22	No annotation	No common cancer
ENST00000649986.1-T448C	chr15-96784244-T-C:+	0.1006	0.287	chr15:96784201-96784256:+	READ	SPATA8	ENSG00000185594.7	1083	110	No annotation	No common cancer
ENST00000409786.1-C847T	chr2-170713721-G-A:-	0.1177	0.287	chr2:170713644-170713733:-	UCEC	LINC01124	ENSG00000222033.1	2117	18	COAD;LIHC;READ (lncRNAfunc)-LIHC (LncSpA)	No common cancer
ENST00000437330.1-G460A	chr2-131829903-C-T:-	0.1394	0.2872	chr2:131829894-131829996:-	CESC	ENSG00000229203	ENSG00000229203.1	562	1	CHOL (LncSpA)	No common cancer
ENST00000648819.1-G894A	chr2-87049743-C-T:-	0.0919	0.2872	chr2:87049700-87049749:-	HNSC	ANAPC1P2	ENSG00000285793.1	2217	39	No annotation	No common cancer
ENST00000453498.1-C1534T	chr13-24597500-C-T:+	0.0919	0.2873	chr13:24597471-24597520:+	GBM	ENSG00000243008	ENSG00000243008.2	1710	79	PCPG;TGCT (LncSpA)	No common cancer
ENST00000565965.1-G234A	chr16-90167992-C-T:-	0.1004	0.2877	chr16:90126085-90168036:-	UCEC	ENSG00000261172	ENSG00000261172.1	589	1	LAML (LncSpA)	No common cancer
ENST00000564580.5-C1337G	chr16-29102116-C-G:+	0.0917	0.2878	chr16:29102109-29104146:+	BLCA	RRN3P2	ENSG00000103472.10	2132	106	No annotation	No common cancer
ENST00000578387.1-T1314C	chr4-183097886-A-G:-	0.1174	0.2878	chr4:183097880-183097951:-	UCEC	WWC2-AS2	ENSG00000251359.4	2183	17	No annotation	No common cancer
ENST00000650204.1-C1316G	chr7-97966971-G-C:-	0.1002	0.2881	chr7:97966965-97969094:-	HNSC	ENSG00000285725	ENSG00000285725.1	1910	20	No annotation	No common cancer
ENST00000495520.5-C607T	chr6-167787399-G-A:-	0.1002	0.2882	chr6:167787330-167787436:-	COAD	LINC01558	ENSG00000146521.11	1652	16	No annotation	No common cancer
ENST00000580790.1-C440T	chr10-73726029-G-A:-	0.0916	0.2882	chr10:73725995-73727296:-	UCEC	BMS1P4	ENSG00000271816.1	1913	51	LAML (LncSpA)	No common cancer
ENST00000507870.1-C453G	chr4-177960840-C-G:+	0.0915	0.2885	chr4:177960792-177960841:+	COAD	LINC01098	ENSG00000231171.4	1034	69	No annotation	No common cancer
ENST00000622750.1-C1652T	chr17-68134852-C-T:+	0.1172	0.2885	chr17:68134823-68134879:+	STAD	ENSG00000277476	ENSG00000277476.1	2735	60	CHOL;KIRC;KIRP;LIHC (lncRNAfunc)	No common cancer
ENST00000367207.7-C806T	chr1-204037087-G-A:-	0.1001	0.2886	chr1:204037050-204037099:-	SKCM	LINC00303	ENSG00000176754.13	1891	58	No annotation	No common cancer
ENST00000448744.5-A357G	chr6-108760336-A-G:+	0.1001	0.2887	chr6:108760315-108760364:+	UCEC	LINC00222	ENSG00000203801.8	1751	9	No annotation	No common cancer
ENST00000305709.5-G476A	chr9-62898039-G-A:+	0.117	0.2888	chr9:62897998-62898047:+	UCEC	ENSG00000170161	ENSG00000170161.7	2541	26	No annotation	No common cancer
ENST00000375640.7-C705G	chr6-31837306-C-G:+	0.0914	0.2888	chr6:31837262-31837382:+	LUAD	SNHG32	ENSG00000204387.14	1053	19	No annotation	No common cancer
ENST00000652112.1-T615C	chr22-22307197-T-C:+	0.0914	0.2888	chr22:22307169-22307218:+	STAD	ENSG00000286129	ENSG00000286129.1	2895	95	No annotation	No common cancer
ENST00000382045.3-C243A	chr2-6736706-G-T:-	0.117	0.2889	chr2:6736679-6770169:-	THYM	LINC00487	ENSG00000205837.7	2131	8	DLBC (LncSpA)	No common cancer
ENST00000320372.9-A421G	chr22-23471115-T-C:-	0.0913	0.2893	chr22:23471090-23471147:-	UCEC	FAM230I	ENSG00000178248.11	1578	19	No annotation	No common cancer
ENST00000662817.1-G530A	chr9-62897558-C-T:-	0.1169	0.2893	chr9:62897459-62897654:-	COAD	LERFS	ENSG00000234665.9	1969	58	No annotation	No common cancer
ENST00000652112.1-G1226T	chr22-22318955-G-T:+	0.0998	0.2894	chr22:22318927-22319021:+	UCEC	ENSG00000286129	ENSG00000286129.1	2895	95	No annotation	No common cancer
ENST00000606664.1-A278T	chr8-141434822-A-T:+	0.1167	0.2897	chr8:141434764-141434850:+	LUSC	ENSG00000271959	ENSG00000271959.1	2961	51	No annotation	No common cancer
ENST00000375640.7-T694G	chr6-31837295-T-G:+	0.0911	0.2898	chr6:31837242-31837395:+	UCEC	SNHG32	ENSG00000204387.14	1053	19	No annotation	No common cancer
ENST00000649986.1-C505T	chr15-96785037-C-T:+	0.0997	0.2899	chr15:96785024-96785073:+	BRCA	SPATA8	ENSG00000185594.7	1083	110	No annotation	No common cancer
ENST00000623673.1-C833A	chr5-442328-G-T:-	0.0996	0.2899	chr5:442311-442426:-	UCEC	EXOC3-AS1	ENSG00000221990.5	1663	38	No annotation	No common cancer
ENST00000441418.2-G760C	chr11-2870792-G-C:+	0.1166	0.2899	chr11:2870751-2870800:+	UCEC	KCNQ1DN	ENSG00000237941.2	1093	5	DLBC;GBM;LGG (LncSpA)	No common cancer
ENST00000606978.5-G573T	chr2-65691899-G-T:+	0.0911	0.29	chr2:65691876-65691943:+	UCEC	ENSG00000204929	ENSG00000204929.13	1117	10	No annotation	No common cancer
ENST00000445873.5-C1226T	chr10-101089957-G-A:-	0.1166	0.29	chr10:101089925-101089974:-	SKCM	TLX1NB	ENSG00000236311.6	1862	44	LGG;THYM (LncSpA)	No common cancer
ENST00000624527.3-C575T	chr6-2623788-G-A:-	0.0995	0.2903	chr6:2623740-2623791:-	SKCM	LINC01600	ENSG00000164385.10	2450	72	No annotation	No common cancer
ENST00000625168.1-A215C	chr10-45000674-T-G:-	0.091	0.2903	chr10:45000672-45000741:-	COAD	ZNF22-AS1	ENSG00000165511.6	3078	24	GBM;CHOL (lncRNAfunc)	No common cancer
ENST00000653129.1-A435C	chr21-16071242-A-C:+	0.0995	0.2903	chr21:16071227-16071319:+	GBM	MIR99AHG	ENSG00000215386.14	2116	33	No annotation	No common cancer
ENST00000648232.1-T279C	chr15-30196087-T-C:+	0.0995	0.2903	chr15:30196041-30199302:+	UCEC	LINC02249	ENSG00000225930.4	1148	6	LAML;TGCT (LncSpA)	No common cancer
ENST00000647681.1-T326C	chr5-2752630-T-C:+	0.1164	0.2906	chr5:2752388-2752648:+	STAD	C5orf38	ENSG00000186493.14	890	69	No annotation	No common cancer
ENST00000453498.1-C1458T	chr13-24597424-C-T:+	0.0908	0.2907	chr13:24597405-24597465:+	CESC	ENSG00000243008	ENSG00000243008.2	1710	79	PCPG;TGCT (LncSpA)	No common cancer
ENST00000669090.1-G678A	chr20-26081291-G-A:+	0.0994	0.2908	chr20:26081247-26081296:+	COAD	FAM182A	ENSG00000125804.14	848	9	No annotation	No common cancer
ENST00000653129.1-A518C	chr21-16071325-A-C:+	0.0993	0.2909	chr21:16071281-16071330:+	UCEC	MIR99AHG	ENSG00000215386.14	2116	33	No annotation	No common cancer
ENST00000438293.1-C721A	chr1-111996495-C-A:+	0.0908	0.291	chr1:111996466-111996578:+	UCEC	LINC01750	ENSG00000231437.3	3068	10	No annotation	No common cancer
ENST00000569242.1-C1978T	chr16-35389761-C-T:+	0.0905	0.2917	chr16:35389726-35389775:+	STAD	LINC01566	ENSG00000259841.6	2801	18	No annotation	No common cancer
ENST00000426869.3-G115T	chr17-22298805-G-T:+	0.1159	0.2918	chr17:22298779-22298828:+	LUSC	FAM27E5	ENSG00000178130.9	682	96	No annotation	No common cancer
ENST00000624458.1-G1167A	chr15-92500535-G-A:+	0.099	0.2919	chr15:92500528-92500635:+	HNSC	C15orf32	ENSG00000183643.4	1749	64	PCPG (LncSpA)	No common cancer
ENST00000498297.2-C993T	chr3-128861618-G-A:-	0.099	0.292	chr3:128861612-128861718:-	COAD	ENSG00000231305	ENSG00000231305.4	1991	27	No annotation	No common cancer
ENST00000332012.6-C431G	chr17-81305670-G-C:-	0.1158	0.2922	chr17:81305344-81305696:-	LUSC	LINC00482	ENSG00000185168.6	2027	35	CHOL;KICH;BLCA;LUAD;LIHC (lncRNAfunc)	No common cancer
ENST00000674356.1-C102T	chr3-133929711-G-A:-	0.0989	0.2922	chr3:133929666-133929715:-	UCEC	C3orf36	ENSG00000288547.3	1668	87	No annotation	No common cancer
ENST00000379677.2-G182A	chr2-27708464-C-T:-	0.0903	0.2924	chr2:27708451-27715588:-	UCEC	LINC01460	ENSG00000205334.3	2860	25	OV (LncSpA)	No common cancer
ENST00000445817.1-T1469C	chr1-227430533-T-C:+	0.0988	0.2925	chr1:227430436-227430540:+	UCEC	LINC01641	ENSG00000234277.3	1971	32	No annotation	No common cancer
ENST00000651627.1-A558C	chr3-167895971-T-G:-	0.0902	0.2928	chr3:167895937-167895986:-	UCEC	ENSG00000244706	ENSG00000244706.4	1370	2	LAML (LncSpA)	No common cancer
ENST00000498297.2-T552G	chr3-128865418-A-C:-	0.0986	0.2931	chr3:128865407-128867823:-	KIRC	ENSG00000231305	ENSG00000231305.4	1991	27	No annotation	No common cancer
ENST00000325811.1-T440A	chr13-74414845-A-T:-	0.0901	0.2933	chr13:74414807-74414862:-	ESCA	ENSG00000177596	ENSG00000177596.1	2328	6	No annotation	No common cancer
ENST00000648819.1-C699A	chr2-87052948-G-T:-	0.0899	0.2939	chr2:87052914-87052963:-	GBM	ANAPC1P2	ENSG00000285793.1	2217	39	No annotation	No common cancer
ENST00000445873.5-A541G	chr10-101090642-T-C:-	0.0982	0.2944	chr10:101090605-101090654:-	UCEC	TLX1NB	ENSG00000236311.6	1862	44	LGG;THYM (LncSpA)	No common cancer
ENST00000625107.1-T2641C	chr15-39254408-T-C:+	0.0866	0.2945	chr15:39254382-39254431:+	COAD	LINC02915	ENSG00000175746.7	3078	115	BRCA;LUAD (LncSpA)	No common cancer
ENST00000655125.1-A807C	chr6-10429881-T-G:-	0.0897	0.2945	chr6:10429862-10429911:-	LUAD	LINC00518	ENSG00000183674.12	1433	39	No annotation	No common cancer
ENST00000668205.1-C526G	chr11-4571551-G-C:-	0.0896	0.2947	chr11:4571596-4572171:-	KIRP	C11orf40	ENSG00000171987.3	654	40	No annotation	No common cancer
ENST00000623772.1-G885T	chr17-61412635-G-T:+	0.136	0.2947	chr17:61412587-61412636:+	STAD	LINC02875	ENSG00000187013.4	1530	30	BLCA (lncRNAfunc)	No common cancer
ENST00000564580.5-G1433A	chr16-29104147-G-A:+	0.0895	0.2951	chr16:29104132-29113071:+	KIRP	RRN3P2	ENSG00000103472.10	2132	106	No annotation	No common cancer
ENST00000507444.1-C103T	chr5-6337190-G-A:-	0.098	0.2951	chr5:6312675-6337203:-	COAD	LINC02145	ENSG00000250490.1	2419	52	No annotation	No common cancer
ENST00000620266.1-G1015T	chr17-68127680-G-T:+	0.0895	0.2951	chr17:68127656-68127742:+	READ	ENSG00000278730	ENSG00000278730.1	2921	81	No annotation	No common cancer
ENST00000538094.2-C879T	chr12-9058801-G-A:-	0.0979	0.2952	chr12:9058794-9058853:-	UCEC	LINC00612	ENSG00000214851.5	2210	7	LAML (LncSpA)	No common cancer
ENST00000501499.2-C335T	chr12-98487037-G-A:-	0.0863	0.2955	chr12:98486992-98487041:-	UCEC	LINC02453	ENSG00000245017.3	1828	7	LIHC (LncSpA)	No common cancer
ENST00000668698.1-G560T	chr9-13408324-C-A:-	0.0893	0.2958	chr9:13408288-13408337:-	UCEC	LINC01235	ENSG00000270547.6	1363	10	GBM;THCA;KIRC;BRCA (lncRNAfunc)-KIRC (LncSpA)	No common cancer
ENST00000447651.1-G1408A	chrX-40010899-G-A:+	0.0977	0.2959	chrX:40010863-40010917:+	UCEC	ENSG00000223486	ENSG00000223486.1	2691	1	No annotation	No common cancer
ENST00000647681.1-C502T	chr5-2753336-C-T:+	0.1143	0.296	chr5:2752709-2755030:+	SKCM	C5orf38	ENSG00000186493.14	890	69	No annotation	No common cancer
ENST00000669519.1-G506A	chr8-143049218-G-A:+	0.0976	0.2962	chr8:143044806-143049246:+	HNSC	LINC02904	ENSG00000177335.12	1365	43	No annotation	No common cancer
ENST00000649867.1-G228A	chr11-130393516-G-A:+	0.0975	0.2966	chr11:130393511-130393560:+	UCEC	ZBTB44-DT	ENSG00000175773.14	824	7	No annotation	No common cancer
ENST00000664035.1-C304T	chr19-16034705-C-T:+	0.0859	0.2968	chr19:16034704-16034768:+	CESC	LINC00905	ENSG00000167459.17	1685	26	No annotation	No common cancer
ENST00000650204.1-C512T	chr7-97969802-G-A:-	0.0801	0.2969	chr7:97969777-97969826:-	SKCM	ENSG00000285725	ENSG00000285725.1	1910	20	No annotation	No common cancer
ENST00000624914.4-C814T	chr20-62565009-C-T:+	0.1139	0.2971	chr20:62553639-62565041:+	COAD	MIR1-1HG	ENSG00000174407.14	1229	36	No annotation	No common cancer
ENST00000653206.1-G590C	chr2-41892748-G-C:+	0.0973	0.2971	chr2:41892666-41892829:+	UCEC	LINC01913	ENSG00000214691.9	1892	8	PAAD;STAD (LncSpA)	No common cancer
ENST00000454482.2-G1258A	chr21-37221350-G-A:+	0.1139	0.2971	chr21:37221346-37221395:+	LUSC	DSCR9	ENSG00000230366.9	1644	42	No annotation	No common cancer
ENST00000438293.1-G409A	chr1-111990944-G-A:+	0.1349	0.2972	chr1:111990934-111990997:+	CESC	LINC01750	ENSG00000231437.3	3068	10	No annotation	No common cancer
ENST00000421003.5-A805T	chr1-246776817-A-T:+	0.0888	0.2976	chr1:246776721-246776827:+	COAD	LINC01341	ENSG00000227953.7	2600	42	BLCA;PRAD (lncRNAfunc)-LAML;THYM (LncSpA)	No common cancer
ENST00000367207.7-C738T	chr1-204037155-G-A:-	0.0971	0.2977	chr1:204037111-204037164:-	UCEC	LINC00303	ENSG00000176754.13	1891	58	No annotation	No common cancer
ENST00000664035.1-G415A	chr19-16034816-G-A:+	0.0856	0.2978	chr19:16034725-16034853:+	UCEC	LINC00905	ENSG00000167459.17	1685	26	No annotation	No common cancer
ENST00000624935.3-G459A	chr2-88811432-C-T:-	0.0887	0.2979	chr2:88811366-88811505:-	UCEC	ENSG00000240040	ENSG00000240040.6	705	35	DLBC (LncSpA)	No common cancer
ENST00000436123.1-G2110A	chr3-24097123-C-T:-	0.0887	0.298	chr3:24097043-24097141:-	LUAD	LINC00691	ENSG00000224074.3	2964	19	No annotation	No common cancer
ENST00000316786.1-G477C	chr9-129322237-G-C:+	0.1135	0.2981	chr9:129322180-129322246:+	BLCA	LINC02913	ENSG00000179082.3	3145	33	No annotation	No common cancer
ENST00000569242.1-C2059A	chr16-35389842-C-A:+	0.0886	0.2983	chr16:35389815-35389864:+	COAD	LINC01566	ENSG00000259841.6	2801	18	No annotation	No common cancer
ENST00000623103.1-C603A	chr9-135344401-C-A:+	0.0968	0.2987	chr9:135344378-135344428:+	UCEC	LINC02907	ENSG00000178243.4	1924	25	No annotation	No common cancer
ENST00000621462.4-G523A	chr22-24644772-G-A:+	0.0967	0.299	chr22:24644741-24644790:+	CESC	BCRP3	ENSG00000215481.9	1021	33	KIRP;TGCT (LncSpA)	No common cancer
ENST00000666203.1-G356T	chr7-63349254-G-T:+	0.1132	0.2992	chr7:63349240-63349339:+	UCEC	ENSG00000230000	ENSG00000230000.3	826	33	No annotation	No common cancer
ENST00000624914.4-G1004A	chr20-62570542-G-A:+	0.0966	0.2993	chr20:62570530-62570584:+	KIRC	MIR1-1HG	ENSG00000174407.14	1229	36	No annotation	No common cancer
ENST00000445873.5-G1370A	chr10-101089813-C-T:-	0.1131	0.2993	chr10:101089806-101089901:-	SKCM	TLX1NB	ENSG00000236311.6	1862	44	LGG;THYM (LncSpA)	No common cancer
ENST00000602344.1-T281G	chr11-65498125-A-C:-	0.0882	0.2996	chr11:65498124-65498180:-	UCS	ENSG00000270117	ENSG00000270117.1	396	9	No annotation	No common cancer
ENST00000441052.1-G1627T	chr7-44041343-G-T:+	0.0965	0.2998	chr7:44041271-44041374:+	UCEC	LINC00957	ENSG00000235314.1	2590	30	GBM;CHOL;KICH;PCPG;STAD (lncRNAfunc)-KICH;PCPG (LncSpA)	No common cancer
ENST00000659148.1-C186A	chr20-38447489-C-A:+	0.0963	0.3004	chr20:38447483-38447532:+	UCEC	SNHG11	ENSG00000174365.21	1073	17	No annotation	No common cancer
ENST00000440244.1-G186T	chr6-28861897-C-A:-	0.0961	0.3009	chr6:28861887-28861945:-	LUAD	LINC01623	ENSG00000225595.2	2458	37	LGG;PRAD (LncSpA)	No common cancer
ENST00000465257.2-G468A	chr9-39371532-G-A:+	0.0876	0.3016	chr9:39371452-39371536:+	GBM	FAM74A1	ENSG00000215112.6	623	28	KICH (LncSpA)	No common cancer
ENST00000658738.1-G934T	chr2-45189170-C-A:-	0.0876	0.3018	chr2:45168872-45189171:-	UCEC	LINC01121	ENSG00000205054.9	1502	5	SARC;UCS (LncSpA)	No common cancer
ENST00000487264.5-G146A	chr19-58586156-G-A:+	0.1122	0.3018	chr19:58575549-58586164:+	UCEC	ENSG00000286104	ENSG00000286104.1	1308	36	No annotation	No common cancer
ENST00000648264.1-C528T	chr7-44034094-G-A:-	0.1122	0.3019	chr7:44034031-44034094:-	SKCM	ENSG00000285596	ENSG00000285596.1	2698	40	No annotation	No common cancer
ENST00000436967.4-G230A	chr2-15701323-G-A:+	0.0875	0.3021	chr2:15701235-15701341:+	UCEC	LINC01804	ENSG00000231031.6	431	9	LUAD;OV (LncSpA)	No common cancer
ENST00000301683.7-G532A	chr17-42879660-C-T:-	0.112	0.3023	chr17:42879655-42879705:-	UCEC	LINC00671	ENSG00000213373.7	1958	14	KICH;KIRP (lncRNAfunc)-KIRC;KIRP (LncSpA)	No common cancer
ENST00000453934.1-C270T	chr22-27060249-G-A:-	0.0956	0.3025	chr22:27060220-27060269:-	UCEC	ENSG00000236858	ENSG00000236858.2	2383	16	TGCT;UCS (LncSpA)	No common cancer
ENST00000656700.1-G1528A	chr16-86337397-C-T:-	0.1119	0.3026	chr16:86333894-86337400:-	UCEC	LINC00917	ENSG00000168367.11	2705	12	No annotation	No common cancer
ENST00000399093.2-G149C	chr17-19093498-G-C:+	0.0956	0.3026	chr17:19093467-19093516:+	CESC	ENSG00000228157	ENSG00000228157.4	556	1	UVM (LncSpA)	No common cancer
ENST00000356020.2-C1303T	chr3-128573394-G-A:-	0.0955	0.3029	chr3:128573341-128573474:-	SKCM	LINC01565	ENSG00000198685.4	2697	74	LAML (LncSpA)	No common cancer
ENST00000381493.2-G421A	chr7-36084660-G-A:+	0.0955	0.3029	chr7:36084616-36084665:+	SARC	ENSG00000205745	ENSG00000205745.2	1497	3	No annotation	No common cancer
ENST00000621462.4-G487T	chr22-24633440-G-T:+	0.1118	0.3029	chr22:24633413-24644765:+	UCEC	BCRP3	ENSG00000215481.9	1021	33	KIRP;TGCT (LncSpA)	No common cancer
ENST00000656700.1-G1514A	chr16-86337411-C-T:-	0.1117	0.3031	chr16:86333877-86337415:-	ESCA	LINC00917	ENSG00000168367.11	2705	12	No annotation	No common cancer
ENST00000356020.2-C934T	chr3-128573763-G-A:-	0.0872	0.3031	chr3:128573676-128573770:-	BRCA	LINC01565	ENSG00000198685.4	2697	74	LAML (LncSpA)	No common cancer
ENST00000453498.1-A1276T	chr13-24597133-A-T:+	0.0784	0.3032	chr13:24597106-24597155:+	CESC	ENSG00000243008	ENSG00000243008.2	1710	79	PCPG;TGCT (LncSpA)	No common cancer
ENST00000578492.5-C1803T	chr17-64754564-G-A:-	0.0954	0.3034	chr17:64754551-64754600:-	COAD	ARHGAP27P1-BPTFP1-KPNA2P3	ENSG00000215769.8	2732	95	CHOL;KIRC;BLCA;KIRP;READ (lncRNAfunc)	No common cancer
ENST00000574842.1-G784T	chr10-27250586-G-T:+	0.0953	0.3036	chr10:27250588-27250670:+	LUSC	ENSG00000262412	ENSG00000262412.1	1002	43	No annotation	No common cancer
ENST00000326539.6-T1214G	chr20-4732401-A-C:-	0.0869	0.304	chr20:4732382-4732431:-	UCEC	PRNT	ENSG00000180259.10	2333	37	No annotation	No common cancer
ENST00000367207.7-T403G	chr1-204037490-A-C:-	0.1114	0.3041	chr1:204037393-204037498:-	UCEC	LINC00303	ENSG00000176754.13	1891	58	No annotation	No common cancer
ENST00000445551.1-C164A	chr1-47434478-G-T:-	0.1113	0.3042	chr1:47434378-47434481:-	UCEC	FOXD2-AS1	ENSG00000237424.1	2509	1	GBM;CHOL;KIRC;BLCA;CESC;HNSC;KIRP;LUSC;LUAD;LIHC;STAD (lncRNAfunc)	No common cancer
ENST00000340510.8-C2562T	chr7-39792605-C-T:+	0.1112	0.3044	chr7:39792558-39792610:+	UCEC	LINC00265	ENSG00000188185.13	3049	25	No annotation	No common cancer
ENST00000408988.2-C264G	chr7-47659001-C-G:+	0.095	0.3046	chr7:47658954-47659004:+	CESC	LINC02902	ENSG00000221845.4	2911	35	No annotation	No common cancer
ENST00000649986.1-C649G	chr15-96785181-C-G:+	0.0867	0.3048	chr15:96785131-96785254:+	LUSC	SPATA8	ENSG00000185594.7	1083	110	No annotation	No common cancer
ENST00000408887.3-C662A	chr12-62603029-G-T:-	0.1111	0.3048	chr12:62602991-62603040:-	SKCM	LINC01465	ENSG00000221949.6	1940	17	No annotation	No common cancer
ENST00000584546.5-C557T	chr18-27337174-G-A:-	0.0866	0.3049	chr18:27337139-27338607:-	UCEC	ENSG00000264151	ENSG00000264151.6	1352	7	OV (LncSpA)	No common cancer
ENST00000623100.2-C661A	chr13-112679282-C-A:+	0.0865	0.3053	chr13:112679262-112679382:+	UCEC	ATP11AUN	ENSG00000197595.4	2241	44	LUAD;UVM (LncSpA)	No common cancer
ENST00000432994.2-C1263T	chr12-3323602-C-T:+	0.0944	0.3064	chr12:3323594-3323651:+	READ	LINC02827	ENSG00000236908.2	3004	8	No annotation	No common cancer
ENST00000656971.1-C277G	chr9-88647597-G-C:-	0.0862	0.3065	chr9:88647583-88647632:-	KIRC	LINC02843	ENSG00000228189.5	1383	49	HNSC;OV (LncSpA)	No common cancer
ENST00000606664.1-C1483T	chr8-141436027-C-T:+	0.1105	0.3065	chr8:141436023-141436115:+	LIHC	ENSG00000271959	ENSG00000271959.1	2961	51	No annotation	No common cancer
ENST00000608216.5-T727A	chr17-18519592-A-T:-	0.0944	0.3065	chr17:18519592-18519666:-	KIRP	FAM106A	ENSG00000273018.7	929	13	LAML (LncSpA)	No common cancer
ENST00000592347.5-C332T	chr19-28724303-G-A:-	0.0861	0.3067	chr19:28724298-28724847:-	LUSC	ENSG00000283403	ENSG00000283403.1	3113	16	No annotation	No common cancer
ENST00000663636.1-G1036T	chr2-7924215-C-A:-	0.0943	0.3069	chr2:7924182-7924236:-	UCEC	LINC00298	ENSG00000235665.6	1637	11	ACC;GBM;LGG (LncSpA)	No common cancer
ENST00000408988.2-G674A	chr7-47659411-G-A:+	0.0942	0.3071	chr7:47659313-47659511:+	UCEC	LINC02902	ENSG00000221845.4	2911	35	No annotation	No common cancer
ENST00000592347.5-C483T	chr19-28722729-G-A:-	0.0941	0.3075	chr19:28722717-28722779:-	UCEC	ENSG00000283403	ENSG00000283403.1	3113	16	No annotation	No common cancer
ENST00000426869.3-G229A	chr17-22298919-G-A:+	0.11	0.3079	chr17:22298881-22298941:+	HNSC;UCEC	FAM27E5	ENSG00000178130.9	682	96	No annotation	No common cancer
ENST00000379640.1-C177A	chr17-14780027-G-T:-	0.094	0.3079	chr17:14780024-14780073:-	KIRP	ENSG00000205325	ENSG00000205325.4	2998	31	CESC;HNSC (LncSpA)	No common cancer
ENST00000622750.1-G1416T	chr17-68134616-G-T:+	0.0938	0.3083	chr17:68134565-68134618:+	UCEC	ENSG00000277476	ENSG00000277476.1	2735	60	CHOL;KIRC;KIRP;LIHC (lncRNAfunc)	No common cancer
ENST00000621462.4-C609T	chr22-24645694-C-T:+	0.0938	0.3085	chr22:24645681-24645730:+	LUAD	BCRP3	ENSG00000215481.9	1021	33	KIRP;TGCT (LncSpA)	No common cancer
ENST00000451810.3-G530A	chr6-40379319-G-A:+	0.0937	0.3086	chr6:40379315-40379377:+	UCEC	TDRG1	ENSG00000204091.8	1098	14	No annotation	No common cancer
ENST00000446136.1-C876T	chr1-874438-G-A:-	0.0856	0.3086	chr1:874387-874442:-	UCEC	FAM41C	ENSG00000230368.2	1807	35	OV;THYM (LncSpA)	No common cancer
ENST00000577863.2-T312C	chr17-12590453-T-C:+	0.0855	0.3088	chr17:12584637-12590553:+	UCEC	LINC00670	ENSG00000179136.7	1260	10	SARC (LncSpA)	No common cancer
ENST00000628855.1-C1287T	chr7-32761565-C-T:+	0.0937	0.3089	chr7:32761538-32761588:+	LUAD;UCEC	LINC00997	ENSG00000281332.1	2646	26	KIRP (lncRNAfunc)	No common cancer
ENST00000652112.1-A819T	chr22-22308793-A-T:+	0.0825	0.3089	chr22:22308749-22308799:+	UCEC	ENSG00000286129	ENSG00000286129.1	2895	95	No annotation	No common cancer
ENST00000507870.1-C436A	chr4-177960823-C-A:+	0.0855	0.309	chr4:177960792-177960841:+	UCEC	LINC01098	ENSG00000231171.4	1034	69	No annotation	No common cancer
ENST00000622750.1-G2098T	chr17-68135298-G-T:+	0.1095	0.3093	chr17:68135200-68135320:+	LUAD	ENSG00000277476	ENSG00000277476.1	2735	60	CHOL;KIRC;KIRP;LIHC (lncRNAfunc)	No common cancer
ENST00000434390.1-G349T	chr22-18191212-C-A:-	0.0934	0.3099	chr22:18188650-18196163:-	UCEC	FAM230D	ENSG00000187979.4	1859	7	No annotation	No common cancer
ENST00000445817.1-G1634T	chr1-227430698-G-T:+	0.0852	0.3099	chr1:227430696-227430778:+	UCEC	LINC01641	ENSG00000234277.3	1971	32	No annotation	No common cancer
ENST00000375640.7-C309A	chr6-31834916-C-A:+	0.0933	0.31	chr6:31834819-31834940:+	UCEC	SNHG32	ENSG00000204387.14	1053	19	No annotation	No common cancer
ENST00000426869.3-G188A	chr17-22298878-G-A:+	0.1092	0.3101	chr17:22298857-22298922:+	SKCM	FAM27E5	ENSG00000178130.9	682	96	No annotation	No common cancer
ENST00000624527.3-A753T	chr6-2623610-T-A:-	0.1091	0.3105	chr6:2623576-2623625:-	LUSC	LINC01600	ENSG00000164385.10	2450	72	No annotation	No common cancer
ENST00000665759.2-G258A	chr19-36775445-G-A:+	0.085	0.3107	chr19:36775438-36775487:+	SARC	ENSG00000267260	ENSG00000267260.3	1891	12	UCS (LncSpA)	No common cancer
ENST00000624935.3-C371A	chr2-88811520-G-T:-	0.085	0.3108	chr2:88811501-88811550:-	STAD	ENSG00000240040	ENSG00000240040.6	705	35	DLBC (LncSpA)	No common cancer
ENST00000625107.1-G935T	chr15-39252702-G-T:+	0.085	0.3109	chr15:39252696-39252745:+	UCEC	LINC02915	ENSG00000175746.7	3078	115	BRCA;LUAD (LncSpA)	No common cancer
ENST00000531950.1-G222A	chr1-70355065-G-A:+	0.0849	0.3109	chr1:70355048-70355097:+	SKCM	HHLA3	ENSG00000197568.15	541	22	No annotation	No common cancer
ENST00000606978.5-T609C	chr2-65691935-T-C:+	0.0849	0.311	chr2:65691896-65691945:+	SARC	ENSG00000204929	ENSG00000204929.13	1117	10	No annotation	No common cancer
ENST00000579045.1-C513A	chr17-28247494-G-T:-	0.1089	0.311	chr17:28247476-28247525:-	LUAD	ENSG00000266830	ENSG00000266830.1	1553	14	TGCT (LncSpA)	No common cancer
ENST00000408988.2-G105A	chr7-47655348-G-A:+	0.0929	0.3112	chr7:47655326-47658937:+	STAD	LINC02902	ENSG00000221845.4	2911	35	No annotation	No common cancer
ENST00000430078.1-C337T	chr6-159588833-G-A:-	0.0849	0.3112	chr6:159588831-159588880:-	SARC	ENSG00000237927	ENSG00000237927.1	2002	10	No annotation	No common cancer
ENST00000507444.1-C319G	chr5-6312541-G-C:-	0.0928	0.3116	chr5:6312520-6312569:-	OV	LINC02145	ENSG00000250490.1	2419	52	No annotation	No common cancer
ENST00000624459.2-G1882A	chr22-18493430-G-A:+	0.0847	0.3119	chr22:18493342-18493495:+	UCEC	FAM230A	ENSG00000277870.5	3186	25	No annotation	No common cancer
ENST00000421003.5-C800A	chr1-246776812-C-A:+	0.0846	0.312	chr1:246776712-246776908:+	CESC	LINC01341	ENSG00000227953.7	2600	42	BLCA;PRAD (lncRNAfunc)-LAML;THYM (LncSpA)	No common cancer
ENST00000588717.1-G402T	chr19-36775507-C-A:-	0.0926	0.3124	chr19:36775493-36775543:-	UCEC	ENSG00000267353	ENSG00000267353.1	2197	7	LAML (LncSpA)	No common cancer
ENST00000661466.1-C550T	chr22-22632408-G-A:-	0.1084	0.3126	chr22:22632308-22632506:-	UCEC	ENSG00000286941	ENSG00000286941.1	2412	16	No annotation	No common cancer
ENST00000592918.5-G102T	chr22-16602012-G-T:+	0.1083	0.3128	chr22:16601977-16602041:+	KIRP	ENSG00000283633	ENSG00000283633.1	1576	20	No annotation	No common cancer
ENST00000578387.1-C991T	chr4-183098209-G-A:-	0.128	0.3134	chr4:183098191-183098240:-	CESC	WWC2-AS2	ENSG00000251359.4	2183	17	No annotation	No common cancer
ENST00000367207.7-C765T	chr1-204037128-G-A:-	0.0922	0.3139	chr1:204037121-204037170:-	GBM	LINC00303	ENSG00000176754.13	1891	58	No annotation	No common cancer
ENST00000624459.2-C670T	chr22-18492218-C-T:+	0.1278	0.3139	chr22:18492165-18492227:+	CESC	FAM230A	ENSG00000277870.5	3186	25	No annotation	No common cancer
ENST00000656700.1-C1527T	chr16-86337398-G-A:-	0.1078	0.3141	chr16:86333902-86337405:-	SARC	LINC00917	ENSG00000168367.11	2705	12	No annotation	No common cancer
ENST00000662817.1-C849T	chr9-62858119-G-A:-	0.0921	0.3141	chr9:62858116-62858165:-	SKCM	LERFS	ENSG00000234665.9	1969	58	No annotation	No common cancer
ENST00000578387.1-G1123A	chr4-183098077-C-T:-	0.1077	0.3144	chr4:183098043-183098092:-	SARC	WWC2-AS2	ENSG00000251359.4	2183	17	No annotation	No common cancer
ENST00000483544.1-G643T	chr12-24583526-C-A:-	0.092	0.3145	chr12:24583505-24583597:-	UCEC	LINC00477	ENSG00000197503.4	1710	106	DLBC;LAML (LncSpA)	No common cancer
ENST00000507444.1-C190T	chr5-6312670-G-A:-	0.0839	0.3147	chr5:6312573-6337167:-	COAD	LINC02145	ENSG00000250490.1	2419	52	No annotation	No common cancer
ENST00000580790.1-C980T	chr10-73719282-G-A:-	0.0838	0.3149	chr10:73719252-73720539:-	LUSC	BMS1P4	ENSG00000271816.1	1913	51	LAML (LncSpA)	No common cancer
ENST00000647681.1-C205T	chr5-2752352-C-T:+	0.1272	0.3152	chr5:2752347-2752451:+	LIHC	C5orf38	ENSG00000186493.14	890	69	No annotation	No common cancer
ENST00000483544.1-A736T	chr12-24583433-T-A:-	0.0917	0.3153	chr12:24583396-24583445:-	LUAD	LINC00477	ENSG00000197503.4	1710	106	DLBC;LAML (LncSpA)	No common cancer
ENST00000441052.1-C1136T	chr7-44040852-C-T:+	0.1073	0.3155	chr7:44040848-44040897:+	UCEC	LINC00957	ENSG00000235314.1	2590	30	GBM;CHOL;KICH;PCPG;STAD (lncRNAfunc)-KICH;PCPG (LncSpA)	No common cancer
ENST00000301683.7-C508T	chr17-42879684-G-A:-	0.1073	0.3156	chr17:42879678-42879764:-	UCEC	LINC00671	ENSG00000213373.7	1958	14	KICH;KIRP (lncRNAfunc)-KIRC;KIRP (LncSpA)	No common cancer
ENST00000674356.1-C1073A	chr3-133928740-G-T:-	0.1072	0.3158	chr3:133928660-133928821:-	STAD	C3orf36	ENSG00000288547.3	1668	87	No annotation	No common cancer
ENST00000669925.1-C330T	chr6-133821508-C-T:+	0.0915	0.3159	chr6:133821502-133821601:+	SARC	LINC01312	ENSG00000223586.6	915	3	No annotation	No common cancer
ENST00000580528.2-T1118G	chr7-44985417-A-C:-	0.0915	0.3162	chr7:44985383-44985432:-	LUSC	SNHG15	ENSG00000232956.10	2998	13	No annotation	No common cancer
ENST00000625191.3-C778T	chr5-179642421-G-A:-	0.0913	0.3169	chr5:179642348-179642430:-	UCEC	C5orf60	ENSG00000204661.9	1208	46	TGCT (LncSpA)	No common cancer
ENST00000656971.1-C414T	chr9-88647460-G-A:-	0.0833	0.3169	chr9:88647446-88647495:-	COAD	LINC02843	ENSG00000228189.5	1383	49	HNSC;OV (LncSpA)	No common cancer
ENST00000649108.1-G514T	chr2-188734678-C-A:-	0.0832	0.3171	chr2:188734598-188734758:-	UCEC	DIRC1	ENSG00000174325.6	1037	51	No annotation	No common cancer
ENST00000426869.3-C197T	chr17-22298887-C-T:+	0.1067	0.3174	chr17:22298872-22298950:+	COAD	FAM27E5	ENSG00000178130.9	682	96	No annotation	No common cancer
ENST00000639819.1-G1672A	chr20-46456922-C-T:-	0.0803	0.3174	chr20:46456898-46456947:-	CESC	ENSG00000283757	ENSG00000283757.1	1995	9	No annotation	No common cancer
ENST00000332587.8-C690A	chr21-25429844-G-T:-	0.0802	0.3176	chr21:25429806-25429855:-	UCEC	LINC00158	ENSG00000185433.11	1476	10	No annotation	No common cancer
ENST00000647681.1-C369T	chr5-2752673-C-T:+	0.1065	0.318	chr5:2752639-2752726:+	SKCM	C5orf38	ENSG00000186493.14	890	69	No annotation	No common cancer
ENST00000692061.1-G311C	chr9-39809738-C-G:-	0.1064	0.3183	chr9:39809558-39809769:-	KIRP	GLIDR	ENSG00000278175.5	580	27	No annotation	No common cancer
ENST00000443493.3-C482T	chr9-128129010-C-T:+	0.0908	0.3185	chr9:128128940-128129024:+	UCEC	PTGES2-AS1	ENSG00000232850.3	2100	11	No annotation	No common cancer
ENST00000635379.1-G1136T	chr14-49992271-C-A:-	0.0828	0.3188	chr14:49982280-49992280:-	BRCA;UCEC	LINC01588	ENSG00000214900.12	1595	11	No annotation	No common cancer
ENST00000624695.1-C266T	chr7-108884144-G-A:-	0.0827	0.3189	chr7:108884132-108884211:-	SKCM	LINC02903	ENSG00000205174.4	435	32	STAD (LncSpA)	No common cancer
ENST00000445817.1-A1695C	chr1-227430759-A-C:+	0.0826	0.3194	chr1:227430750-227430799:+	UCEC	LINC01641	ENSG00000234277.3	1971	32	No annotation	No common cancer
ENST00000624935.3-C338T	chr2-88811553-G-A:-	0.0826	0.3194	chr2:88811476-88811571:-	UCEC	ENSG00000240040	ENSG00000240040.6	705	35	DLBC (LncSpA)	No common cancer
ENST00000370624.1-A454G	chr1-84630660-T-C:-	0.0905	0.3196	chr1:84630620-84630673:-	COAD	LINC01555	ENSG00000180869.4	2884	15	COAD;READ (LncSpA)	COAD
ENST00000670716.1-C417T	chr3-194305868-G-A:-	0.0904	0.3197	chr3:194305815-194305883:-	UCEC	LINC00887	ENSG00000214145.8	1223	6	KIRC;KIRP (lncRNAfunc)-KIRC (LncSpA)	No common cancer
ENST00000665759.2-C320T	chr19-36775507-C-T:+	0.0904	0.3199	chr19:36775493-36775544:+	UCEC	ENSG00000267260	ENSG00000267260.3	1891	12	UCS (LncSpA)	No common cancer
ENST00000578492.5-T1139A	chr17-64762560-A-T:-	0.0824	0.3201	chr17:64762550-64762615:-	COAD	ARHGAP27P1-BPTFP1-KPNA2P3	ENSG00000215769.8	2732	95	CHOL;KIRC;BLCA;KIRP;READ (lncRNAfunc)	No common cancer
ENST00000532841.5-G306T	chr12-13376224-C-A:-	0.0824	0.3202	chr12:13376152-13376224:-	LUAD	LINC01559	ENSG00000180861.9	1003	17	CHOL;KIRC;CESC;COAD;READ (lncRNAfunc)-COAD;READ (LncSpA)	No common cancer
ENST00000477984.1-T606G	chr6-33587607-A-C:-	0.0902	0.3203	chr6:33587549-33587607:-	LUAD	LINC00336	ENSG00000197251.4	2107	45	KICH (LncSpA)	No common cancer
ENST00000451810.3-C545T	chr6-40379334-C-T:+	0.0903	0.3203	chr6:40379318-40379372:+	UCEC	TDRG1	ENSG00000204091.8	1098	14	No annotation	No common cancer
ENST00000564580.5-G171T	chr16-29076680-G-T:+	0.0823	0.3207	chr16:29076677-29076731:+	COAD;UCEC	RRN3P2	ENSG00000103472.10	2132	106	No annotation	No common cancer
ENST00000453498.1-A1264T	chr13-24597121-A-T:+	0.0738	0.321	chr13:24595805-24597125:+	SARC	ENSG00000243008	ENSG00000243008.2	1710	79	PCPG;TGCT (LncSpA)	No common cancer
ENST00000648819.1-G1008A	chr2-87049629-C-T:-	0.0821	0.3213	chr2:87049600-87049649:-	UCEC	ANAPC1P2	ENSG00000285793.1	2217	39	No annotation	No common cancer
ENST00000652112.1-C487A	chr22-22306985-C-A:+	0.0818	0.3222	chr22:22306953-22307002:+	UCEC	ENSG00000286129	ENSG00000286129.1	2895	95	No annotation	No common cancer
ENST00000511821.1-T244C	chr5-17354276-T-C:+	0.0818	0.3223	chr5:17354177-17354278:+	HNSC	ENSG00000248223	ENSG00000248223.1	867	59	No annotation	No common cancer
ENST00000624527.3-G740A	chr6-2623623-C-T:-	0.1048	0.3229	chr6:2623576-2623627:-	COAD	LINC01600	ENSG00000164385.10	2450	72	No annotation	No common cancer
ENST00000383331.4-G260T	chr6-31202508-G-T:+	0.1048	0.3229	chr6:31202463-31202514:+	LUSC	HCG27	ENSG00000206344.8	1720	26	No annotation	No common cancer
ENST00000647713.1-C345A	chr7-124777495-G-T:-	0.0817	0.3229	chr7:124777490-124782007:-	UCEC	C7orf77	ENSG00000275356.5	548	3	No annotation	No common cancer
ENST00000440244.1-T249C	chr6-28861834-A-G:-	0.0895	0.323	chr6:28861781-28861839:-	STAD	LINC01623	ENSG00000225595.2	2458	37	LGG;PRAD (LncSpA)	No common cancer
ENST00000660831.1-G321A	chr20-60069997-G-A:+	0.0893	0.3234	chr20:60069978-60070027:+	STAD	LINC02910	ENSG00000176659.10	2727	44	No annotation	No common cancer
ENST00000367207.7-C721A	chr1-204037172-G-T:-	0.0893	0.3236	chr1:204037110-204037200:-	LUAD	LINC00303	ENSG00000176754.13	1891	58	No annotation	No common cancer
ENST00000453498.1-T1491C	chr13-24597457-T-C:+	0.0787	0.3236	chr13:24597410-24597482:+	KIRP	ENSG00000243008	ENSG00000243008.2	1710	79	PCPG;TGCT (LncSpA)	No common cancer
ENST00000624458.1-C1111T	chr15-92500479-C-T:+	0.0814	0.3237	chr15:92500443-92500492:+	SKCM	C15orf32	ENSG00000183643.4	1749	64	PCPG (LncSpA)	No common cancer
ENST00000445873.5-A1336C	chr10-101089847-T-G:-	0.1045	0.3237	chr10:101089830-101089879:-	STAD	TLX1NB	ENSG00000236311.6	1862	44	LGG;THYM (LncSpA)	No common cancer
ENST00000466692.2-A740T	chr4-1574175-T-A:-	0.0892	0.324	chr4:1574152-1574201:-	UCEC	ENSG00000244459	ENSG00000244459.3	853	5	CHOL;KIRC;KIRP (lncRNAfunc)	No common cancer
ENST00000624527.3-C1113T	chr6-2623250-G-A:-	0.1044	0.3242	chr6:2623221-2623270:-	UCEC	LINC01600	ENSG00000164385.10	2450	72	No annotation	No common cancer
ENST00000409974.7-G1291T	chr7-26646605-G-T:+	0.0813	0.3244	chr7:26646593-26646642:+	UCEC	LINC02860	ENSG00000222004.7	1956	20	LAML (LncSpA)	No common cancer
ENST00000507870.1-C432G	chr4-177960819-C-G:+	0.0812	0.3244	chr4:177960779-177960828:+	LIHC	LINC01098	ENSG00000231171.4	1034	69	No annotation	No common cancer
ENST00000670892.1-C1459A	chr6-133106251-C-A:+	0.0812	0.3245	chr6:133106184-133106271:+	UCEC	LINC00326	ENSG00000231023.8	2219	19	SKCM;UCS (LncSpA)	No common cancer
ENST00000518049.1-G298A	chr8-143368251-C-T:-	0.1041	0.325	chr8:143368236-143368285:-	UCEC	RHPN1-AS1	ENSG00000254389.3	1918	7	UCEC;LUSC;BRCA;LUAD (lncRNAfunc)	UCEC
ENST00000639819.1-G1892A	chr20-46456702-C-T:-	0.0783	0.3252	chr20:46456670-46456719:-	BRCA	ENSG00000283757	ENSG00000283757.1	1995	9	No annotation	No common cancer
ENST00000507444.1-C406T	chr5-6312454-G-A:-	0.0888	0.3254	chr5:6312404-6312468:-	UCEC	LINC02145	ENSG00000250490.1	2419	52	No annotation	No common cancer
ENST00000313064.4-G554C	chr2-231509196-C-G:-	0.0888	0.3255	chr2:231509115-231509212:-	LUAD	LINC00471	ENSG00000181798.4	1325	33	No annotation	No common cancer
ENST00000554041.1-C117A	chr14-100860910-G-T:-	0.0887	0.3257	chr14:100834509-100860933:-	UCEC	ENSG00000258663	ENSG00000258663.1	289	2	No annotation	No common cancer
ENST00000446136.1-C1184T	chr1-874130-G-A:-	0.0808	0.3263	chr1:868659-874144:-	COAD	FAM41C	ENSG00000230368.2	1807	35	OV;THYM (LncSpA)	No common cancer
ENST00000440244.1-G450T	chr6-28861633-C-A:-	0.1035	0.3268	chr6:28861586-28861646:-	COAD	LINC01623	ENSG00000225595.2	2458	37	LGG;PRAD (LncSpA)	No common cancer
ENST00000614972.4-C564T	chr15-97873987-G-A:-	0.0806	0.3269	chr15:97873953-97874002:-	CESC	LINC00923	ENSG00000251209.9	1181	11	No annotation	No common cancer
ENST00000380106.4-C277A	chr6-4610980-C-A:+	0.1034	0.327	chr6:4610724-4611073:+	UCEC	KU-MEL-3	ENSG00000205444.4	1216	12	SKCM;UVM (LncSpA)	No common cancer
ENST00000663911.1-A773G	chr16-65311530-T-C:-	0.0806	0.327	chr16:65311528-65311623:-	UCEC	LINC00922	ENSG00000261742.6	1833	55	LUAD;MESO;SARC (LncSpA)	No common cancer
ENST00000665287.1-C979T	chr10-4660102-C-T:+	0.0805	0.3273	chr10:4660065-4676667:+	UCEC	LINC00705	ENSG00000225269.3	1934	5	CHOL (LncSpA)	No common cancer
ENST00000649986.1-G653A	chr15-96785185-G-A:+	0.0805	0.3274	chr15:96785126-96785191:+	SKCM;UCEC	SPATA8	ENSG00000185594.7	1083	110	No annotation	No common cancer
ENST00000454482.2-G1317A	chr21-37221409-G-A:+	0.0882	0.3275	chr21:37221407-37221459:+	LUSC	DSCR9	ENSG00000230366.9	1644	42	No annotation	No common cancer
ENST00000622750.1-A1800G	chr17-68135000-A-G:+	0.1033	0.3275	chr17:68134949-68135006:+	SKCM	ENSG00000277476	ENSG00000277476.1	2735	60	CHOL;KIRC;KIRP;LIHC (lncRNAfunc)	No common cancer
ENST00000624527.3-G623A	chr6-2623740-C-T:-	0.0882	0.3276	chr6:2623734-2623783:-	SARC	LINC01600	ENSG00000164385.10	2450	72	No annotation	No common cancer
ENST00000569242.1-C1987T	chr16-35389770-C-T:+	0.0804	0.3277	chr16:35389744-35389796:+	BLCA	LINC01566	ENSG00000259841.6	2801	18	No annotation	No common cancer
ENST00000663636.1-T907C	chr2-7924344-A-G:-	0.088	0.3281	chr2:7924336-7925679:-	UCEC	LINC00298	ENSG00000235665.6	1637	11	ACC;GBM;LGG (LncSpA)	No common cancer
ENST00000367207.7-G476A	chr1-204037417-C-T:-	0.088	0.3282	chr1:204037332-204037381:-	UCEC	LINC00303	ENSG00000176754.13	1891	58	No annotation	No common cancer
ENST00000689147.1-T180A	chr11-62855138-A-T:-	0.0802	0.3283	chr11:62854935-62855439:-	UCEC	SNHG1	ENSG00000255717.8	1162	14	GBM;CHOL;KIRC;KICH;BLCA;ESCA;LUSC;LUAD;COAD;LIHC;READ (lncRNAfunc)	No common cancer
ENST00000624527.3-G348A	chr6-2624015-C-T:-	0.0802	0.3285	chr6:2623992-2624047:-	CESC	LINC01600	ENSG00000164385.10	2450	72	No annotation	No common cancer
ENST00000568710.1-G338C	chr16-34858-C-G:-	0.0879	0.3285	chr16:31819-34949:-	CESC	ENSG00000260803	ENSG00000260803.1	773	3	LAML (LncSpA)	No common cancer
ENST00000426869.3-G339T	chr17-22299550-G-T:+	0.0878	0.3288	chr17:22298956-22299553:+	ACC	FAM27E5	ENSG00000178130.9	682	96	No annotation	No common cancer
ENST00000507444.1-C767A	chr5-6312093-G-T:-	0.0801	0.3289	chr5:6312070-6312119:-	UCEC	LINC02145	ENSG00000250490.1	2419	52	No annotation	No common cancer
ENST00000655125.1-G456T	chr6-10430232-C-A:-	0.08	0.3293	chr6:10430143-10430262:-	UCEC	LINC00518	ENSG00000183674.12	1433	39	No annotation	No common cancer
ENST00000606664.1-C1450G	chr8-141435994-C-G:+	0.1027	0.3294	chr8:141435895-141436069:+	BLCA	ENSG00000271959	ENSG00000271959.1	2961	51	No annotation	No common cancer
ENST00000332012.6-C1296T	chr17-81304502-G-A:-	0.1026	0.3295	chr17:81304479-81304528:-	UCEC	LINC00482	ENSG00000185168.6	2027	35	CHOL;KICH;BLCA;LUAD;LIHC (lncRNAfunc)	No common cancer
ENST00000557804.1-C399T	chr15-91032461-C-T:+	0.0876	0.3295	chr15:91032429-91032478:+	SKCM	VPS33B-DT	ENSG00000214432.9	2159	32	No annotation	No common cancer
ENST00000624458.1-C1042T	chr15-92500410-C-T:+	0.0799	0.3297	chr15:92500402-92500459:+	PAAD	C15orf32	ENSG00000183643.4	1749	64	PCPG (LncSpA)	No common cancer
ENST00000666625.1-C1522T	chr7-56482347-G-A:-	0.0798	0.3299	chr7:56482319-56482390:-	UCEC	ENSG00000225488	ENSG00000225488.3	2019	6	No annotation	No common cancer
ENST00000665249.1-C617T	chr5-177619011-C-T:+	0.0875	0.33	chr5:177618997-177619109:+	UCEC	ENSG00000247679	ENSG00000247679.3	1360	5	KICH (lncRNAfunc)-LAML (LncSpA)	No common cancer
ENST00000588717.1-G402A	chr19-36775507-C-T:-	0.0875	0.33	chr19:36775493-36775543:-	UCEC	ENSG00000267353	ENSG00000267353.1	2197	7	LAML (LncSpA)	No common cancer
ENST00000409786.1-A1059G	chr2-170713509-T-C:-	0.1024	0.3301	chr2:170713495-170713544:-	KIRP	LINC01124	ENSG00000222033.1	2117	18	COAD;LIHC;READ (lncRNAfunc)-LIHC (LncSpA)	No common cancer
ENST00000671670.1-C153T	chr10-2013364-G-A:-	0.0797	0.3301	chr10:2013276-2013365:-	UCEC	LINC00700	ENSG00000234962.6	2029	3	No annotation	No common cancer
ENST00000431422.3-G566T	chr6-134437827-G-T:+	0.0797	0.3301	chr6:134437796-134437845:+	UCEC	LINC01010	ENSG00000236700.7	2523	8	LUSC (LncSpA)	No common cancer
ENST00000624695.1-T301C	chr7-108884109-A-G:-	0.0769	0.3304	chr7:108884083-108884135:-	KIRC	LINC02903	ENSG00000205174.4	435	32	STAD (LncSpA)	No common cancer
ENST00000624935.3-G132A	chr2-88818337-C-T:-	0.0797	0.3304	chr2:88818369-88818428:-	UCEC	ENSG00000240040	ENSG00000240040.6	705	35	DLBC (LncSpA)	No common cancer
ENST00000483544.1-G739A	chr12-24583430-C-T:-	0.0873	0.3305	chr12:24583402-24583451:-	STAD	LINC00477	ENSG00000197503.4	1710	106	DLBC;LAML (LncSpA)	No common cancer
ENST00000507444.1-G116A	chr5-6337177-C-T:-	0.0796	0.3308	chr5:6312700-6337182:-	SKCM	LINC02145	ENSG00000250490.1	2419	52	No annotation	No common cancer
ENST00000437615.1-G740A	chr6-169790468-C-T:-	0.0871	0.3312	chr6:169790458-169790507:-	UCEC	LINC00242	ENSG00000229214.2	2418	30	No annotation	No common cancer
ENST00000651499.1-T826C	chr20-5473813-T-C:+	0.0871	0.3314	chr20:5473786-5473835:+	UCEC	ENSG00000230563	ENSG00000230563.4	1220	10	No annotation	No common cancer
ENST00000661466.1-C580T	chr22-22632378-G-A:-	0.102	0.3314	chr22:22632348-22632477:-	UCEC	ENSG00000286941	ENSG00000286941.1	2412	16	No annotation	No common cancer
ENST00000465257.2-A354C	chr9-39371418-A-C:+	0.087	0.3316	chr9:39371385-39371434:+	STAD	FAM74A1	ENSG00000215112.6	623	28	KICH (LncSpA)	No common cancer
ENST00000401499.1-G120T	chr7-155382195-G-T:+	0.1019	0.3316	chr7:155382195-155382244:+	SARC	ENSG00000218672	ENSG00000218672.1	1551	7	GBM;UCEC (LncSpA)	No common cancer
ENST00000666468.1-T346C	chr18-64098609-A-G:-	0.0793	0.332	chr18:64097993-64098623:-	UCEC	LINC00305	ENSG00000179676.7	954	8	DLBC;PRAD (LncSpA)	No common cancer
ENST00000579045.1-G203T	chr17-28247804-C-A:-	0.1017	0.3322	chr17:28247754-28247817:-	UCEC	ENSG00000266830	ENSG00000266830.1	1553	14	TGCT (LncSpA)	No common cancer
ENST00000379640.1-G209C	chr17-14779995-C-G:-	0.0868	0.3323	chr17:14779965-14780014:-	COAD	ENSG00000205325	ENSG00000205325.4	2998	31	CESC;HNSC (LncSpA)	No common cancer
ENST00000477916.5-G138A	chr1-23581632-G-A:+	0.0868	0.3324	chr1:23581630-23592482:+	LAML	MDS2	ENSG00000197880.10	1781	28	No annotation	No common cancer
ENST00000649127.1-C751T	chr1-238481191-G-A:-	0.0791	0.3325	chr1:238476816-238481204:-	UCEC	LINC01139	ENSG00000215808.4	1061	11	KICH;HNSC;UCEC;LUSC (lncRNAfunc)-OV;THYM (LncSpA)	UCEC
ENST00000498297.2-C848A	chr3-128861763-G-T:-	0.0868	0.3326	chr3:128861688-128861737:-	UCEC	ENSG00000231305	ENSG00000231305.4	1991	27	No annotation	No common cancer
ENST00000440005.6-C645T	chr22-18991978-C-T:+	0.0868	0.3326	chr22:18991958-18992007:+	SKCM	DGCR5	ENSG00000273032.3	1299	42	CHOL;KIRC;KIRP (lncRNAfunc)-KIRC (LncSpA)	No common cancer
ENST00000564580.5-C1483T	chr16-29113084-C-T:+	0.0789	0.3334	chr16:29113075-29113135:+	LGG	RRN3P2	ENSG00000103472.10	2132	106	No annotation	No common cancer
[truncated: 4,481 more rows]

## Sheet: LincRNA gene name
ANAPC1P2
ARHGAP27P1-BPTFP1-KPNA2P3
ATP11AUN
BCAR4
BCRP3
BMS1P4
C11orf40
C15orf32
C2orf27A
C3orf35
C3orf36
C5orf38
C5orf60
C7orf77
C8orf86
CARMN
CCDC28A-AS1
CLLU1-AS1
CYMP-AS1
CYTOR
DGCR5
DIO3OS
DIRC1
DSCR9
ENSG00000132832
ENSG00000145063
ENSG00000170161
ENSG00000177596
ENSG00000203279
ENSG00000204117
ENSG00000204398
ENSG00000204684
ENSG00000204929
ENSG00000205325
ENSG00000205740
ENSG00000205745
ENSG00000205830
ENSG00000206028
ENSG00000212978
ENSG00000214546
ENSG00000214614
ENSG00000214719
ENSG00000217455
ENSG00000218672
ENSG00000222032
ENSG00000222042
ENSG00000223438
ENSG00000223486
ENSG00000224950
ENSG00000225488
ENSG00000226007
ENSG00000226308
ENSG00000226716
ENSG00000227189
ENSG00000228157
ENSG00000228768
ENSG00000229178
ENSG00000229203
ENSG00000229569
ENSG00000229969
ENSG00000230000
ENSG00000230387
ENSG00000230490
ENSG00000230563
ENSG00000231050
ENSG00000231305
ENSG00000232936
ENSG00000233145
ENSG00000233288
ENSG00000234129
ENSG00000234613
ENSG00000235994
ENSG00000236295
ENSG00000236299
ENSG00000236858
ENSG00000237927
ENSG00000238358
ENSG00000239922
ENSG00000240040
ENSG00000241280
ENSG00000243008
ENSG00000243636
ENSG00000244459
ENSG00000244706
ENSG00000247679
ENSG00000248223
ENSG00000248529
ENSG00000249275
ENSG00000251259
ENSG00000251616
ENSG00000253281
ENSG00000253682
ENSG00000253917
ENSG00000254468
ENSG00000255366
ENSG00000256427
ENSG00000256982
ENSG00000257327
ENSG00000257395
ENSG00000258663
ENSG00000259042
ENSG00000259072
ENSG00000259222
ENSG00000259363
ENSG00000260091
ENSG00000260166
ENSG00000260288
ENSG00000260803
ENSG00000260857
ENSG00000261043
ENSG00000261069
ENSG00000261172
ENSG00000261720
ENSG00000261799
ENSG00000261839
ENSG00000262202
ENSG00000262412
ENSG00000263574
ENSG00000264066
ENSG00000264072
ENSG00000264151
ENSG00000264215
ENSG00000265091
ENSG00000265206
ENSG00000266821
ENSG00000266830
ENSG00000267260
ENSG00000267353
ENSG00000267506
ENSG00000268240
ENSG00000268460
ENSG00000268673
ENSG00000268823
ENSG00000268845
ENSG00000269564
ENSG00000269600
ENSG00000269842
ENSG00000269877
ENSG00000269888
ENSG00000270066
ENSG00000270117
ENSG00000270127
ENSG00000271959
ENSG00000272140
ENSG00000272329
ENSG00000272630
ENSG00000272667
ENSG00000272885
ENSG00000273244
ENSG00000273443
ENSG00000274265
ENSG00000275964
ENSG00000277476
ENSG00000277526
ENSG00000277757
ENSG00000278730
ENSG00000279151
ENSG00000280920
ENSG00000282572
ENSG00000282944
ENSG00000283235
ENSG00000283352
ENSG00000283403
ENSG00000283633
ENSG00000283757
ENSG00000283999
ENSG00000284418
ENSG00000284534
ENSG00000285596
ENSG00000285666
ENSG00000285725
ENSG00000285968
ENSG00000286104
ENSG00000286129
ENSG00000286483
ENSG00000286519
ENSG00000286578
ENSG00000286941
ENSG00000287165
ENSG00000287168
ENSG00000288751
ENSG00000288909
ENSG00000289366
ENSG00000289367
EPB41L4A-DT
ERVK13-1
EWSAT1
EXOC3-AS1
FAM106A
FAM138B
FAM138E
FAM157C
FAM182A
FAM182B
FAM230A
FAM230D
FAM230E
FAM230I
FAM27E5
FAM30A
FAM41C
FAM74A1
FAM74A7
FAM99A
FAM99B
FLJ40288
FLVCR1-DT
FOXD2-AS1
GLIDR
HCG27
HCG9
HEATR6-DT
HHLA3
JPX
KCNQ1DN
KU-MEL-3
LERFS
LINC00029
LINC00052
LINC00115
LINC00158
LINC00207
LINC00222
LINC00242
LINC00265
LINC00266-1
LINC00269
LINC00298
LINC00299
LINC00303
LINC00305
LINC00308
LINC00314
LINC00324
LINC00326
LINC00336
LINC00342
LINC00408
LINC00452
LINC00461
LINC00469
LINC00470
LINC00471
LINC00474
LINC00477
LINC00479
LINC00482
LINC00487
LINC00488
LINC00518
LINC00523
LINC00544
LINC00574
LINC00596
LINC00612
LINC00636
LINC00648
LINC00654
LINC00658
LINC00668
LINC00670
LINC00671
LINC00686
LINC00691
LINC00692
LINC00700
LINC00705
LINC00707
LINC00842
LINC00862
LINC00868
LINC00885
LINC00887
LINC00896
LINC00898
LINC00905
LINC00910
LINC00917
LINC00922
LINC00923
LINC00937
LINC00940
LINC00943
LINC00951
LINC00955
LINC00957
LINC00997
LINC01001
LINC01010
LINC01019
LINC01097
LINC01098
LINC01116
LINC01119
LINC01121
LINC01123
LINC01124
LINC01126
LINC01139
LINC01159
LINC01166
LINC01169
LINC01205
LINC01235
LINC01239
LINC01257
LINC01260
LINC01270
LINC01276
LINC01312
LINC01341
LINC01342
LINC01351
LINC01356
LINC01357
LINC01361
LINC01366
LINC01410
LINC01460
LINC01465
LINC01501
LINC01517
LINC01518
LINC01521
LINC01537
LINC01548
LINC01549
LINC01554
LINC01555
LINC01558
LINC01559
LINC01565
LINC01566
LINC01587
LINC01588
LINC01600
LINC01602
LINC01620
LINC01622
LINC01623
LINC01637
LINC01641
LINC01644
LINC01664
LINC01665
LINC01712
LINC01732
LINC01734
LINC01750
LINC01783
LINC01804
LINC01854
LINC01913
LINC01949
LINC01973
LINC01993
LINC01996
LINC02067
LINC02076
LINC02085
LINC02145
LINC02193
LINC02197
LINC02209
LINC02223
LINC02228
LINC02249
LINC02291
LINC02347
LINC02363
LINC02415
LINC02453
LINC02487
LINC02551
LINC02610
LINC02637
LINC02681
LINC02693
LINC02716
LINC02726
LINC02827
LINC02843
LINC02860
LINC02870
LINC02874
LINC02875
LINC02877
LINC02880
LINC02882
LINC02897
LINC02898
LINC02899
LINC02902
LINC02903
LINC02904
LINC02906
LINC02907
LINC02910
LINC02912
LINC02913
LINC02914
LINC02915
LMO7DN
LNCPRESS1
LOH12CR2
MDS2
MIR1-1HG
MIR155HG
MIR17HG
MIR205HG
MIR2117HG
MIR223HG
MIR29B2CHG
MIR3142HG
MIR3667HG
MIR548XHG
MIR663AHG
MIR670HG
MIR7-3HG
MIR9-1HG
MIR99AHG
MIRLET7BHG
MNX1-AS1
OSER1-DT
PAXIP1-DT
PRNT
PRR34
PRR34-AS1
PTGES2-AS1
PVT1
RASAL2-AS1
RGPD4-AS1
RHPN1-AS1
RMST
RRN3P2
SCIRT
SMCR2
SNHG1
SNHG11
SNHG15
SNHG17
SNHG25
SNHG32
SPATA8
SUGT1P4-STRA6LP
TDRG1
TERC
TLX1NB
TP53TG1
TTTY5
UCA1
URB1-AS1
USP27X-DT
VPS33B-DT
WASIR2
WASL-DT
WWC2-AS2
ZBTB44-DT
ZNF22-AS1
ZNF516-DT
