# Supplementary material for: Associating cancer-related RNA structure disrupting SNPs in LincRNAs to function
Source: BMC Genomics. 2025 Dec 12;26:1100. doi: 10.1186/s12864-025-12226-0 (PMC12701586; doi:10.1186/s12864-025-12226-0)
Supplement: Supplementary file 4 — Supplementary Material 4 [file 12864_2025_12226_MOESM4_ESM.xlsx]

## Sheet: cancer abbreviation
Cancer name	Abbreviation
Controls	CNTL
Glioblastoma multiforme	GBM
Ovarian serous cystadenocarcinoma	OV
Lung squamous cell carcinoma	LUSC
Acute Myeloid Leukemia	LAML
Colon adenocarcinoma	COAD
Kidney renal clear cell carcinoma	KIRC
Lung adenocarcinoma	LUAD
Rectum adenocarcinoma	READ
Breast invasive carcinoma	BRCA
Stomach adenocarcinoma	STAD
Uterine Corpus Endometrial Carcinoma	UCEC
Kidney renal papillary cell carcinoma	KIRP
Head and Neck squamous cell carcinoma	HNSC
Liver hepatocellular carcinoma	LIHC
Brain Lower Grade Glioma	LGG
Bladder Urothelial Carcinoma	BLCA
Thyroid carcinoma	THCA
Cervical squamous cell carcinoma and endocervical adenocarcinoma	CESC
Prostate adenocarcinoma	PRAD
Pancreatic adenocarcinoma	PAAD
Lymphoid Neoplasm Diffuse Large B-cell Lymphoma	DLBC
Skin Cutaneous Melanoma	SKCM
Sarcoma	SARC
Kidney Chromophobe	KICH
Esophageal carcinoma	ESCA
Uterine Carcinosarcoma	UCS
Adrenocortical carcinoma	ACC
Mesothelioma	MESO
Pheochromocytoma and Paraganglioma	PCPG
Uveal Melanoma	UVM
Cholangiocarcinoma	CHOL
Testicular Germ Cell Tumors	TGCT
Thymoma	THYM
Chronic Myelogenous Leukemia	LCML

## Sheet: RBP targets in disrupted region
lncRNA-SNP	P-value	Genomic features of SNP	Gene name	Gene ID	Transcript length	Count of SNPs	Genomic coordinates for disrupted region (1-based)	Genomic coordinates for RBP site	RBP gene	Bio-sample;experiment method	RBP cancer type	SNP cancer type	LncRNA cancer type
ENST00000255183.8-G121A	0.9181	chr20-44663378-C-T:-	LINC01260	ENSG00000283440.1	1001	2	chr20:44663376-44663474:-	chr20:44663380-44663399:-	HNRNPA1	HeLa;iCLIP	GBM;CHOL	UCEC	No annotation
ENST00000255183.8-G121A	0.9181	chr20-44663378-C-T:-	LINC01260	ENSG00000283440.1	1001	2	chr20:44663376-44663474:-	chr20:44663381-44663404:-	CELF2	T_cell;HITS-CLIP	GBM;KICH;BLCA;CESC;UCEC;ESCA;PRAD;LUSC;BRCA;LUAD;STAD	UCEC	No annotation
ENST00000255183.8-G121A	0.9181	chr20-44663378-C-T:-	LINC01260	ENSG00000283440.1	1001	2	chr20:44663376-44663474:-	chr20:44663440-44663473:-	CELF2	T_cell;HITS-CLIP	GBM;KICH;BLCA;CESC;UCEC;ESCA;PRAD;LUSC;BRCA;LUAD;STAD	UCEC	No annotation
ENST00000295549.9-C242T	1.0000	chr2-176637690-G-A:-	LINC01116	ENSG00000163364.10	1424	9	chr2:176637688-176637739:-	chr2:176637710-176637711:-	DDX3X	HEK293;iCLIP	No annotation	UCEC	No annotation
ENST00000295549.9-C242T	1.0000	chr2-176637690-G-A:-	LINC01116	ENSG00000163364.10	1424	9	chr2:176637688-176637739:-	chr2:176637713-176637713:-	DDX3X	HEK293;iCLIP	No annotation	UCEC	No annotation
ENST00000295549.9-C243T	0.9999	chr2-176637689-G-A:-	LINC01116	ENSG00000163364.10	1424	9	chr2:176637688-176637739:-	chr2:176637710-176637711:-	DDX3X	HEK293;iCLIP	No annotation	CESC	No annotation
ENST00000295549.9-C243T	0.9999	chr2-176637689-G-A:-	LINC01116	ENSG00000163364.10	1424	9	chr2:176637688-176637739:-	chr2:176637713-176637713:-	DDX3X	HEK293;iCLIP	No annotation	CESC	No annotation
ENST00000295549.9-C381T	0.3772	chr2-176637551-G-A:-	LINC01116	ENSG00000163364.10	1424	9	chr2:176637508-176637557:-	chr2:176637517-176637543:-	UPF1	HEK_293_FRT;HITS-CLIP	No annotation	UCEC	No annotation
ENST00000295549.9-C381T	0.3772	chr2-176637551-G-A:-	LINC01116	ENSG00000163364.10	1424	9	chr2:176637508-176637557:-	chr2:176637543-176637543:-	DDX3X	HEK293;iCLIP	No annotation	UCEC	No annotation
ENST00000295549.9-C406A	0.3563	chr2-176637526-G-T:-	LINC01116	ENSG00000163364.10	1424	9	chr2:176637505-176637562:-	chr2:176637517-176637543:-	UPF1	HEK_293_FRT;HITS-CLIP	No annotation	UCEC	No annotation
ENST00000295549.9-C406A	0.3563	chr2-176637526-G-T:-	LINC01116	ENSG00000163364.10	1424	9	chr2:176637505-176637562:-	chr2:176637543-176637543:-	DDX3X	HEK293;iCLIP	No annotation	UCEC	No annotation
ENST00000295549.9-C406A	0.3563	chr2-176637526-G-T:-	LINC01116	ENSG00000163364.10	1424	9	chr2:176637505-176637562:-	chr2:176637544-176637560:-	UPF1	HEK_293_FRT;HITS-CLIP	No annotation	UCEC	No annotation
ENST00000295549.9-C422A	0.5736	chr2-176637510-G-T:-	LINC01116	ENSG00000163364.10	1424	9	chr2:176637508-176637558:-	chr2:176637517-176637543:-	UPF1	HEK_293_FRT;HITS-CLIP	No annotation	ESCA	No annotation
ENST00000295549.9-C422A	0.5736	chr2-176637510-G-T:-	LINC01116	ENSG00000163364.10	1424	9	chr2:176637508-176637558:-	chr2:176637543-176637543:-	DDX3X	HEK293;iCLIP	No annotation	ESCA	No annotation
ENST00000295549.9-C438A	0.4999	chr2-176637494-G-T:-	LINC01116	ENSG00000163364.10	1424	9	chr2:176637489-176637576:-	chr2:176637517-176637543:-	UPF1	HEK_293_FRT;HITS-CLIP	No annotation	UCEC	No annotation
ENST00000295549.9-C438A	0.4999	chr2-176637494-G-T:-	LINC01116	ENSG00000163364.10	1424	9	chr2:176637489-176637576:-	chr2:176637543-176637543:-	DDX3X	HEK293;iCLIP	No annotation	UCEC	No annotation
ENST00000295549.9-C438A	0.4999	chr2-176637494-G-T:-	LINC01116	ENSG00000163364.10	1424	9	chr2:176637489-176637576:-	chr2:176637544-176637560:-	UPF1	HEK_293_FRT;HITS-CLIP	No annotation	UCEC	No annotation
ENST00000295549.9-C438A	0.4999	chr2-176637494-G-T:-	LINC01116	ENSG00000163364.10	1424	9	chr2:176637489-176637576:-	chr2:176637568-176637568:-	DDX3X	HEK293;iCLIP	No annotation	UCEC	No annotation
ENST00000295549.9-G271A	0.9597	chr2-176637661-C-T:-	LINC01116	ENSG00000163364.10	1424	9	chr2:176637582-176637666:-	chr2:176637592-176637592:-	DDX3X	HEK293;iCLIP	No annotation	CESC	No annotation
ENST00000295549.9-G271A	0.9597	chr2-176637661-C-T:-	LINC01116	ENSG00000163364.10	1424	9	chr2:176637582-176637666:-	chr2:176637593-176637593:-	DDX3X	HEK293;iCLIP	No annotation	CESC	No annotation
ENST00000295549.9-G271A	0.9597	chr2-176637661-C-T:-	LINC01116	ENSG00000163364.10	1424	9	chr2:176637582-176637666:-	chr2:176637594-176637594:-	DDX3X	HEK293;iCLIP	No annotation	CESC	No annotation
ENST00000295549.9-G271A	0.9597	chr2-176637661-C-T:-	LINC01116	ENSG00000163364.10	1424	9	chr2:176637582-176637666:-	chr2:176637598-176637598:-	DDX3X	HEK293;iCLIP	No annotation	CESC	No annotation
ENST00000295549.9-G271A	0.9597	chr2-176637661-C-T:-	LINC01116	ENSG00000163364.10	1424	9	chr2:176637582-176637666:-	chr2:176637603-176637603:-	DDX3X	HEK293;iCLIP	No annotation	CESC	No annotation
ENST00000295549.9-G271A	0.9597	chr2-176637661-C-T:-	LINC01116	ENSG00000163364.10	1424	9	chr2:176637582-176637666:-	chr2:176637635-176637635:-	DDX3X	HEK293;iCLIP	No annotation	CESC	No annotation
ENST00000295549.9-G271A	0.9597	chr2-176637661-C-T:-	LINC01116	ENSG00000163364.10	1424	9	chr2:176637582-176637666:-	chr2:176637645-176637645:-	DDX3X	HEK293;iCLIP	No annotation	CESC	No annotation
ENST00000295549.9-G271A	0.9597	chr2-176637661-C-T:-	LINC01116	ENSG00000163364.10	1424	9	chr2:176637582-176637666:-	chr2:176637646-176637646:-	DDX3X	HEK293;iCLIP	No annotation	CESC	No annotation
ENST00000295549.9-G271A	0.9597	chr2-176637661-C-T:-	LINC01116	ENSG00000163364.10	1424	9	chr2:176637582-176637666:-	chr2:176637664-176637664:-	RBM15	HEK293T;iCLIP	No annotation	CESC	No annotation
ENST00000295549.9-G398A	0.3884	chr2-176637534-C-T:-	LINC01116	ENSG00000163364.10	1424	9	chr2:176637507-176637556:-	chr2:176637517-176637543:-	UPF1	HEK_293_FRT;HITS-CLIP	No annotation	UCEC	No annotation
ENST00000295549.9-G398A	0.3884	chr2-176637534-C-T:-	LINC01116	ENSG00000163364.10	1424	9	chr2:176637507-176637556:-	chr2:176637543-176637543:-	DDX3X	HEK293;iCLIP	No annotation	UCEC	No annotation
ENST00000295549.9-T375C	0.4704	chr2-176637557-A-G:-	LINC01116	ENSG00000163364.10	1424	9	chr2:176637505-176637562:-	chr2:176637517-176637543:-	UPF1	HEK_293_FRT;HITS-CLIP	No annotation	UCEC	No annotation
ENST00000295549.9-T375C	0.4704	chr2-176637557-A-G:-	LINC01116	ENSG00000163364.10	1424	9	chr2:176637505-176637562:-	chr2:176637543-176637543:-	DDX3X	HEK293;iCLIP	No annotation	UCEC	No annotation
ENST00000295549.9-T375C	0.4704	chr2-176637557-A-G:-	LINC01116	ENSG00000163364.10	1424	9	chr2:176637505-176637562:-	chr2:176637544-176637560:-	UPF1	HEK_293_FRT;HITS-CLIP	No annotation	UCEC	No annotation
ENST00000301683.7-C449T	0.2651	chr17-42879743-G-A:-	LINC00671	ENSG00000213373.7	1958	14	chr17:42879692-42879767:-	chr17:42879716-42879728:-	AQR	HepG2;eCLIP	No annotation	UCEC	KICH;KIRP (lncRNAfunc)-KIRC;KIRP (LncSpA)
ENST00000301683.7-C486T	0.2338	chr17-42879706-G-A:-	LINC00671	ENSG00000213373.7	1958	14	chr17:42879697-42879746:-	chr17:42879716-42879728:-	AQR	HepG2;eCLIP	No annotation	UCEC	KICH;KIRP (lncRNAfunc)-KIRC;KIRP (LncSpA)
ENST00000301683.7-C508T	0.3156	chr17-42879684-G-A:-	LINC00671	ENSG00000213373.7	1958	14	chr17:42879678-42879764:-	chr17:42879682-42879733:-	AQR	HepG2;eCLIP	No annotation	UCEC	KICH;KIRP (lncRNAfunc)-KIRC;KIRP (LncSpA)
ENST00000301683.7-C508T	0.3156	chr17-42879684-G-A:-	LINC00671	ENSG00000213373.7	1958	14	chr17:42879678-42879764:-	chr17:42879689-42879715:-	AQR	HepG2;eCLIP	No annotation	UCEC	KICH;KIRP (lncRNAfunc)-KIRC;KIRP (LncSpA)
ENST00000301683.7-C508T	0.3156	chr17-42879684-G-A:-	LINC00671	ENSG00000213373.7	1958	14	chr17:42879678-42879764:-	chr17:42879716-42879728:-	AQR	HepG2;eCLIP	No annotation	UCEC	KICH;KIRP (lncRNAfunc)-KIRC;KIRP (LncSpA)
ENST00000301683.7-G442C	0.9175	chr17-42879750-C-G:-	LINC00671	ENSG00000213373.7	1958	14	chr17:42879699-42879753:-	chr17:42879716-42879728:-	AQR	HepG2;eCLIP	No annotation	CESC	KICH;KIRP (lncRNAfunc)-KIRC;KIRP (LncSpA)
ENST00000305709.5-A1196G	0.0932	chr9-62898759-A-G:+	ENSG00000170161	ENSG00000170161.7	2541	26	chr9:62898715-62898764:+	chr9:62898715-62898726:+	UPF1	HEK_293_FRT;HITS-CLIP	No annotation	UCEC	No annotation
ENST00000305709.5-A1196G	0.0932	chr9-62898759-A-G:+	ENSG00000170161	ENSG00000170161.7	2541	26	chr9:62898715-62898764:+	chr9:62898733-62898733:+	PTBP1	HEK293T;iCLIP	GBM	UCEC	No annotation
ENST00000305709.5-A1196G	0.0932	chr9-62898759-A-G:+	ENSG00000170161	ENSG00000170161.7	2541	26	chr9:62898715-62898764:+	chr9:62898743-62898743:+	RBM15B	HEK293T;iCLIP	No annotation	UCEC	No annotation
ENST00000305709.5-A1196G	0.0932	chr9-62898759-A-G:+	ENSG00000170161	ENSG00000170161.7	2541	26	chr9:62898715-62898764:+	chr9:62898744-62898753:+	UPF1	HEK_293_FRT;HITS-CLIP	No annotation	UCEC	No annotation
ENST00000305709.5-G1183C	0.4514	chr9-62898746-G-C:+	ENSG00000170161	ENSG00000170161.7	2541	26	chr9:62898699-62898780:+	chr9:62898715-62898726:+	UPF1	HEK_293_FRT;HITS-CLIP	No annotation	CESC	No annotation
ENST00000305709.5-G1183C	0.4514	chr9-62898746-G-C:+	ENSG00000170161	ENSG00000170161.7	2541	26	chr9:62898699-62898780:+	chr9:62898727-62898766:+	UPF1	HEK_293_FRT;HITS-CLIP	No annotation	CESC	No annotation
ENST00000305709.5-G1183C	0.4514	chr9-62898746-G-C:+	ENSG00000170161	ENSG00000170161.7	2541	26	chr9:62898699-62898780:+	chr9:62898733-62898733:+	PTBP1	HEK293T;iCLIP	GBM	CESC	No annotation
ENST00000305709.5-G1183C	0.4514	chr9-62898746-G-C:+	ENSG00000170161	ENSG00000170161.7	2541	26	chr9:62898699-62898780:+	chr9:62898743-62898743:+	RBM15B	HEK293T;iCLIP	No annotation	CESC	No annotation
ENST00000305709.5-G1183C	0.4514	chr9-62898746-G-C:+	ENSG00000170161	ENSG00000170161.7	2541	26	chr9:62898699-62898780:+	chr9:62898744-62898753:+	UPF1	HEK_293_FRT;HITS-CLIP	No annotation	CESC	No annotation
ENST00000305709.5-G1185A	0.3403	chr9-62898748-G-A:+	ENSG00000170161	ENSG00000170161.7	2541	26	chr9:62898726-62898780:+	chr9:62898727-62898766:+	UPF1	HEK_293_FRT;HITS-CLIP	No annotation	CESC;UCEC	No annotation
ENST00000305709.5-G1185A	0.3403	chr9-62898748-G-A:+	ENSG00000170161	ENSG00000170161.7	2541	26	chr9:62898726-62898780:+	chr9:62898733-62898733:+	PTBP1	HEK293T;iCLIP	GBM	CESC;UCEC	No annotation
ENST00000305709.5-G1185A	0.3403	chr9-62898748-G-A:+	ENSG00000170161	ENSG00000170161.7	2541	26	chr9:62898726-62898780:+	chr9:62898743-62898743:+	RBM15B	HEK293T;iCLIP	No annotation	CESC;UCEC	No annotation
ENST00000305709.5-G1185A	0.3403	chr9-62898748-G-A:+	ENSG00000170161	ENSG00000170161.7	2541	26	chr9:62898726-62898780:+	chr9:62898744-62898753:+	UPF1	HEK_293_FRT;HITS-CLIP	No annotation	CESC;UCEC	No annotation
ENST00000305709.5-G1190A	0.5603	chr9-62898753-G-A:+	ENSG00000170161	ENSG00000170161.7	2541	26	chr9:62898706-62898764:+	chr9:62898715-62898726:+	UPF1	HEK_293_FRT;HITS-CLIP	No annotation	UCEC	No annotation
ENST00000305709.5-G1190A	0.5603	chr9-62898753-G-A:+	ENSG00000170161	ENSG00000170161.7	2541	26	chr9:62898706-62898764:+	chr9:62898733-62898733:+	PTBP1	HEK293T;iCLIP	GBM	UCEC	No annotation
ENST00000305709.5-G1190A	0.5603	chr9-62898753-G-A:+	ENSG00000170161	ENSG00000170161.7	2541	26	chr9:62898706-62898764:+	chr9:62898743-62898743:+	RBM15B	HEK293T;iCLIP	No annotation	UCEC	No annotation
ENST00000305709.5-G1190A	0.5603	chr9-62898753-G-A:+	ENSG00000170161	ENSG00000170161.7	2541	26	chr9:62898706-62898764:+	chr9:62898744-62898753:+	UPF1	HEK_293_FRT;HITS-CLIP	No annotation	UCEC	No annotation
ENST00000305709.5-G1201T	0.5489	chr9-62898764-G-T:+	ENSG00000170161	ENSG00000170161.7	2541	26	chr9:62898699-62898780:+	chr9:62898715-62898726:+	UPF1	HEK_293_FRT;HITS-CLIP	No annotation	UCEC	No annotation
ENST00000305709.5-G1201T	0.5489	chr9-62898764-G-T:+	ENSG00000170161	ENSG00000170161.7	2541	26	chr9:62898699-62898780:+	chr9:62898727-62898766:+	UPF1	HEK_293_FRT;HITS-CLIP	No annotation	UCEC	No annotation
ENST00000305709.5-G1201T	0.5489	chr9-62898764-G-T:+	ENSG00000170161	ENSG00000170161.7	2541	26	chr9:62898699-62898780:+	chr9:62898733-62898733:+	PTBP1	HEK293T;iCLIP	GBM	UCEC	No annotation
ENST00000305709.5-G1201T	0.5489	chr9-62898764-G-T:+	ENSG00000170161	ENSG00000170161.7	2541	26	chr9:62898699-62898780:+	chr9:62898743-62898743:+	RBM15B	HEK293T;iCLIP	No annotation	UCEC	No annotation
ENST00000305709.5-G1201T	0.5489	chr9-62898764-G-T:+	ENSG00000170161	ENSG00000170161.7	2541	26	chr9:62898699-62898780:+	chr9:62898744-62898753:+	UPF1	HEK_293_FRT;HITS-CLIP	No annotation	UCEC	No annotation
ENST00000305709.5-G1210T	0.2753	chr9-62898773-G-T:+	ENSG00000170161	ENSG00000170161.7	2541	26	chr9:62898748-62898841:+	chr9:62898754-62898788:+	UPF1	HEK_293_FRT;HITS-CLIP	No annotation	UCEC	No annotation
ENST00000313064.4-C707T	0.5870	chr2-231509043-G-A:-	LINC00471	ENSG00000181798.4	1325	33	chr2:231508969-231509050:-	chr2:231508989-231509011:-	ELAVL1	HEK293;PAR-CLIP	No annotation	LUAD	No annotation
ENST00000313064.4-G542A	0.4392	chr2-231509208-C-T:-	LINC00471	ENSG00000181798.4	1325	33	chr2:231509113-231509308:-	chr2:231509194-231509205:-	UPF1	HEK_293_FRT;HITS-CLIP	No annotation	ESCA	No annotation
ENST00000313064.4-G542A	0.4392	chr2-231509208-C-T:-	LINC00471	ENSG00000181798.4	1325	33	chr2:231509113-231509308:-	chr2:231509206-231509244:-	UPF1	HEK_293_FRT;HITS-CLIP	No annotation	ESCA	No annotation
ENST00000313064.4-G554C	0.3255	chr2-231509196-C-G:-	LINC00471	ENSG00000181798.4	1325	33	chr2:231509115-231509212:-	chr2:231509194-231509205:-	UPF1	HEK_293_FRT;HITS-CLIP	No annotation	LUAD	No annotation
ENST00000313064.4-G568T	0.7035	chr2-231509182-C-A:-	LINC00471	ENSG00000181798.4	1325	33	chr2:231509086-231509221:-	chr2:231509194-231509205:-	UPF1	HEK_293_FRT;HITS-CLIP	No annotation	LIHC	No annotation
ENST00000313064.4-G619T	0.5574	chr2-231509131-C-A:-	LINC00471	ENSG00000181798.4	1325	33	chr2:231509126-231509231:-	chr2:231509194-231509205:-	UPF1	HEK_293_FRT;HITS-CLIP	No annotation	SKCM	No annotation
ENST00000313064.4-G628T	0.4281	chr2-231509122-C-A:-	LINC00471	ENSG00000181798.4	1325	33	chr2:231509070-231509205:-	chr2:231509194-231509205:-	UPF1	HEK_293_FRT;HITS-CLIP	No annotation	READ	No annotation
ENST00000313064.4-G712C	0.1455	chr2-231509038-C-G:-	LINC00471	ENSG00000181798.4	1325	33	chr2:231508969-231509047:-	chr2:231508989-231509011:-	ELAVL1	HEK293;PAR-CLIP	No annotation	HNSC	No annotation
ENST00000313064.4-G724T	0.4313	chr2-231509026-C-A:-	LINC00471	ENSG00000181798.4	1325	33	chr2:231508983-231509032:-	chr2:231508989-231509011:-	ELAVL1	HEK293;PAR-CLIP	No annotation	LUSC;LUAD	No annotation
ENST00000313064.4-G748T	0.0676	chr2-231509002-C-A:-	LINC00471	ENSG00000181798.4	1325	33	chr2:231508983-231509032:-	chr2:231508989-231509011:-	ELAVL1	HEK293;PAR-CLIP	No annotation	LUSC	No annotation
ENST00000313064.4-T718C	0.0650	chr2-231509032-A-G:-	LINC00471	ENSG00000181798.4	1325	33	chr2:231508936-231509132:-	chr2:231508989-231509011:-	ELAVL1	HEK293;PAR-CLIP	No annotation	KIRC	No annotation
ENST00000315707.4-A756C	0.9904	chr17-8222751-T-G:-	LINC00324	ENSG00000178977.4	2100	7	chr17:8222732-8222781:-	chr17:8222743-8222762:-	SSB	HEK293;PAR-CLIP	No annotation	UCEC	GBM;CHOL;KICH;COAD;READ (lncRNAfunc)
ENST00000315707.4-A756C	0.9904	chr17-8222751-T-G:-	LINC00324	ENSG00000178977.4	2100	7	chr17:8222732-8222781:-	chr17:8222743-8222762:-	FUS	HEK293;PAR-CLIP	No annotation	UCEC	GBM;CHOL;KICH;COAD;READ (lncRNAfunc)
ENST00000315707.4-A756C	0.9904	chr17-8222751-T-G:-	LINC00324	ENSG00000178977.4	2100	7	chr17:8222732-8222781:-	chr17:8222757-8222780:-	SSB	HEK293;PAR-CLIP	No annotation	UCEC	GBM;CHOL;KICH;COAD;READ (lncRNAfunc)
ENST00000315707.4-C774A	0.6255	chr17-8222733-G-T:-	LINC00324	ENSG00000178977.4	2100	7	chr17:8222726-8222775:-	chr17:8222728-8222749:-	ALKBH1	HeLa;HITS-CLIP	No annotation	UCEC	GBM;CHOL;KICH;COAD;READ (lncRNAfunc)
ENST00000315707.4-C774A	0.6255	chr17-8222733-G-T:-	LINC00324	ENSG00000178977.4	2100	7	chr17:8222726-8222775:-	chr17:8222730-8222748:-	SSB	HEK293;PAR-CLIP	No annotation	UCEC	GBM;CHOL;KICH;COAD;READ (lncRNAfunc)
ENST00000315707.4-C774A	0.6255	chr17-8222733-G-T:-	LINC00324	ENSG00000178977.4	2100	7	chr17:8222726-8222775:-	chr17:8222743-8222762:-	SSB	HEK293;PAR-CLIP	No annotation	UCEC	GBM;CHOL;KICH;COAD;READ (lncRNAfunc)
ENST00000315707.4-C774A	0.6255	chr17-8222733-G-T:-	LINC00324	ENSG00000178977.4	2100	7	chr17:8222726-8222775:-	chr17:8222743-8222762:-	FUS	HEK293;PAR-CLIP	No annotation	UCEC	GBM;CHOL;KICH;COAD;READ (lncRNAfunc)
ENST00000332012.6-C1162T	0.9845	chr17-81304636-G-A:-	LINC00482	ENSG00000185168.6	2027	35	chr17:81304628-81304694:-	chr17:81304632-81304685:-	EWSR1	K562;eCLIP	No annotation	UCEC	CHOL;KICH;BLCA;LUAD;LIHC (lncRNAfunc)
ENST00000332012.6-C1162T	0.9845	chr17-81304636-G-A:-	LINC00482	ENSG00000185168.6	2027	35	chr17:81304628-81304694:-	chr17:81304637-81304684:-	CSTF2T	K562;eCLIP	No annotation	UCEC	CHOL;KICH;BLCA;LUAD;LIHC (lncRNAfunc)
ENST00000332012.6-C1162T	0.9845	chr17-81304636-G-A:-	LINC00482	ENSG00000185168.6	2027	35	chr17:81304628-81304694:-	chr17:81304638-81304675:-	FIP1L1	HEK293;PAR-CLIP	No annotation	UCEC	CHOL;KICH;BLCA;LUAD;LIHC (lncRNAfunc)
ENST00000332012.6-C1162T	0.9845	chr17-81304636-G-A:-	LINC00482	ENSG00000185168.6	2027	35	chr17:81304628-81304694:-	chr17:81304639-81304687:-	CSTF2T	HepG2;eCLIP	No annotation	UCEC	CHOL;KICH;BLCA;LUAD;LIHC (lncRNAfunc)
ENST00000332012.6-C1162T	0.9845	chr17-81304636-G-A:-	LINC00482	ENSG00000185168.6	2027	35	chr17:81304628-81304694:-	chr17:81304644-81304688:-	CSTF2T	K562;eCLIP	No annotation	UCEC	CHOL;KICH;BLCA;LUAD;LIHC (lncRNAfunc)
ENST00000332012.6-C775T	0.9264	chr17-81305023-G-A:-	LINC00482	ENSG00000185168.6	2027	35	chr17:81304995-81305044:-	chr17:81305001-81305041:-	FAM120A	K562;eCLIP	No annotation	HNSC	CHOL;KICH;BLCA;LUAD;LIHC (lncRNAfunc)
ENST00000332012.6-G1114T	0.2299	chr17-81304684-C-A:-	LINC00482	ENSG00000185168.6	2027	35	chr17:81304636-81304690:-	chr17:81304637-81304684:-	CSTF2T	K562;eCLIP	No annotation	HNSC	CHOL;KICH;BLCA;LUAD;LIHC (lncRNAfunc)
ENST00000332012.6-G1114T	0.2299	chr17-81304684-C-A:-	LINC00482	ENSG00000185168.6	2027	35	chr17:81304636-81304690:-	chr17:81304638-81304675:-	FIP1L1	HEK293;PAR-CLIP	No annotation	HNSC	CHOL;KICH;BLCA;LUAD;LIHC (lncRNAfunc)
ENST00000332012.6-G1114T	0.2299	chr17-81304684-C-A:-	LINC00482	ENSG00000185168.6	2027	35	chr17:81304636-81304690:-	chr17:81304639-81304687:-	CSTF2T	HepG2;eCLIP	No annotation	HNSC	CHOL;KICH;BLCA;LUAD;LIHC (lncRNAfunc)
ENST00000332012.6-G1114T	0.2299	chr17-81304684-C-A:-	LINC00482	ENSG00000185168.6	2027	35	chr17:81304636-81304690:-	chr17:81304644-81304688:-	CSTF2T	K562;eCLIP	No annotation	HNSC	CHOL;KICH;BLCA;LUAD;LIHC (lncRNAfunc)
ENST00000332012.6-G1151A	0.1211	chr17-81304647-C-T:-	LINC00482	ENSG00000185168.6	2027	35	chr17:81304639-81304688:-	chr17:81304639-81304687:-	CSTF2T	HepG2;eCLIP	No annotation	COAD	CHOL;KICH;BLCA;LUAD;LIHC (lncRNAfunc)
ENST00000332012.6-G1151A	0.1211	chr17-81304647-C-T:-	LINC00482	ENSG00000185168.6	2027	35	chr17:81304639-81304688:-	chr17:81304644-81304688:-	CSTF2T	K562;eCLIP	No annotation	COAD	CHOL;KICH;BLCA;LUAD;LIHC (lncRNAfunc)
ENST00000332012.6-G1163A	0.9670	chr17-81304635-C-T:-	LINC00482	ENSG00000185168.6	2027	35	chr17:81304628-81304697:-	chr17:81304632-81304685:-	EWSR1	K562;eCLIP	No annotation	UCEC	CHOL;KICH;BLCA;LUAD;LIHC (lncRNAfunc)
ENST00000332012.6-G1163A	0.9670	chr17-81304635-C-T:-	LINC00482	ENSG00000185168.6	2027	35	chr17:81304628-81304697:-	chr17:81304637-81304684:-	CSTF2T	K562;eCLIP	No annotation	UCEC	CHOL;KICH;BLCA;LUAD;LIHC (lncRNAfunc)
ENST00000332012.6-G1163A	0.9670	chr17-81304635-C-T:-	LINC00482	ENSG00000185168.6	2027	35	chr17:81304628-81304697:-	chr17:81304638-81304675:-	FIP1L1	HEK293;PAR-CLIP	No annotation	UCEC	CHOL;KICH;BLCA;LUAD;LIHC (lncRNAfunc)
ENST00000332012.6-G1163A	0.9670	chr17-81304635-C-T:-	LINC00482	ENSG00000185168.6	2027	35	chr17:81304628-81304697:-	chr17:81304639-81304687:-	CSTF2T	HepG2;eCLIP	No annotation	UCEC	CHOL;KICH;BLCA;LUAD;LIHC (lncRNAfunc)
ENST00000332012.6-G1163A	0.9670	chr17-81304635-C-T:-	LINC00482	ENSG00000185168.6	2027	35	chr17:81304628-81304697:-	chr17:81304644-81304688:-	CSTF2T	K562;eCLIP	No annotation	UCEC	CHOL;KICH;BLCA;LUAD;LIHC (lncRNAfunc)
ENST00000332012.6-G792A	0.9663	chr17-81305006-C-T:-	LINC00482	ENSG00000185168.6	2027	35	chr17:81304994-81305043:-	chr17:81305001-81305041:-	FAM120A	K562;eCLIP	No annotation	UCEC	CHOL;KICH;BLCA;LUAD;LIHC (lncRNAfunc)
ENST00000332012.6-G799A	0.2000	chr17-81304999-C-T:-	LINC00482	ENSG00000185168.6	2027	35	chr17:81304995-81305071:-	chr17:81304995-81305048:-	CSTF2T	HepG2;eCLIP	No annotation	BLCA	CHOL;KICH;BLCA;LUAD;LIHC (lncRNAfunc)
ENST00000332012.6-G799A	0.2000	chr17-81304999-C-T:-	LINC00482	ENSG00000185168.6	2027	35	chr17:81304995-81305071:-	chr17:81305001-81305041:-	FAM120A	K562;eCLIP	No annotation	BLCA	CHOL;KICH;BLCA;LUAD;LIHC (lncRNAfunc)
ENST00000332012.6-G975A	0.6479	chr17-81304823-C-T:-	LINC00482	ENSG00000185168.6	2027	35	chr17:81304760-81304825:-	chr17:81304782-81304825:-	EWSR1	K562;eCLIP	No annotation	LUSC	CHOL;KICH;BLCA;LUAD;LIHC (lncRNAfunc)
ENST00000332587.8-A627C	0.9805	chr21-25429907-T-G:-	LINC00158	ENSG00000185433.11	1476	10	chr21:25429856-25429938:-	chr21:25429887-25429913:-	HNRNPC	HEK293T;PAR-CLIP	No annotation	ESCA	No annotation
ENST00000332587.8-G477T	0.0568	chr21-25431225-C-A:-	LINC00158	ENSG00000185433.11	1476	10	chr21:25431198-25431270:-	chr21:25431229-25431248:-	HNRNPC	HEK293T;PAR-CLIP	No annotation	UCEC	No annotation
ENST00000332587.8-G477T	0.0568	chr21-25431225-C-A:-	LINC00158	ENSG00000185433.11	1476	10	chr21:25431198-25431270:-	chr21:25431231-25431256:-	HNRNPC	HEK293T;PAR-CLIP	No annotation	UCEC	No annotation
ENST00000332587.8-G477T	0.0568	chr21-25431225-C-A:-	LINC00158	ENSG00000185433.11	1476	10	chr21:25431198-25431270:-	chr21:25431231-25431261:-	HNRNPC	HEK293T;PAR-CLIP	No annotation	UCEC	No annotation
ENST00000332587.8-G477T	0.0568	chr21-25431225-C-A:-	LINC00158	ENSG00000185433.11	1476	10	chr21:25431198-25431270:-	chr21:25431231-25431262:-	HNRNPC	HEK293T;PAR-CLIP	No annotation	UCEC	No annotation
ENST00000332587.8-G477T	0.0568	chr21-25431225-C-A:-	LINC00158	ENSG00000185433.11	1476	10	chr21:25431198-25431270:-	chr21:25431231-25431263:-	HNRNPC	HEK293T;PAR-CLIP	No annotation	UCEC	No annotation
ENST00000332587.8-G477T	0.0568	chr21-25431225-C-A:-	LINC00158	ENSG00000185433.11	1476	10	chr21:25431198-25431270:-	chr21:25431231-25431265:-	HNRNPC	HEK293T;PAR-CLIP	No annotation	UCEC	No annotation
ENST00000332587.8-G477T	0.0568	chr21-25431225-C-A:-	LINC00158	ENSG00000185433.11	1476	10	chr21:25431198-25431270:-	chr21:25431231-25431268:-	HNRNPC	HEK293T;PAR-CLIP	No annotation	UCEC	No annotation
ENST00000332587.8-G490T	0.7615	chr21-25431212-C-A:-	LINC00158	ENSG00000185433.11	1476	10	chr21:25431209-25431258:-	chr21:25431229-25431248:-	HNRNPC	HEK293T;PAR-CLIP	No annotation	UCEC	No annotation
ENST00000332587.8-G490T	0.7615	chr21-25431212-C-A:-	LINC00158	ENSG00000185433.11	1476	10	chr21:25431209-25431258:-	chr21:25431231-25431256:-	HNRNPC	HEK293T;PAR-CLIP	No annotation	UCEC	No annotation
ENST00000332587.8-G694A	0.9870	chr21-25429840-C-T:-	LINC00158	ENSG00000185433.11	1476	10	chr21:25429839-25429940:-	chr21:25429887-25429913:-	HNRNPC	HEK293T;PAR-CLIP	No annotation	UCEC	No annotation
ENST00000332587.8-T318C	0.0859	chr21-25431384-A-G:-	LINC00158	ENSG00000185433.11	1476	10	chr21:25431370-25431447:-	chr21:25431380-25431400:-	HNRNPC	HEK293T;PAR-CLIP	No annotation	UCEC	No annotation
ENST00000340510.8-G1747A	0.2710	chr7-39791790-G-A:+	LINC00265	ENSG00000188185.13	3049	25	chr7:39791766-39791815:+	chr7:39791776-39791800:+	YTHDF3	Huh7;PAR-CLIP	No annotation	CESC	No annotation
ENST00000340510.8-G1935T	0.6796	chr7-39791978-G-T:+	LINC00265	ENSG00000188185.13	3049	25	chr7:39791962-39792011:+	chr7:39791972-39791972:+	YTHDF1	HEK293T;iCLIP	READ	UCEC	No annotation
ENST00000340510.8-G1935T	0.6796	chr7-39791978-G-T:+	LINC00265	ENSG00000188185.13	3049	25	chr7:39791962-39792011:+	chr7:39791973-39791973:+	PTBP1	HEK293T,plus_SRRM4;iCLIP	GBM	UCEC	No annotation
ENST00000340510.8-G2326A	0.2285	chr7-39792369-G-A:+	LINC00265	ENSG00000188185.13	3049	25	chr7:39792269-39792466:+	chr7:39792279-39792279:+	PTBP1	HEK293T,plus_SRRM4;iCLIP	GBM	UCEC	No annotation
ENST00000340510.8-G2326A	0.2285	chr7-39792369-G-A:+	LINC00265	ENSG00000188185.13	3049	25	chr7:39792269-39792466:+	chr7:39792297-39792297:+	YTHDC1	HEK293T;iCLIP	No annotation	UCEC	No annotation
ENST00000340510.8-G2326A	0.2285	chr7-39792369-G-A:+	LINC00265	ENSG00000188185.13	3049	25	chr7:39792269-39792466:+	chr7:39792298-39792298:+	RBM15B	HEK293T;iCLIP	No annotation	UCEC	No annotation
ENST00000340510.8-G2326A	0.2285	chr7-39792369-G-A:+	LINC00265	ENSG00000188185.13	3049	25	chr7:39792269-39792466:+	chr7:39792298-39792298:+	PTBP1	HEK293T,no_SRRM4;iCLIP	GBM	UCEC	No annotation
ENST00000340510.8-G2482A	0.1582	chr7-39792525-G-A:+	LINC00265	ENSG00000188185.13	3049	25	chr7:39792494-39792551:+	chr7:39792548-39792548:+	PTBP1	HEK293T,no_SRRM4;iCLIP	GBM	UCEC	No annotation
ENST00000340510.8-G2504A	0.0940	chr7-39792547-G-A:+	LINC00265	ENSG00000188185.13	3049	25	chr7:39792489-39792560:+	chr7:39792548-39792548:+	PTBP1	HEK293T,no_SRRM4;iCLIP	GBM	ESCA	No annotation
ENST00000355909.7-G789T	0.0616	chr14-97633528-C-A:-	LINC02291	ENSG00000197176.7	1670	14	chr14:97633501-97633550:-	chr14:97633524-97633543:-	HNRNPA1	HeLa;iCLIP	GBM;CHOL	UCEC	THYM (LncSpA)
ENST00000355909.7-T790A	0.0733	chr14-97633527-A-T:-	LINC02291	ENSG00000197176.7	1670	14	chr14:97633499-97633548:-	chr14:97633524-97633543:-	HNRNPA1	HeLa;iCLIP	GBM;CHOL	SARC	THYM (LncSpA)
ENST00000356020.2-G1676A	0.2278	chr3-128573021-C-T:-	LINC01565	ENSG00000198685.4	2697	74	chr3:128572938-128573045:-	chr3:128572942-128572979:-	EIF3G	HEK293T;PAR-CLIP	No annotation	UCEC	LAML (LncSpA)
ENST00000356020.2-G1760A	0.9915	chr3-128572937-C-T:-	LINC01565	ENSG00000198685.4	2697	74	chr3:128572875-128572966:-	chr3:128572918-128572942:-	CPSF1	HEK293;PAR-CLIP	READ	SARC	LAML (LncSpA)
ENST00000356684.8-G128T	0.1415	chr1-212857998-C-A:-	FLVCR1-DT	ENSG00000198468.10	2565	1	chr1:212857925-212857998:-	chr1:212857934-212857973:-	TARDBP	HEK293T;PAR-CLIP	No annotation	UCEC	No annotation
ENST00000356684.8-G128T	0.1415	chr1-212857998-C-A:-	FLVCR1-DT	ENSG00000198468.10	2565	1	chr1:212857925-212857998:-	chr1:212857973-212857973:-	DDX3X	HEK293;iCLIP	No annotation	UCEC	No annotation
ENST00000372910.5-A144G	0.9177	chr20-44465206-T-C:-	LINC01620	ENSG00000168746.8	649	6	chr20:44465190-44465239:-	chr20:44465201-44465220:-	HNRNPA1	HeLa;iCLIP	GBM;CHOL	SARC	LIHC (LncSpA)
ENST00000372910.5-G113A	0.0387	chr20-44465237-C-T:-	LINC01620	ENSG00000168746.8	649	6	chr20:44465190-44465239:-	chr20:44465201-44465220:-	HNRNPA1	HeLa;iCLIP	GBM;CHOL	COAD	LIHC (LncSpA)
ENST00000372910.5-G152T	0.1858	chr20-44465198-C-A:-	LINC01620	ENSG00000168746.8	649	6	chr20:44465190-44465239:-	chr20:44465201-44465220:-	HNRNPA1	HeLa;iCLIP	GBM;CHOL	KIRP	LIHC (LncSpA)
ENST00000375204.2-A1367T	0.9478	chr9-97294892-A-T:+	SUGT1P4-STRA6LP	ENSG00000254876.5	3161	49	chr9:97294890-97294955:+	chr9:97294891-97294928:+	NUDT21	HEK293;PAR-CLIP	No annotation	UCEC	No annotation
ENST00000375204.2-C1232A	0.0203	chr9-97294023-C-A:+	SUGT1P4-STRA6LP	ENSG00000254876.5	3161	49	chr9:97294011-97294103:+	chr9:97294021-97294032:+	UPF1	HEK_293_FRT;HITS-CLIP	No annotation	UCEC	No annotation
ENST00000375204.2-C1232A	0.0203	chr9-97294023-C-A:+	SUGT1P4-STRA6LP	ENSG00000254876.5	3161	49	chr9:97294011-97294103:+	chr9:97294033-97294072:+	UPF1	HEK_293_FRT;HITS-CLIP	No annotation	UCEC	No annotation
ENST00000375204.2-C1232A	0.0203	chr9-97294023-C-A:+	SUGT1P4-STRA6LP	ENSG00000254876.5	3161	49	chr9:97294011-97294103:+	chr9:97294065-97294065:+	YTHDC1	HEK293T;iCLIP	No annotation	UCEC	No annotation
ENST00000375204.2-C1232A	0.0203	chr9-97294023-C-A:+	SUGT1P4-STRA6LP	ENSG00000254876.5	3161	49	chr9:97294011-97294103:+	chr9:97294066-97294072:+	UPF1	HEK_293_FRT;HITS-CLIP	No annotation	UCEC	No annotation
ENST00000375204.2-C1232A	0.0203	chr9-97294023-C-A:+	SUGT1P4-STRA6LP	ENSG00000254876.5	3161	49	chr9:97294011-97294103:+	chr9:97294073-97294095:+	UPF1	HEK_293_FRT;HITS-CLIP	No annotation	UCEC	No annotation
ENST00000375204.2-C1269T	0.0215	chr9-97294060-C-T:+	SUGT1P4-STRA6LP	ENSG00000254876.5	3161	49	chr9:97294031-97294083:+	chr9:97294033-97294072:+	UPF1	HEK_293_FRT;HITS-CLIP	No annotation	BRCA	No annotation
ENST00000375204.2-C1269T	0.0215	chr9-97294060-C-T:+	SUGT1P4-STRA6LP	ENSG00000254876.5	3161	49	chr9:97294031-97294083:+	chr9:97294065-97294065:+	YTHDC1	HEK293T;iCLIP	No annotation	BRCA	No annotation
ENST00000375204.2-C1269T	0.0215	chr9-97294060-C-T:+	SUGT1P4-STRA6LP	ENSG00000254876.5	3161	49	chr9:97294031-97294083:+	chr9:97294066-97294072:+	UPF1	HEK_293_FRT;HITS-CLIP	No annotation	BRCA	No annotation
ENST00000375204.2-C1270T	0.7621	chr9-97294061-C-T:+	SUGT1P4-STRA6LP	ENSG00000254876.5	3161	49	chr9:97294009-97294104:+	chr9:97294021-97294032:+	UPF1	HEK_293_FRT;HITS-CLIP	No annotation	LUAD	No annotation
ENST00000375204.2-C1270T	0.7621	chr9-97294061-C-T:+	SUGT1P4-STRA6LP	ENSG00000254876.5	3161	49	chr9:97294009-97294104:+	chr9:97294033-97294072:+	UPF1	HEK_293_FRT;HITS-CLIP	No annotation	LUAD	No annotation
ENST00000375204.2-C1270T	0.7621	chr9-97294061-C-T:+	SUGT1P4-STRA6LP	ENSG00000254876.5	3161	49	chr9:97294009-97294104:+	chr9:97294065-97294065:+	YTHDC1	HEK293T;iCLIP	No annotation	LUAD	No annotation
ENST00000375204.2-C1270T	0.7621	chr9-97294061-C-T:+	SUGT1P4-STRA6LP	ENSG00000254876.5	3161	49	chr9:97294009-97294104:+	chr9:97294066-97294072:+	UPF1	HEK_293_FRT;HITS-CLIP	No annotation	LUAD	No annotation
ENST00000375204.2-C1270T	0.7621	chr9-97294061-C-T:+	SUGT1P4-STRA6LP	ENSG00000254876.5	3161	49	chr9:97294009-97294104:+	chr9:97294073-97294095:+	UPF1	HEK_293_FRT;HITS-CLIP	No annotation	LUAD	No annotation
ENST00000375204.2-C1271T	0.0269	chr9-97294062-C-T:+	SUGT1P4-STRA6LP	ENSG00000254876.5	3161	49	chr9:97294031-97294083:+	chr9:97294033-97294072:+	UPF1	HEK_293_FRT;HITS-CLIP	No annotation	COAD	No annotation
ENST00000375204.2-C1271T	0.0269	chr9-97294062-C-T:+	SUGT1P4-STRA6LP	ENSG00000254876.5	3161	49	chr9:97294031-97294083:+	chr9:97294065-97294065:+	YTHDC1	HEK293T;iCLIP	No annotation	COAD	No annotation
ENST00000375204.2-C1271T	0.0269	chr9-97294062-C-T:+	SUGT1P4-STRA6LP	ENSG00000254876.5	3161	49	chr9:97294031-97294083:+	chr9:97294066-97294072:+	UPF1	HEK_293_FRT;HITS-CLIP	No annotation	COAD	No annotation
ENST00000375204.2-C590T	0.7331	chr9-97281548-C-T:+	SUGT1P4-STRA6LP	ENSG00000254876.5	3161	49	chr9:97281522-97281625:+	chr9:97281526-97281555:+	FUS	HEK293T;PAR-CLIP	No annotation	UCEC	No annotation
ENST00000375204.2-C590T	0.7331	chr9-97281548-C-T:+	SUGT1P4-STRA6LP	ENSG00000254876.5	3161	49	chr9:97281522-97281625:+	chr9:97281529-97281553:+	TARDBP	HEK293T;PAR-CLIP	No annotation	UCEC	No annotation
ENST00000375204.2-C590T	0.7331	chr9-97281548-C-T:+	SUGT1P4-STRA6LP	ENSG00000254876.5	3161	49	chr9:97281522-97281625:+	chr9:97281547-97281566:+	HNRNPC	HEK293T;PAR-CLIP	No annotation	UCEC	No annotation
ENST00000375204.2-C590T	0.7331	chr9-97281548-C-T:+	SUGT1P4-STRA6LP	ENSG00000254876.5	3161	49	chr9:97281522-97281625:+	chr9:97281559-97281624:+	BCLAF1	HepG2;eCLIP	No annotation	UCEC	No annotation
ENST00000375204.2-C811A	0.1195	chr9-97290607-C-A:+	SUGT1P4-STRA6LP	ENSG00000254876.5	3161	49	chr9:97290599-97290648:+	chr9:97290630-97290630:+	RBM15B	HEK293T;iCLIP	No annotation	ESCA	No annotation
ENST00000375204.2-G1277A	0.7432	chr9-97294068-G-A:+	SUGT1P4-STRA6LP	ENSG00000254876.5	3161	49	chr9:97294038-97294087:+	chr9:97294065-97294065:+	YTHDC1	HEK293T;iCLIP	No annotation	LUAD	No annotation
ENST00000375204.2-G1277A	0.7432	chr9-97294068-G-A:+	SUGT1P4-STRA6LP	ENSG00000254876.5	3161	49	chr9:97294038-97294087:+	chr9:97294066-97294072:+	UPF1	HEK_293_FRT;HITS-CLIP	No annotation	LUAD	No annotation
ENST00000375204.2-G1298T	0.7987	chr9-97294089-G-T:+	SUGT1P4-STRA6LP	ENSG00000254876.5	3161	49	chr9:97294024-97294089:+	chr9:97294033-97294072:+	UPF1	HEK_293_FRT;HITS-CLIP	No annotation	LUSC	No annotation
ENST00000375204.2-G1298T	0.7987	chr9-97294089-G-T:+	SUGT1P4-STRA6LP	ENSG00000254876.5	3161	49	chr9:97294024-97294089:+	chr9:97294065-97294065:+	YTHDC1	HEK293T;iCLIP	No annotation	LUSC	No annotation
ENST00000375204.2-G1298T	0.7987	chr9-97294089-G-T:+	SUGT1P4-STRA6LP	ENSG00000254876.5	3161	49	chr9:97294024-97294089:+	chr9:97294066-97294072:+	UPF1	HEK_293_FRT;HITS-CLIP	No annotation	LUSC	No annotation
ENST00000375640.7-A344C	0.0937	chr6-31834951-A-C:+	SNHG32	ENSG00000204387.14	1053	19	chr6:31834904-31835028:+	chr6:31834904-31834923:+	HNRNPC	HeLa;iCLIP	No annotation	ESCA	No annotation
ENST00000375640.7-A344C	0.0937	chr6-31834951-A-C:+	SNHG32	ENSG00000204387.14	1053	19	chr6:31834904-31835028:+	chr6:31834904-31834923:+	PTBP1	HEK293T;iCLIP	GBM	ESCA	No annotation
ENST00000375640.7-A344C	0.0937	chr6-31834951-A-C:+	SNHG32	ENSG00000204387.14	1053	19	chr6:31834904-31835028:+	chr6:31834904-31834923:+	DDX3X	HEK293;iCLIP	No annotation	ESCA	No annotation
ENST00000375640.7-A344C	0.0937	chr6-31834951-A-C:+	SNHG32	ENSG00000204387.14	1053	19	chr6:31834904-31835028:+	chr6:31834904-31834943:+	RBM15B	HEK293T;iCLIP	No annotation	ESCA	No annotation
ENST00000375640.7-A344C	0.0937	chr6-31834951-A-C:+	SNHG32	ENSG00000204387.14	1053	19	chr6:31834904-31835028:+	chr6:31834904-31834963:+	DDX3X	HEK293;iCLIP	No annotation	ESCA	No annotation
ENST00000375640.7-A344C	0.0937	chr6-31834951-A-C:+	SNHG32	ENSG00000204387.14	1053	19	chr6:31834904-31835028:+	chr6:31834904-31834983:+	DDX3X	HEK293;iCLIP	No annotation	ESCA	No annotation
ENST00000375640.7-A344C	0.0937	chr6-31834951-A-C:+	SNHG32	ENSG00000204387.14	1053	19	chr6:31834904-31835028:+	chr6:31834914-31834914:+	PTBP1	HEK293T;iCLIP	GBM	ESCA	No annotation
ENST00000375640.7-A344C	0.0937	chr6-31834951-A-C:+	SNHG32	ENSG00000204387.14	1053	19	chr6:31834904-31835028:+	chr6:31834915-31834915:+	DDX3X	HEK293;iCLIP	No annotation	ESCA	No annotation
ENST00000375640.7-A344C	0.0937	chr6-31834951-A-C:+	SNHG32	ENSG00000204387.14	1053	19	chr6:31834904-31835028:+	chr6:31834916-31834916:+	RBM15B	HEK293T;iCLIP	No annotation	ESCA	No annotation
ENST00000375640.7-A344C	0.0937	chr6-31834951-A-C:+	SNHG32	ENSG00000204387.14	1053	19	chr6:31834904-31835028:+	chr6:31834917-31835005:+	HNRNPC	HEK293T;PAR-CLIP	No annotation	ESCA	No annotation
ENST00000375640.7-A344C	0.0937	chr6-31834951-A-C:+	SNHG32	ENSG00000204387.14	1053	19	chr6:31834904-31835028:+	chr6:31834917-31835006:+	TARDBP	HEK293T;PAR-CLIP	No annotation	ESCA	No annotation
ENST00000375640.7-A344C	0.0937	chr6-31834951-A-C:+	SNHG32	ENSG00000204387.14	1053	19	chr6:31834904-31835028:+	chr6:31834918-31834919:+	DDX3X	HEK293;iCLIP	No annotation	ESCA	No annotation
ENST00000375640.7-A344C	0.0937	chr6-31834951-A-C:+	SNHG32	ENSG00000204387.14	1053	19	chr6:31834904-31835028:+	chr6:31834918-31834920:+	DDX3	HEK293;iCLIP	No annotation	ESCA	No annotation
ENST00000375640.7-A344C	0.0937	chr6-31834951-A-C:+	SNHG32	ENSG00000204387.14	1053	19	chr6:31834904-31835028:+	chr6:31834918-31834970:+	NCBP2	HepG2;eCLIP	LUSC	ESCA	No annotation
ENST00000375640.7-A344C	0.0937	chr6-31834951-A-C:+	SNHG32	ENSG00000204387.14	1053	19	chr6:31834904-31835028:+	chr6:31834918-31834972:+	NCBP2	HepG2;eCLIP	LUSC	ESCA	No annotation
ENST00000375640.7-A344C	0.0937	chr6-31834951-A-C:+	SNHG32	ENSG00000204387.14	1053	19	chr6:31834904-31835028:+	chr6:31834919-31834919:+	DDX3X	HEK293;iCLIP	No annotation	ESCA	No annotation
ENST00000375640.7-A344C	0.0937	chr6-31834951-A-C:+	SNHG32	ENSG00000204387.14	1053	19	chr6:31834904-31835028:+	chr6:31834919-31834919:+	DDX3	HEK293;iCLIP	No annotation	ESCA	No annotation
ENST00000375640.7-A344C	0.0937	chr6-31834951-A-C:+	SNHG32	ENSG00000204387.14	1053	19	chr6:31834904-31835028:+	chr6:31834919-31834923:+	DDX3	HEK293;iCLIP	No annotation	ESCA	No annotation
ENST00000375640.7-A344C	0.0937	chr6-31834951-A-C:+	SNHG32	ENSG00000204387.14	1053	19	chr6:31834904-31835028:+	chr6:31834919-31835005:+	PABPC4	K562;eCLIP	No annotation	ESCA	No annotation
ENST00000375640.7-A344C	0.0937	chr6-31834951-A-C:+	SNHG32	ENSG00000204387.14	1053	19	chr6:31834904-31835028:+	chr6:31834919-31835009:+	DDX3X	K562;eCLIP	No annotation	ESCA	No annotation
ENST00000375640.7-A344C	0.0937	chr6-31834951-A-C:+	SNHG32	ENSG00000204387.14	1053	19	chr6:31834904-31835028:+	chr6:31834919-31835010:+	NCBP2	K562;eCLIP	LUSC	ESCA	No annotation
ENST00000375640.7-A344C	0.0937	chr6-31834951-A-C:+	SNHG32	ENSG00000204387.14	1053	19	chr6:31834904-31835028:+	chr6:31834920-31834944:+	RTCB	HEK293;PAR-CLIP	No annotation	ESCA	No annotation
ENST00000375640.7-A344C	0.0937	chr6-31834951-A-C:+	SNHG32	ENSG00000204387.14	1053	19	chr6:31834904-31835028:+	chr6:31834920-31834965:+	RBM15	HepG2;eCLIP	No annotation	ESCA	No annotation
ENST00000375640.7-A344C	0.0937	chr6-31834951-A-C:+	SNHG32	ENSG00000204387.14	1053	19	chr6:31834904-31835028:+	chr6:31834920-31835004:+	HNRNPC	HEK293T;PAR-CLIP	No annotation	ESCA	No annotation
ENST00000375640.7-A344C	0.0937	chr6-31834951-A-C:+	SNHG32	ENSG00000204387.14	1053	19	chr6:31834904-31835028:+	chr6:31834921-31834921:+	RBM15	HEK293T;iCLIP	No annotation	ESCA	No annotation
ENST00000375640.7-A344C	0.0937	chr6-31834951-A-C:+	SNHG32	ENSG00000204387.14	1053	19	chr6:31834904-31835028:+	chr6:31834921-31834927:+	RBM15	K562;eCLIP	No annotation	ESCA	No annotation
ENST00000375640.7-A344C	0.0937	chr6-31834951-A-C:+	SNHG32	ENSG00000204387.14	1053	19	chr6:31834904-31835028:+	chr6:31834921-31834928:+	RBM15	K562;eCLIP	No annotation	ESCA	No annotation
ENST00000375640.7-A344C	0.0937	chr6-31834951-A-C:+	SNHG32	ENSG00000204387.14	1053	19	chr6:31834904-31835028:+	chr6:31834921-31834933:+	RBM15	HepG2;eCLIP	No annotation	ESCA	No annotation
ENST00000375640.7-A344C	0.0937	chr6-31834951-A-C:+	SNHG32	ENSG00000204387.14	1053	19	chr6:31834904-31835028:+	chr6:31834921-31834974:+	FUS	HEK293T;PAR-CLIP	No annotation	ESCA	No annotation
ENST00000375640.7-A344C	0.0937	chr6-31834951-A-C:+	SNHG32	ENSG00000204387.14	1053	19	chr6:31834904-31835028:+	chr6:31834921-31835007:+	PABPC4	K562;eCLIP	No annotation	ESCA	No annotation
ENST00000375640.7-A344C	0.0937	chr6-31834951-A-C:+	SNHG32	ENSG00000204387.14	1053	19	chr6:31834904-31835028:+	chr6:31834922-31834953:+	UPF1	HEK_293_FRT;HITS-CLIP	No annotation	ESCA	No annotation
ENST00000375640.7-A344C	0.0937	chr6-31834951-A-C:+	SNHG32	ENSG00000204387.14	1053	19	chr6:31834904-31835028:+	chr6:31834922-31834993:+	CPSF6	HEK293;PAR-CLIP	No annotation	ESCA	No annotation
ENST00000375640.7-A344C	0.0937	chr6-31834951-A-C:+	SNHG32	ENSG00000204387.14	1053	19	chr6:31834904-31835028:+	chr6:31834923-31834957:+	UPF1	HEK_293_FRT;HITS-CLIP	No annotation	ESCA	No annotation
ENST00000375640.7-A344C	0.0937	chr6-31834951-A-C:+	SNHG32	ENSG00000204387.14	1053	19	chr6:31834904-31835028:+	chr6:31834923-31835006:+	ATXN2	HEK293T;PAR-CLIP	No annotation	ESCA	No annotation
ENST00000375640.7-A344C	0.0937	chr6-31834951-A-C:+	SNHG32	ENSG00000204387.14	1053	19	chr6:31834904-31835028:+	chr6:31834923-31835011:+	TARDBP	HEK293T;PAR-CLIP	No annotation	ESCA	No annotation
ENST00000375640.7-A344C	0.0937	chr6-31834951-A-C:+	SNHG32	ENSG00000204387.14	1053	19	chr6:31834904-31835028:+	chr6:31834924-31834943:+	ATXN2	HEK293T;PAR-CLIP	No annotation	ESCA	No annotation
ENST00000375640.7-A344C	0.0937	chr6-31834951-A-C:+	SNHG32	ENSG00000204387.14	1053	19	chr6:31834904-31835028:+	chr6:31834924-31834943:+	CPSF1	HEK293;PAR-CLIP	READ	ESCA	No annotation
ENST00000375640.7-A344C	0.0937	chr6-31834951-A-C:+	SNHG32	ENSG00000204387.14	1053	19	chr6:31834904-31835028:+	chr6:31834924-31834943:+	CPSF6	HEK293;PAR-CLIP	No annotation	ESCA	No annotation
ENST00000375640.7-A344C	0.0937	chr6-31834951-A-C:+	SNHG32	ENSG00000204387.14	1053	19	chr6:31834904-31835028:+	chr6:31834924-31834943:+	LIN28A	HEK293;HITS-CLIP	No annotation	ESCA	No annotation
ENST00000375640.7-A344C	0.0937	chr6-31834951-A-C:+	SNHG32	ENSG00000204387.14	1053	19	chr6:31834904-31835028:+	chr6:31834924-31834943:+	DDX3X	HEK293;iCLIP	No annotation	ESCA	No annotation
ENST00000375640.7-A344C	0.0937	chr6-31834951-A-C:+	SNHG32	ENSG00000204387.14	1053	19	chr6:31834904-31835028:+	chr6:31834924-31834943:+	UPF1	HEK_293_FRT;HITS-CLIP	No annotation	ESCA	No annotation
ENST00000375640.7-A344C	0.0937	chr6-31834951-A-C:+	SNHG32	ENSG00000204387.14	1053	19	chr6:31834904-31835028:+	chr6:31834924-31834963:+	DDX3X	HEK293;iCLIP	No annotation	ESCA	No annotation
ENST00000375640.7-A344C	0.0937	chr6-31834951-A-C:+	SNHG32	ENSG00000204387.14	1053	19	chr6:31834904-31835028:+	chr6:31834924-31834963:+	HNRNPC	HEK293T;PAR-CLIP	No annotation	ESCA	No annotation
ENST00000375640.7-A344C	0.0937	chr6-31834951-A-C:+	SNHG32	ENSG00000204387.14	1053	19	chr6:31834904-31835028:+	chr6:31834924-31834983:+	DDX3X	HEK293;iCLIP	No annotation	ESCA	No annotation
ENST00000375640.7-A344C	0.0937	chr6-31834951-A-C:+	SNHG32	ENSG00000204387.14	1053	19	chr6:31834904-31835028:+	chr6:31834924-31835009:+	HNRNPC	HEK293T;PAR-CLIP	No annotation	ESCA	No annotation
ENST00000375640.7-A344C	0.0937	chr6-31834951-A-C:+	SNHG32	ENSG00000204387.14	1053	19	chr6:31834904-31835028:+	chr6:31834925-31834946:+	FMR1	HEK293;PAR-CLIP	No annotation	ESCA	No annotation
ENST00000375640.7-A344C	0.0937	chr6-31834951-A-C:+	SNHG32	ENSG00000204387.14	1053	19	chr6:31834904-31835028:+	chr6:31834925-31834989:+	TARDBP	HEK293T;PAR-CLIP	No annotation	ESCA	No annotation
ENST00000375640.7-A344C	0.0937	chr6-31834951-A-C:+	SNHG32	ENSG00000204387.14	1053	19	chr6:31834904-31835028:+	chr6:31834925-31835007:+	LARP4	HepG2;eCLIP	CHOL;KICH;PCPG	ESCA	No annotation
ENST00000375640.7-A344C	0.0937	chr6-31834951-A-C:+	SNHG32	ENSG00000204387.14	1053	19	chr6:31834904-31835028:+	chr6:31834925-31835011:+	ATXN2	HEK293T;PAR-CLIP	No annotation	ESCA	No annotation
ENST00000375640.7-A344C	0.0937	chr6-31834951-A-C:+	SNHG32	ENSG00000204387.14	1053	19	chr6:31834904-31835028:+	chr6:31834926-31834950:+	ELAVL1	HEK293;PAR-CLIP	No annotation	ESCA	No annotation
ENST00000375640.7-A344C	0.0937	chr6-31834951-A-C:+	SNHG32	ENSG00000204387.14	1053	19	chr6:31834904-31835028:+	chr6:31834926-31835003:+	HNRNPC	HEK293T;PAR-CLIP	No annotation	ESCA	No annotation
ENST00000375640.7-A344C	0.0937	chr6-31834951-A-C:+	SNHG32	ENSG00000204387.14	1053	19	chr6:31834904-31835028:+	chr6:31834926-31835004:+	HNRNPC	HEK293T;PAR-CLIP	No annotation	ESCA	No annotation
ENST00000375640.7-A344C	0.0937	chr6-31834951-A-C:+	SNHG32	ENSG00000204387.14	1053	19	chr6:31834904-31835028:+	chr6:31834927-31834954:+	CPSF1	HEK293;PAR-CLIP	READ	ESCA	No annotation
ENST00000375640.7-A344C	0.0937	chr6-31834951-A-C:+	SNHG32	ENSG00000204387.14	1053	19	chr6:31834904-31835028:+	chr6:31834928-31834946:+	ELAVL1	HEK293;PAR-CLIP	No annotation	ESCA	No annotation
ENST00000375640.7-A344C	0.0937	chr6-31834951-A-C:+	SNHG32	ENSG00000204387.14	1053	19	chr6:31834904-31835028:+	chr6:31834928-31834948:+	HNRNPC	HeLa;iCLIP	No annotation	ESCA	No annotation
ENST00000375640.7-A344C	0.0937	chr6-31834951-A-C:+	SNHG32	ENSG00000204387.14	1053	19	chr6:31834904-31835028:+	chr6:31834928-31835008:+	HNRNPC	HEK293T;PAR-CLIP	No annotation	ESCA	No annotation
ENST00000375640.7-A344C	0.0937	chr6-31834951-A-C:+	SNHG32	ENSG00000204387.14	1053	19	chr6:31834904-31835028:+	chr6:31834930-31834957:+	SSB	HEK293;PAR-CLIP	No annotation	ESCA	No annotation
ENST00000375640.7-A344C	0.0937	chr6-31834951-A-C:+	SNHG32	ENSG00000204387.14	1053	19	chr6:31834904-31835028:+	chr6:31834932-31834945:+	NUDT21	HEK293;PAR-CLIP	No annotation	ESCA	No annotation
ENST00000375640.7-A344C	0.0937	chr6-31834951-A-C:+	SNHG32	ENSG00000204387.14	1053	19	chr6:31834904-31835028:+	chr6:31834934-31834959:+	RBM15	HepG2;eCLIP	No annotation	ESCA	No annotation
ENST00000375640.7-A344C	0.0937	chr6-31834951-A-C:+	SNHG32	ENSG00000204387.14	1053	19	chr6:31834904-31835028:+	chr6:31834934-31834985:+	SUB1	HepG2;eCLIP	No annotation	ESCA	No annotation
ENST00000375640.7-A344C	0.0937	chr6-31834951-A-C:+	SNHG32	ENSG00000204387.14	1053	19	chr6:31834904-31835028:+	chr6:31834936-31834967:+	CAPRIN1	HEK293;PAR-CLIP	No annotation	ESCA	No annotation
ENST00000375640.7-A344C	0.0937	chr6-31834951-A-C:+	SNHG32	ENSG00000204387.14	1053	19	chr6:31834904-31835028:+	chr6:31834938-31834938:+	STAU1	HEK293;iCLIP	No annotation	ESCA	No annotation
ENST00000375640.7-A344C	0.0937	chr6-31834951-A-C:+	SNHG32	ENSG00000204387.14	1053	19	chr6:31834904-31835028:+	chr6:31834938-31834973:+	CPSF3	HEK293;PAR-CLIP	CESC;UCEC;LUSC	ESCA	No annotation
ENST00000375640.7-A344C	0.0937	chr6-31834951-A-C:+	SNHG32	ENSG00000204387.14	1053	19	chr6:31834904-31835028:+	chr6:31834944-31834963:+	CPSF7	HEK293;PAR-CLIP	No annotation	ESCA	No annotation
ENST00000375640.7-A344C	0.0937	chr6-31834951-A-C:+	SNHG32	ENSG00000204387.14	1053	19	chr6:31834904-31835028:+	chr6:31834944-31834963:+	HNRNPC	HeLa;iCLIP	No annotation	ESCA	No annotation
ENST00000375640.7-A344C	0.0937	chr6-31834951-A-C:+	SNHG32	ENSG00000204387.14	1053	19	chr6:31834904-31835028:+	chr6:31834944-31834963:+	NUDT21	HEK293;PAR-CLIP	No annotation	ESCA	No annotation
ENST00000375640.7-A344C	0.0937	chr6-31834951-A-C:+	SNHG32	ENSG00000204387.14	1053	19	chr6:31834904-31835028:+	chr6:31834944-31834963:+	SRRM4	HEK293T;iCLIP	GBM;PCPG	ESCA	No annotation
ENST00000375640.7-A344C	0.0937	chr6-31834951-A-C:+	SNHG32	ENSG00000204387.14	1053	19	chr6:31834904-31835028:+	chr6:31834944-31834963:+	TARDBP	HEK293T;PAR-CLIP	No annotation	ESCA	No annotation
ENST00000375640.7-A344C	0.0937	chr6-31834951-A-C:+	SNHG32	ENSG00000204387.14	1053	19	chr6:31834904-31835028:+	chr6:31834944-31834963:+	HNRNPC	HEK293T;PAR-CLIP	No annotation	ESCA	No annotation
ENST00000375640.7-A344C	0.0937	chr6-31834951-A-C:+	SNHG32	ENSG00000204387.14	1053	19	chr6:31834904-31835028:+	chr6:31834949-31834986:+	CPSF7	HEK293;PAR-CLIP	No annotation	ESCA	No annotation
ENST00000375640.7-A344C	0.0937	chr6-31834951-A-C:+	SNHG32	ENSG00000204387.14	1053	19	chr6:31834904-31835028:+	chr6:31834953-31834974:+	ZC3H7B	HEK293;PAR-CLIP	No annotation	ESCA	No annotation
ENST00000375640.7-A344C	0.0937	chr6-31834951-A-C:+	SNHG32	ENSG00000204387.14	1053	19	chr6:31834904-31835028:+	chr6:31834954-31834954:+	YTHDC1	HEK293T;iCLIP	No annotation	ESCA	No annotation
ENST00000375640.7-A344C	0.0937	chr6-31834951-A-C:+	SNHG32	ENSG00000204387.14	1053	19	chr6:31834904-31835028:+	chr6:31834954-31834973:+	UPF1	HEK_293_FRT;HITS-CLIP	No annotation	ESCA	No annotation
ENST00000375640.7-A344C	0.0937	chr6-31834951-A-C:+	SNHG32	ENSG00000204387.14	1053	19	chr6:31834904-31835028:+	chr6:31834957-31834957:+	PTBP1	HEK293T;iCLIP	GBM	ESCA	No annotation
ENST00000375640.7-A344C	0.0937	chr6-31834951-A-C:+	SNHG32	ENSG00000204387.14	1053	19	chr6:31834904-31835028:+	chr6:31834958-31834958:+	DDX3X	HEK293;iCLIP	No annotation	ESCA	No annotation
ENST00000375640.7-A344C	0.0937	chr6-31834951-A-C:+	SNHG32	ENSG00000204387.14	1053	19	chr6:31834904-31835028:+	chr6:31834958-31834958:+	DDX3	HEK293;iCLIP	No annotation	ESCA	No annotation
ENST00000375640.7-A344C	0.0937	chr6-31834951-A-C:+	SNHG32	ENSG00000204387.14	1053	19	chr6:31834904-31835028:+	chr6:31834958-31835009:+	SF3B1	K562;eCLIP	No annotation	ESCA	No annotation
ENST00000375640.7-A344C	0.0937	chr6-31834951-A-C:+	SNHG32	ENSG00000204387.14	1053	19	chr6:31834904-31835028:+	chr6:31834959-31834959:+	DDX3X	HEK293;iCLIP	No annotation	ESCA	No annotation
ENST00000375640.7-A344C	0.0937	chr6-31834951-A-C:+	SNHG32	ENSG00000204387.14	1053	19	chr6:31834904-31835028:+	chr6:31834960-31834994:+	FIP1L1	HEK293;PAR-CLIP	No annotation	ESCA	No annotation
ENST00000375640.7-A344C	0.0937	chr6-31834951-A-C:+	SNHG32	ENSG00000204387.14	1053	19	chr6:31834904-31835028:+	chr6:31834961-31834970:+	UPF1	HEK_293_FRT;HITS-CLIP	No annotation	ESCA	No annotation
ENST00000375640.7-A344C	0.0937	chr6-31834951-A-C:+	SNHG32	ENSG00000204387.14	1053	19	chr6:31834904-31835028:+	chr6:31834961-31834987:+	RTCB	HEK293;PAR-CLIP	No annotation	ESCA	No annotation
ENST00000375640.7-A344C	0.0937	chr6-31834951-A-C:+	SNHG32	ENSG00000204387.14	1053	19	chr6:31834904-31835028:+	chr6:31834962-31834982:+	HNRNPC	HeLa;iCLIP	No annotation	ESCA	No annotation
ENST00000375640.7-A344C	0.0937	chr6-31834951-A-C:+	SNHG32	ENSG00000204387.14	1053	19	chr6:31834904-31835028:+	chr6:31834962-31834997:+	CPSF6	HEK293;PAR-CLIP	No annotation	ESCA	No annotation
ENST00000375640.7-A344C	0.0937	chr6-31834951-A-C:+	SNHG32	ENSG00000204387.14	1053	19	chr6:31834904-31835028:+	chr6:31834964-31834983:+	ATXN2	HEK293T;PAR-CLIP	No annotation	ESCA	No annotation
ENST00000375640.7-A344C	0.0937	chr6-31834951-A-C:+	SNHG32	ENSG00000204387.14	1053	19	chr6:31834904-31835028:+	chr6:31834964-31834983:+	YTHDC1	HEK293T;iCLIP	No annotation	ESCA	No annotation
ENST00000375640.7-A344C	0.0937	chr6-31834951-A-C:+	SNHG32	ENSG00000204387.14	1053	19	chr6:31834904-31835028:+	chr6:31834969-31834969:+	YTHDC1	HEK293T;iCLIP	No annotation	ESCA	No annotation
ENST00000375640.7-A344C	0.0937	chr6-31834951-A-C:+	SNHG32	ENSG00000204387.14	1053	19	chr6:31834904-31835028:+	chr6:31834969-31835007:+	CELF2	T_cell;HITS-CLIP	GBM;KICH;BLCA;CESC;UCEC;ESCA;PRAD;LUSC;BRCA;LUAD;STAD	ESCA	No annotation
ENST00000375640.7-A344C	0.0937	chr6-31834951-A-C:+	SNHG32	ENSG00000204387.14	1053	19	chr6:31834904-31835028:+	chr6:31834970-31835005:+	ELAVL1	HEK293;PAR-CLIP	No annotation	ESCA	No annotation
ENST00000375640.7-A344C	0.0937	chr6-31834951-A-C:+	SNHG32	ENSG00000204387.14	1053	19	chr6:31834904-31835028:+	chr6:31834971-31835011:+	NCBP2	HepG2;eCLIP	LUSC	ESCA	No annotation
ENST00000375640.7-A344C	0.0937	chr6-31834951-A-C:+	SNHG32	ENSG00000204387.14	1053	19	chr6:31834904-31835028:+	chr6:31834973-31834986:+	ELAVL1	HEK293;PAR-CLIP	No annotation	ESCA	No annotation
ENST00000375640.7-A344C	0.0937	chr6-31834951-A-C:+	SNHG32	ENSG00000204387.14	1053	19	chr6:31834904-31835028:+	chr6:31834977-31835001:+	CAPRIN1	HEK293;PAR-CLIP	No annotation	ESCA	No annotation
ENST00000375640.7-A344C	0.0937	chr6-31834951-A-C:+	SNHG32	ENSG00000204387.14	1053	19	chr6:31834904-31835028:+	chr6:31834980-31835006:+	SSB	HEK293;PAR-CLIP	No annotation	ESCA	No annotation
ENST00000375640.7-A344C	0.0937	chr6-31834951-A-C:+	SNHG32	ENSG00000204387.14	1053	19	chr6:31834904-31835028:+	chr6:31834984-31834984:+	RBM15	HEK293T;iCLIP	No annotation	ESCA	No annotation
ENST00000375640.7-A344C	0.0937	chr6-31834951-A-C:+	SNHG32	ENSG00000204387.14	1053	19	chr6:31834904-31835028:+	chr6:31834988-31834988:+	DDX3	HEK293;iCLIP	No annotation	ESCA	No annotation
ENST00000375640.7-A344C	0.0937	chr6-31834951-A-C:+	SNHG32	ENSG00000204387.14	1053	19	chr6:31834904-31835028:+	chr6:31835004-31835023:+	RBM15B	HEK293T;iCLIP	No annotation	ESCA	No annotation
ENST00000375640.7-A344C	0.0937	chr6-31834951-A-C:+	SNHG32	ENSG00000204387.14	1053	19	chr6:31834904-31835028:+	chr6:31835004-31835023:+	DDX3X	HEK293;iCLIP	No annotation	ESCA	No annotation
ENST00000375640.7-A344C	0.0937	chr6-31834951-A-C:+	SNHG32	ENSG00000204387.14	1053	19	chr6:31834904-31835028:+	chr6:31835004-31835023:+	ATXN2	HEK293T;PAR-CLIP	No annotation	ESCA	No annotation
ENST00000375640.7-A344C	0.0937	chr6-31834951-A-C:+	SNHG32	ENSG00000204387.14	1053	19	chr6:31834904-31835028:+	chr6:31835007-31835028:+	CPSF3	HEK293;PAR-CLIP	CESC;UCEC;LUSC	ESCA	No annotation
ENST00000375640.7-A344C	0.0937	chr6-31834951-A-C:+	SNHG32	ENSG00000204387.14	1053	19	chr6:31834904-31835028:+	chr6:31835007-31835028:+	CPSF4	HEK293;PAR-CLIP	GBM;LUSC;READ	ESCA	No annotation
ENST00000375640.7-A344C	0.0937	chr6-31834951-A-C:+	SNHG32	ENSG00000204387.14	1053	19	chr6:31834904-31835028:+	chr6:31835014-31835014:+	DDX3	HEK293;iCLIP	No annotation	ESCA	No annotation
ENST00000375640.7-A344C	0.0937	chr6-31834951-A-C:+	SNHG32	ENSG00000204387.14	1053	19	chr6:31834904-31835028:+	chr6:31835016-31835016:+	DDX3X	HEK293;iCLIP	No annotation	ESCA	No annotation
ENST00000375640.7-A344C	0.0937	chr6-31834951-A-C:+	SNHG32	ENSG00000204387.14	1053	19	chr6:31834904-31835028:+	chr6:31835017-31835017:+	DDX3X	HEK293;iCLIP	No annotation	ESCA	No annotation
ENST00000375640.7-A559G	0.5614	chr6-31835166-A-G:+	SNHG32	ENSG00000204387.14	1053	19	chr6:31835139-31835188:+	chr6:31835141-31835154:+	CELF2	T_cell;HITS-CLIP	GBM;KICH;BLCA;CESC;UCEC;ESCA;PRAD;LUSC;BRCA;LUAD;STAD	STAD	No annotation
ENST00000375640.7-A559G	0.5614	chr6-31835166-A-G:+	SNHG32	ENSG00000204387.14	1053	19	chr6:31835139-31835188:+	chr6:31835144-31835144:+	U2AF2	TREX_FLP-In_293T_cells;iCLIP	No annotation	STAD	No annotation
ENST00000375640.7-A559G	0.5614	chr6-31835166-A-G:+	SNHG32	ENSG00000204387.14	1053	19	chr6:31835139-31835188:+	chr6:31835148-31835159:+	UPF1	HEK_293_FRT;HITS-CLIP	No annotation	STAD	No annotation
ENST00000375640.7-A559G	0.5614	chr6-31835166-A-G:+	SNHG32	ENSG00000204387.14	1053	19	chr6:31835139-31835188:+	chr6:31835149-31835149:+	U2AF2	TREX_FLP-In_293T_cells;iCLIP	No annotation	STAD	No annotation
ENST00000375640.7-A559G	0.5614	chr6-31835166-A-G:+	SNHG32	ENSG00000204387.14	1053	19	chr6:31835139-31835188:+	chr6:31835149-31835149:+	UPF1	HeLa;iCLIP	No annotation	STAD	No annotation
ENST00000375640.7-A559G	0.5614	chr6-31835166-A-G:+	SNHG32	ENSG00000204387.14	1053	19	chr6:31835139-31835188:+	chr6:31835151-31835151:+	RBM15	HEK293T;iCLIP	No annotation	STAD	No annotation
ENST00000375640.7-A559G	0.5614	chr6-31835166-A-G:+	SNHG32	ENSG00000204387.14	1053	19	chr6:31835139-31835188:+	chr6:31835156-31835156:+	U2AF2	TREX_FLP-In_293T_cells;iCLIP	No annotation	STAD	No annotation
ENST00000375640.7-A559G	0.5614	chr6-31835166-A-G:+	SNHG32	ENSG00000204387.14	1053	19	chr6:31835139-31835188:+	chr6:31835157-31835157:+	UPF1	HeLa,treated_with_puromycoin;iCLIP	No annotation	STAD	No annotation
ENST00000375640.7-A559G	0.5614	chr6-31835166-A-G:+	SNHG32	ENSG00000204387.14	1053	19	chr6:31835139-31835188:+	chr6:31835157-31835178:+	LIN28B	HEK293;PAR-CLIP	No annotation	STAD	No annotation
ENST00000375640.7-A559G	0.5614	chr6-31835166-A-G:+	SNHG32	ENSG00000204387.14	1053	19	chr6:31835139-31835188:+	chr6:31835160-31835160:+	DDX3X	HEK293;iCLIP	No annotation	STAD	No annotation
ENST00000375640.7-A559G	0.5614	chr6-31835166-A-G:+	SNHG32	ENSG00000204387.14	1053	19	chr6:31835139-31835188:+	chr6:31835160-31835171:+	UPF1	HEK_293_FRT;HITS-CLIP	No annotation	STAD	No annotation
ENST00000375640.7-A559G	0.5614	chr6-31835166-A-G:+	SNHG32	ENSG00000204387.14	1053	19	chr6:31835139-31835188:+	chr6:31835165-31835165:+	DDX3X	HEK293;iCLIP	No annotation	STAD	No annotation
ENST00000375640.7-A559G	0.5614	chr6-31835166-A-G:+	SNHG32	ENSG00000204387.14	1053	19	chr6:31835139-31835188:+	chr6:31835172-31835182:+	UPF1	HEK_293_FRT;HITS-CLIP	No annotation	STAD	No annotation
ENST00000375640.7-A737C	0.7106	chr6-31837338-A-C:+	SNHG32	ENSG00000204387.14	1053	19	chr6:31837299-31837348:+	chr6:31837301-31837301:+	RBM15	HEK293T;iCLIP	No annotation	OV	No annotation
ENST00000375640.7-A737C	0.7106	chr6-31837338-A-C:+	SNHG32	ENSG00000204387.14	1053	19	chr6:31837299-31837348:+	chr6:31837301-31837325:+	BUD13	HepG2;eCLIP	No annotation	OV	No annotation
ENST00000375640.7-A737C	0.7106	chr6-31837338-A-C:+	SNHG32	ENSG00000204387.14	1053	19	chr6:31837299-31837348:+	chr6:31837301-31837328:+	IGF2BP3	HEK293;PAR-CLIP	GBM;CESC;HNSC;UCEC;ESCA;LUSC;LUAD;STAD	OV	No annotation
ENST00000375640.7-A737C	0.7106	chr6-31837338-A-C:+	SNHG32	ENSG00000204387.14	1053	19	chr6:31837299-31837348:+	chr6:31837304-31837323:+	DDX3X	HEK293;iCLIP	No annotation	OV	No annotation
ENST00000375640.7-A737C	0.7106	chr6-31837338-A-C:+	SNHG32	ENSG00000204387.14	1053	19	chr6:31837299-31837348:+	chr6:31837304-31837323:+	CPSF6	HEK293;PAR-CLIP	No annotation	OV	No annotation
ENST00000375640.7-A737C	0.7106	chr6-31837338-A-C:+	SNHG32	ENSG00000204387.14	1053	19	chr6:31837299-31837348:+	chr6:31837304-31837323:+	FIP1L1	HEK293;PAR-CLIP	No annotation	OV	No annotation
ENST00000375640.7-A737C	0.7106	chr6-31837338-A-C:+	SNHG32	ENSG00000204387.14	1053	19	chr6:31837299-31837348:+	chr6:31837304-31837323:+	UPF1	HEK_293_FRT;HITS-CLIP	No annotation	OV	No annotation
ENST00000375640.7-A737C	0.7106	chr6-31837338-A-C:+	SNHG32	ENSG00000204387.14	1053	19	chr6:31837299-31837348:+	chr6:31837304-31837328:+	CPSF4	HEK293;PAR-CLIP	GBM;LUSC;READ	OV	No annotation
ENST00000375640.7-A737C	0.7106	chr6-31837338-A-C:+	SNHG32	ENSG00000204387.14	1053	19	chr6:31837299-31837348:+	chr6:31837307-31837307:+	DDX3X	HEK293;iCLIP	No annotation	OV	No annotation
ENST00000375640.7-A737C	0.7106	chr6-31837338-A-C:+	SNHG32	ENSG00000204387.14	1053	19	chr6:31837299-31837348:+	chr6:31837307-31837307:+	DDX3	HEK293;iCLIP	No annotation	OV	No annotation
ENST00000375640.7-A737C	0.7106	chr6-31837338-A-C:+	SNHG32	ENSG00000204387.14	1053	19	chr6:31837299-31837348:+	chr6:31837307-31837308:+	DDX3	HEK293;iCLIP	No annotation	OV	No annotation
ENST00000375640.7-A737C	0.7106	chr6-31837338-A-C:+	SNHG32	ENSG00000204387.14	1053	19	chr6:31837299-31837348:+	chr6:31837308-31837308:+	DDX3X	HEK293;iCLIP	No annotation	OV	No annotation
ENST00000375640.7-A737C	0.7106	chr6-31837338-A-C:+	SNHG32	ENSG00000204387.14	1053	19	chr6:31837299-31837348:+	chr6:31837308-31837308:+	DDX3	HEK293;iCLIP	No annotation	OV	No annotation
ENST00000375640.7-A737C	0.7106	chr6-31837338-A-C:+	SNHG32	ENSG00000204387.14	1053	19	chr6:31837299-31837348:+	chr6:31837314-31837327:+	UPF1	HEK_293_FRT;HITS-CLIP	No annotation	OV	No annotation
ENST00000375640.7-A737C	0.7106	chr6-31837338-A-C:+	SNHG32	ENSG00000204387.14	1053	19	chr6:31837299-31837348:+	chr6:31837318-31837322:+	EFTUD2	K562;eCLIP	CESC	OV	No annotation
ENST00000375640.7-A737C	0.7106	chr6-31837338-A-C:+	SNHG32	ENSG00000204387.14	1053	19	chr6:31837299-31837348:+	chr6:31837329-31837329:+	PTBP1	HEK293T,no_SRRM4;iCLIP	GBM	OV	No annotation
ENST00000375640.7-A737C	0.7106	chr6-31837338-A-C:+	SNHG32	ENSG00000204387.14	1053	19	chr6:31837299-31837348:+	chr6:31837341-31837341:+	UPF1	HeLa,treated_with_puromycoin;iCLIP	No annotation	OV	No annotation
ENST00000375640.7-A737C	0.7106	chr6-31837338-A-C:+	SNHG32	ENSG00000204387.14	1053	19	chr6:31837299-31837348:+	chr6:31837342-31837342:+	RBM15	HEK293T;iCLIP	No annotation	OV	No annotation
ENST00000375640.7-A737C	0.7106	chr6-31837338-A-C:+	SNHG32	ENSG00000204387.14	1053	19	chr6:31837299-31837348:+	chr6:31837345-31837345:+	YTHDF1	HEK293T;iCLIP	READ	OV	No annotation
ENST00000375640.7-A737C	0.7106	chr6-31837338-A-C:+	SNHG32	ENSG00000204387.14	1053	19	chr6:31837299-31837348:+	chr6:31837345-31837345:+	PTBP1	HEK293T;iCLIP	GBM	OV	No annotation
ENST00000375640.7-A737C	0.7106	chr6-31837338-A-C:+	SNHG32	ENSG00000204387.14	1053	19	chr6:31837299-31837348:+	chr6:31837345-31837345:+	UPF1	HeLa;iCLIP	No annotation	OV	No annotation
ENST00000375640.7-A737C	0.7106	chr6-31837338-A-C:+	SNHG32	ENSG00000204387.14	1053	19	chr6:31837299-31837348:+	chr6:31837346-31837346:+	DDX3X	HEK293;iCLIP	No annotation	OV	No annotation
ENST00000375640.7-A737C	0.7106	chr6-31837338-A-C:+	SNHG32	ENSG00000204387.14	1053	19	chr6:31837299-31837348:+	chr6:31837346-31837346:+	DDX3	HEK293;iCLIP	No annotation	OV	No annotation
ENST00000375640.7-A937G	0.8195	chr6-31839645-A-G:+	SNHG32	ENSG00000204387.14	1053	19	chr6:31839641-31839690:+	chr6:31839660-31839660:+	RBM15B	HEK293T;iCLIP	No annotation	STAD	No annotation
ENST00000375640.7-A937G	0.8195	chr6-31839645-A-G:+	SNHG32	ENSG00000204387.14	1053	19	chr6:31839641-31839690:+	chr6:31839660-31839660:+	RBM15	HEK293T;iCLIP	No annotation	STAD	No annotation
ENST00000375640.7-A937G	0.8195	chr6-31839645-A-G:+	SNHG32	ENSG00000204387.14	1053	19	chr6:31839641-31839690:+	chr6:31839662-31839680:+	ELAVL1	HEK293;PAR-CLIP	No annotation	STAD	No annotation
ENST00000375640.7-A937G	0.8195	chr6-31839645-A-G:+	SNHG32	ENSG00000204387.14	1053	19	chr6:31839641-31839690:+	chr6:31839662-31839685:+	CPSF6	HEK293;PAR-CLIP	No annotation	STAD	No annotation
ENST00000375640.7-A937G	0.8195	chr6-31839645-A-G:+	SNHG32	ENSG00000204387.14	1053	19	chr6:31839641-31839690:+	chr6:31839664-31839683:+	U2AF2	HeLa;HITS-CLIP	No annotation	STAD	No annotation
ENST00000375640.7-A937G	0.8195	chr6-31839645-A-G:+	SNHG32	ENSG00000204387.14	1053	19	chr6:31839641-31839690:+	chr6:31839668-31839687:+	IGF2BP2	HEK293;PAR-CLIP	GBM;CHOL;THCA;KIRC;BLCA;HNSC;KIRP;ESCA;LUSC;LIHC;STAD	STAD	No annotation
ENST00000375640.7-A937G	0.8195	chr6-31839645-A-G:+	SNHG32	ENSG00000204387.14	1053	19	chr6:31839641-31839690:+	chr6:31839688-31839688:+	YTHDF1	HEK293T;iCLIP	READ	STAD	No annotation
ENST00000375640.7-C309A	0.3100	chr6-31834916-C-A:+	SNHG32	ENSG00000204387.14	1053	19	chr6:31834819-31834940:+	chr6:31834904-31834923:+	HNRNPC	HeLa;iCLIP	No annotation	UCEC	No annotation
ENST00000375640.7-C309A	0.3100	chr6-31834916-C-A:+	SNHG32	ENSG00000204387.14	1053	19	chr6:31834819-31834940:+	chr6:31834904-31834923:+	PTBP1	HEK293T;iCLIP	GBM	UCEC	No annotation
ENST00000375640.7-C309A	0.3100	chr6-31834916-C-A:+	SNHG32	ENSG00000204387.14	1053	19	chr6:31834819-31834940:+	chr6:31834904-31834923:+	DDX3X	HEK293;iCLIP	No annotation	UCEC	No annotation
ENST00000375640.7-C309A	0.3100	chr6-31834916-C-A:+	SNHG32	ENSG00000204387.14	1053	19	chr6:31834819-31834940:+	chr6:31834914-31834914:+	PTBP1	HEK293T;iCLIP	GBM	UCEC	No annotation
ENST00000375640.7-C309A	0.3100	chr6-31834916-C-A:+	SNHG32	ENSG00000204387.14	1053	19	chr6:31834819-31834940:+	chr6:31834915-31834915:+	DDX3X	HEK293;iCLIP	No annotation	UCEC	No annotation
ENST00000375640.7-C309A	0.3100	chr6-31834916-C-A:+	SNHG32	ENSG00000204387.14	1053	19	chr6:31834819-31834940:+	chr6:31834916-31834916:+	RBM15B	HEK293T;iCLIP	No annotation	UCEC	No annotation
ENST00000375640.7-C309A	0.3100	chr6-31834916-C-A:+	SNHG32	ENSG00000204387.14	1053	19	chr6:31834819-31834940:+	chr6:31834918-31834919:+	DDX3X	HEK293;iCLIP	No annotation	UCEC	No annotation
ENST00000375640.7-C309A	0.3100	chr6-31834916-C-A:+	SNHG32	ENSG00000204387.14	1053	19	chr6:31834819-31834940:+	chr6:31834918-31834920:+	DDX3	HEK293;iCLIP	No annotation	UCEC	No annotation
ENST00000375640.7-C309A	0.3100	chr6-31834916-C-A:+	SNHG32	ENSG00000204387.14	1053	19	chr6:31834819-31834940:+	chr6:31834919-31834919:+	DDX3X	HEK293;iCLIP	No annotation	UCEC	No annotation
ENST00000375640.7-C309A	0.3100	chr6-31834916-C-A:+	SNHG32	ENSG00000204387.14	1053	19	chr6:31834819-31834940:+	chr6:31834919-31834919:+	DDX3	HEK293;iCLIP	No annotation	UCEC	No annotation
ENST00000375640.7-C309A	0.3100	chr6-31834916-C-A:+	SNHG32	ENSG00000204387.14	1053	19	chr6:31834819-31834940:+	chr6:31834919-31834923:+	DDX3	HEK293;iCLIP	No annotation	UCEC	No annotation
ENST00000375640.7-C309A	0.3100	chr6-31834916-C-A:+	SNHG32	ENSG00000204387.14	1053	19	chr6:31834819-31834940:+	chr6:31834921-31834921:+	RBM15	HEK293T;iCLIP	No annotation	UCEC	No annotation
ENST00000375640.7-C309A	0.3100	chr6-31834916-C-A:+	SNHG32	ENSG00000204387.14	1053	19	chr6:31834819-31834940:+	chr6:31834921-31834927:+	RBM15	K562;eCLIP	No annotation	UCEC	No annotation
ENST00000375640.7-C309A	0.3100	chr6-31834916-C-A:+	SNHG32	ENSG00000204387.14	1053	19	chr6:31834819-31834940:+	chr6:31834921-31834928:+	RBM15	K562;eCLIP	No annotation	UCEC	No annotation
ENST00000375640.7-C309A	0.3100	chr6-31834916-C-A:+	SNHG32	ENSG00000204387.14	1053	19	chr6:31834819-31834940:+	chr6:31834921-31834933:+	RBM15	HepG2;eCLIP	No annotation	UCEC	No annotation
ENST00000375640.7-C309A	0.3100	chr6-31834916-C-A:+	SNHG32	ENSG00000204387.14	1053	19	chr6:31834819-31834940:+	chr6:31834938-31834938:+	STAU1	HEK293;iCLIP	No annotation	UCEC	No annotation
ENST00000375640.7-C705A	0.4483	chr6-31837306-C-A:+	SNHG32	ENSG00000204387.14	1053	19	chr6:31837299-31837348:+	chr6:31837301-31837301:+	RBM15	HEK293T;iCLIP	No annotation	UCEC	No annotation
ENST00000375640.7-C705A	0.4483	chr6-31837306-C-A:+	SNHG32	ENSG00000204387.14	1053	19	chr6:31837299-31837348:+	chr6:31837301-31837325:+	BUD13	HepG2;eCLIP	No annotation	UCEC	No annotation
ENST00000375640.7-C705A	0.4483	chr6-31837306-C-A:+	SNHG32	ENSG00000204387.14	1053	19	chr6:31837299-31837348:+	chr6:31837301-31837328:+	IGF2BP3	HEK293;PAR-CLIP	GBM;CESC;HNSC;UCEC;ESCA;LUSC;LUAD;STAD	UCEC	No annotation
ENST00000375640.7-C705A	0.4483	chr6-31837306-C-A:+	SNHG32	ENSG00000204387.14	1053	19	chr6:31837299-31837348:+	chr6:31837304-31837323:+	DDX3X	HEK293;iCLIP	No annotation	UCEC	No annotation
ENST00000375640.7-C705A	0.4483	chr6-31837306-C-A:+	SNHG32	ENSG00000204387.14	1053	19	chr6:31837299-31837348:+	chr6:31837304-31837323:+	CPSF6	HEK293;PAR-CLIP	No annotation	UCEC	No annotation
ENST00000375640.7-C705A	0.4483	chr6-31837306-C-A:+	SNHG32	ENSG00000204387.14	1053	19	chr6:31837299-31837348:+	chr6:31837304-31837323:+	FIP1L1	HEK293;PAR-CLIP	No annotation	UCEC	No annotation
ENST00000375640.7-C705A	0.4483	chr6-31837306-C-A:+	SNHG32	ENSG00000204387.14	1053	19	chr6:31837299-31837348:+	chr6:31837304-31837323:+	UPF1	HEK_293_FRT;HITS-CLIP	No annotation	UCEC	No annotation
ENST00000375640.7-C705A	0.4483	chr6-31837306-C-A:+	SNHG32	ENSG00000204387.14	1053	19	chr6:31837299-31837348:+	chr6:31837304-31837328:+	CPSF4	HEK293;PAR-CLIP	GBM;LUSC;READ	UCEC	No annotation
ENST00000375640.7-C705A	0.4483	chr6-31837306-C-A:+	SNHG32	ENSG00000204387.14	1053	19	chr6:31837299-31837348:+	chr6:31837307-31837307:+	DDX3X	HEK293;iCLIP	No annotation	UCEC	No annotation
ENST00000375640.7-C705A	0.4483	chr6-31837306-C-A:+	SNHG32	ENSG00000204387.14	1053	19	chr6:31837299-31837348:+	chr6:31837307-31837307:+	DDX3	HEK293;iCLIP	No annotation	UCEC	No annotation
ENST00000375640.7-C705A	0.4483	chr6-31837306-C-A:+	SNHG32	ENSG00000204387.14	1053	19	chr6:31837299-31837348:+	chr6:31837307-31837308:+	DDX3	HEK293;iCLIP	No annotation	UCEC	No annotation
ENST00000375640.7-C705A	0.4483	chr6-31837306-C-A:+	SNHG32	ENSG00000204387.14	1053	19	chr6:31837299-31837348:+	chr6:31837308-31837308:+	DDX3X	HEK293;iCLIP	No annotation	UCEC	No annotation
ENST00000375640.7-C705A	0.4483	chr6-31837306-C-A:+	SNHG32	ENSG00000204387.14	1053	19	chr6:31837299-31837348:+	chr6:31837308-31837308:+	DDX3	HEK293;iCLIP	No annotation	UCEC	No annotation
ENST00000375640.7-C705A	0.4483	chr6-31837306-C-A:+	SNHG32	ENSG00000204387.14	1053	19	chr6:31837299-31837348:+	chr6:31837314-31837327:+	UPF1	HEK_293_FRT;HITS-CLIP	No annotation	UCEC	No annotation
ENST00000375640.7-C705A	0.4483	chr6-31837306-C-A:+	SNHG32	ENSG00000204387.14	1053	19	chr6:31837299-31837348:+	chr6:31837318-31837322:+	EFTUD2	K562;eCLIP	CESC	UCEC	No annotation
ENST00000375640.7-C705A	0.4483	chr6-31837306-C-A:+	SNHG32	ENSG00000204387.14	1053	19	chr6:31837299-31837348:+	chr6:31837329-31837329:+	PTBP1	HEK293T,no_SRRM4;iCLIP	GBM	UCEC	No annotation
ENST00000375640.7-C705A	0.4483	chr6-31837306-C-A:+	SNHG32	ENSG00000204387.14	1053	19	chr6:31837299-31837348:+	chr6:31837341-31837341:+	UPF1	HeLa,treated_with_puromycoin;iCLIP	No annotation	UCEC	No annotation
ENST00000375640.7-C705A	0.4483	chr6-31837306-C-A:+	SNHG32	ENSG00000204387.14	1053	19	chr6:31837299-31837348:+	chr6:31837342-31837342:+	RBM15	HEK293T;iCLIP	No annotation	UCEC	No annotation
ENST00000375640.7-C705A	0.4483	chr6-31837306-C-A:+	SNHG32	ENSG00000204387.14	1053	19	chr6:31837299-31837348:+	chr6:31837345-31837345:+	YTHDF1	HEK293T;iCLIP	READ	UCEC	No annotation
ENST00000375640.7-C705A	0.4483	chr6-31837306-C-A:+	SNHG32	ENSG00000204387.14	1053	19	chr6:31837299-31837348:+	chr6:31837345-31837345:+	PTBP1	HEK293T;iCLIP	GBM	UCEC	No annotation
ENST00000375640.7-C705A	0.4483	chr6-31837306-C-A:+	SNHG32	ENSG00000204387.14	1053	19	chr6:31837299-31837348:+	chr6:31837345-31837345:+	UPF1	HeLa;iCLIP	No annotation	UCEC	No annotation
ENST00000375640.7-C705A	0.4483	chr6-31837306-C-A:+	SNHG32	ENSG00000204387.14	1053	19	chr6:31837299-31837348:+	chr6:31837346-31837346:+	DDX3X	HEK293;iCLIP	No annotation	UCEC	No annotation
ENST00000375640.7-C705A	0.4483	chr6-31837306-C-A:+	SNHG32	ENSG00000204387.14	1053	19	chr6:31837299-31837348:+	chr6:31837346-31837346:+	DDX3	HEK293;iCLIP	No annotation	UCEC	No annotation
ENST00000375640.7-C705G	0.2888	chr6-31837306-C-G:+	SNHG32	ENSG00000204387.14	1053	19	chr6:31837262-31837382:+	chr6:31837263-31837263:+	DDX3X	HEK293;iCLIP	No annotation	LUAD	No annotation
ENST00000375640.7-C705G	0.2888	chr6-31837306-C-G:+	SNHG32	ENSG00000204387.14	1053	19	chr6:31837262-31837382:+	chr6:31837263-31837263:+	PTBP1	HEK293T,plus_SRRM4;iCLIP	GBM	LUAD	No annotation
ENST00000375640.7-C705G	0.2888	chr6-31837306-C-G:+	SNHG32	ENSG00000204387.14	1053	19	chr6:31837262-31837382:+	chr6:31837263-31837264:+	DDX3	HEK293;iCLIP	No annotation	LUAD	No annotation
ENST00000375640.7-C705G	0.2888	chr6-31837306-C-G:+	SNHG32	ENSG00000204387.14	1053	19	chr6:31837262-31837382:+	chr6:31837264-31837283:+	DDX3X	HEK293;iCLIP	No annotation	LUAD	No annotation
ENST00000375640.7-C705G	0.2888	chr6-31837306-C-G:+	SNHG32	ENSG00000204387.14	1053	19	chr6:31837262-31837382:+	chr6:31837264-31837283:+	UPF1	HEK_293_FRT;HITS-CLIP	No annotation	LUAD	No annotation
ENST00000375640.7-C705G	0.2888	chr6-31837306-C-G:+	SNHG32	ENSG00000204387.14	1053	19	chr6:31837262-31837382:+	chr6:31837264-31837303:+	CPSF1	HEK293;PAR-CLIP	READ	LUAD	No annotation
ENST00000375640.7-C705G	0.2888	chr6-31837306-C-G:+	SNHG32	ENSG00000204387.14	1053	19	chr6:31837262-31837382:+	chr6:31837265-31837272:+	UPF1	HEK_293_FRT;HITS-CLIP	No annotation	LUAD	No annotation
ENST00000375640.7-C705G	0.2888	chr6-31837306-C-G:+	SNHG32	ENSG00000204387.14	1053	19	chr6:31837262-31837382:+	chr6:31837265-31837288:+	UPF1	HEK_293_FRT;HITS-CLIP	No annotation	LUAD	No annotation
ENST00000375640.7-C705G	0.2888	chr6-31837306-C-G:+	SNHG32	ENSG00000204387.14	1053	19	chr6:31837262-31837382:+	chr6:31837268-31837296:+	LIN28B	HEK293;PAR-CLIP	No annotation	LUAD	No annotation
ENST00000375640.7-C705G	0.2888	chr6-31837306-C-G:+	SNHG32	ENSG00000204387.14	1053	19	chr6:31837262-31837382:+	chr6:31837269-31837289:+	HNRNPC	HeLa;iCLIP	No annotation	LUAD	No annotation
ENST00000375640.7-C705G	0.2888	chr6-31837306-C-G:+	SNHG32	ENSG00000204387.14	1053	19	chr6:31837262-31837382:+	chr6:31837273-31837296:+	UPF1	HEK_293_FRT;HITS-CLIP	No annotation	LUAD	No annotation
ENST00000375640.7-C705G	0.2888	chr6-31837306-C-G:+	SNHG32	ENSG00000204387.14	1053	19	chr6:31837262-31837382:+	chr6:31837278-31837287:+	SF3B1	K562;eCLIP	No annotation	LUAD	No annotation
ENST00000375640.7-C705G	0.2888	chr6-31837306-C-G:+	SNHG32	ENSG00000204387.14	1053	19	chr6:31837262-31837382:+	chr6:31837282-31837306:+	FUS	HEK293T;PAR-CLIP	No annotation	LUAD	No annotation
ENST00000375640.7-C705G	0.2888	chr6-31837306-C-G:+	SNHG32	ENSG00000204387.14	1053	19	chr6:31837262-31837382:+	chr6:31837284-31837303:+	HNRNPC	HEK293T;PAR-CLIP	No annotation	LUAD	No annotation
ENST00000375640.7-C705G	0.2888	chr6-31837306-C-G:+	SNHG32	ENSG00000204387.14	1053	19	chr6:31837262-31837382:+	chr6:31837284-31837303:+	DDX3X	HEK293;iCLIP	No annotation	LUAD	No annotation
ENST00000375640.7-C705G	0.2888	chr6-31837306-C-G:+	SNHG32	ENSG00000204387.14	1053	19	chr6:31837262-31837382:+	chr6:31837284-31837323:+	ATXN2	HEK293T;PAR-CLIP	No annotation	LUAD	No annotation
ENST00000375640.7-C705G	0.2888	chr6-31837306-C-G:+	SNHG32	ENSG00000204387.14	1053	19	chr6:31837262-31837382:+	chr6:31837284-31837323:+	CPSF6	HEK293;PAR-CLIP	No annotation	LUAD	No annotation
ENST00000375640.7-C705G	0.2888	chr6-31837306-C-G:+	SNHG32	ENSG00000204387.14	1053	19	chr6:31837262-31837382:+	chr6:31837284-31837323:+	CPSF7	HEK293;PAR-CLIP	No annotation	LUAD	No annotation
ENST00000375640.7-C705G	0.2888	chr6-31837306-C-G:+	SNHG32	ENSG00000204387.14	1053	19	chr6:31837262-31837382:+	chr6:31837285-31837327:+	CSTF2T	HEK293;PAR-CLIP	No annotation	LUAD	No annotation
ENST00000375640.7-C705G	0.2888	chr6-31837306-C-G:+	SNHG32	ENSG00000204387.14	1053	19	chr6:31837262-31837382:+	chr6:31837286-31837306:+	FIP1L1	HEK293;PAR-CLIP	No annotation	LUAD	No annotation
ENST00000375640.7-C705G	0.2888	chr6-31837306-C-G:+	SNHG32	ENSG00000204387.14	1053	19	chr6:31837262-31837382:+	chr6:31837287-31837287:+	UPF1	HeLa,treated_with_puromycoin;iCLIP	No annotation	LUAD	No annotation
ENST00000375640.7-C705G	0.2888	chr6-31837306-C-G:+	SNHG32	ENSG00000204387.14	1053	19	chr6:31837262-31837382:+	chr6:31837287-31837310:+	CAPRIN1	HEK293;PAR-CLIP	No annotation	LUAD	No annotation
ENST00000375640.7-C705G	0.2888	chr6-31837306-C-G:+	SNHG32	ENSG00000204387.14	1053	19	chr6:31837262-31837382:+	chr6:31837287-31837310:+	IGF2BP2	HEK293;PAR-CLIP	GBM;CHOL;THCA;KIRC;BLCA;HNSC;KIRP;ESCA;LUSC;LIHC;STAD	LUAD	No annotation
ENST00000375640.7-C705G	0.2888	chr6-31837306-C-G:+	SNHG32	ENSG00000204387.14	1053	19	chr6:31837262-31837382:+	chr6:31837287-31837310:+	ZC3H7B	HEK293;PAR-CLIP	No annotation	LUAD	No annotation
ENST00000375640.7-C705G	0.2888	chr6-31837306-C-G:+	SNHG32	ENSG00000204387.14	1053	19	chr6:31837262-31837382:+	chr6:31837287-31837315:+	MOV10	HEK293;PAR-CLIP	GBM;CESC	LUAD	No annotation
ENST00000375640.7-C705G	0.2888	chr6-31837306-C-G:+	SNHG32	ENSG00000204387.14	1053	19	chr6:31837262-31837382:+	chr6:31837287-31837328:+	IGF2BP1	HEK293;PAR-CLIP	CHOL;BLCA;HNSC;ESCA;LUSC;LIHC;STAD	LUAD	No annotation
ENST00000375640.7-C705G	0.2888	chr6-31837306-C-G:+	SNHG32	ENSG00000204387.14	1053	19	chr6:31837262-31837382:+	chr6:31837288-31837288:+	DDX3X	HEK293;iCLIP	No annotation	LUAD	No annotation
ENST00000375640.7-C705G	0.2888	chr6-31837306-C-G:+	SNHG32	ENSG00000204387.14	1053	19	chr6:31837262-31837382:+	chr6:31837288-31837288:+	DDX3	HEK293;iCLIP	No annotation	LUAD	No annotation
ENST00000375640.7-C705G	0.2888	chr6-31837306-C-G:+	SNHG32	ENSG00000204387.14	1053	19	chr6:31837262-31837382:+	chr6:31837288-31837290:+	DDX3	HEK293;iCLIP	No annotation	LUAD	No annotation
ENST00000375640.7-C705G	0.2888	chr6-31837306-C-G:+	SNHG32	ENSG00000204387.14	1053	19	chr6:31837262-31837382:+	chr6:31837288-31837291:+	DDX3	HEK293;iCLIP	No annotation	LUAD	No annotation
ENST00000375640.7-C705G	0.2888	chr6-31837306-C-G:+	SNHG32	ENSG00000204387.14	1053	19	chr6:31837262-31837382:+	chr6:31837288-31837318:+	SF3B1	K562;eCLIP	No annotation	LUAD	No annotation
ENST00000375640.7-C705G	0.2888	chr6-31837306-C-G:+	SNHG32	ENSG00000204387.14	1053	19	chr6:31837262-31837382:+	chr6:31837289-31837325:+	HNRNPC	HEK293T;PAR-CLIP	No annotation	LUAD	No annotation
ENST00000375640.7-C705G	0.2888	chr6-31837306-C-G:+	SNHG32	ENSG00000204387.14	1053	19	chr6:31837262-31837382:+	chr6:31837289-31837327:+	HNRNPC	HEK293T;PAR-CLIP	No annotation	LUAD	No annotation
ENST00000375640.7-C705G	0.2888	chr6-31837306-C-G:+	SNHG32	ENSG00000204387.14	1053	19	chr6:31837262-31837382:+	chr6:31837290-31837290:+	STAU1	HEK293;iCLIP	No annotation	LUAD	No annotation
ENST00000375640.7-C705G	0.2888	chr6-31837306-C-G:+	SNHG32	ENSG00000204387.14	1053	19	chr6:31837262-31837382:+	chr6:31837290-31837290:+	YTHDF1	HEK293T;iCLIP	READ	LUAD	No annotation
ENST00000375640.7-C705G	0.2888	chr6-31837306-C-G:+	SNHG32	ENSG00000204387.14	1053	19	chr6:31837262-31837382:+	chr6:31837290-31837290:+	DDX3	HEK293;iCLIP	No annotation	LUAD	No annotation
ENST00000375640.7-C705G	0.2888	chr6-31837306-C-G:+	SNHG32	ENSG00000204387.14	1053	19	chr6:31837262-31837382:+	chr6:31837290-31837327:+	HNRNPC	HEK293T;PAR-CLIP	No annotation	LUAD	No annotation
ENST00000375640.7-C705G	0.2888	chr6-31837306-C-G:+	SNHG32	ENSG00000204387.14	1053	19	chr6:31837262-31837382:+	chr6:31837293-31837312:+	UPF1	HEK_293_FRT;HITS-CLIP	No annotation	LUAD	No annotation
ENST00000375640.7-C705G	0.2888	chr6-31837306-C-G:+	SNHG32	ENSG00000204387.14	1053	19	chr6:31837262-31837382:+	chr6:31837295-31837321:+	NUDT21	HEK293;PAR-CLIP	No annotation	LUAD	No annotation
ENST00000375640.7-C705G	0.2888	chr6-31837306-C-G:+	SNHG32	ENSG00000204387.14	1053	19	chr6:31837262-31837382:+	chr6:31837295-31837326:+	CPSF1	HEK293;PAR-CLIP	READ	LUAD	No annotation
ENST00000375640.7-C705G	0.2888	chr6-31837306-C-G:+	SNHG32	ENSG00000204387.14	1053	19	chr6:31837262-31837382:+	chr6:31837296-31837310:+	SSB	HEK293;PAR-CLIP	No annotation	LUAD	No annotation
ENST00000375640.7-C705G	0.2888	chr6-31837306-C-G:+	SNHG32	ENSG00000204387.14	1053	19	chr6:31837262-31837382:+	chr6:31837296-31837313:+	UPF1	HEK_293_FRT;HITS-CLIP	No annotation	LUAD	No annotation
ENST00000375640.7-C705G	0.2888	chr6-31837306-C-G:+	SNHG32	ENSG00000204387.14	1053	19	chr6:31837262-31837382:+	chr6:31837297-31837297:+	YTHDC1	HEK293T;iCLIP	No annotation	LUAD	No annotation
ENST00000375640.7-C705G	0.2888	chr6-31837306-C-G:+	SNHG32	ENSG00000204387.14	1053	19	chr6:31837262-31837382:+	chr6:31837297-31837305:+	UPF1	HEK_293_FRT;HITS-CLIP	No annotation	LUAD	No annotation
ENST00000375640.7-C705G	0.2888	chr6-31837306-C-G:+	SNHG32	ENSG00000204387.14	1053	19	chr6:31837262-31837382:+	chr6:31837301-31837301:+	RBM15	HEK293T;iCLIP	No annotation	LUAD	No annotation
ENST00000375640.7-C705G	0.2888	chr6-31837306-C-G:+	SNHG32	ENSG00000204387.14	1053	19	chr6:31837262-31837382:+	chr6:31837301-31837325:+	BUD13	HepG2;eCLIP	No annotation	LUAD	No annotation
ENST00000375640.7-C705G	0.2888	chr6-31837306-C-G:+	SNHG32	ENSG00000204387.14	1053	19	chr6:31837262-31837382:+	chr6:31837301-31837328:+	IGF2BP3	HEK293;PAR-CLIP	GBM;CESC;HNSC;UCEC;ESCA;LUSC;LUAD;STAD	LUAD	No annotation
ENST00000375640.7-C705G	0.2888	chr6-31837306-C-G:+	SNHG32	ENSG00000204387.14	1053	19	chr6:31837262-31837382:+	chr6:31837304-31837323:+	DDX3X	HEK293;iCLIP	No annotation	LUAD	No annotation
ENST00000375640.7-C705G	0.2888	chr6-31837306-C-G:+	SNHG32	ENSG00000204387.14	1053	19	chr6:31837262-31837382:+	chr6:31837304-31837323:+	CPSF6	HEK293;PAR-CLIP	No annotation	LUAD	No annotation
ENST00000375640.7-C705G	0.2888	chr6-31837306-C-G:+	SNHG32	ENSG00000204387.14	1053	19	chr6:31837262-31837382:+	chr6:31837304-31837323:+	FIP1L1	HEK293;PAR-CLIP	No annotation	LUAD	No annotation
ENST00000375640.7-C705G	0.2888	chr6-31837306-C-G:+	SNHG32	ENSG00000204387.14	1053	19	chr6:31837262-31837382:+	chr6:31837304-31837323:+	UPF1	HEK_293_FRT;HITS-CLIP	No annotation	LUAD	No annotation
ENST00000375640.7-C705G	0.2888	chr6-31837306-C-G:+	SNHG32	ENSG00000204387.14	1053	19	chr6:31837262-31837382:+	chr6:31837304-31837328:+	CPSF4	HEK293;PAR-CLIP	GBM;LUSC;READ	LUAD	No annotation
ENST00000375640.7-C705G	0.2888	chr6-31837306-C-G:+	SNHG32	ENSG00000204387.14	1053	19	chr6:31837262-31837382:+	chr6:31837307-31837307:+	DDX3X	HEK293;iCLIP	No annotation	LUAD	No annotation
ENST00000375640.7-C705G	0.2888	chr6-31837306-C-G:+	SNHG32	ENSG00000204387.14	1053	19	chr6:31837262-31837382:+	chr6:31837307-31837307:+	DDX3	HEK293;iCLIP	No annotation	LUAD	No annotation
ENST00000375640.7-C705G	0.2888	chr6-31837306-C-G:+	SNHG32	ENSG00000204387.14	1053	19	chr6:31837262-31837382:+	chr6:31837307-31837308:+	DDX3	HEK293;iCLIP	No annotation	LUAD	No annotation
ENST00000375640.7-C705G	0.2888	chr6-31837306-C-G:+	SNHG32	ENSG00000204387.14	1053	19	chr6:31837262-31837382:+	chr6:31837308-31837308:+	DDX3X	HEK293;iCLIP	No annotation	LUAD	No annotation
ENST00000375640.7-C705G	0.2888	chr6-31837306-C-G:+	SNHG32	ENSG00000204387.14	1053	19	chr6:31837262-31837382:+	chr6:31837308-31837308:+	DDX3	HEK293;iCLIP	No annotation	LUAD	No annotation
ENST00000375640.7-C705G	0.2888	chr6-31837306-C-G:+	SNHG32	ENSG00000204387.14	1053	19	chr6:31837262-31837382:+	chr6:31837314-31837327:+	UPF1	HEK_293_FRT;HITS-CLIP	No annotation	LUAD	No annotation
ENST00000375640.7-C705G	0.2888	chr6-31837306-C-G:+	SNHG32	ENSG00000204387.14	1053	19	chr6:31837262-31837382:+	chr6:31837318-31837322:+	EFTUD2	K562;eCLIP	CESC	LUAD	No annotation
ENST00000375640.7-C705G	0.2888	chr6-31837306-C-G:+	SNHG32	ENSG00000204387.14	1053	19	chr6:31837262-31837382:+	chr6:31837329-31837329:+	PTBP1	HEK293T,no_SRRM4;iCLIP	GBM	LUAD	No annotation
ENST00000375640.7-C705G	0.2888	chr6-31837306-C-G:+	SNHG32	ENSG00000204387.14	1053	19	chr6:31837262-31837382:+	chr6:31837334-31837357:+	HNRNPC	HEK293T;PAR-CLIP	No annotation	LUAD	No annotation
ENST00000375640.7-C705G	0.2888	chr6-31837306-C-G:+	SNHG32	ENSG00000204387.14	1053	19	chr6:31837262-31837382:+	chr6:31837341-31837341:+	UPF1	HeLa,treated_with_puromycoin;iCLIP	No annotation	LUAD	No annotation
ENST00000375640.7-C705G	0.2888	chr6-31837306-C-G:+	SNHG32	ENSG00000204387.14	1053	19	chr6:31837262-31837382:+	chr6:31837342-31837342:+	RBM15	HEK293T;iCLIP	No annotation	LUAD	No annotation
ENST00000375640.7-C705G	0.2888	chr6-31837306-C-G:+	SNHG32	ENSG00000204387.14	1053	19	chr6:31837262-31837382:+	chr6:31837344-31837363:+	RBM15B	HEK293T;iCLIP	No annotation	LUAD	No annotation
ENST00000375640.7-C705G	0.2888	chr6-31837306-C-G:+	SNHG32	ENSG00000204387.14	1053	19	chr6:31837262-31837382:+	chr6:31837344-31837363:+	CPSF6	HEK293;PAR-CLIP	No annotation	LUAD	No annotation
ENST00000375640.7-C705G	0.2888	chr6-31837306-C-G:+	SNHG32	ENSG00000204387.14	1053	19	chr6:31837262-31837382:+	chr6:31837344-31837363:+	CPSF7	HEK293;PAR-CLIP	No annotation	LUAD	No annotation
ENST00000375640.7-C705G	0.2888	chr6-31837306-C-G:+	SNHG32	ENSG00000204387.14	1053	19	chr6:31837262-31837382:+	chr6:31837344-31837363:+	NUDT21	HEK293;PAR-CLIP	No annotation	LUAD	No annotation
ENST00000375640.7-C705G	0.2888	chr6-31837306-C-G:+	SNHG32	ENSG00000204387.14	1053	19	chr6:31837262-31837382:+	chr6:31837344-31837363:+	SRRM4	HEK293T;iCLIP	GBM;PCPG	LUAD	No annotation
ENST00000375640.7-C705G	0.2888	chr6-31837306-C-G:+	SNHG32	ENSG00000204387.14	1053	19	chr6:31837262-31837382:+	chr6:31837345-31837345:+	YTHDF1	HEK293T;iCLIP	READ	LUAD	No annotation
ENST00000375640.7-C705G	0.2888	chr6-31837306-C-G:+	SNHG32	ENSG00000204387.14	1053	19	chr6:31837262-31837382:+	chr6:31837345-31837345:+	PTBP1	HEK293T;iCLIP	GBM	LUAD	No annotation
ENST00000375640.7-C705G	0.2888	chr6-31837306-C-G:+	SNHG32	ENSG00000204387.14	1053	19	chr6:31837262-31837382:+	chr6:31837345-31837345:+	UPF1	HeLa;iCLIP	No annotation	LUAD	No annotation
ENST00000375640.7-C705G	0.2888	chr6-31837306-C-G:+	SNHG32	ENSG00000204387.14	1053	19	chr6:31837262-31837382:+	chr6:31837345-31837375:+	ZC3H7B	HEK293;PAR-CLIP	No annotation	LUAD	No annotation
ENST00000375640.7-C705G	0.2888	chr6-31837306-C-G:+	SNHG32	ENSG00000204387.14	1053	19	chr6:31837262-31837382:+	chr6:31837346-31837346:+	DDX3X	HEK293;iCLIP	No annotation	LUAD	No annotation
ENST00000375640.7-C705G	0.2888	chr6-31837306-C-G:+	SNHG32	ENSG00000204387.14	1053	19	chr6:31837262-31837382:+	chr6:31837346-31837346:+	DDX3	HEK293;iCLIP	No annotation	LUAD	No annotation
ENST00000375640.7-C705G	0.2888	chr6-31837306-C-G:+	SNHG32	ENSG00000204387.14	1053	19	chr6:31837262-31837382:+	chr6:31837347-31837373:+	UPF1	HEK_293_FRT;HITS-CLIP	No annotation	LUAD	No annotation
ENST00000375640.7-C705G	0.2888	chr6-31837306-C-G:+	SNHG32	ENSG00000204387.14	1053	19	chr6:31837262-31837382:+	chr6:31837350-31837370:+	HNRNPC	HeLa;iCLIP	No annotation	LUAD	No annotation
ENST00000375640.7-C705G	0.2888	chr6-31837306-C-G:+	SNHG32	ENSG00000204387.14	1053	19	chr6:31837262-31837382:+	chr6:31837358-31837358:+	U2AF2	TREX_FLP-In_293T_cells;iCLIP	No annotation	LUAD	No annotation
ENST00000375640.7-C705G	0.2888	chr6-31837306-C-G:+	SNHG32	ENSG00000204387.14	1053	19	chr6:31837262-31837382:+	chr6:31837359-31837359:+	RBM15B	HEK293T;iCLIP	No annotation	LUAD	No annotation
ENST00000375640.7-C705G	0.2888	chr6-31837306-C-G:+	SNHG32	ENSG00000204387.14	1053	19	chr6:31837262-31837382:+	chr6:31837360-31837360:+	YTHDF1	HEK293T;iCLIP	READ	LUAD	No annotation
ENST00000375640.7-C705G	0.2888	chr6-31837306-C-G:+	SNHG32	ENSG00000204387.14	1053	19	chr6:31837262-31837382:+	chr6:31837360-31837380:+	TIAL1	HeLa;iCLIP	No annotation	LUAD	No annotation
ENST00000375640.7-C705G	0.2888	chr6-31837306-C-G:+	SNHG32	ENSG00000204387.14	1053	19	chr6:31837262-31837382:+	chr6:31837361-31837361:+	DDX3X	HEK293;iCLIP	No annotation	LUAD	No annotation
ENST00000375640.7-C705G	0.2888	chr6-31837306-C-G:+	SNHG32	ENSG00000204387.14	1053	19	chr6:31837262-31837382:+	chr6:31837361-31837380:+	CPSF6	HEK293;PAR-CLIP	No annotation	LUAD	No annotation
ENST00000375640.7-C705G	0.2888	chr6-31837306-C-G:+	SNHG32	ENSG00000204387.14	1053	19	chr6:31837262-31837382:+	chr6:31837367-31837373:+	CELF2	T_cell;HITS-CLIP	GBM;KICH;BLCA;CESC;UCEC;ESCA;PRAD;LUSC;BRCA;LUAD;STAD	LUAD	No annotation
ENST00000375640.7-C705G	0.2888	chr6-31837306-C-G:+	SNHG32	ENSG00000204387.14	1053	19	chr6:31837262-31837382:+	chr6:31837370-31837370:+	YTHDC1	HEK293T;iCLIP	No annotation	LUAD	No annotation
ENST00000375640.7-C705G	0.2888	chr6-31837306-C-G:+	SNHG32	ENSG00000204387.14	1053	19	chr6:31837262-31837382:+	chr6:31837377-31837377:+	DDX3X	HEK293;iCLIP	No annotation	LUAD	No annotation
ENST00000375640.7-C705G	0.2888	chr6-31837306-C-G:+	SNHG32	ENSG00000204387.14	1053	19	chr6:31837262-31837382:+	chr6:31837377-31837377:+	DDX3	HEK293;iCLIP	No annotation	LUAD	No annotation
ENST00000375640.7-C705G	0.2888	chr6-31837306-C-G:+	SNHG32	ENSG00000204387.14	1053	19	chr6:31837262-31837382:+	chr6:31837380-31837380:+	DDX3X	HEK293;iCLIP	No annotation	LUAD	No annotation
ENST00000375640.7-C705G	0.2888	chr6-31837306-C-G:+	SNHG32	ENSG00000204387.14	1053	19	chr6:31837262-31837382:+	chr6:31837382-31837382:+	UPF1	HeLa,treated_with_puromycoin;iCLIP	No annotation	LUAD	No annotation
ENST00000375640.7-G473A	0.1888	chr6-31835080-G-A:+	SNHG32	ENSG00000204387.14	1053	19	chr6:31835070-31835161:+	chr6:31835071-31835071:+	YTHDC1	HEK293T;iCLIP	No annotation	UCEC	No annotation
ENST00000375640.7-G473A	0.1888	chr6-31835080-G-A:+	SNHG32	ENSG00000204387.14	1053	19	chr6:31835070-31835161:+	chr6:31835078-31835078:+	YTHDF1	HEK293T;iCLIP	READ	UCEC	No annotation
ENST00000375640.7-G473A	0.1888	chr6-31835080-G-A:+	SNHG32	ENSG00000204387.14	1053	19	chr6:31835070-31835161:+	chr6:31835080-31835107:+	DIS3L2	HEK293;HITS-CLIP	No annotation	UCEC	No annotation
ENST00000375640.7-G473A	0.1888	chr6-31835080-G-A:+	SNHG32	ENSG00000204387.14	1053	19	chr6:31835070-31835161:+	chr6:31835080-31835158:+	CPSF6	HEK293;PAR-CLIP	No annotation	UCEC	No annotation
ENST00000375640.7-G473A	0.1888	chr6-31835080-G-A:+	SNHG32	ENSG00000204387.14	1053	19	chr6:31835070-31835161:+	chr6:31835081-31835156:+	TARDBP	HEK293T;PAR-CLIP	No annotation	UCEC	No annotation
ENST00000375640.7-G473A	0.1888	chr6-31835080-G-A:+	SNHG32	ENSG00000204387.14	1053	19	chr6:31835070-31835161:+	chr6:31835083-31835120:+	FIP1L1	HEK293;PAR-CLIP	No annotation	UCEC	No annotation
ENST00000375640.7-G473A	0.1888	chr6-31835080-G-A:+	SNHG32	ENSG00000204387.14	1053	19	chr6:31835070-31835161:+	chr6:31835083-31835120:+	NUDT21	HEK293;PAR-CLIP	No annotation	UCEC	No annotation
ENST00000375640.7-G473A	0.1888	chr6-31835080-G-A:+	SNHG32	ENSG00000204387.14	1053	19	chr6:31835070-31835161:+	chr6:31835084-31835103:+	CPSF6	HEK293;PAR-CLIP	No annotation	UCEC	No annotation
ENST00000375640.7-G473A	0.1888	chr6-31835080-G-A:+	SNHG32	ENSG00000204387.14	1053	19	chr6:31835070-31835161:+	chr6:31835084-31835103:+	NUDT21	HEK293;PAR-CLIP	No annotation	UCEC	No annotation
ENST00000375640.7-G473A	0.1888	chr6-31835080-G-A:+	SNHG32	ENSG00000204387.14	1053	19	chr6:31835070-31835161:+	chr6:31835084-31835103:+	UPF1	HEK_293_FRT;HITS-CLIP	No annotation	UCEC	No annotation
ENST00000375640.7-G473A	0.1888	chr6-31835080-G-A:+	SNHG32	ENSG00000204387.14	1053	19	chr6:31835070-31835161:+	chr6:31835084-31835104:+	CPSF4	HEK293;PAR-CLIP	GBM;LUSC;READ	UCEC	No annotation
ENST00000375640.7-G473A	0.1888	chr6-31835080-G-A:+	SNHG32	ENSG00000204387.14	1053	19	chr6:31835070-31835161:+	chr6:31835084-31835143:+	CPSF6	HEK293;PAR-CLIP	No annotation	UCEC	No annotation
ENST00000375640.7-G473A	0.1888	chr6-31835080-G-A:+	SNHG32	ENSG00000204387.14	1053	19	chr6:31835070-31835161:+	chr6:31835084-31835143:+	DDX3X	HEK293;iCLIP	No annotation	UCEC	No annotation
ENST00000375640.7-G473A	0.1888	chr6-31835080-G-A:+	SNHG32	ENSG00000204387.14	1053	19	chr6:31835070-31835161:+	chr6:31835085-31835145:+	CPSF6	HEK293;PAR-CLIP	No annotation	UCEC	No annotation
ENST00000375640.7-G473A	0.1888	chr6-31835080-G-A:+	SNHG32	ENSG00000204387.14	1053	19	chr6:31835070-31835161:+	chr6:31835088-31835113:+	UPF1	HEK_293_FRT;HITS-CLIP	No annotation	UCEC	No annotation
ENST00000375640.7-G473A	0.1888	chr6-31835080-G-A:+	SNHG32	ENSG00000204387.14	1053	19	chr6:31835070-31835161:+	chr6:31835088-31835125:+	DIS3L2	HEK293;HITS-CLIP	No annotation	UCEC	No annotation
ENST00000375640.7-G473A	0.1888	chr6-31835080-G-A:+	SNHG32	ENSG00000204387.14	1053	19	chr6:31835070-31835161:+	chr6:31835088-31835135:+	NOLC1	K562;eCLIP	GBM;COAD	UCEC	No annotation
ENST00000375640.7-G473A	0.1888	chr6-31835080-G-A:+	SNHG32	ENSG00000204387.14	1053	19	chr6:31835070-31835161:+	chr6:31835088-31835149:+	UPF1	HEK_293_FRT;HITS-CLIP	No annotation	UCEC	No annotation
ENST00000375640.7-G473A	0.1888	chr6-31835080-G-A:+	SNHG32	ENSG00000204387.14	1053	19	chr6:31835070-31835161:+	chr6:31835090-31835090:+	UPF1	HeLa;iCLIP	No annotation	UCEC	No annotation
ENST00000375640.7-G473A	0.1888	chr6-31835080-G-A:+	SNHG32	ENSG00000204387.14	1053	19	chr6:31835070-31835161:+	chr6:31835090-31835136:+	SUB1	HepG2;eCLIP	No annotation	UCEC	No annotation
ENST00000375640.7-G473A	0.1888	chr6-31835080-G-A:+	SNHG32	ENSG00000204387.14	1053	19	chr6:31835070-31835161:+	chr6:31835091-31835101:+	IGF2BP1	HEK293;PAR-CLIP	CHOL;BLCA;HNSC;ESCA;LUSC;LIHC;STAD	UCEC	No annotation
ENST00000375640.7-G473A	0.1888	chr6-31835080-G-A:+	SNHG32	ENSG00000204387.14	1053	19	chr6:31835070-31835161:+	chr6:31835091-31835112:+	UPF1	HEK_293_FRT;HITS-CLIP	No annotation	UCEC	No annotation
ENST00000375640.7-G473A	0.1888	chr6-31835080-G-A:+	SNHG32	ENSG00000204387.14	1053	19	chr6:31835070-31835161:+	chr6:31835091-31835140:+	FUS	HEK293T;PAR-CLIP	No annotation	UCEC	No annotation
ENST00000375640.7-G473A	0.1888	chr6-31835080-G-A:+	SNHG32	ENSG00000204387.14	1053	19	chr6:31835070-31835161:+	chr6:31835091-31835157:+	ATXN2	HEK293T;PAR-CLIP	No annotation	UCEC	No annotation
ENST00000375640.7-G473A	0.1888	chr6-31835080-G-A:+	SNHG32	ENSG00000204387.14	1053	19	chr6:31835070-31835161:+	chr6:31835093-31835148:+	CPSF7	HEK293;PAR-CLIP	No annotation	UCEC	No annotation
ENST00000375640.7-G473A	0.1888	chr6-31835080-G-A:+	SNHG32	ENSG00000204387.14	1053	19	chr6:31835070-31835161:+	chr6:31835094-31835094:+	U2AF2	TREX_FLP-In_293T_cells;iCLIP	No annotation	UCEC	No annotation
ENST00000375640.7-G473A	0.1888	chr6-31835080-G-A:+	SNHG32	ENSG00000204387.14	1053	19	chr6:31835070-31835161:+	chr6:31835094-31835131:+	CSTF2	HEK293;PAR-CLIP	CESC;LUSC;LUAD	UCEC	No annotation
ENST00000375640.7-G473A	0.1888	chr6-31835080-G-A:+	SNHG32	ENSG00000204387.14	1053	19	chr6:31835070-31835161:+	chr6:31835095-31835095:+	DDX3X	HEK293;iCLIP	No annotation	UCEC	No annotation
ENST00000375640.7-G473A	0.1888	chr6-31835080-G-A:+	SNHG32	ENSG00000204387.14	1053	19	chr6:31835070-31835161:+	chr6:31835095-31835127:+	CELF2	T_cell;HITS-CLIP	GBM;KICH;BLCA;CESC;UCEC;ESCA;PRAD;LUSC;BRCA;LUAD;STAD	UCEC	No annotation
ENST00000375640.7-G473A	0.1888	chr6-31835080-G-A:+	SNHG32	ENSG00000204387.14	1053	19	chr6:31835070-31835161:+	chr6:31835097-31835097:+	PTBP1	HEK293T,plus_SRRM4;iCLIP	GBM	UCEC	No annotation
ENST00000375640.7-G473A	0.1888	chr6-31835080-G-A:+	SNHG32	ENSG00000204387.14	1053	19	chr6:31835070-31835161:+	chr6:31835103-31835123:+	HNRNPC	HeLa;iCLIP	No annotation	UCEC	No annotation
ENST00000375640.7-G473A	0.1888	chr6-31835080-G-A:+	SNHG32	ENSG00000204387.14	1053	19	chr6:31835070-31835161:+	chr6:31835103-31835157:+	HNRNPC	HEK293T;PAR-CLIP	No annotation	UCEC	No annotation
ENST00000375640.7-G473A	0.1888	chr6-31835080-G-A:+	SNHG32	ENSG00000204387.14	1053	19	chr6:31835070-31835161:+	chr6:31835104-31835123:+	ATXN2	HEK293T;PAR-CLIP	No annotation	UCEC	No annotation
ENST00000375640.7-G473A	0.1888	chr6-31835080-G-A:+	SNHG32	ENSG00000204387.14	1053	19	chr6:31835070-31835161:+	chr6:31835104-31835123:+	NUDT21	HEK293;PAR-CLIP	No annotation	UCEC	No annotation
ENST00000375640.7-G473A	0.1888	chr6-31835080-G-A:+	SNHG32	ENSG00000204387.14	1053	19	chr6:31835070-31835161:+	chr6:31835104-31835123:+	SRRM4	HEK293T;iCLIP	GBM;PCPG	UCEC	No annotation
ENST00000375640.7-G473A	0.1888	chr6-31835080-G-A:+	SNHG32	ENSG00000204387.14	1053	19	chr6:31835070-31835161:+	chr6:31835104-31835123:+	DDX3X	HEK293;iCLIP	No annotation	UCEC	No annotation
ENST00000375640.7-G473A	0.1888	chr6-31835080-G-A:+	SNHG32	ENSG00000204387.14	1053	19	chr6:31835070-31835161:+	chr6:31835108-31835144:+	NUDT21	HEK293;PAR-CLIP	No annotation	UCEC	No annotation
ENST00000375640.7-G473A	0.1888	chr6-31835080-G-A:+	SNHG32	ENSG00000204387.14	1053	19	chr6:31835070-31835161:+	chr6:31835108-31835150:+	UPF1	HEK_293_FRT;HITS-CLIP	No annotation	UCEC	No annotation
ENST00000375640.7-G473A	0.1888	chr6-31835080-G-A:+	SNHG32	ENSG00000204387.14	1053	19	chr6:31835070-31835161:+	chr6:31835112-31835112:+	RBM15B	HEK293T;iCLIP	No annotation	UCEC	No annotation
ENST00000375640.7-G473A	0.1888	chr6-31835080-G-A:+	SNHG32	ENSG00000204387.14	1053	19	chr6:31835070-31835161:+	chr6:31835113-31835113:+	DDX3X	HEK293;iCLIP	No annotation	UCEC	No annotation
ENST00000375640.7-G473A	0.1888	chr6-31835080-G-A:+	SNHG32	ENSG00000204387.14	1053	19	chr6:31835070-31835161:+	chr6:31835113-31835113:+	YTHDF1	HEK293T;iCLIP	READ	UCEC	No annotation
ENST00000375640.7-G473A	0.1888	chr6-31835080-G-A:+	SNHG32	ENSG00000204387.14	1053	19	chr6:31835070-31835161:+	chr6:31835115-31835135:+	HNRNPC	HeLa;iCLIP	No annotation	UCEC	No annotation
ENST00000375640.7-G473A	0.1888	chr6-31835080-G-A:+	SNHG32	ENSG00000204387.14	1053	19	chr6:31835070-31835161:+	chr6:31835121-31835146:+	TARDBP	HEK293T;PAR-CLIP	No annotation	UCEC	No annotation
ENST00000375640.7-G473A	0.1888	chr6-31835080-G-A:+	SNHG32	ENSG00000204387.14	1053	19	chr6:31835070-31835161:+	chr6:31835122-31835130:+	UPF1	HEK_293_FRT;HITS-CLIP	No annotation	UCEC	No annotation
ENST00000375640.7-G473A	0.1888	chr6-31835080-G-A:+	SNHG32	ENSG00000204387.14	1053	19	chr6:31835070-31835161:+	chr6:31835124-31835143:+	SRSF1	TREX_FLP-In_293T_cells;iCLIP	No annotation	UCEC	No annotation
ENST00000375640.7-G473A	0.1888	chr6-31835080-G-A:+	SNHG32	ENSG00000204387.14	1053	19	chr6:31835070-31835161:+	chr6:31835124-31835143:+	UPF1	HEK_293_FRT;HITS-CLIP	No annotation	UCEC	No annotation
ENST00000375640.7-G473A	0.1888	chr6-31835080-G-A:+	SNHG32	ENSG00000204387.14	1053	19	chr6:31835070-31835161:+	chr6:31835124-31835143:+	HNRNPC	HEK293T;PAR-CLIP	No annotation	UCEC	No annotation
ENST00000375640.7-G473A	0.1888	chr6-31835080-G-A:+	SNHG32	ENSG00000204387.14	1053	19	chr6:31835070-31835161:+	chr6:31835125-31835125:+	U2AF2	TREX_FLP-In_293T_cells;iCLIP	No annotation	UCEC	No annotation
ENST00000375640.7-G473A	0.1888	chr6-31835080-G-A:+	SNHG32	ENSG00000204387.14	1053	19	chr6:31835070-31835161:+	chr6:31835125-31835129:+	CELF2	T_cell;HITS-CLIP	GBM;KICH;BLCA;CESC;UCEC;ESCA;PRAD;LUSC;BRCA;LUAD;STAD	UCEC	No annotation
ENST00000375640.7-G473A	0.1888	chr6-31835080-G-A:+	SNHG32	ENSG00000204387.14	1053	19	chr6:31835070-31835161:+	chr6:31835126-31835160:+	HNRNPC	HEK293T;PAR-CLIP	No annotation	UCEC	No annotation
ENST00000375640.7-G473A	0.1888	chr6-31835080-G-A:+	SNHG32	ENSG00000204387.14	1053	19	chr6:31835070-31835161:+	chr6:31835129-31835159:+	CPSF1	HEK293;PAR-CLIP	READ	UCEC	No annotation
ENST00000375640.7-G473A	0.1888	chr6-31835080-G-A:+	SNHG32	ENSG00000204387.14	1053	19	chr6:31835070-31835161:+	chr6:31835130-31835130:+	PTBP1	HEK293T,no_SRRM4;iCLIP	GBM	UCEC	No annotation
ENST00000375640.7-G473A	0.1888	chr6-31835080-G-A:+	SNHG32	ENSG00000204387.14	1053	19	chr6:31835070-31835161:+	chr6:31835130-31835146:+	CELF2	T_cell;HITS-CLIP	GBM;KICH;BLCA;CESC;UCEC;ESCA;PRAD;LUSC;BRCA;LUAD;STAD	UCEC	No annotation
ENST00000375640.7-G473A	0.1888	chr6-31835080-G-A:+	SNHG32	ENSG00000204387.14	1053	19	chr6:31835070-31835161:+	chr6:31835131-31835147:+	UPF1	HEK_293_FRT;HITS-CLIP	No annotation	UCEC	No annotation
ENST00000375640.7-G473A	0.1888	chr6-31835080-G-A:+	SNHG32	ENSG00000204387.14	1053	19	chr6:31835070-31835161:+	chr6:31835133-31835159:+	DROSHA	K562;eCLIP	CHOL;LUSC	UCEC	No annotation
ENST00000375640.7-G473A	0.1888	chr6-31835080-G-A:+	SNHG32	ENSG00000204387.14	1053	19	chr6:31835070-31835161:+	chr6:31835137-31835137:+	DDX3X	HEK293;iCLIP	No annotation	UCEC	No annotation
ENST00000375640.7-G473A	0.1888	chr6-31835080-G-A:+	SNHG32	ENSG00000204387.14	1053	19	chr6:31835070-31835161:+	chr6:31835141-31835154:+	CELF2	T_cell;HITS-CLIP	GBM;KICH;BLCA;CESC;UCEC;ESCA;PRAD;LUSC;BRCA;LUAD;STAD	UCEC	No annotation
ENST00000375640.7-G473A	0.1888	chr6-31835080-G-A:+	SNHG32	ENSG00000204387.14	1053	19	chr6:31835070-31835161:+	chr6:31835144-31835144:+	U2AF2	TREX_FLP-In_293T_cells;iCLIP	No annotation	UCEC	No annotation
ENST00000375640.7-G473A	0.1888	chr6-31835080-G-A:+	SNHG32	ENSG00000204387.14	1053	19	chr6:31835070-31835161:+	chr6:31835148-31835159:+	UPF1	HEK_293_FRT;HITS-CLIP	No annotation	UCEC	No annotation
ENST00000375640.7-G473A	0.1888	chr6-31835080-G-A:+	SNHG32	ENSG00000204387.14	1053	19	chr6:31835070-31835161:+	chr6:31835149-31835149:+	U2AF2	TREX_FLP-In_293T_cells;iCLIP	No annotation	UCEC	No annotation
ENST00000375640.7-G473A	0.1888	chr6-31835080-G-A:+	SNHG32	ENSG00000204387.14	1053	19	chr6:31835070-31835161:+	chr6:31835149-31835149:+	UPF1	HeLa;iCLIP	No annotation	UCEC	No annotation
ENST00000375640.7-G473A	0.1888	chr6-31835080-G-A:+	SNHG32	ENSG00000204387.14	1053	19	chr6:31835070-31835161:+	chr6:31835151-31835151:+	RBM15	HEK293T;iCLIP	No annotation	UCEC	No annotation
ENST00000375640.7-G473A	0.1888	chr6-31835080-G-A:+	SNHG32	ENSG00000204387.14	1053	19	chr6:31835070-31835161:+	chr6:31835156-31835156:+	U2AF2	TREX_FLP-In_293T_cells;iCLIP	No annotation	UCEC	No annotation
ENST00000375640.7-G473A	0.1888	chr6-31835080-G-A:+	SNHG32	ENSG00000204387.14	1053	19	chr6:31835070-31835161:+	chr6:31835157-31835157:+	UPF1	HeLa,treated_with_puromycoin;iCLIP	No annotation	UCEC	No annotation
ENST00000375640.7-G473A	0.1888	chr6-31835080-G-A:+	SNHG32	ENSG00000204387.14	1053	19	chr6:31835070-31835161:+	chr6:31835160-31835160:+	DDX3X	HEK293;iCLIP	No annotation	UCEC	No annotation
ENST00000375640.7-G545A	0.1329	chr6-31835152-G-A:+	SNHG32	ENSG00000204387.14	1053	19	chr6:31835139-31835188:+	chr6:31835141-31835154:+	CELF2	T_cell;HITS-CLIP	GBM;KICH;BLCA;CESC;UCEC;ESCA;PRAD;LUSC;BRCA;LUAD;STAD	UCEC	No annotation
ENST00000375640.7-G545A	0.1329	chr6-31835152-G-A:+	SNHG32	ENSG00000204387.14	1053	19	chr6:31835139-31835188:+	chr6:31835144-31835144:+	U2AF2	TREX_FLP-In_293T_cells;iCLIP	No annotation	UCEC	No annotation
ENST00000375640.7-G545A	0.1329	chr6-31835152-G-A:+	SNHG32	ENSG00000204387.14	1053	19	chr6:31835139-31835188:+	chr6:31835148-31835159:+	UPF1	HEK_293_FRT;HITS-CLIP	No annotation	UCEC	No annotation
ENST00000375640.7-G545A	0.1329	chr6-31835152-G-A:+	SNHG32	ENSG00000204387.14	1053	19	chr6:31835139-31835188:+	chr6:31835149-31835149:+	U2AF2	TREX_FLP-In_293T_cells;iCLIP	No annotation	UCEC	No annotation
ENST00000375640.7-G545A	0.1329	chr6-31835152-G-A:+	SNHG32	ENSG00000204387.14	1053	19	chr6:31835139-31835188:+	chr6:31835149-31835149:+	UPF1	HeLa;iCLIP	No annotation	UCEC	No annotation
ENST00000375640.7-G545A	0.1329	chr6-31835152-G-A:+	SNHG32	ENSG00000204387.14	1053	19	chr6:31835139-31835188:+	chr6:31835151-31835151:+	RBM15	HEK293T;iCLIP	No annotation	UCEC	No annotation
ENST00000375640.7-G545A	0.1329	chr6-31835152-G-A:+	SNHG32	ENSG00000204387.14	1053	19	chr6:31835139-31835188:+	chr6:31835156-31835156:+	U2AF2	TREX_FLP-In_293T_cells;iCLIP	No annotation	UCEC	No annotation
ENST00000375640.7-G545A	0.1329	chr6-31835152-G-A:+	SNHG32	ENSG00000204387.14	1053	19	chr6:31835139-31835188:+	chr6:31835157-31835157:+	UPF1	HeLa,treated_with_puromycoin;iCLIP	No annotation	UCEC	No annotation
ENST00000375640.7-G545A	0.1329	chr6-31835152-G-A:+	SNHG32	ENSG00000204387.14	1053	19	chr6:31835139-31835188:+	chr6:31835157-31835178:+	LIN28B	HEK293;PAR-CLIP	No annotation	UCEC	No annotation
ENST00000375640.7-G545A	0.1329	chr6-31835152-G-A:+	SNHG32	ENSG00000204387.14	1053	19	chr6:31835139-31835188:+	chr6:31835160-31835160:+	DDX3X	HEK293;iCLIP	No annotation	UCEC	No annotation
ENST00000375640.7-G545A	0.1329	chr6-31835152-G-A:+	SNHG32	ENSG00000204387.14	1053	19	chr6:31835139-31835188:+	chr6:31835160-31835171:+	UPF1	HEK_293_FRT;HITS-CLIP	No annotation	UCEC	No annotation
ENST00000375640.7-G545A	0.1329	chr6-31835152-G-A:+	SNHG32	ENSG00000204387.14	1053	19	chr6:31835139-31835188:+	chr6:31835165-31835165:+	DDX3X	HEK293;iCLIP	No annotation	UCEC	No annotation
ENST00000375640.7-G545A	0.1329	chr6-31835152-G-A:+	SNHG32	ENSG00000204387.14	1053	19	chr6:31835139-31835188:+	chr6:31835172-31835182:+	UPF1	HEK_293_FRT;HITS-CLIP	No annotation	UCEC	No annotation
ENST00000375640.7-G735A	0.6355	chr6-31837336-G-A:+	SNHG32	ENSG00000204387.14	1053	19	chr6:31837299-31837348:+	chr6:31837301-31837301:+	RBM15	HEK293T;iCLIP	No annotation	DLBC	No annotation
ENST00000375640.7-G735A	0.6355	chr6-31837336-G-A:+	SNHG32	ENSG00000204387.14	1053	19	chr6:31837299-31837348:+	chr6:31837301-31837325:+	BUD13	HepG2;eCLIP	No annotation	DLBC	No annotation
ENST00000375640.7-G735A	0.6355	chr6-31837336-G-A:+	SNHG32	ENSG00000204387.14	1053	19	chr6:31837299-31837348:+	chr6:31837301-31837328:+	IGF2BP3	HEK293;PAR-CLIP	GBM;CESC;HNSC;UCEC;ESCA;LUSC;LUAD;STAD	DLBC	No annotation
ENST00000375640.7-G735A	0.6355	chr6-31837336-G-A:+	SNHG32	ENSG00000204387.14	1053	19	chr6:31837299-31837348:+	chr6:31837304-31837323:+	DDX3X	HEK293;iCLIP	No annotation	DLBC	No annotation
ENST00000375640.7-G735A	0.6355	chr6-31837336-G-A:+	SNHG32	ENSG00000204387.14	1053	19	chr6:31837299-31837348:+	chr6:31837304-31837323:+	CPSF6	HEK293;PAR-CLIP	No annotation	DLBC	No annotation
ENST00000375640.7-G735A	0.6355	chr6-31837336-G-A:+	SNHG32	ENSG00000204387.14	1053	19	chr6:31837299-31837348:+	chr6:31837304-31837323:+	FIP1L1	HEK293;PAR-CLIP	No annotation	DLBC	No annotation
ENST00000375640.7-G735A	0.6355	chr6-31837336-G-A:+	SNHG32	ENSG00000204387.14	1053	19	chr6:31837299-31837348:+	chr6:31837304-31837323:+	UPF1	HEK_293_FRT;HITS-CLIP	No annotation	DLBC	No annotation
ENST00000375640.7-G735A	0.6355	chr6-31837336-G-A:+	SNHG32	ENSG00000204387.14	1053	19	chr6:31837299-31837348:+	chr6:31837304-31837328:+	CPSF4	HEK293;PAR-CLIP	GBM;LUSC;READ	DLBC	No annotation
ENST00000375640.7-G735A	0.6355	chr6-31837336-G-A:+	SNHG32	ENSG00000204387.14	1053	19	chr6:31837299-31837348:+	chr6:31837307-31837307:+	DDX3X	HEK293;iCLIP	No annotation	DLBC	No annotation
ENST00000375640.7-G735A	0.6355	chr6-31837336-G-A:+	SNHG32	ENSG00000204387.14	1053	19	chr6:31837299-31837348:+	chr6:31837307-31837307:+	DDX3	HEK293;iCLIP	No annotation	DLBC	No annotation
ENST00000375640.7-G735A	0.6355	chr6-31837336-G-A:+	SNHG32	ENSG00000204387.14	1053	19	chr6:31837299-31837348:+	chr6:31837307-31837308:+	DDX3	HEK293;iCLIP	No annotation	DLBC	No annotation
ENST00000375640.7-G735A	0.6355	chr6-31837336-G-A:+	SNHG32	ENSG00000204387.14	1053	19	chr6:31837299-31837348:+	chr6:31837308-31837308:+	DDX3X	HEK293;iCLIP	No annotation	DLBC	No annotation
ENST00000375640.7-G735A	0.6355	chr6-31837336-G-A:+	SNHG32	ENSG00000204387.14	1053	19	chr6:31837299-31837348:+	chr6:31837308-31837308:+	DDX3	HEK293;iCLIP	No annotation	DLBC	No annotation
ENST00000375640.7-G735A	0.6355	chr6-31837336-G-A:+	SNHG32	ENSG00000204387.14	1053	19	chr6:31837299-31837348:+	chr6:31837314-31837327:+	UPF1	HEK_293_FRT;HITS-CLIP	No annotation	DLBC	No annotation
ENST00000375640.7-G735A	0.6355	chr6-31837336-G-A:+	SNHG32	ENSG00000204387.14	1053	19	chr6:31837299-31837348:+	chr6:31837318-31837322:+	EFTUD2	K562;eCLIP	CESC	DLBC	No annotation
ENST00000375640.7-G735A	0.6355	chr6-31837336-G-A:+	SNHG32	ENSG00000204387.14	1053	19	chr6:31837299-31837348:+	chr6:31837329-31837329:+	PTBP1	HEK293T,no_SRRM4;iCLIP	GBM	DLBC	No annotation
ENST00000375640.7-G735A	0.6355	chr6-31837336-G-A:+	SNHG32	ENSG00000204387.14	1053	19	chr6:31837299-31837348:+	chr6:31837341-31837341:+	UPF1	HeLa,treated_with_puromycoin;iCLIP	No annotation	DLBC	No annotation
ENST00000375640.7-G735A	0.6355	chr6-31837336-G-A:+	SNHG32	ENSG00000204387.14	1053	19	chr6:31837299-31837348:+	chr6:31837342-31837342:+	RBM15	HEK293T;iCLIP	No annotation	DLBC	No annotation
ENST00000375640.7-G735A	0.6355	chr6-31837336-G-A:+	SNHG32	ENSG00000204387.14	1053	19	chr6:31837299-31837348:+	chr6:31837345-31837345:+	YTHDF1	HEK293T;iCLIP	READ	DLBC	No annotation
ENST00000375640.7-G735A	0.6355	chr6-31837336-G-A:+	SNHG32	ENSG00000204387.14	1053	19	chr6:31837299-31837348:+	chr6:31837345-31837345:+	PTBP1	HEK293T;iCLIP	GBM	DLBC	No annotation
ENST00000375640.7-G735A	0.6355	chr6-31837336-G-A:+	SNHG32	ENSG00000204387.14	1053	19	chr6:31837299-31837348:+	chr6:31837345-31837345:+	UPF1	HeLa;iCLIP	No annotation	DLBC	No annotation
ENST00000375640.7-G735A	0.6355	chr6-31837336-G-A:+	SNHG32	ENSG00000204387.14	1053	19	chr6:31837299-31837348:+	chr6:31837346-31837346:+	DDX3X	HEK293;iCLIP	No annotation	DLBC	No annotation
ENST00000375640.7-G735A	0.6355	chr6-31837336-G-A:+	SNHG32	ENSG00000204387.14	1053	19	chr6:31837299-31837348:+	chr6:31837346-31837346:+	DDX3	HEK293;iCLIP	No annotation	DLBC	No annotation
ENST00000375640.7-G882A	0.7435	chr6-31839590-G-A:+	SNHG32	ENSG00000204387.14	1053	19	chr6:31839567-31839623:+	chr6:31839568-31839568:+	DDX3X	HEK293;iCLIP	No annotation	COAD	No annotation
ENST00000375640.7-G882A	0.7435	chr6-31839590-G-A:+	SNHG32	ENSG00000204387.14	1053	19	chr6:31839567-31839623:+	chr6:31839568-31839590:+	ELAVL1	HEK293;PAR-CLIP	No annotation	COAD	No annotation
ENST00000375640.7-G882A	0.7435	chr6-31839590-G-A:+	SNHG32	ENSG00000204387.14	1053	19	chr6:31839567-31839623:+	chr6:31839568-31839594:+	HNRNPC	HEK293T;PAR-CLIP	No annotation	COAD	No annotation
ENST00000375640.7-G882A	0.7435	chr6-31839590-G-A:+	SNHG32	ENSG00000204387.14	1053	19	chr6:31839567-31839623:+	chr6:31839569-31839608:+	HNRNPC	HEK293T;PAR-CLIP	No annotation	COAD	No annotation
ENST00000375640.7-G882A	0.7435	chr6-31839590-G-A:+	SNHG32	ENSG00000204387.14	1053	19	chr6:31839567-31839623:+	chr6:31839570-31839579:+	SUB1	HepG2;eCLIP	No annotation	COAD	No annotation
ENST00000375640.7-G882A	0.7435	chr6-31839590-G-A:+	SNHG32	ENSG00000204387.14	1053	19	chr6:31839567-31839623:+	chr6:31839570-31839597:+	UPF1	HEK_293_FRT;HITS-CLIP	No annotation	COAD	No annotation
ENST00000375640.7-G882A	0.7435	chr6-31839590-G-A:+	SNHG32	ENSG00000204387.14	1053	19	chr6:31839567-31839623:+	chr6:31839573-31839573:+	RBM15	HEK293T;iCLIP	No annotation	COAD	No annotation
ENST00000375640.7-G882A	0.7435	chr6-31839590-G-A:+	SNHG32	ENSG00000204387.14	1053	19	chr6:31839567-31839623:+	chr6:31839573-31839581:+	UPF1	HEK_293_FRT;HITS-CLIP	No annotation	COAD	No annotation
ENST00000375640.7-G882A	0.7435	chr6-31839590-G-A:+	SNHG32	ENSG00000204387.14	1053	19	chr6:31839567-31839623:+	chr6:31839573-31839607:+	YTHDF2	HeLa;PAR-CLIP	No annotation	COAD	No annotation
ENST00000375640.7-G882A	0.7435	chr6-31839590-G-A:+	SNHG32	ENSG00000204387.14	1053	19	chr6:31839567-31839623:+	chr6:31839574-31839574:+	RBM15B	HEK293T;iCLIP	No annotation	COAD	No annotation
ENST00000375640.7-G882A	0.7435	chr6-31839590-G-A:+	SNHG32	ENSG00000204387.14	1053	19	chr6:31839567-31839623:+	chr6:31839575-31839589:+	CELF2	T_cell;HITS-CLIP	GBM;KICH;BLCA;CESC;UCEC;ESCA;PRAD;LUSC;BRCA;LUAD;STAD	COAD	No annotation
ENST00000375640.7-G882A	0.7435	chr6-31839590-G-A:+	SNHG32	ENSG00000204387.14	1053	19	chr6:31839567-31839623:+	chr6:31839580-31839607:+	IGF2BP1	HEK293;PAR-CLIP	CHOL;BLCA;HNSC;ESCA;LUSC;LIHC;STAD	COAD	No annotation
ENST00000375640.7-G882A	0.7435	chr6-31839590-G-A:+	SNHG32	ENSG00000204387.14	1053	19	chr6:31839567-31839623:+	chr6:31839582-31839587:+	UPF1	HEK_293_FRT;HITS-CLIP	No annotation	COAD	No annotation
ENST00000375640.7-G882A	0.7435	chr6-31839590-G-A:+	SNHG32	ENSG00000204387.14	1053	19	chr6:31839567-31839623:+	chr6:31839583-31839593:+	HNRNPC	HEK293T;PAR-CLIP	No annotation	COAD	No annotation
ENST00000375640.7-G882A	0.7435	chr6-31839590-G-A:+	SNHG32	ENSG00000204387.14	1053	19	chr6:31839567-31839623:+	chr6:31839584-31839603:+	CPSF1	HEK293;PAR-CLIP	READ	COAD	No annotation
ENST00000375640.7-G882A	0.7435	chr6-31839590-G-A:+	SNHG32	ENSG00000204387.14	1053	19	chr6:31839567-31839623:+	chr6:31839584-31839603:+	IGF2BP1	HEK293;PAR-CLIP	CHOL;BLCA;HNSC;ESCA;LUSC;LIHC;STAD	COAD	No annotation
ENST00000375640.7-G882A	0.7435	chr6-31839590-G-A:+	SNHG32	ENSG00000204387.14	1053	19	chr6:31839567-31839623:+	chr6:31839584-31839603:+	LIN28B	HEK293;PAR-CLIP	No annotation	COAD	No annotation
ENST00000375640.7-G882A	0.7435	chr6-31839590-G-A:+	SNHG32	ENSG00000204387.14	1053	19	chr6:31839567-31839623:+	chr6:31839584-31839603:+	UPF1	HEK_293_FRT;HITS-CLIP	No annotation	COAD	No annotation
ENST00000375640.7-G882A	0.7435	chr6-31839590-G-A:+	SNHG32	ENSG00000204387.14	1053	19	chr6:31839567-31839623:+	chr6:31839584-31839623:+	CPSF6	HEK293;PAR-CLIP	No annotation	COAD	No annotation
ENST00000375640.7-G882A	0.7435	chr6-31839590-G-A:+	SNHG32	ENSG00000204387.14	1053	19	chr6:31839567-31839623:+	chr6:31839584-31839623:+	CPSF7	HEK293;PAR-CLIP	No annotation	COAD	No annotation
ENST00000375640.7-G882A	0.7435	chr6-31839590-G-A:+	SNHG32	ENSG00000204387.14	1053	19	chr6:31839567-31839623:+	chr6:31839584-31839623:+	NUDT21	HEK293;PAR-CLIP	No annotation	COAD	No annotation
ENST00000375640.7-G882A	0.7435	chr6-31839590-G-A:+	SNHG32	ENSG00000204387.14	1053	19	chr6:31839567-31839623:+	chr6:31839591-31839611:+	IGF2BP2	HEK293;PAR-CLIP	GBM;CHOL;THCA;KIRC;BLCA;HNSC;KIRP;ESCA;LUSC;LIHC;STAD	COAD	No annotation
ENST00000375640.7-G882A	0.7435	chr6-31839590-G-A:+	SNHG32	ENSG00000204387.14	1053	19	chr6:31839567-31839623:+	chr6:31839591-31839615:+	EIF3B	HEK293T;PAR-CLIP	LUSC;COAD;READ	COAD	No annotation
ENST00000375640.7-G882A	0.7435	chr6-31839590-G-A:+	SNHG32	ENSG00000204387.14	1053	19	chr6:31839567-31839623:+	chr6:31839591-31839617:+	FUS	HEK293T;PAR-CLIP	No annotation	COAD	No annotation
ENST00000375640.7-G882A	0.7435	chr6-31839590-G-A:+	SNHG32	ENSG00000204387.14	1053	19	chr6:31839567-31839623:+	chr6:31839591-31839617:+	ZC3H7B	HEK293;PAR-CLIP	No annotation	COAD	No annotation
ENST00000375640.7-G882A	0.7435	chr6-31839590-G-A:+	SNHG32	ENSG00000204387.14	1053	19	chr6:31839567-31839623:+	chr6:31839591-31839619:+	UPF1	HEK_293_FRT;HITS-CLIP	No annotation	COAD	No annotation
ENST00000375640.7-G882A	0.7435	chr6-31839590-G-A:+	SNHG32	ENSG00000204387.14	1053	19	chr6:31839567-31839623:+	chr6:31839594-31839614:+	CPSF3	HEK293;PAR-CLIP	CESC;UCEC;LUSC	COAD	No annotation
ENST00000375640.7-G882A	0.7435	chr6-31839590-G-A:+	SNHG32	ENSG00000204387.14	1053	19	chr6:31839567-31839623:+	chr6:31839594-31839614:+	CPSF4	HEK293;PAR-CLIP	GBM;LUSC;READ	COAD	No annotation
ENST00000375640.7-G882A	0.7435	chr6-31839590-G-A:+	SNHG32	ENSG00000204387.14	1053	19	chr6:31839567-31839623:+	chr6:31839595-31839595:+	YTHDC1	HEK293T;iCLIP	No annotation	COAD	No annotation
ENST00000375640.7-G882A	0.7435	chr6-31839590-G-A:+	SNHG32	ENSG00000204387.14	1053	19	chr6:31839567-31839623:+	chr6:31839595-31839595:+	UPF1	HeLa,treated_with_puromycoin;iCLIP	No annotation	COAD	No annotation
ENST00000375640.7-G882A	0.7435	chr6-31839590-G-A:+	SNHG32	ENSG00000204387.14	1053	19	chr6:31839567-31839623:+	chr6:31839596-31839612:+	UPF1	HEK_293_FRT;HITS-CLIP	No annotation	COAD	No annotation
ENST00000375640.7-G882A	0.7435	chr6-31839590-G-A:+	SNHG32	ENSG00000204387.14	1053	19	chr6:31839567-31839623:+	chr6:31839597-31839597:+	U2AF2	TREX_FLP-In_293T_cells;iCLIP	No annotation	COAD	No annotation
ENST00000375640.7-G882A	0.7435	chr6-31839590-G-A:+	SNHG32	ENSG00000204387.14	1053	19	chr6:31839567-31839623:+	chr6:31839599-31839617:+	TARDBP	HEK293T;PAR-CLIP	No annotation	COAD	No annotation
ENST00000375640.7-G882A	0.7435	chr6-31839590-G-A:+	SNHG32	ENSG00000204387.14	1053	19	chr6:31839567-31839623:+	chr6:31839600-31839620:+	HNRNPC	HeLa;iCLIP	No annotation	COAD	No annotation
ENST00000375640.7-G882A	0.7435	chr6-31839590-G-A:+	SNHG32	ENSG00000204387.14	1053	19	chr6:31839567-31839623:+	chr6:31839601-31839621:+	TIAL1	HeLa;iCLIP	No annotation	COAD	No annotation
ENST00000375640.7-G882A	0.7435	chr6-31839590-G-A:+	SNHG32	ENSG00000204387.14	1053	19	chr6:31839567-31839623:+	chr6:31839602-31839602:+	PTBP1	HEK293T,no_SRRM4;iCLIP	GBM	COAD	No annotation
ENST00000375640.7-G882A	0.7435	chr6-31839590-G-A:+	SNHG32	ENSG00000204387.14	1053	19	chr6:31839567-31839623:+	chr6:31839604-31839623:+	RBM15B	HEK293T;iCLIP	No annotation	COAD	No annotation
ENST00000375640.7-G882A	0.7435	chr6-31839590-G-A:+	SNHG32	ENSG00000204387.14	1053	19	chr6:31839567-31839623:+	chr6:31839604-31839623:+	ATXN2	HEK293T;PAR-CLIP	No annotation	COAD	No annotation
ENST00000375640.7-G882A	0.7435	chr6-31839590-G-A:+	SNHG32	ENSG00000204387.14	1053	19	chr6:31839567-31839623:+	chr6:31839604-31839623:+	CPSF6	HEK293;PAR-CLIP	No annotation	COAD	No annotation
ENST00000375640.7-G882A	0.7435	chr6-31839590-G-A:+	SNHG32	ENSG00000204387.14	1053	19	chr6:31839567-31839623:+	chr6:31839604-31839623:+	LIN28A	HEK293;HITS-CLIP	No annotation	COAD	No annotation
ENST00000375640.7-G882A	0.7435	chr6-31839590-G-A:+	SNHG32	ENSG00000204387.14	1053	19	chr6:31839567-31839623:+	chr6:31839604-31839623:+	NUDT21	HEK293;PAR-CLIP	No annotation	COAD	No annotation
ENST00000375640.7-G882A	0.7435	chr6-31839590-G-A:+	SNHG32	ENSG00000204387.14	1053	19	chr6:31839567-31839623:+	chr6:31839604-31839623:+	YTHDC1	HEK293T;iCLIP	No annotation	COAD	No annotation
ENST00000375640.7-G882A	0.7435	chr6-31839590-G-A:+	SNHG32	ENSG00000204387.14	1053	19	chr6:31839567-31839623:+	chr6:31839607-31839615:+	YBX3	K562;eCLIP	GBM;CHOL;KIRC;KIRP;PCPG	COAD	No annotation
ENST00000375640.7-G882A	0.7435	chr6-31839590-G-A:+	SNHG32	ENSG00000204387.14	1053	19	chr6:31839567-31839623:+	chr6:31839608-31839618:+	CELF2	T_cell;HITS-CLIP	GBM;KICH;BLCA;CESC;UCEC;ESCA;PRAD;LUSC;BRCA;LUAD;STAD	COAD	No annotation
ENST00000375640.7-G882A	0.7435	chr6-31839590-G-A:+	SNHG32	ENSG00000204387.14	1053	19	chr6:31839567-31839623:+	chr6:31839609-31839609:+	RBM15B	HEK293T;iCLIP	No annotation	COAD	No annotation
ENST00000375640.7-G882A	0.7435	chr6-31839590-G-A:+	SNHG32	ENSG00000204387.14	1053	19	chr6:31839567-31839623:+	chr6:31839610-31839610:+	DDX3X	HEK293;iCLIP	No annotation	COAD	No annotation
ENST00000375640.7-G882A	0.7435	chr6-31839590-G-A:+	SNHG32	ENSG00000204387.14	1053	19	chr6:31839567-31839623:+	chr6:31839612-31839612:+	DDX3X	HEK293;iCLIP	No annotation	COAD	No annotation
ENST00000375640.7-G882A	0.7435	chr6-31839590-G-A:+	SNHG32	ENSG00000204387.14	1053	19	chr6:31839567-31839623:+	chr6:31839612-31839612:+	DDX3	HEK293;iCLIP	No annotation	COAD	No annotation
ENST00000375640.7-G882A	0.7435	chr6-31839590-G-A:+	SNHG32	ENSG00000204387.14	1053	19	chr6:31839567-31839623:+	chr6:31839614-31839614:+	IGF2BP3	Panc1;iCLIP	GBM;CESC;HNSC;UCEC;ESCA;LUSC;LUAD;STAD	COAD	No annotation
ENST00000375640.7-G935T	0.0431	chr6-31839643-G-T:+	SNHG32	ENSG00000204387.14	1053	19	chr6:31839625-31839674:+	chr6:31839625-31839625:+	DDX3	HEK293;iCLIP	No annotation	SKCM	No annotation
ENST00000375640.7-G935T	0.0431	chr6-31839643-G-T:+	SNHG32	ENSG00000204387.14	1053	19	chr6:31839625-31839674:+	chr6:31839626-31839636:+	YBX3	K562;eCLIP	GBM;CHOL;KIRC;KIRP;PCPG	SKCM	No annotation
ENST00000375640.7-G935T	0.0431	chr6-31839643-G-T:+	SNHG32	ENSG00000204387.14	1053	19	chr6:31839625-31839674:+	chr6:31839626-31839640:+	YBX3	K562;eCLIP	GBM;CHOL;KIRC;KIRP;PCPG	SKCM	No annotation
ENST00000375640.7-G935T	0.0431	chr6-31839643-G-T:+	SNHG32	ENSG00000204387.14	1053	19	chr6:31839625-31839674:+	chr6:31839630-31839651:+	CPSF3	HEK293;PAR-CLIP	CESC;UCEC;LUSC	SKCM	No annotation
ENST00000375640.7-G935T	0.0431	chr6-31839643-G-T:+	SNHG32	ENSG00000204387.14	1053	19	chr6:31839625-31839674:+	chr6:31839630-31839651:+	ZC3H7B	HEK293;PAR-CLIP	No annotation	SKCM	No annotation
ENST00000375640.7-G935T	0.0431	chr6-31839643-G-T:+	SNHG32	ENSG00000204387.14	1053	19	chr6:31839625-31839674:+	chr6:31839635-31839635:+	PTBP1	HEK293T,plus_SRRM4;iCLIP	GBM	SKCM	No annotation
ENST00000375640.7-G935T	0.0431	chr6-31839643-G-T:+	SNHG32	ENSG00000204387.14	1053	19	chr6:31839625-31839674:+	chr6:31839637-31839637:+	DDX3X	HEK293;iCLIP	No annotation	SKCM	No annotation
ENST00000375640.7-G935T	0.0431	chr6-31839643-G-T:+	SNHG32	ENSG00000204387.14	1053	19	chr6:31839625-31839674:+	chr6:31839637-31839637:+	DDX3	HEK293;iCLIP	No annotation	SKCM	No annotation
ENST00000375640.7-G935T	0.0431	chr6-31839643-G-T:+	SNHG32	ENSG00000204387.14	1053	19	chr6:31839625-31839674:+	chr6:31839637-31839638:+	DDX3	HEK293;iCLIP	No annotation	SKCM	No annotation
ENST00000375640.7-G935T	0.0431	chr6-31839643-G-T:+	SNHG32	ENSG00000204387.14	1053	19	chr6:31839625-31839674:+	chr6:31839660-31839660:+	RBM15B	HEK293T;iCLIP	No annotation	SKCM	No annotation
ENST00000375640.7-G935T	0.0431	chr6-31839643-G-T:+	SNHG32	ENSG00000204387.14	1053	19	chr6:31839625-31839674:+	chr6:31839660-31839660:+	RBM15	HEK293T;iCLIP	No annotation	SKCM	No annotation
ENST00000375640.7-T694G	0.2898	chr6-31837295-T-G:+	SNHG32	ENSG00000204387.14	1053	19	chr6:31837242-31837395:+	chr6:31837244-31837323:+	NUDT21	HEK293;PAR-CLIP	No annotation	UCEC	No annotation
ENST00000375640.7-T694G	0.2898	chr6-31837295-T-G:+	SNHG32	ENSG00000204387.14	1053	19	chr6:31837242-31837395:+	chr6:31837252-31837260:+	YBX3	K562;eCLIP	GBM;CHOL;KIRC;KIRP;PCPG	UCEC	No annotation
ENST00000375640.7-T694G	0.2898	chr6-31837295-T-G:+	SNHG32	ENSG00000204387.14	1053	19	chr6:31837242-31837395:+	chr6:31837252-31837268:+	PRPF8	HepG2;eCLIP	No annotation	UCEC	No annotation
ENST00000375640.7-T694G	0.2898	chr6-31837295-T-G:+	SNHG32	ENSG00000204387.14	1053	19	chr6:31837242-31837395:+	chr6:31837253-31837264:+	UPF1	HEK_293_FRT;HITS-CLIP	No annotation	UCEC	No annotation
ENST00000375640.7-T694G	0.2898	chr6-31837295-T-G:+	SNHG32	ENSG00000204387.14	1053	19	chr6:31837242-31837395:+	chr6:31837254-31837257:+	YBX3	K562;eCLIP	GBM;CHOL;KIRC;KIRP;PCPG	UCEC	No annotation
ENST00000375640.7-T694G	0.2898	chr6-31837295-T-G:+	SNHG32	ENSG00000204387.14	1053	19	chr6:31837242-31837395:+	chr6:31837256-31837278:+	CAPRIN1	HEK293;PAR-CLIP	No annotation	UCEC	No annotation
ENST00000375640.7-T694G	0.2898	chr6-31837295-T-G:+	SNHG32	ENSG00000204387.14	1053	19	chr6:31837242-31837395:+	chr6:31837257-31837292:+	UPF1	HEK_293_FRT;HITS-CLIP	No annotation	UCEC	No annotation
ENST00000375640.7-T694G	0.2898	chr6-31837295-T-G:+	SNHG32	ENSG00000204387.14	1053	19	chr6:31837242-31837395:+	chr6:31837261-31837273:+	YBX3	K562;eCLIP	GBM;CHOL;KIRC;KIRP;PCPG	UCEC	No annotation
ENST00000375640.7-T694G	0.2898	chr6-31837295-T-G:+	SNHG32	ENSG00000204387.14	1053	19	chr6:31837242-31837395:+	chr6:31837263-31837263:+	DDX3X	HEK293;iCLIP	No annotation	UCEC	No annotation
ENST00000375640.7-T694G	0.2898	chr6-31837295-T-G:+	SNHG32	ENSG00000204387.14	1053	19	chr6:31837242-31837395:+	chr6:31837263-31837263:+	PTBP1	HEK293T,plus_SRRM4;iCLIP	GBM	UCEC	No annotation
ENST00000375640.7-T694G	0.2898	chr6-31837295-T-G:+	SNHG32	ENSG00000204387.14	1053	19	chr6:31837242-31837395:+	chr6:31837263-31837264:+	DDX3	HEK293;iCLIP	No annotation	UCEC	No annotation
ENST00000375640.7-T694G	0.2898	chr6-31837295-T-G:+	SNHG32	ENSG00000204387.14	1053	19	chr6:31837242-31837395:+	chr6:31837264-31837283:+	DDX3X	HEK293;iCLIP	No annotation	UCEC	No annotation
ENST00000375640.7-T694G	0.2898	chr6-31837295-T-G:+	SNHG32	ENSG00000204387.14	1053	19	chr6:31837242-31837395:+	chr6:31837264-31837283:+	UPF1	HEK_293_FRT;HITS-CLIP	No annotation	UCEC	No annotation
ENST00000375640.7-T694G	0.2898	chr6-31837295-T-G:+	SNHG32	ENSG00000204387.14	1053	19	chr6:31837242-31837395:+	chr6:31837264-31837303:+	CPSF1	HEK293;PAR-CLIP	READ	UCEC	No annotation
ENST00000375640.7-T694G	0.2898	chr6-31837295-T-G:+	SNHG32	ENSG00000204387.14	1053	19	chr6:31837242-31837395:+	chr6:31837265-31837272:+	UPF1	HEK_293_FRT;HITS-CLIP	No annotation	UCEC	No annotation
ENST00000375640.7-T694G	0.2898	chr6-31837295-T-G:+	SNHG32	ENSG00000204387.14	1053	19	chr6:31837242-31837395:+	chr6:31837265-31837288:+	UPF1	HEK_293_FRT;HITS-CLIP	No annotation	UCEC	No annotation
ENST00000375640.7-T694G	0.2898	chr6-31837295-T-G:+	SNHG32	ENSG00000204387.14	1053	19	chr6:31837242-31837395:+	chr6:31837268-31837296:+	LIN28B	HEK293;PAR-CLIP	No annotation	UCEC	No annotation
ENST00000375640.7-T694G	0.2898	chr6-31837295-T-G:+	SNHG32	ENSG00000204387.14	1053	19	chr6:31837242-31837395:+	chr6:31837269-31837289:+	HNRNPC	HeLa;iCLIP	No annotation	UCEC	No annotation
ENST00000375640.7-T694G	0.2898	chr6-31837295-T-G:+	SNHG32	ENSG00000204387.14	1053	19	chr6:31837242-31837395:+	chr6:31837273-31837296:+	UPF1	HEK_293_FRT;HITS-CLIP	No annotation	UCEC	No annotation
ENST00000375640.7-T694G	0.2898	chr6-31837295-T-G:+	SNHG32	ENSG00000204387.14	1053	19	chr6:31837242-31837395:+	chr6:31837278-31837287:+	SF3B1	K562;eCLIP	No annotation	UCEC	No annotation
ENST00000375640.7-T694G	0.2898	chr6-31837295-T-G:+	SNHG32	ENSG00000204387.14	1053	19	chr6:31837242-31837395:+	chr6:31837282-31837306:+	FUS	HEK293T;PAR-CLIP	No annotation	UCEC	No annotation
ENST00000375640.7-T694G	0.2898	chr6-31837295-T-G:+	SNHG32	ENSG00000204387.14	1053	19	chr6:31837242-31837395:+	chr6:31837284-31837303:+	HNRNPC	HEK293T;PAR-CLIP	No annotation	UCEC	No annotation
ENST00000375640.7-T694G	0.2898	chr6-31837295-T-G:+	SNHG32	ENSG00000204387.14	1053	19	chr6:31837242-31837395:+	chr6:31837284-31837303:+	DDX3X	HEK293;iCLIP	No annotation	UCEC	No annotation
ENST00000375640.7-T694G	0.2898	chr6-31837295-T-G:+	SNHG32	ENSG00000204387.14	1053	19	chr6:31837242-31837395:+	chr6:31837284-31837323:+	ATXN2	HEK293T;PAR-CLIP	No annotation	UCEC	No annotation
ENST00000375640.7-T694G	0.2898	chr6-31837295-T-G:+	SNHG32	ENSG00000204387.14	1053	19	chr6:31837242-31837395:+	chr6:31837284-31837323:+	CPSF6	HEK293;PAR-CLIP	No annotation	UCEC	No annotation
ENST00000375640.7-T694G	0.2898	chr6-31837295-T-G:+	SNHG32	ENSG00000204387.14	1053	19	chr6:31837242-31837395:+	chr6:31837284-31837323:+	CPSF7	HEK293;PAR-CLIP	No annotation	UCEC	No annotation
ENST00000375640.7-T694G	0.2898	chr6-31837295-T-G:+	SNHG32	ENSG00000204387.14	1053	19	chr6:31837242-31837395:+	chr6:31837285-31837327:+	CSTF2T	HEK293;PAR-CLIP	No annotation	UCEC	No annotation
ENST00000375640.7-T694G	0.2898	chr6-31837295-T-G:+	SNHG32	ENSG00000204387.14	1053	19	chr6:31837242-31837395:+	chr6:31837286-31837306:+	FIP1L1	HEK293;PAR-CLIP	No annotation	UCEC	No annotation
ENST00000375640.7-T694G	0.2898	chr6-31837295-T-G:+	SNHG32	ENSG00000204387.14	1053	19	chr6:31837242-31837395:+	chr6:31837287-31837287:+	UPF1	HeLa,treated_with_puromycoin;iCLIP	No annotation	UCEC	No annotation
ENST00000375640.7-T694G	0.2898	chr6-31837295-T-G:+	SNHG32	ENSG00000204387.14	1053	19	chr6:31837242-31837395:+	chr6:31837287-31837310:+	CAPRIN1	HEK293;PAR-CLIP	No annotation	UCEC	No annotation
ENST00000375640.7-T694G	0.2898	chr6-31837295-T-G:+	SNHG32	ENSG00000204387.14	1053	19	chr6:31837242-31837395:+	chr6:31837287-31837310:+	IGF2BP2	HEK293;PAR-CLIP	GBM;CHOL;THCA;KIRC;BLCA;HNSC;KIRP;ESCA;LUSC;LIHC;STAD	UCEC	No annotation
ENST00000375640.7-T694G	0.2898	chr6-31837295-T-G:+	SNHG32	ENSG00000204387.14	1053	19	chr6:31837242-31837395:+	chr6:31837287-31837310:+	ZC3H7B	HEK293;PAR-CLIP	No annotation	UCEC	No annotation
ENST00000375640.7-T694G	0.2898	chr6-31837295-T-G:+	SNHG32	ENSG00000204387.14	1053	19	chr6:31837242-31837395:+	chr6:31837287-31837315:+	MOV10	HEK293;PAR-CLIP	GBM;CESC	UCEC	No annotation
ENST00000375640.7-T694G	0.2898	chr6-31837295-T-G:+	SNHG32	ENSG00000204387.14	1053	19	chr6:31837242-31837395:+	chr6:31837287-31837328:+	IGF2BP1	HEK293;PAR-CLIP	CHOL;BLCA;HNSC;ESCA;LUSC;LIHC;STAD	UCEC	No annotation
ENST00000375640.7-T694G	0.2898	chr6-31837295-T-G:+	SNHG32	ENSG00000204387.14	1053	19	chr6:31837242-31837395:+	chr6:31837288-31837288:+	DDX3X	HEK293;iCLIP	No annotation	UCEC	No annotation
ENST00000375640.7-T694G	0.2898	chr6-31837295-T-G:+	SNHG32	ENSG00000204387.14	1053	19	chr6:31837242-31837395:+	chr6:31837288-31837288:+	DDX3	HEK293;iCLIP	No annotation	UCEC	No annotation
ENST00000375640.7-T694G	0.2898	chr6-31837295-T-G:+	SNHG32	ENSG00000204387.14	1053	19	chr6:31837242-31837395:+	chr6:31837288-31837290:+	DDX3	HEK293;iCLIP	No annotation	UCEC	No annotation
ENST00000375640.7-T694G	0.2898	chr6-31837295-T-G:+	SNHG32	ENSG00000204387.14	1053	19	chr6:31837242-31837395:+	chr6:31837288-31837291:+	DDX3	HEK293;iCLIP	No annotation	UCEC	No annotation
ENST00000375640.7-T694G	0.2898	chr6-31837295-T-G:+	SNHG32	ENSG00000204387.14	1053	19	chr6:31837242-31837395:+	chr6:31837288-31837318:+	SF3B1	K562;eCLIP	No annotation	UCEC	No annotation
ENST00000375640.7-T694G	0.2898	chr6-31837295-T-G:+	SNHG32	ENSG00000204387.14	1053	19	chr6:31837242-31837395:+	chr6:31837289-31837325:+	HNRNPC	HEK293T;PAR-CLIP	No annotation	UCEC	No annotation
ENST00000375640.7-T694G	0.2898	chr6-31837295-T-G:+	SNHG32	ENSG00000204387.14	1053	19	chr6:31837242-31837395:+	chr6:31837289-31837327:+	HNRNPC	HEK293T;PAR-CLIP	No annotation	UCEC	No annotation
ENST00000375640.7-T694G	0.2898	chr6-31837295-T-G:+	SNHG32	ENSG00000204387.14	1053	19	chr6:31837242-31837395:+	chr6:31837290-31837290:+	STAU1	HEK293;iCLIP	No annotation	UCEC	No annotation
ENST00000375640.7-T694G	0.2898	chr6-31837295-T-G:+	SNHG32	ENSG00000204387.14	1053	19	chr6:31837242-31837395:+	chr6:31837290-31837290:+	YTHDF1	HEK293T;iCLIP	READ	UCEC	No annotation
ENST00000375640.7-T694G	0.2898	chr6-31837295-T-G:+	SNHG32	ENSG00000204387.14	1053	19	chr6:31837242-31837395:+	chr6:31837290-31837290:+	DDX3	HEK293;iCLIP	No annotation	UCEC	No annotation
ENST00000375640.7-T694G	0.2898	chr6-31837295-T-G:+	SNHG32	ENSG00000204387.14	1053	19	chr6:31837242-31837395:+	chr6:31837290-31837327:+	HNRNPC	HEK293T;PAR-CLIP	No annotation	UCEC	No annotation
ENST00000375640.7-T694G	0.2898	chr6-31837295-T-G:+	SNHG32	ENSG00000204387.14	1053	19	chr6:31837242-31837395:+	chr6:31837293-31837312:+	UPF1	HEK_293_FRT;HITS-CLIP	No annotation	UCEC	No annotation
ENST00000375640.7-T694G	0.2898	chr6-31837295-T-G:+	SNHG32	ENSG00000204387.14	1053	19	chr6:31837242-31837395:+	chr6:31837295-31837321:+	NUDT21	HEK293;PAR-CLIP	No annotation	UCEC	No annotation
ENST00000375640.7-T694G	0.2898	chr6-31837295-T-G:+	SNHG32	ENSG00000204387.14	1053	19	chr6:31837242-31837395:+	chr6:31837295-31837326:+	CPSF1	HEK293;PAR-CLIP	READ	UCEC	No annotation
ENST00000375640.7-T694G	0.2898	chr6-31837295-T-G:+	SNHG32	ENSG00000204387.14	1053	19	chr6:31837242-31837395:+	chr6:31837296-31837310:+	SSB	HEK293;PAR-CLIP	No annotation	UCEC	No annotation
ENST00000375640.7-T694G	0.2898	chr6-31837295-T-G:+	SNHG32	ENSG00000204387.14	1053	19	chr6:31837242-31837395:+	chr6:31837296-31837313:+	UPF1	HEK_293_FRT;HITS-CLIP	No annotation	UCEC	No annotation
ENST00000375640.7-T694G	0.2898	chr6-31837295-T-G:+	SNHG32	ENSG00000204387.14	1053	19	chr6:31837242-31837395:+	chr6:31837297-31837297:+	YTHDC1	HEK293T;iCLIP	No annotation	UCEC	No annotation
ENST00000375640.7-T694G	0.2898	chr6-31837295-T-G:+	SNHG32	ENSG00000204387.14	1053	19	chr6:31837242-31837395:+	chr6:31837297-31837305:+	UPF1	HEK_293_FRT;HITS-CLIP	No annotation	UCEC	No annotation
ENST00000375640.7-T694G	0.2898	chr6-31837295-T-G:+	SNHG32	ENSG00000204387.14	1053	19	chr6:31837242-31837395:+	chr6:31837301-31837301:+	RBM15	HEK293T;iCLIP	No annotation	UCEC	No annotation
ENST00000375640.7-T694G	0.2898	chr6-31837295-T-G:+	SNHG32	ENSG00000204387.14	1053	19	chr6:31837242-31837395:+	chr6:31837301-31837325:+	BUD13	HepG2;eCLIP	No annotation	UCEC	No annotation
ENST00000375640.7-T694G	0.2898	chr6-31837295-T-G:+	SNHG32	ENSG00000204387.14	1053	19	chr6:31837242-31837395:+	chr6:31837301-31837328:+	IGF2BP3	HEK293;PAR-CLIP	GBM;CESC;HNSC;UCEC;ESCA;LUSC;LUAD;STAD	UCEC	No annotation
ENST00000375640.7-T694G	0.2898	chr6-31837295-T-G:+	SNHG32	ENSG00000204387.14	1053	19	chr6:31837242-31837395:+	chr6:31837304-31837323:+	DDX3X	HEK293;iCLIP	No annotation	UCEC	No annotation
ENST00000375640.7-T694G	0.2898	chr6-31837295-T-G:+	SNHG32	ENSG00000204387.14	1053	19	chr6:31837242-31837395:+	chr6:31837304-31837323:+	CPSF6	HEK293;PAR-CLIP	No annotation	UCEC	No annotation
ENST00000375640.7-T694G	0.2898	chr6-31837295-T-G:+	SNHG32	ENSG00000204387.14	1053	19	chr6:31837242-31837395:+	chr6:31837304-31837323:+	FIP1L1	HEK293;PAR-CLIP	No annotation	UCEC	No annotation
ENST00000375640.7-T694G	0.2898	chr6-31837295-T-G:+	SNHG32	ENSG00000204387.14	1053	19	chr6:31837242-31837395:+	chr6:31837304-31837323:+	UPF1	HEK_293_FRT;HITS-CLIP	No annotation	UCEC	No annotation
ENST00000375640.7-T694G	0.2898	chr6-31837295-T-G:+	SNHG32	ENSG00000204387.14	1053	19	chr6:31837242-31837395:+	chr6:31837304-31837328:+	CPSF4	HEK293;PAR-CLIP	GBM;LUSC;READ	UCEC	No annotation
ENST00000375640.7-T694G	0.2898	chr6-31837295-T-G:+	SNHG32	ENSG00000204387.14	1053	19	chr6:31837242-31837395:+	chr6:31837307-31837307:+	DDX3X	HEK293;iCLIP	No annotation	UCEC	No annotation
ENST00000375640.7-T694G	0.2898	chr6-31837295-T-G:+	SNHG32	ENSG00000204387.14	1053	19	chr6:31837242-31837395:+	chr6:31837307-31837307:+	DDX3	HEK293;iCLIP	No annotation	UCEC	No annotation
ENST00000375640.7-T694G	0.2898	chr6-31837295-T-G:+	SNHG32	ENSG00000204387.14	1053	19	chr6:31837242-31837395:+	chr6:31837307-31837308:+	DDX3	HEK293;iCLIP	No annotation	UCEC	No annotation
ENST00000375640.7-T694G	0.2898	chr6-31837295-T-G:+	SNHG32	ENSG00000204387.14	1053	19	chr6:31837242-31837395:+	chr6:31837308-31837308:+	DDX3X	HEK293;iCLIP	No annotation	UCEC	No annotation
ENST00000375640.7-T694G	0.2898	chr6-31837295-T-G:+	SNHG32	ENSG00000204387.14	1053	19	chr6:31837242-31837395:+	chr6:31837308-31837308:+	DDX3	HEK293;iCLIP	No annotation	UCEC	No annotation
ENST00000375640.7-T694G	0.2898	chr6-31837295-T-G:+	SNHG32	ENSG00000204387.14	1053	19	chr6:31837242-31837395:+	chr6:31837314-31837327:+	UPF1	HEK_293_FRT;HITS-CLIP	No annotation	UCEC	No annotation
ENST00000375640.7-T694G	0.2898	chr6-31837295-T-G:+	SNHG32	ENSG00000204387.14	1053	19	chr6:31837242-31837395:+	chr6:31837318-31837322:+	EFTUD2	K562;eCLIP	CESC	UCEC	No annotation
ENST00000375640.7-T694G	0.2898	chr6-31837295-T-G:+	SNHG32	ENSG00000204387.14	1053	19	chr6:31837242-31837395:+	chr6:31837329-31837329:+	PTBP1	HEK293T,no_SRRM4;iCLIP	GBM	UCEC	No annotation
ENST00000375640.7-T694G	0.2898	chr6-31837295-T-G:+	SNHG32	ENSG00000204387.14	1053	19	chr6:31837242-31837395:+	chr6:31837334-31837357:+	HNRNPC	HEK293T;PAR-CLIP	No annotation	UCEC	No annotation
ENST00000375640.7-T694G	0.2898	chr6-31837295-T-G:+	SNHG32	ENSG00000204387.14	1053	19	chr6:31837242-31837395:+	chr6:31837341-31837341:+	UPF1	HeLa,treated_with_puromycoin;iCLIP	No annotation	UCEC	No annotation
ENST00000375640.7-T694G	0.2898	chr6-31837295-T-G:+	SNHG32	ENSG00000204387.14	1053	19	chr6:31837242-31837395:+	chr6:31837342-31837342:+	RBM15	HEK293T;iCLIP	No annotation	UCEC	No annotation
ENST00000375640.7-T694G	0.2898	chr6-31837295-T-G:+	SNHG32	ENSG00000204387.14	1053	19	chr6:31837242-31837395:+	chr6:31837344-31837363:+	RBM15B	HEK293T;iCLIP	No annotation	UCEC	No annotation
ENST00000375640.7-T694G	0.2898	chr6-31837295-T-G:+	SNHG32	ENSG00000204387.14	1053	19	chr6:31837242-31837395:+	chr6:31837344-31837363:+	CPSF6	HEK293;PAR-CLIP	No annotation	UCEC	No annotation
ENST00000375640.7-T694G	0.2898	chr6-31837295-T-G:+	SNHG32	ENSG00000204387.14	1053	19	chr6:31837242-31837395:+	chr6:31837344-31837363:+	CPSF7	HEK293;PAR-CLIP	No annotation	UCEC	No annotation
ENST00000375640.7-T694G	0.2898	chr6-31837295-T-G:+	SNHG32	ENSG00000204387.14	1053	19	chr6:31837242-31837395:+	chr6:31837344-31837363:+	NUDT21	HEK293;PAR-CLIP	No annotation	UCEC	No annotation
ENST00000375640.7-T694G	0.2898	chr6-31837295-T-G:+	SNHG32	ENSG00000204387.14	1053	19	chr6:31837242-31837395:+	chr6:31837344-31837363:+	SRRM4	HEK293T;iCLIP	GBM;PCPG	UCEC	No annotation
ENST00000375640.7-T694G	0.2898	chr6-31837295-T-G:+	SNHG32	ENSG00000204387.14	1053	19	chr6:31837242-31837395:+	chr6:31837344-31837383:+	ATXN2	HEK293T;PAR-CLIP	No annotation	UCEC	No annotation
ENST00000375640.7-T694G	0.2898	chr6-31837295-T-G:+	SNHG32	ENSG00000204387.14	1053	19	chr6:31837242-31837395:+	chr6:31837344-31837383:+	UPF1	HEK_293_FRT;HITS-CLIP	No annotation	UCEC	No annotation
ENST00000375640.7-T694G	0.2898	chr6-31837295-T-G:+	SNHG32	ENSG00000204387.14	1053	19	chr6:31837242-31837395:+	chr6:31837345-31837345:+	YTHDF1	HEK293T;iCLIP	READ	UCEC	No annotation
ENST00000375640.7-T694G	0.2898	chr6-31837295-T-G:+	SNHG32	ENSG00000204387.14	1053	19	chr6:31837242-31837395:+	chr6:31837345-31837345:+	PTBP1	HEK293T;iCLIP	GBM	UCEC	No annotation
ENST00000375640.7-T694G	0.2898	chr6-31837295-T-G:+	SNHG32	ENSG00000204387.14	1053	19	chr6:31837242-31837395:+	chr6:31837345-31837345:+	UPF1	HeLa;iCLIP	No annotation	UCEC	No annotation
ENST00000375640.7-T694G	0.2898	chr6-31837295-T-G:+	SNHG32	ENSG00000204387.14	1053	19	chr6:31837242-31837395:+	chr6:31837345-31837375:+	ZC3H7B	HEK293;PAR-CLIP	No annotation	UCEC	No annotation
ENST00000375640.7-T694G	0.2898	chr6-31837295-T-G:+	SNHG32	ENSG00000204387.14	1053	19	chr6:31837242-31837395:+	chr6:31837346-31837346:+	DDX3X	HEK293;iCLIP	No annotation	UCEC	No annotation
ENST00000375640.7-T694G	0.2898	chr6-31837295-T-G:+	SNHG32	ENSG00000204387.14	1053	19	chr6:31837242-31837395:+	chr6:31837346-31837346:+	DDX3	HEK293;iCLIP	No annotation	UCEC	No annotation
ENST00000375640.7-T694G	0.2898	chr6-31837295-T-G:+	SNHG32	ENSG00000204387.14	1053	19	chr6:31837242-31837395:+	chr6:31837347-31837373:+	UPF1	HEK_293_FRT;HITS-CLIP	No annotation	UCEC	No annotation
ENST00000375640.7-T694G	0.2898	chr6-31837295-T-G:+	SNHG32	ENSG00000204387.14	1053	19	chr6:31837242-31837395:+	chr6:31837350-31837370:+	HNRNPC	HeLa;iCLIP	No annotation	UCEC	No annotation
ENST00000375640.7-T694G	0.2898	chr6-31837295-T-G:+	SNHG32	ENSG00000204387.14	1053	19	chr6:31837242-31837395:+	chr6:31837358-31837358:+	U2AF2	TREX_FLP-In_293T_cells;iCLIP	No annotation	UCEC	No annotation
ENST00000375640.7-T694G	0.2898	chr6-31837295-T-G:+	SNHG32	ENSG00000204387.14	1053	19	chr6:31837242-31837395:+	chr6:31837359-31837359:+	RBM15B	HEK293T;iCLIP	No annotation	UCEC	No annotation
ENST00000375640.7-T694G	0.2898	chr6-31837295-T-G:+	SNHG32	ENSG00000204387.14	1053	19	chr6:31837242-31837395:+	chr6:31837360-31837360:+	YTHDF1	HEK293T;iCLIP	READ	UCEC	No annotation
ENST00000375640.7-T694G	0.2898	chr6-31837295-T-G:+	SNHG32	ENSG00000204387.14	1053	19	chr6:31837242-31837395:+	chr6:31837360-31837380:+	TIAL1	HeLa;iCLIP	No annotation	UCEC	No annotation
ENST00000375640.7-T694G	0.2898	chr6-31837295-T-G:+	SNHG32	ENSG00000204387.14	1053	19	chr6:31837242-31837395:+	chr6:31837360-31837391:+	NUDT21	HEK293;PAR-CLIP	No annotation	UCEC	No annotation
ENST00000375640.7-T694G	0.2898	chr6-31837295-T-G:+	SNHG32	ENSG00000204387.14	1053	19	chr6:31837242-31837395:+	chr6:31837361-31837361:+	DDX3X	HEK293;iCLIP	No annotation	UCEC	No annotation
ENST00000375640.7-T694G	0.2898	chr6-31837295-T-G:+	SNHG32	ENSG00000204387.14	1053	19	chr6:31837242-31837395:+	chr6:31837361-31837380:+	CPSF6	HEK293;PAR-CLIP	No annotation	UCEC	No annotation
ENST00000375640.7-T694G	0.2898	chr6-31837295-T-G:+	SNHG32	ENSG00000204387.14	1053	19	chr6:31837242-31837395:+	chr6:31837363-31837394:+	IGF2BP1	HEK293;PAR-CLIP	CHOL;BLCA;HNSC;ESCA;LUSC;LIHC;STAD	UCEC	No annotation
ENST00000375640.7-T694G	0.2898	chr6-31837295-T-G:+	SNHG32	ENSG00000204387.14	1053	19	chr6:31837242-31837395:+	chr6:31837363-31837395:+	FBL	HEK293;PAR-CLIP	GBM;LUSC;COAD;READ	UCEC	No annotation
ENST00000375640.7-T694G	0.2898	chr6-31837295-T-G:+	SNHG32	ENSG00000204387.14	1053	19	chr6:31837242-31837395:+	chr6:31837364-31837383:+	UPF1	HEK_293_FRT;HITS-CLIP	No annotation	UCEC	No annotation
ENST00000375640.7-T694G	0.2898	chr6-31837295-T-G:+	SNHG32	ENSG00000204387.14	1053	19	chr6:31837242-31837395:+	chr6:31837367-31837373:+	CELF2	T_cell;HITS-CLIP	GBM;KICH;BLCA;CESC;UCEC;ESCA;PRAD;LUSC;BRCA;LUAD;STAD	UCEC	No annotation
ENST00000375640.7-T694G	0.2898	chr6-31837295-T-G:+	SNHG32	ENSG00000204387.14	1053	19	chr6:31837242-31837395:+	chr6:31837370-31837370:+	YTHDC1	HEK293T;iCLIP	No annotation	UCEC	No annotation
ENST00000375640.7-T694G	0.2898	chr6-31837295-T-G:+	SNHG32	ENSG00000204387.14	1053	19	chr6:31837242-31837395:+	chr6:31837372-31837392:+	CPSF1	HEK293;PAR-CLIP	READ	UCEC	No annotation
ENST00000375640.7-T694G	0.2898	chr6-31837295-T-G:+	SNHG32	ENSG00000204387.14	1053	19	chr6:31837242-31837395:+	chr6:31837377-31837377:+	DDX3X	HEK293;iCLIP	No annotation	UCEC	No annotation
ENST00000375640.7-T694G	0.2898	chr6-31837295-T-G:+	SNHG32	ENSG00000204387.14	1053	19	chr6:31837242-31837395:+	chr6:31837377-31837377:+	DDX3	HEK293;iCLIP	No annotation	UCEC	No annotation
ENST00000375640.7-T694G	0.2898	chr6-31837295-T-G:+	SNHG32	ENSG00000204387.14	1053	19	chr6:31837242-31837395:+	chr6:31837380-31837380:+	DDX3X	HEK293;iCLIP	No annotation	UCEC	No annotation
ENST00000375640.7-T694G	0.2898	chr6-31837295-T-G:+	SNHG32	ENSG00000204387.14	1053	19	chr6:31837242-31837395:+	chr6:31837382-31837382:+	UPF1	HeLa,treated_with_puromycoin;iCLIP	No annotation	UCEC	No annotation
ENST00000375640.7-T694G	0.2898	chr6-31837295-T-G:+	SNHG32	ENSG00000204387.14	1053	19	chr6:31837242-31837395:+	chr6:31837383-31837383:+	RBM15	HEK293T;iCLIP	No annotation	UCEC	No annotation
ENST00000375640.7-T694G	0.2898	chr6-31837295-T-G:+	SNHG32	ENSG00000204387.14	1053	19	chr6:31837242-31837395:+	chr6:31837386-31837386:+	U2AF2	TREX_FLP-In_293T_cells;iCLIP	No annotation	UCEC	No annotation
ENST00000375640.7-T694G	0.2898	chr6-31837295-T-G:+	SNHG32	ENSG00000204387.14	1053	19	chr6:31837242-31837395:+	chr6:31837387-31837387:+	U2AF2	TREX_FLP-In_293T_cells;iCLIP	No annotation	UCEC	No annotation
ENST00000375640.7-T694G	0.2898	chr6-31837295-T-G:+	SNHG32	ENSG00000204387.14	1053	19	chr6:31837242-31837395:+	chr6:31837387-31837388:+	DDX3	HEK293;iCLIP	No annotation	UCEC	No annotation
ENST00000375640.7-T694G	0.2898	chr6-31837295-T-G:+	SNHG32	ENSG00000204387.14	1053	19	chr6:31837242-31837395:+	chr6:31837392-31837392:+	U2AF2	TREX_FLP-In_293T_cells;iCLIP	No annotation	UCEC	No annotation
ENST00000375640.7-T758C	0.8684	chr6-31837359-T-C:+	SNHG32	ENSG00000204387.14	1053	19	chr6:31837330-31837379:+	chr6:31837334-31837357:+	HNRNPC	HEK293T;PAR-CLIP	No annotation	OV	No annotation
ENST00000375640.7-T758C	0.8684	chr6-31837359-T-C:+	SNHG32	ENSG00000204387.14	1053	19	chr6:31837330-31837379:+	chr6:31837341-31837341:+	UPF1	HeLa,treated_with_puromycoin;iCLIP	No annotation	OV	No annotation
ENST00000375640.7-T758C	0.8684	chr6-31837359-T-C:+	SNHG32	ENSG00000204387.14	1053	19	chr6:31837330-31837379:+	chr6:31837342-31837342:+	RBM15	HEK293T;iCLIP	No annotation	OV	No annotation
ENST00000375640.7-T758C	0.8684	chr6-31837359-T-C:+	SNHG32	ENSG00000204387.14	1053	19	chr6:31837330-31837379:+	chr6:31837344-31837363:+	RBM15B	HEK293T;iCLIP	No annotation	OV	No annotation
ENST00000375640.7-T758C	0.8684	chr6-31837359-T-C:+	SNHG32	ENSG00000204387.14	1053	19	chr6:31837330-31837379:+	chr6:31837344-31837363:+	CPSF6	HEK293;PAR-CLIP	No annotation	OV	No annotation
ENST00000375640.7-T758C	0.8684	chr6-31837359-T-C:+	SNHG32	ENSG00000204387.14	1053	19	chr6:31837330-31837379:+	chr6:31837344-31837363:+	CPSF7	HEK293;PAR-CLIP	No annotation	OV	No annotation
ENST00000375640.7-T758C	0.8684	chr6-31837359-T-C:+	SNHG32	ENSG00000204387.14	1053	19	chr6:31837330-31837379:+	chr6:31837344-31837363:+	NUDT21	HEK293;PAR-CLIP	No annotation	OV	No annotation
ENST00000375640.7-T758C	0.8684	chr6-31837359-T-C:+	SNHG32	ENSG00000204387.14	1053	19	chr6:31837330-31837379:+	chr6:31837344-31837363:+	SRRM4	HEK293T;iCLIP	GBM;PCPG	OV	No annotation
ENST00000375640.7-T758C	0.8684	chr6-31837359-T-C:+	SNHG32	ENSG00000204387.14	1053	19	chr6:31837330-31837379:+	chr6:31837345-31837345:+	YTHDF1	HEK293T;iCLIP	READ	OV	No annotation
ENST00000375640.7-T758C	0.8684	chr6-31837359-T-C:+	SNHG32	ENSG00000204387.14	1053	19	chr6:31837330-31837379:+	chr6:31837345-31837345:+	PTBP1	HEK293T;iCLIP	GBM	OV	No annotation
ENST00000375640.7-T758C	0.8684	chr6-31837359-T-C:+	SNHG32	ENSG00000204387.14	1053	19	chr6:31837330-31837379:+	chr6:31837345-31837345:+	UPF1	HeLa;iCLIP	No annotation	OV	No annotation
ENST00000375640.7-T758C	0.8684	chr6-31837359-T-C:+	SNHG32	ENSG00000204387.14	1053	19	chr6:31837330-31837379:+	chr6:31837345-31837375:+	ZC3H7B	HEK293;PAR-CLIP	No annotation	OV	No annotation
ENST00000375640.7-T758C	0.8684	chr6-31837359-T-C:+	SNHG32	ENSG00000204387.14	1053	19	chr6:31837330-31837379:+	chr6:31837346-31837346:+	DDX3X	HEK293;iCLIP	No annotation	OV	No annotation
ENST00000375640.7-T758C	0.8684	chr6-31837359-T-C:+	SNHG32	ENSG00000204387.14	1053	19	chr6:31837330-31837379:+	chr6:31837346-31837346:+	DDX3	HEK293;iCLIP	No annotation	OV	No annotation
ENST00000375640.7-T758C	0.8684	chr6-31837359-T-C:+	SNHG32	ENSG00000204387.14	1053	19	chr6:31837330-31837379:+	chr6:31837347-31837373:+	UPF1	HEK_293_FRT;HITS-CLIP	No annotation	OV	No annotation
ENST00000375640.7-T758C	0.8684	chr6-31837359-T-C:+	SNHG32	ENSG00000204387.14	1053	19	chr6:31837330-31837379:+	chr6:31837350-31837370:+	HNRNPC	HeLa;iCLIP	No annotation	OV	No annotation
ENST00000375640.7-T758C	0.8684	chr6-31837359-T-C:+	SNHG32	ENSG00000204387.14	1053	19	chr6:31837330-31837379:+	chr6:31837358-31837358:+	U2AF2	TREX_FLP-In_293T_cells;iCLIP	No annotation	OV	No annotation
ENST00000375640.7-T758C	0.8684	chr6-31837359-T-C:+	SNHG32	ENSG00000204387.14	1053	19	chr6:31837330-31837379:+	chr6:31837359-31837359:+	RBM15B	HEK293T;iCLIP	No annotation	OV	No annotation
ENST00000375640.7-T758C	0.8684	chr6-31837359-T-C:+	SNHG32	ENSG00000204387.14	1053	19	chr6:31837330-31837379:+	chr6:31837360-31837360:+	YTHDF1	HEK293T;iCLIP	READ	OV	No annotation
ENST00000375640.7-T758C	0.8684	chr6-31837359-T-C:+	SNHG32	ENSG00000204387.14	1053	19	chr6:31837330-31837379:+	chr6:31837361-31837361:+	DDX3X	HEK293;iCLIP	No annotation	OV	No annotation
ENST00000375640.7-T758C	0.8684	chr6-31837359-T-C:+	SNHG32	ENSG00000204387.14	1053	19	chr6:31837330-31837379:+	chr6:31837367-31837373:+	CELF2	T_cell;HITS-CLIP	GBM;KICH;BLCA;CESC;UCEC;ESCA;PRAD;LUSC;BRCA;LUAD;STAD	OV	No annotation
ENST00000375640.7-T758C	0.8684	chr6-31837359-T-C:+	SNHG32	ENSG00000204387.14	1053	19	chr6:31837330-31837379:+	chr6:31837370-31837370:+	YTHDC1	HEK293T;iCLIP	No annotation	OV	No annotation
ENST00000375640.7-T758C	0.8684	chr6-31837359-T-C:+	SNHG32	ENSG00000204387.14	1053	19	chr6:31837330-31837379:+	chr6:31837377-31837377:+	DDX3X	HEK293;iCLIP	No annotation	OV	No annotation
ENST00000375640.7-T758C	0.8684	chr6-31837359-T-C:+	SNHG32	ENSG00000204387.14	1053	19	chr6:31837330-31837379:+	chr6:31837377-31837377:+	DDX3	HEK293;iCLIP	No annotation	OV	No annotation
ENST00000378779.5-G129A	0.5133	chr11-45771544-G-A:+	LINC02716	ENSG00000205106.5	1602	14	chr11:45771542-45771618:+	chr11:45771590-45771609:+	FUS	Brain;HITS-CLIP	No annotation	UCEC	CHOL (lncRNAfunc)-LIHC (LncSpA)
ENST00000378779.5-G179T	0.4350	chr11-45771594-G-T:+	LINC02716	ENSG00000205106.5	1602	14	chr11:45771560-45771693:+	chr11:45771590-45771609:+	FUS	Brain;HITS-CLIP	No annotation	UCEC	CHOL (lncRNAfunc)-LIHC (LncSpA)
ENST00000381051.6-A478T	0.3448	chr22-46105626-A-T:+	MIRLET7BHG	ENSG00000197182.15	875	11	chr22:46105608-46105657:+	chr22:46105621-46105640:+	ACI	HeLa;iCLIP	No annotation	CESC	No annotation
ENST00000381051.6-A478T	0.3448	chr22-46105626-A-T:+	MIRLET7BHG	ENSG00000197182.15	875	11	chr22:46105608-46105657:+	chr22:46105654-46105654:+	U2AF2	TREX_FLP-In_293T_cells;iCLIP	No annotation	CESC	No annotation
ENST00000381051.6-A529G	0.9994	chr22-46105677-A-G:+	MIRLET7BHG	ENSG00000197182.15	875	11	chr22:46105646-46105695:+	chr22:46105654-46105654:+	U2AF2	TREX_FLP-In_293T_cells;iCLIP	No annotation	UCEC	No annotation
ENST00000381051.6-A529G	0.9994	chr22-46105677-A-G:+	MIRLET7BHG	ENSG00000197182.15	875	11	chr22:46105646-46105695:+	chr22:46105660-46105680:+	HNRNPC	HeLa;iCLIP	No annotation	UCEC	No annotation
ENST00000381051.6-A529G	0.9994	chr22-46105677-A-G:+	MIRLET7BHG	ENSG00000197182.15	875	11	chr22:46105646-46105695:+	chr22:46105661-46105680:+	ACI	HeLa;iCLIP	No annotation	UCEC	No annotation
ENST00000381051.6-A529G	0.9994	chr22-46105677-A-G:+	MIRLET7BHG	ENSG00000197182.15	875	11	chr22:46105646-46105695:+	chr22:46105681-46105681:+	U2AF2	TREX_FLP-In_293T_cells;iCLIP	No annotation	UCEC	No annotation
ENST00000381051.6-A529G	0.9994	chr22-46105677-A-G:+	MIRLET7BHG	ENSG00000197182.15	875	11	chr22:46105646-46105695:+	chr22:46105690-46105690:+	U2AF2	TREX_FLP-In_293T_cells;iCLIP	No annotation	UCEC	No annotation
ENST00000381051.6-A556C	0.8850	chr22-46105704-A-C:+	MIRLET7BHG	ENSG00000197182.15	875	11	chr22:46105703-46105762:+	chr22:46105708-46105743:+	DGCR8	adrenal gland;eCLIP	No annotation	LIHC	No annotation
ENST00000381051.6-A556C	0.8850	chr22-46105704-A-C:+	MIRLET7BHG	ENSG00000197182.15	875	11	chr22:46105703-46105762:+	chr22:46105718-46105744:+	DGCR8	adrenal gland;eCLIP	No annotation	LIHC	No annotation
ENST00000381051.6-C344T	0.3526	chr22-46105492-C-T:+	MIRLET7BHG	ENSG00000197182.15	875	11	chr22:46105456-46105514:+	chr22:46105470-46105470:+	AGO2	T98G;iCLIP	CHOL;PCPG;LIHC	UCEC	No annotation
ENST00000381051.6-C344T	0.3526	chr22-46105492-C-T:+	MIRLET7BHG	ENSG00000197182.15	875	11	chr22:46105456-46105514:+	chr22:46105473-46105503:+	NUDT21	HEK293;PAR-CLIP	No annotation	UCEC	No annotation
ENST00000381051.6-C482T	0.1225	chr22-46105630-C-T:+	MIRLET7BHG	ENSG00000197182.15	875	11	chr22:46105608-46105657:+	chr22:46105621-46105640:+	ACI	HeLa;iCLIP	No annotation	KIRP	No annotation
ENST00000381051.6-C482T	0.1225	chr22-46105630-C-T:+	MIRLET7BHG	ENSG00000197182.15	875	11	chr22:46105608-46105657:+	chr22:46105654-46105654:+	U2AF2	TREX_FLP-In_293T_cells;iCLIP	No annotation	KIRP	No annotation
ENST00000381051.6-C495T	0.1115	chr22-46105643-C-T:+	MIRLET7BHG	ENSG00000197182.15	875	11	chr22:46105608-46105657:+	chr22:46105621-46105640:+	ACI	HeLa;iCLIP	No annotation	UCEC	No annotation
ENST00000381051.6-C495T	0.1115	chr22-46105643-C-T:+	MIRLET7BHG	ENSG00000197182.15	875	11	chr22:46105608-46105657:+	chr22:46105654-46105654:+	U2AF2	TREX_FLP-In_293T_cells;iCLIP	No annotation	UCEC	No annotation
ENST00000381051.6-G588A	0.9622	chr22-46105736-G-A:+	MIRLET7BHG	ENSG00000197182.15	875	11	chr22:46105736-46105834:+	chr22:46105761-46105780:+	ACI	HeLa;iCLIP	No annotation	UCEC	No annotation
ENST00000381466.2-C508T	0.7902	chr10-972524-G-A:-	ENSG00000205740	ENSG00000205740.2	1886	1	chr10:972439-972539:-	chr10:972521-972521:-	PTBP1	HEK293T,plus_SRRM4;iCLIP	GBM	SARC	No annotation
ENST00000381800.4-G233T	0.0863	chr12-12356713-C-A:-	LOH12CR2	ENSG00000205791.4	1543	5	chr12:12356708-12356793:-	chr12:12356749-12356792:-	UPF1	HEK_293_FRT;HITS-CLIP	No annotation	UCEC	No annotation
ENST00000383331.4-C597T	0.9684	chr6-31202845-C-T:+	HCG27	ENSG00000206344.8	1720	26	chr6:31202746-31202846:+	chr6:31202754-31202801:+	DDX55	HepG2;eCLIP	COAD;READ	SKCM	No annotation
ENST00000383331.4-C597T	0.9684	chr6-31202845-C-T:+	HCG27	ENSG00000206344.8	1720	26	chr6:31202746-31202846:+	chr6:31202809-31202809:+	PTBP1	HEK293T;iCLIP	GBM	SKCM	No annotation
ENST00000383331.4-C597T	0.9684	chr6-31202845-C-T:+	HCG27	ENSG00000206344.8	1720	26	chr6:31202746-31202846:+	chr6:31202830-31202845:+	CELF2	T_cell;HITS-CLIP	GBM;KICH;BLCA;CESC;UCEC;ESCA;PRAD;LUSC;BRCA;LUAD;STAD	SKCM	No annotation
ENST00000383331.4-C602T	0.2669	chr6-31202850-C-T:+	HCG27	ENSG00000206344.8	1720	26	chr6:31202849-31202940:+	chr6:31202885-31202885:+	PTBP1	HEK293T;iCLIP	GBM	SKCM	No annotation
ENST00000383331.4-C635A	0.8403	chr6-31202883-C-A:+	HCG27	ENSG00000206344.8	1720	26	chr6:31202818-31202964:+	chr6:31202830-31202845:+	CELF2	T_cell;HITS-CLIP	GBM;KICH;BLCA;CESC;UCEC;ESCA;PRAD;LUSC;BRCA;LUAD;STAD	STAD	No annotation
ENST00000383331.4-C635A	0.8403	chr6-31202883-C-A:+	HCG27	ENSG00000206344.8	1720	26	chr6:31202818-31202964:+	chr6:31202846-31202897:+	CELF2	T_cell;HITS-CLIP	GBM;KICH;BLCA;CESC;UCEC;ESCA;PRAD;LUSC;BRCA;LUAD;STAD	STAD	No annotation
ENST00000383331.4-C635A	0.8403	chr6-31202883-C-A:+	HCG27	ENSG00000206344.8	1720	26	chr6:31202818-31202964:+	chr6:31202885-31202885:+	PTBP1	HEK293T;iCLIP	GBM	STAD	No annotation
ENST00000383331.4-C658T	1.0000	chr6-31202906-C-T:+	HCG27	ENSG00000206344.8	1720	26	chr6:31202875-31202952:+	chr6:31202885-31202885:+	PTBP1	HEK293T;iCLIP	GBM	UCEC	No annotation
ENST00000383331.4-G351A	1.0000	chr6-31202599-G-A:+	HCG27	ENSG00000206344.8	1720	26	chr6:31202555-31202604:+	chr6:31202581-31202593:+	CELF2	T_cell;HITS-CLIP	GBM;KICH;BLCA;CESC;UCEC;ESCA;PRAD;LUSC;BRCA;LUAD;STAD	SKCM	No annotation
ENST00000383331.4-G584A	0.6689	chr6-31202832-G-A:+	HCG27	ENSG00000206344.8	1720	26	chr6:31202790-31202855:+	chr6:31202809-31202809:+	PTBP1	HEK293T;iCLIP	GBM	UCEC	No annotation
ENST00000383331.4-G584A	0.6689	chr6-31202832-G-A:+	HCG27	ENSG00000206344.8	1720	26	chr6:31202790-31202855:+	chr6:31202830-31202845:+	CELF2	T_cell;HITS-CLIP	GBM;KICH;BLCA;CESC;UCEC;ESCA;PRAD;LUSC;BRCA;LUAD;STAD	UCEC	No annotation
ENST00000383331.4-G640A	0.1225	chr6-31202888-G-A:+	HCG27	ENSG00000206344.8	1720	26	chr6:31202821-31202988:+	chr6:31202830-31202845:+	CELF2	T_cell;HITS-CLIP	GBM;KICH;BLCA;CESC;UCEC;ESCA;PRAD;LUSC;BRCA;LUAD;STAD	UCEC	No annotation
ENST00000383331.4-G640A	0.1225	chr6-31202888-G-A:+	HCG27	ENSG00000206344.8	1720	26	chr6:31202821-31202988:+	chr6:31202846-31202897:+	CELF2	T_cell;HITS-CLIP	GBM;KICH;BLCA;CESC;UCEC;ESCA;PRAD;LUSC;BRCA;LUAD;STAD	UCEC	No annotation
ENST00000383331.4-G640A	0.1225	chr6-31202888-G-A:+	HCG27	ENSG00000206344.8	1720	26	chr6:31202821-31202988:+	chr6:31202885-31202885:+	PTBP1	HEK293T;iCLIP	GBM	UCEC	No annotation
ENST00000383331.4-G664A	0.1753	chr6-31202912-G-A:+	HCG27	ENSG00000206344.8	1720	26	chr6:31202879-31202928:+	chr6:31202885-31202885:+	PTBP1	HEK293T;iCLIP	GBM	LUAD	No annotation
ENST00000383331.4-G676T	0.7692	chr6-31202924-G-T:+	HCG27	ENSG00000206344.8	1720	26	chr6:31202879-31202928:+	chr6:31202885-31202885:+	PTBP1	HEK293T;iCLIP	GBM	LUAD	No annotation
ENST00000383331.4-T645C	0.9876	chr6-31202893-T-C:+	HCG27	ENSG00000206344.8	1720	26	chr6:31202879-31202928:+	chr6:31202885-31202885:+	PTBP1	HEK293T;iCLIP	GBM	GBM	No annotation
ENST00000392630.7-G669T	0.2518	chr10-132448231-G-T:+	LINC02870	ENSG00000180066.10	1846	36	chr10:132448152-132448331:+	chr10:132448183-132448220:+	LIN28B	HEK293;PAR-CLIP	No annotation	UCEC	No annotation
ENST00000400282.6-C324T	0.3517	chr13-91353972-C-T:+	MIR17HG	ENSG00000215417.13	931	2	chr13:91353938-91353987:+	chr13:91353940-91353940:+	U2AF2	TREX_FLP-In_293T_cells;iCLIP	No annotation	UCEC	No annotation
ENST00000400282.6-C324T	0.3517	chr13-91353972-C-T:+	MIR17HG	ENSG00000215417.13	931	2	chr13:91353938-91353987:+	chr13:91353947-91353966:+	CPSF6	HEK293;PAR-CLIP	No annotation	UCEC	No annotation
ENST00000400282.6-C324T	0.3517	chr13-91353972-C-T:+	MIR17HG	ENSG00000215417.13	931	2	chr13:91353938-91353987:+	chr13:91353947-91353966:+	FIP1L1	HEK293;PAR-CLIP	No annotation	UCEC	No annotation
ENST00000400282.6-C324T	0.3517	chr13-91353972-C-T:+	MIR17HG	ENSG00000215417.13	931	2	chr13:91353938-91353987:+	chr13:91353947-91353966:+	U2AF2	HeLa;HITS-CLIP	No annotation	UCEC	No annotation
ENST00000400282.6-C324T	0.3517	chr13-91353972-C-T:+	MIR17HG	ENSG00000215417.13	931	2	chr13:91353938-91353987:+	chr13:91353947-91353966:+	HNRNPA1	HEK293T;iCLIP	GBM;CHOL	UCEC	No annotation
ENST00000400282.6-C324T	0.3517	chr13-91353972-C-T:+	MIR17HG	ENSG00000215417.13	931	2	chr13:91353938-91353987:+	chr13:91353947-91353966:+	U2AF2	HEK293T;iCLIP	No annotation	UCEC	No annotation
ENST00000400282.6-C324T	0.3517	chr13-91353972-C-T:+	MIR17HG	ENSG00000215417.13	931	2	chr13:91353938-91353987:+	chr13:91353947-91353966:+	SRSF1	HEK293T;iCLIP	No annotation	UCEC	No annotation
ENST00000400282.6-C324T	0.3517	chr13-91353972-C-T:+	MIR17HG	ENSG00000215417.13	931	2	chr13:91353938-91353987:+	chr13:91353947-91353966:+	U2AF65	HeLa;iCLIP	No annotation	UCEC	No annotation
ENST00000400282.6-C324T	0.3517	chr13-91353972-C-T:+	MIR17HG	ENSG00000215417.13	931	2	chr13:91353938-91353987:+	chr13:91353947-91353986:+	U2AF2	TREX_FLP-In_293T_cells;iCLIP	No annotation	UCEC	No annotation
ENST00000400282.6-C324T	0.3517	chr13-91353972-C-T:+	MIR17HG	ENSG00000215417.13	931	2	chr13:91353938-91353987:+	chr13:91353947-91353986:+	U2AF2	HEK293T;iCLIP	No annotation	UCEC	No annotation
ENST00000400282.6-C324T	0.3517	chr13-91353972-C-T:+	MIR17HG	ENSG00000215417.13	931	2	chr13:91353938-91353987:+	chr13:91353947-91353986:+	U2AF65	HeLa;iCLIP	No annotation	UCEC	No annotation
ENST00000400282.6-C324T	0.3517	chr13-91353972-C-T:+	MIR17HG	ENSG00000215417.13	931	2	chr13:91353938-91353987:+	chr13:91353955-91353983:+	CSTF2T	HEK293;PAR-CLIP	No annotation	UCEC	No annotation
ENST00000400282.6-C324T	0.3517	chr13-91353972-C-T:+	MIR17HG	ENSG00000215417.13	931	2	chr13:91353938-91353987:+	chr13:91353959-91353959:+	U2AF2	TREX_FLP-In_293T_cells;iCLIP	No annotation	UCEC	No annotation
ENST00000400282.6-C324T	0.3517	chr13-91353972-C-T:+	MIR17HG	ENSG00000215417.13	931	2	chr13:91353938-91353987:+	chr13:91353959-91353959:+	YTHDF1	HEK293T;iCLIP	READ	UCEC	No annotation
ENST00000400282.6-C324T	0.3517	chr13-91353972-C-T:+	MIR17HG	ENSG00000215417.13	931	2	chr13:91353938-91353987:+	chr13:91353961-91353961:+	HNRNPH	HEK293T;iCLIP	No annotation	UCEC	No annotation
ENST00000400282.6-C324T	0.3517	chr13-91353972-C-T:+	MIR17HG	ENSG00000215417.13	931	2	chr13:91353938-91353987:+	chr13:91353964-91353964:+	YTHDC1	HEK293T;iCLIP	No annotation	UCEC	No annotation
ENST00000400282.6-C324T	0.3517	chr13-91353972-C-T:+	MIR17HG	ENSG00000215417.13	931	2	chr13:91353938-91353987:+	chr13:91353966-91353966:+	RBM15	HEK293T;iCLIP	No annotation	UCEC	No annotation
ENST00000400282.6-C324T	0.3517	chr13-91353972-C-T:+	MIR17HG	ENSG00000215417.13	931	2	chr13:91353938-91353987:+	chr13:91353967-91353977:+	ELAVL1	HEK293;PAR-CLIP	No annotation	UCEC	No annotation
ENST00000400282.6-C324T	0.3517	chr13-91353972-C-T:+	MIR17HG	ENSG00000215417.13	931	2	chr13:91353938-91353987:+	chr13:91353967-91353986:+	U2AF2	TREX_FLP-In_293T_cells;iCLIP	No annotation	UCEC	No annotation
ENST00000400282.6-C324T	0.3517	chr13-91353972-C-T:+	MIR17HG	ENSG00000215417.13	931	2	chr13:91353938-91353987:+	chr13:91353967-91353986:+	HNRNPC	HEK293T;PAR-CLIP	No annotation	UCEC	No annotation
ENST00000400282.6-C324T	0.3517	chr13-91353972-C-T:+	MIR17HG	ENSG00000215417.13	931	2	chr13:91353938-91353987:+	chr13:91353967-91353986:+	ELAVL1	HEK293;PAR-CLIP	No annotation	UCEC	No annotation
ENST00000400282.6-C324T	0.3517	chr13-91353972-C-T:+	MIR17HG	ENSG00000215417.13	931	2	chr13:91353938-91353987:+	chr13:91353967-91353986:+	U2AF65	HeLa;iCLIP	No annotation	UCEC	No annotation
ENST00000400282.6-C324T	0.3517	chr13-91353972-C-T:+	MIR17HG	ENSG00000215417.13	931	2	chr13:91353938-91353987:+	chr13:91353979-91353983:+	UPF1	HEK_293_FRT;HITS-CLIP	No annotation	UCEC	No annotation
ENST00000400282.6-G309T	0.2065	chr13-91353957-G-T:+	MIR17HG	ENSG00000215417.13	931	2	chr13:91353938-91353987:+	chr13:91353940-91353940:+	U2AF2	TREX_FLP-In_293T_cells;iCLIP	No annotation	UCEC	No annotation
ENST00000400282.6-G309T	0.2065	chr13-91353957-G-T:+	MIR17HG	ENSG00000215417.13	931	2	chr13:91353938-91353987:+	chr13:91353947-91353966:+	CPSF6	HEK293;PAR-CLIP	No annotation	UCEC	No annotation
ENST00000400282.6-G309T	0.2065	chr13-91353957-G-T:+	MIR17HG	ENSG00000215417.13	931	2	chr13:91353938-91353987:+	chr13:91353947-91353966:+	FIP1L1	HEK293;PAR-CLIP	No annotation	UCEC	No annotation
ENST00000400282.6-G309T	0.2065	chr13-91353957-G-T:+	MIR17HG	ENSG00000215417.13	931	2	chr13:91353938-91353987:+	chr13:91353947-91353966:+	U2AF2	HeLa;HITS-CLIP	No annotation	UCEC	No annotation
ENST00000400282.6-G309T	0.2065	chr13-91353957-G-T:+	MIR17HG	ENSG00000215417.13	931	2	chr13:91353938-91353987:+	chr13:91353947-91353966:+	HNRNPA1	HEK293T;iCLIP	GBM;CHOL	UCEC	No annotation
ENST00000400282.6-G309T	0.2065	chr13-91353957-G-T:+	MIR17HG	ENSG00000215417.13	931	2	chr13:91353938-91353987:+	chr13:91353947-91353966:+	U2AF2	HEK293T;iCLIP	No annotation	UCEC	No annotation
ENST00000400282.6-G309T	0.2065	chr13-91353957-G-T:+	MIR17HG	ENSG00000215417.13	931	2	chr13:91353938-91353987:+	chr13:91353947-91353966:+	SRSF1	HEK293T;iCLIP	No annotation	UCEC	No annotation
ENST00000400282.6-G309T	0.2065	chr13-91353957-G-T:+	MIR17HG	ENSG00000215417.13	931	2	chr13:91353938-91353987:+	chr13:91353947-91353966:+	U2AF65	HeLa;iCLIP	No annotation	UCEC	No annotation
ENST00000400282.6-G309T	0.2065	chr13-91353957-G-T:+	MIR17HG	ENSG00000215417.13	931	2	chr13:91353938-91353987:+	chr13:91353947-91353986:+	U2AF2	TREX_FLP-In_293T_cells;iCLIP	No annotation	UCEC	No annotation
ENST00000400282.6-G309T	0.2065	chr13-91353957-G-T:+	MIR17HG	ENSG00000215417.13	931	2	chr13:91353938-91353987:+	chr13:91353947-91353986:+	U2AF2	HEK293T;iCLIP	No annotation	UCEC	No annotation
ENST00000400282.6-G309T	0.2065	chr13-91353957-G-T:+	MIR17HG	ENSG00000215417.13	931	2	chr13:91353938-91353987:+	chr13:91353947-91353986:+	U2AF65	HeLa;iCLIP	No annotation	UCEC	No annotation
ENST00000400282.6-G309T	0.2065	chr13-91353957-G-T:+	MIR17HG	ENSG00000215417.13	931	2	chr13:91353938-91353987:+	chr13:91353955-91353983:+	CSTF2T	HEK293;PAR-CLIP	No annotation	UCEC	No annotation
ENST00000400282.6-G309T	0.2065	chr13-91353957-G-T:+	MIR17HG	ENSG00000215417.13	931	2	chr13:91353938-91353987:+	chr13:91353959-91353959:+	U2AF2	TREX_FLP-In_293T_cells;iCLIP	No annotation	UCEC	No annotation
ENST00000400282.6-G309T	0.2065	chr13-91353957-G-T:+	MIR17HG	ENSG00000215417.13	931	2	chr13:91353938-91353987:+	chr13:91353959-91353959:+	YTHDF1	HEK293T;iCLIP	READ	UCEC	No annotation
ENST00000400282.6-G309T	0.2065	chr13-91353957-G-T:+	MIR17HG	ENSG00000215417.13	931	2	chr13:91353938-91353987:+	chr13:91353961-91353961:+	HNRNPH	HEK293T;iCLIP	No annotation	UCEC	No annotation
ENST00000400282.6-G309T	0.2065	chr13-91353957-G-T:+	MIR17HG	ENSG00000215417.13	931	2	chr13:91353938-91353987:+	chr13:91353964-91353964:+	YTHDC1	HEK293T;iCLIP	No annotation	UCEC	No annotation
ENST00000400282.6-G309T	0.2065	chr13-91353957-G-T:+	MIR17HG	ENSG00000215417.13	931	2	chr13:91353938-91353987:+	chr13:91353966-91353966:+	RBM15	HEK293T;iCLIP	No annotation	UCEC	No annotation
ENST00000400282.6-G309T	0.2065	chr13-91353957-G-T:+	MIR17HG	ENSG00000215417.13	931	2	chr13:91353938-91353987:+	chr13:91353967-91353977:+	ELAVL1	HEK293;PAR-CLIP	No annotation	UCEC	No annotation
ENST00000400282.6-G309T	0.2065	chr13-91353957-G-T:+	MIR17HG	ENSG00000215417.13	931	2	chr13:91353938-91353987:+	chr13:91353967-91353986:+	U2AF2	TREX_FLP-In_293T_cells;iCLIP	No annotation	UCEC	No annotation
ENST00000400282.6-G309T	0.2065	chr13-91353957-G-T:+	MIR17HG	ENSG00000215417.13	931	2	chr13:91353938-91353987:+	chr13:91353967-91353986:+	HNRNPC	HEK293T;PAR-CLIP	No annotation	UCEC	No annotation
ENST00000400282.6-G309T	0.2065	chr13-91353957-G-T:+	MIR17HG	ENSG00000215417.13	931	2	chr13:91353938-91353987:+	chr13:91353967-91353986:+	ELAVL1	HEK293;PAR-CLIP	No annotation	UCEC	No annotation
ENST00000400282.6-G309T	0.2065	chr13-91353957-G-T:+	MIR17HG	ENSG00000215417.13	931	2	chr13:91353938-91353987:+	chr13:91353967-91353986:+	U2AF65	HeLa;iCLIP	No annotation	UCEC	No annotation
ENST00000400282.6-G309T	0.2065	chr13-91353957-G-T:+	MIR17HG	ENSG00000215417.13	931	2	chr13:91353938-91353987:+	chr13:91353979-91353983:+	UPF1	HEK_293_FRT;HITS-CLIP	No annotation	UCEC	No annotation
ENST00000401018.5-C807A	0.0548	chr1-112849837-G-T:-	LINC01356	ENSG00000215866.9	1819	10	chr1:112849818-112849932:-	chr1:112849819-112849838:-	HNRNPA1	HeLa;iCLIP	GBM;CHOL	CESC	TGCT (LncSpA)
ENST00000409786.1-G707A	0.4441	chr2-170713861-C-T:-	LINC01124	ENSG00000222033.1	2117	18	chr2:170713834-170713920:-	chr2:170713846-170713882:-	HLTF	HepG2;eCLIP	CESC;HNSC;LUSC	CESC	COAD;LIHC;READ (lncRNAfunc)-LIHC (LncSpA)
ENST00000409786.1-G707A	0.4441	chr2-170713861-C-T:-	LINC01124	ENSG00000222033.1	2117	18	chr2:170713834-170713920:-	chr2:170713847-170713876:-	RBM15	HepG2;eCLIP	No annotation	CESC	COAD;LIHC;READ (lncRNAfunc)-LIHC (LncSpA)
ENST00000409786.1-G720A	0.6325	chr2-170713848-C-T:-	LINC01124	ENSG00000222033.1	2117	18	chr2:170713839-170713888:-	chr2:170713846-170713882:-	HLTF	HepG2;eCLIP	CESC;HNSC;LUSC	CESC	COAD;LIHC;READ (lncRNAfunc)-LIHC (LncSpA)
ENST00000409786.1-G720A	0.6325	chr2-170713848-C-T:-	LINC01124	ENSG00000222033.1	2117	18	chr2:170713839-170713888:-	chr2:170713847-170713876:-	RBM15	HepG2;eCLIP	No annotation	CESC	COAD;LIHC;READ (lncRNAfunc)-LIHC (LncSpA)
ENST00000409786.1-T428G	0.1656	chr2-170714140-A-C:-	LINC01124	ENSG00000222033.1	2117	18	chr2:170714084-170714142:-	chr2:170714091-170714141:-	RBM15	HepG2;eCLIP	No annotation	UCEC	COAD;LIHC;READ (lncRNAfunc)-LIHC (LncSpA)
ENST00000412321.1-C276A	0.2539	chr20-57267072-C-A:+	ENSG00000226308	ENSG00000226308.1	1166	5	chr20:57266972-57267109:+	chr20:57267005-57267024:+	HNRNPA1	HeLa;iCLIP	GBM;CHOL	ACC	LGG (LncSpA)
ENST00000412321.1-C276A	0.2539	chr20-57267072-C-A:+	ENSG00000226308	ENSG00000226308.1	1166	5	chr20:57266972-57267109:+	chr20:57267045-57267084:+	HNRNPA1	HeLa;iCLIP	GBM;CHOL	ACC	LGG (LncSpA)
ENST00000412321.1-C975A	0.3984	chr20-57282807-C-A:+	ENSG00000226308	ENSG00000226308.1	1166	5	chr20:57282761-57282810:+	chr20:57282785-57282804:+	HNRNPA1	HeLa;iCLIP	GBM;CHOL	UCEC	LGG (LncSpA)
ENST00000414287.5-C172T	0.2641	chr22-49441141-G-A:-	MIR3667HG	ENSG00000188511.13	2197	24	chr22:49441129-49441178:-	chr22:49441134-49441149:-	AGO2	Brain;HITS-CLIP	CHOL;PCPG;LIHC	DLBC	No annotation
ENST00000414287.5-G173A	0.2540	chr22-49441140-C-T:-	MIR3667HG	ENSG00000188511.13	2197	24	chr22:49441129-49441178:-	chr22:49441134-49441149:-	AGO2	Brain;HITS-CLIP	CHOL;PCPG;LIHC	THYM	No annotation
ENST00000414287.5-G179A	0.4923	chr22-49441134-C-T:-	MIR3667HG	ENSG00000188511.13	2197	24	chr22:49441125-49441174:-	chr22:49441134-49441149:-	AGO2	Brain;HITS-CLIP	CHOL;PCPG;LIHC	COAD	No annotation
ENST00000415889.2-A322G	0.8474	chr20-44663443-T-C:-	ENSG00000132832	ENSG00000132832.10	1416	8	chr20:44663348-44663543:-	chr20:44663380-44663399:-	HNRNPA1	HeLa;iCLIP	GBM;CHOL	UCEC	No annotation
ENST00000415889.2-A322G	0.8474	chr20-44663443-T-C:-	ENSG00000132832	ENSG00000132832.10	1416	8	chr20:44663348-44663543:-	chr20:44663381-44663404:-	CELF2	T_cell;HITS-CLIP	GBM;KICH;BLCA;CESC;UCEC;ESCA;PRAD;LUSC;BRCA;LUAD;STAD	UCEC	No annotation
ENST00000415889.2-A322G	0.8474	chr20-44663443-T-C:-	ENSG00000132832	ENSG00000132832.10	1416	8	chr20:44663348-44663543:-	chr20:44663405-44663481:-	CELF2	T_cell;HITS-CLIP	GBM;KICH;BLCA;CESC;UCEC;ESCA;PRAD;LUSC;BRCA;LUAD;STAD	UCEC	No annotation
ENST00000415889.2-A322G	0.8474	chr20-44663443-T-C:-	ENSG00000132832	ENSG00000132832.10	1416	8	chr20:44663348-44663543:-	chr20:44663440-44663473:-	CELF2	T_cell;HITS-CLIP	GBM;KICH;BLCA;CESC;UCEC;ESCA;PRAD;LUSC;BRCA;LUAD;STAD	UCEC	No annotation
ENST00000415889.2-G387A	0.9156	chr20-44663378-C-T:-	ENSG00000132832	ENSG00000132832.10	1416	8	chr20:44663353-44663412:-	chr20:44663380-44663399:-	HNRNPA1	HeLa;iCLIP	GBM;CHOL	UCEC	No annotation
ENST00000415889.2-G387A	0.9156	chr20-44663378-C-T:-	ENSG00000132832	ENSG00000132832.10	1416	8	chr20:44663353-44663412:-	chr20:44663381-44663404:-	CELF2	T_cell;HITS-CLIP	GBM;KICH;BLCA;CESC;UCEC;ESCA;PRAD;LUSC;BRCA;LUAD;STAD	UCEC	No annotation
ENST00000417557.1-G1813T	0.6736	chr4-1153349-G-T:+	ENSG00000227189	ENSG00000227189.2	2165	6	chr4:1153304-1153353:+	chr4:1153312-1153349:+	FIP1L1	HEK293;PAR-CLIP	No annotation	UCEC	LAML (LncSpA)
ENST00000417557.1-G2050A	0.8170	chr4-1153586-G-A:+	ENSG00000227189	ENSG00000227189.2	2165	6	chr4:1153575-1153624:+	chr4:1153578-1153615:+	FIP1L1	HEK293;PAR-CLIP	No annotation	UCEC	LAML (LncSpA)
ENST00000419296.1-A1130G	0.7198	chr2-109988562-A-G:+	LINC01123	ENSG00000204588.5	2436	5	chr2:109988562-109988623:+	chr2:109988584-109988603:+	YTHDF2	HeLa;PAR-CLIP	No annotation	ESCA	No annotation
ENST00000419296.1-A1130G	0.7198	chr2-109988562-A-G:+	LINC01123	ENSG00000204588.5	2436	5	chr2:109988562-109988623:+	chr2:109988585-109988605:+	HNRNPC	HeLa;iCLIP	No annotation	ESCA	No annotation
ENST00000419296.1-A1130G	0.7198	chr2-109988562-A-G:+	LINC01123	ENSG00000204588.5	2436	5	chr2:109988562-109988623:+	chr2:109988588-109988608:+	CSTF2	HeLa;iCLIP	CESC;LUSC;LUAD	ESCA	No annotation
ENST00000419296.1-A1130G	0.7198	chr2-109988562-A-G:+	LINC01123	ENSG00000204588.5	2436	5	chr2:109988562-109988623:+	chr2:109988594-109988594:+	YTHDC1	HEK293T;iCLIP	No annotation	ESCA	No annotation
ENST00000419296.1-A1130G	0.7198	chr2-109988562-A-G:+	LINC01123	ENSG00000204588.5	2436	5	chr2:109988562-109988623:+	chr2:109988595-109988595:+	RBM15B	HEK293T;iCLIP	No annotation	ESCA	No annotation
ENST00000419296.1-A1130G	0.7198	chr2-109988562-A-G:+	LINC01123	ENSG00000204588.5	2436	5	chr2:109988562-109988623:+	chr2:109988596-109988596:+	YTHDF1	HEK293T;iCLIP	READ	ESCA	No annotation
ENST00000419296.1-A1130G	0.7198	chr2-109988562-A-G:+	LINC01123	ENSG00000204588.5	2436	5	chr2:109988562-109988623:+	chr2:109988604-109988623:+	YTHDC1	HEK293T;iCLIP	No annotation	ESCA	No annotation
ENST00000419296.1-A1130G	0.7198	chr2-109988562-A-G:+	LINC01123	ENSG00000204588.5	2436	5	chr2:109988562-109988623:+	chr2:109988604-109988623:+	CSTF2	HeLa;iCLIP	CESC;LUSC;LUAD	ESCA	No annotation
ENST00000419296.1-A1130G	0.7198	chr2-109988562-A-G:+	LINC01123	ENSG00000204588.5	2436	5	chr2:109988562-109988623:+	chr2:109988604-109988623:+	ACI	HeLa;iCLIP	No annotation	ESCA	No annotation
ENST00000419296.1-A1130G	0.7198	chr2-109988562-A-G:+	LINC01123	ENSG00000204588.5	2436	5	chr2:109988562-109988623:+	chr2:109988608-109988608:+	YTHDF2	HEK293T;iCLIP	No annotation	ESCA	No annotation
ENST00000419296.1-A1130G	0.7198	chr2-109988562-A-G:+	LINC01123	ENSG00000204588.5	2436	5	chr2:109988562-109988623:+	chr2:109988621-109988621:+	YTHDF1	HEK293T;iCLIP	READ	ESCA	No annotation
ENST00000420557.3-G786A	0.2107	chr6-169801077-G-A:+	LINC00574	ENSG00000231690.4	2582	30	chr6:169800990-169801147:+	chr6:169801036-169801107:+	AGGF1	HepG2;eCLIP	No annotation	UCEC	LIHC (LncSpA)
ENST00000420918.3-C1847A	0.9115	chr2-61142277-G-T:-	ENSG00000212978	ENSG00000212978.6	2532	4	chr2:61142230-61142279:-	chr2:61142242-61142270:-	UPF1	HEK_293_FRT;HITS-CLIP	No annotation	UCEC	KICH;UCEC (lncRNAfunc)
ENST00000420918.3-C1847A	0.9115	chr2-61142277-G-T:-	ENSG00000212978	ENSG00000212978.6	2532	4	chr2:61142230-61142279:-	chr2:61142261-61142276:-	UPF1	HEK_293_FRT;HITS-CLIP	No annotation	UCEC	KICH;UCEC (lncRNAfunc)
ENST00000420918.3-C1949A	0.0123	chr2-61142175-G-T:-	ENSG00000212978	ENSG00000212978.6	2532	4	chr2:61142094-61142191:-	chr2:61142105-61142151:-	CSTF2T	HEK293;PAR-CLIP	No annotation	UCEC	KICH;UCEC (lncRNAfunc)
ENST00000420918.3-C1949A	0.0123	chr2-61142175-G-T:-	ENSG00000212978	ENSG00000212978.6	2532	4	chr2:61142094-61142191:-	chr2:61142106-61142125:-	ELAVL1	HEK293;PAR-CLIP	No annotation	UCEC	KICH;UCEC (lncRNAfunc)
ENST00000420918.3-C1949A	0.0123	chr2-61142175-G-T:-	ENSG00000212978	ENSG00000212978.6	2532	4	chr2:61142094-61142191:-	chr2:61142107-61142145:-	ELAVL1	HEK293;PAR-CLIP	No annotation	UCEC	KICH;UCEC (lncRNAfunc)
ENST00000420918.3-C1949A	0.0123	chr2-61142175-G-T:-	ENSG00000212978	ENSG00000212978.6	2532	4	chr2:61142094-61142191:-	chr2:61142109-61142144:-	ELAVL1	HEK293;PAR-CLIP	No annotation	UCEC	KICH;UCEC (lncRNAfunc)
ENST00000420918.3-C1949A	0.0123	chr2-61142175-G-T:-	ENSG00000212978	ENSG00000212978.6	2532	4	chr2:61142094-61142191:-	chr2:61142114-61142149:-	ELAVL1	HEK293;PAR-CLIP	No annotation	UCEC	KICH;UCEC (lncRNAfunc)
ENST00000420918.3-C1949A	0.0123	chr2-61142175-G-T:-	ENSG00000212978	ENSG00000212978.6	2532	4	chr2:61142094-61142191:-	chr2:61142139-61142139:-	UPF1	HeLa,treated_with_puromycoin;iCLIP	No annotation	UCEC	KICH;UCEC (lncRNAfunc)
ENST00000420918.3-C1949A	0.0123	chr2-61142175-G-T:-	ENSG00000212978	ENSG00000212978.6	2532	4	chr2:61142094-61142191:-	chr2:61142159-61142180:-	ELAVL1	HEK293;PAR-CLIP	No annotation	UCEC	KICH;UCEC (lncRNAfunc)
ENST00000420918.3-C1949A	0.0123	chr2-61142175-G-T:-	ENSG00000212978	ENSG00000212978.6	2532	4	chr2:61142094-61142191:-	chr2:61142185-61142185:-	UPF1	HeLa,treated_with_puromycoin;iCLIP	No annotation	UCEC	KICH;UCEC (lncRNAfunc)
ENST00000420918.3-C1949A	0.0123	chr2-61142175-G-T:-	ENSG00000212978	ENSG00000212978.6	2532	4	chr2:61142094-61142191:-	chr2:61142186-61142186:-	UPF1	HeLa;iCLIP	No annotation	UCEC	KICH;UCEC (lncRNAfunc)
ENST00000420918.3-C1968T	0.7920	chr2-61142156-G-A:-	ENSG00000212978	ENSG00000212978.6	2532	4	chr2:61142117-61142166:-	chr2:61142139-61142139:-	UPF1	HeLa,treated_with_puromycoin;iCLIP	No annotation	UCEC	KICH;UCEC (lncRNAfunc)
ENST00000420918.3-T1984A	0.5785	chr2-61142140-A-T:-	ENSG00000212978	ENSG00000212978.6	2532	4	chr2:61142116-61142167:-	chr2:61142139-61142139:-	UPF1	HeLa,treated_with_puromycoin;iCLIP	No annotation	UCEC	KICH;UCEC (lncRNAfunc)
ENST00000421003.5-A555G	0.2164	chr1-246776567-A-G:+	LINC01341	ENSG00000227953.7	2600	42	chr1:246776534-246776588:+	chr1:246776555-246776580:+	TARDBP	HEK293T;PAR-CLIP	No annotation	ESCA	BLCA;PRAD (lncRNAfunc)-LAML;THYM (LncSpA)
ENST00000421003.5-A805T	0.2976	chr1-246776817-A-T:+	LINC01341	ENSG00000227953.7	2600	42	chr1:246776721-246776827:+	chr1:246776739-246776758:+	NXF1	HEK293T;iCLIP	No annotation	COAD	BLCA;PRAD (lncRNAfunc)-LAML;THYM (LncSpA)
ENST00000421003.5-A805T	0.2976	chr1-246776817-A-T:+	LINC01341	ENSG00000227953.7	2600	42	chr1:246776721-246776827:+	chr1:246776759-246776778:+	FUS	Brain;HITS-CLIP	No annotation	COAD	BLCA;PRAD (lncRNAfunc)-LAML;THYM (LncSpA)
ENST00000421003.5-C1201T	0.3385	chr1-246780494-C-T:+	LINC01341	ENSG00000227953.7	2600	42	chr1:246780405-246780504:+	chr1:246780412-246780427:+	CPSF7	HEK293;PAR-CLIP	No annotation	UCEC	BLCA;PRAD (lncRNAfunc)-LAML;THYM (LncSpA)
ENST00000421003.5-C137G	0.1655	chr1-246776149-C-G:+	LINC01341	ENSG00000227953.7	2600	42	chr1:246776134-246776186:+	chr1:246776179-246776179:+	RBM15B	HEK293T;iCLIP	No annotation	CESC	BLCA;PRAD (lncRNAfunc)-LAML;THYM (LncSpA)
ENST00000421003.5-C1785T	0.4790	chr1-246790709-C-T:+	LINC01341	ENSG00000227953.7	2600	42	chr1:246790655-246790713:+	chr1:246790667-246790667:+	RBM15B	HEK293T;iCLIP	No annotation	UCEC	BLCA;PRAD (lncRNAfunc)-LAML;THYM (LncSpA)
ENST00000421003.5-C1785T	0.4790	chr1-246790709-C-T:+	LINC01341	ENSG00000227953.7	2600	42	chr1:246790655-246790713:+	chr1:246790668-246790668:+	RBM15B	HEK293T;iCLIP	No annotation	UCEC	BLCA;PRAD (lncRNAfunc)-LAML;THYM (LncSpA)
ENST00000421003.5-C198T	0.0872	chr1-246776210-C-T:+	LINC01341	ENSG00000227953.7	2600	42	chr1:246776173-246776223:+	chr1:246776179-246776179:+	RBM15B	HEK293T;iCLIP	No annotation	UCEC	BLCA;PRAD (lncRNAfunc)-LAML;THYM (LncSpA)
ENST00000421003.5-C695T	0.9626	chr1-246776707-C-T:+	LINC01341	ENSG00000227953.7	2600	42	chr1:246776698-246776747:+	chr1:246776702-246776729:+	CSTF2	HEK293;PAR-CLIP	CESC;LUSC;LUAD	UCEC	BLCA;PRAD (lncRNAfunc)-LAML;THYM (LncSpA)
ENST00000421003.5-C800A	0.3120	chr1-246776812-C-A:+	LINC01341	ENSG00000227953.7	2600	42	chr1:246776712-246776908:+	chr1:246776739-246776758:+	NXF1	HEK293T;iCLIP	No annotation	CESC	BLCA;PRAD (lncRNAfunc)-LAML;THYM (LncSpA)
ENST00000421003.5-C800A	0.3120	chr1-246776812-C-A:+	LINC01341	ENSG00000227953.7	2600	42	chr1:246776712-246776908:+	chr1:246776759-246776778:+	FUS	Brain;HITS-CLIP	No annotation	CESC	BLCA;PRAD (lncRNAfunc)-LAML;THYM (LncSpA)
ENST00000421003.5-C800A	0.3120	chr1-246776812-C-A:+	LINC01341	ENSG00000227953.7	2600	42	chr1:246776712-246776908:+	chr1:246776846-246776866:+	ELAVL1	HEK293;PAR-CLIP	No annotation	CESC	BLCA;PRAD (lncRNAfunc)-LAML;THYM (LncSpA)
ENST00000421003.5-C888A	0.0712	chr1-246776900-C-A:+	LINC01341	ENSG00000227953.7	2600	42	chr1:246776820-246776929:+	chr1:246776846-246776866:+	ELAVL1	HEK293;PAR-CLIP	No annotation	COAD	BLCA;PRAD (lncRNAfunc)-LAML;THYM (LncSpA)
ENST00000421003.5-G1247T	0.5924	chr1-246780540-G-T:+	LINC01341	ENSG00000227953.7	2600	42	chr1:246780503-246780552:+	chr1:246780532-246780532:+	RBM15B	HEK293T;iCLIP	No annotation	UCEC	BLCA;PRAD (lncRNAfunc)-LAML;THYM (LncSpA)
ENST00000421003.5-G1247T	0.5924	chr1-246780540-G-T:+	LINC01341	ENSG00000227953.7	2600	42	chr1:246780503-246780552:+	chr1:246780534-246780544:+	CPSF6	HEK293;PAR-CLIP	No annotation	UCEC	BLCA;PRAD (lncRNAfunc)-LAML;THYM (LncSpA)
ENST00000421003.5-G1855A	0.3796	chr1-246790779-G-A:+	LINC01341	ENSG00000227953.7	2600	42	chr1:246790776-246790825:+	chr1:246790808-246790821:+	CELF2	T_cell;HITS-CLIP	GBM;KICH;BLCA;CESC;UCEC;ESCA;PRAD;LUSC;BRCA;LUAD;STAD	UCEC	BLCA;PRAD (lncRNAfunc)-LAML;THYM (LncSpA)
ENST00000421003.5-G360A	0.0855	chr1-246776372-G-A:+	LINC01341	ENSG00000227953.7	2600	42	chr1:246776272-246776464:+	chr1:246776284-246776332:+	IGF2BP2	MGG8;PAR-CLIP	GBM;CHOL;THCA;KIRC;BLCA;HNSC;KIRP;ESCA;LUSC;LIHC;STAD	COAD	BLCA;PRAD (lncRNAfunc)-LAML;THYM (LncSpA)
ENST00000421003.5-G360A	0.0855	chr1-246776372-G-A:+	LINC01341	ENSG00000227953.7	2600	42	chr1:246776272-246776464:+	chr1:246776293-246776319:+	ELAVL1	HEK293;PAR-CLIP	No annotation	COAD	BLCA;PRAD (lncRNAfunc)-LAML;THYM (LncSpA)
ENST00000421003.5-G360A	0.0855	chr1-246776372-G-A:+	LINC01341	ENSG00000227953.7	2600	42	chr1:246776272-246776464:+	chr1:246776339-246776407:+	FXR2	HepG2;eCLIP	GBM	COAD	BLCA;PRAD (lncRNAfunc)-LAML;THYM (LncSpA)
ENST00000421003.5-G360A	0.0855	chr1-246776372-G-A:+	LINC01341	ENSG00000227953.7	2600	42	chr1:246776272-246776464:+	chr1:246776442-246776462:+	CSTF2	HeLa;iCLIP	CESC;LUSC;LUAD	COAD	BLCA;PRAD (lncRNAfunc)-LAML;THYM (LncSpA)
ENST00000421003.5-G425A	0.9271	chr1-246776437-G-A:+	LINC01341	ENSG00000227953.7	2600	42	chr1:246776430-246776510:+	chr1:246776442-246776462:+	CSTF2	HeLa;iCLIP	CESC;LUSC;LUAD	UCEC	BLCA;PRAD (lncRNAfunc)-LAML;THYM (LncSpA)
ENST00000421003.5-G425T	0.8733	chr1-246776437-G-T:+	LINC01341	ENSG00000227953.7	2600	42	chr1:246776409-246776510:+	chr1:246776442-246776462:+	CSTF2	HeLa;iCLIP	CESC;LUSC;LUAD	COAD	BLCA;PRAD (lncRNAfunc)-LAML;THYM (LncSpA)
ENST00000421003.5-G536A	0.9558	chr1-246776548-G-A:+	LINC01341	ENSG00000227953.7	2600	42	chr1:246776532-246776581:+	chr1:246776555-246776580:+	TARDBP	HEK293T;PAR-CLIP	No annotation	UCEC	BLCA;PRAD (lncRNAfunc)-LAML;THYM (LncSpA)
ENST00000421003.5-G567A	0.9627	chr1-246776579-G-A:+	LINC01341	ENSG00000227953.7	2600	42	chr1:246776536-246776585:+	chr1:246776555-246776580:+	TARDBP	HEK293T;PAR-CLIP	No annotation	COAD	BLCA;PRAD (lncRNAfunc)-LAML;THYM (LncSpA)
ENST00000421003.5-G818A	0.9560	chr1-246776830-G-A:+	LINC01341	ENSG00000227953.7	2600	42	chr1:246776774-246776924:+	chr1:246776846-246776866:+	ELAVL1	HEK293;PAR-CLIP	No annotation	UCEC	BLCA;PRAD (lncRNAfunc)-LAML;THYM (LncSpA)
ENST00000421003.5-T1194C	0.9612	chr1-246780487-T-C:+	LINC01341	ENSG00000227953.7	2600	42	chr1:246780405-246780504:+	chr1:246780412-246780427:+	CPSF7	HEK293;PAR-CLIP	No annotation	UCEC	BLCA;PRAD (lncRNAfunc)-LAML;THYM (LncSpA)
ENST00000421003.5-T954C	0.1293	chr1-246776966-T-C:+	LINC01341	ENSG00000227953.7	2600	42	chr1:246776894-246776998:+	chr1:246776918-246776954:+	CELF2	T_cell;HITS-CLIP	GBM;KICH;BLCA;CESC;UCEC;ESCA;PRAD;LUSC;BRCA;LUAD;STAD	UCEC	BLCA;PRAD (lncRNAfunc)-LAML;THYM (LncSpA)
ENST00000424345.5-C1310T	0.9646	chr9-62810853-C-T:+	LINC01410	ENSG00000238113.7	2877	6	chr9:62810838-62810887:+	chr9:62810846-62810880:+	UPF1	HEK_293_FRT;HITS-CLIP	No annotation	COAD	GBM;BLCA;PCPG (lncRNAfunc)-LAML (LncSpA)
ENST00000424345.5-C1325A	0.0724	chr9-62810868-C-A:+	LINC01410	ENSG00000238113.7	2877	6	chr9:62810812-62810875:+	chr9:62810835-62810845:+	UPF1	HEK_293_FRT;HITS-CLIP	No annotation	BRCA	GBM;BLCA;PCPG (lncRNAfunc)-LAML (LncSpA)
ENST00000424345.5-C1325A	0.0724	chr9-62810868-C-A:+	LINC01410	ENSG00000238113.7	2877	6	chr9:62810812-62810875:+	chr9:62810837-62810856:+	CSTF2	HeLa;iCLIP	CESC;LUSC;LUAD	BRCA	GBM;BLCA;PCPG (lncRNAfunc)-LAML (LncSpA)
ENST00000424345.5-C1353A	0.0914	chr9-62810896-C-A:+	LINC01410	ENSG00000238113.7	2877	6	chr9:62810846-62810899:+	chr9:62810846-62810880:+	UPF1	HEK_293_FRT;HITS-CLIP	No annotation	COAD	GBM;BLCA;PCPG (lncRNAfunc)-LAML (LncSpA)
ENST00000424345.5-C159T	0.3480	chr9-62804075-C-T:+	LINC01410	ENSG00000238113.7	2877	6	chr9:62804045-62804094:+	chr9:62804068-62804068:+	U2AF2	TREX_FLP-In_293T_cells;iCLIP	No annotation	LIHC	GBM;BLCA;PCPG (lncRNAfunc)-LAML (LncSpA)
ENST00000424345.5-T144G	0.1632	chr9-62804060-T-G:+	LINC01410	ENSG00000238113.7	2877	6	chr9:62804045-62804094:+	chr9:62804068-62804068:+	U2AF2	TREX_FLP-In_293T_cells;iCLIP	No annotation	LIHC;BRCA;READ;COAD	GBM;BLCA;PCPG (lncRNAfunc)-LAML (LncSpA)
ENST00000426869.3-A367T	0.5278	chr17-22299578-A-T:+	FAM27E5	ENSG00000178130.9	682	96	chr17:22299561-22299619:+	chr17:22299592-22299617:+	UTP3	K562;eCLIP	KICH	CESC	No annotation
ENST00000426869.3-C356A	0.5201	chr17-22299567-C-A:+	FAM27E5	ENSG00000178130.9	682	96	chr17:22299565-22299665:+	chr17:22299592-22299617:+	UTP3	K562;eCLIP	KICH	LUAD	No annotation
ENST00000426869.3-C360A	0.3882	chr17-22299571-C-A:+	FAM27E5	ENSG00000178130.9	682	96	chr17:22299561-22299665:+	chr17:22299592-22299617:+	UTP3	K562;eCLIP	KICH	LUAD	No annotation
ENST00000426869.3-C371T	0.0632	chr17-22299582-C-T:+	FAM27E5	ENSG00000178130.9	682	96	chr17:22299561-22299649:+	chr17:22299592-22299617:+	UTP3	K562;eCLIP	KICH	UCEC	No annotation
ENST00000426869.3-C384T	0.1713	chr17-22299595-C-T:+	FAM27E5	ENSG00000178130.9	682	96	chr17:22299571-22299620:+	chr17:22299592-22299617:+	UTP3	K562;eCLIP	KICH	STAD	No annotation
ENST00000426869.3-C415T	0.7840	chr17-22299626-C-T:+	FAM27E5	ENSG00000178130.9	682	96	chr17:22299565-22299634:+	chr17:22299592-22299617:+	UTP3	K562;eCLIP	KICH	READ	No annotation
ENST00000426869.3-G363T	0.0905	chr17-22299574-G-T:+	FAM27E5	ENSG00000178130.9	682	96	chr17:22299561-22299619:+	chr17:22299592-22299617:+	UTP3	K562;eCLIP	KICH	LUAD	No annotation
ENST00000426869.3-G385T	0.5375	chr17-22299596-G-T:+	FAM27E5	ENSG00000178130.9	682	96	chr17:22299569-22299618:+	chr17:22299592-22299617:+	UTP3	K562;eCLIP	KICH	LUAD	No annotation
ENST00000426869.3-G396A	0.1915	chr17-22299607-G-A:+	FAM27E5	ENSG00000178130.9	682	96	chr17:22299570-22299619:+	chr17:22299592-22299617:+	UTP3	K562;eCLIP	KICH	LUSC	No annotation
ENST00000426869.3-G398A	0.4537	chr17-22299609-G-A:+	FAM27E5	ENSG00000178130.9	682	96	chr17:22299569-22299619:+	chr17:22299592-22299617:+	UTP3	K562;eCLIP	KICH	UCEC	No annotation
ENST00000426869.3-G416A	0.8595	chr17-22299627-G-A:+	FAM27E5	ENSG00000178130.9	682	96	chr17:22299561-22299634:+	chr17:22299592-22299617:+	UTP3	K562;eCLIP	KICH	LUAD;STAD;READ	No annotation
ENST00000426869.3-G416T	0.9072	chr17-22299627-G-T:+	FAM27E5	ENSG00000178130.9	682	96	chr17:22299561-22299638:+	chr17:22299592-22299617:+	UTP3	K562;eCLIP	KICH	PRAD	No annotation
ENST00000426869.3-G422A	0.2848	chr17-22299633-G-A:+	FAM27E5	ENSG00000178130.9	682	96	chr17:22299561-22299634:+	chr17:22299592-22299617:+	UTP3	K562;eCLIP	KICH	UCEC	No annotation
ENST00000426869.3-G422T	0.3695	chr17-22299633-G-T:+	FAM27E5	ENSG00000178130.9	682	96	chr17:22299561-22299634:+	chr17:22299592-22299617:+	UTP3	K562;eCLIP	KICH	PAAD	No annotation
ENST00000430078.1-A347G	0.5095	chr6-159588823-T-C:-	ENSG00000237927	ENSG00000237927.1	2002	10	chr6:159588808-159588903:-	chr6:159588821-159588850:-	HNRNPC	HEK293T;PAR-CLIP	No annotation	UCEC	No annotation
ENST00000430078.1-A347G	0.5095	chr6-159588823-T-C:-	ENSG00000237927	ENSG00000237927.1	2002	10	chr6:159588808-159588903:-	chr6:159588823-159588843:-	HNRNPC	HEK293T;PAR-CLIP	No annotation	UCEC	No annotation
ENST00000430078.1-A347G	0.5095	chr6-159588823-T-C:-	ENSG00000237927	ENSG00000237927.1	2002	10	chr6:159588808-159588903:-	chr6:159588823-159588846:-	HNRNPC	HEK293T;PAR-CLIP	No annotation	UCEC	No annotation
ENST00000430078.1-A347G	0.5095	chr6-159588823-T-C:-	ENSG00000237927	ENSG00000237927.1	2002	10	chr6:159588808-159588903:-	chr6:159588831-159588849:-	HNRNPC	HEK293T;PAR-CLIP	No annotation	UCEC	No annotation
ENST00000430078.1-C280T	0.5830	chr6-159588890-G-A:-	ENSG00000237927	ENSG00000237927.1	2002	10	chr6:159588808-159588911:-	chr6:159588821-159588850:-	HNRNPC	HEK293T;PAR-CLIP	No annotation	UCEC	No annotation
ENST00000430078.1-C280T	0.5830	chr6-159588890-G-A:-	ENSG00000237927	ENSG00000237927.1	2002	10	chr6:159588808-159588911:-	chr6:159588823-159588843:-	HNRNPC	HEK293T;PAR-CLIP	No annotation	UCEC	No annotation
ENST00000430078.1-C280T	0.5830	chr6-159588890-G-A:-	ENSG00000237927	ENSG00000237927.1	2002	10	chr6:159588808-159588911:-	chr6:159588823-159588846:-	HNRNPC	HEK293T;PAR-CLIP	No annotation	UCEC	No annotation
ENST00000430078.1-C280T	0.5830	chr6-159588890-G-A:-	ENSG00000237927	ENSG00000237927.1	2002	10	chr6:159588808-159588911:-	chr6:159588831-159588849:-	HNRNPC	HEK293T;PAR-CLIP	No annotation	UCEC	No annotation
ENST00000430078.1-C293A	0.9771	chr6-159588877-G-T:-	ENSG00000237927	ENSG00000237927.1	2002	10	chr6:159588823-159588911:-	chr6:159588823-159588843:-	HNRNPC	HEK293T;PAR-CLIP	No annotation	UCEC	No annotation
ENST00000430078.1-C293A	0.9771	chr6-159588877-G-T:-	ENSG00000237927	ENSG00000237927.1	2002	10	chr6:159588823-159588911:-	chr6:159588823-159588846:-	HNRNPC	HEK293T;PAR-CLIP	No annotation	UCEC	No annotation
ENST00000430078.1-C293A	0.9771	chr6-159588877-G-T:-	ENSG00000237927	ENSG00000237927.1	2002	10	chr6:159588823-159588911:-	chr6:159588831-159588849:-	HNRNPC	HEK293T;PAR-CLIP	No annotation	UCEC	No annotation
ENST00000430078.1-C337T	0.3112	chr6-159588833-G-A:-	ENSG00000237927	ENSG00000237927.1	2002	10	chr6:159588831-159588880:-	chr6:159588831-159588849:-	HNRNPC	HEK293T;PAR-CLIP	No annotation	SARC	No annotation
ENST00000431422.3-A861G	0.7442	chr6-134502919-A-G:+	LINC01010	ENSG00000236700.7	2523	8	chr6:134502866-134502935:+	chr6:134502883-134502902:+	CNBP	HEK293;PAR-CLIP	CHOL;PCPG	SARC	LUSC (LncSpA)
ENST00000431422.3-C819T	0.1060	chr6-134502877-C-T:+	LINC01010	ENSG00000236700.7	2523	8	chr6:134502870-134502928:+	chr6:134502883-134502902:+	CNBP	HEK293;PAR-CLIP	CHOL;PCPG	CESC	LUSC (LncSpA)
ENST00000436383.2-C998A	0.9723	chr10-6840806-C-A:+	LINC00707	ENSG00000238266.2	3098	1	chr10:6840723-6840807:+	chr10:6840740-6840740:+	UPF1	HeLa,treated_with_puromycoin;iCLIP	No annotation	UCEC	CHOL;HNSC;ESCA (lncRNAfunc)-CHOL (LncSpA)
ENST00000436383.2-C998A	0.9723	chr10-6840806-C-A:+	LINC00707	ENSG00000238266.2	3098	1	chr10:6840723-6840807:+	chr10:6840752-6840752:+	UPF1	HeLa;iCLIP	No annotation	UCEC	CHOL;HNSC;ESCA (lncRNAfunc)-CHOL (LncSpA)
ENST00000436905.5-T272C	0.9180	chr1-190480535-T-C:+	LINC01351	ENSG00000237457.6	472	5	chr1:190480509-190480607:+	chr1:190480530-190480567:+	AGO2	Brain;HITS-CLIP	CHOL;PCPG;LIHC	THYM	GBM;LGG (LncSpA)
ENST00000437322.2-A1928T	0.3346	chrX-49876971-T-A:-	USP27X-DT	ENSG00000234390.4	2175	25	chrX:49876940-49876989:-	chrX:49876947-49876972:-	FIP1L1	HEK293;PAR-CLIP	No annotation	UCEC	No annotation
ENST00000437322.2-A1945G	0.6707	chrX-49876954-T-C:-	USP27X-DT	ENSG00000234390.4	2175	25	chrX:49876929-49876978:-	chrX:49876947-49876972:-	FIP1L1	HEK293;PAR-CLIP	No annotation	UCEC	No annotation
ENST00000437615.1-G908A	0.8215	chr6-169790300-C-T:-	LINC00242	ENSG00000229214.2	2418	30	chr6:169790267-169790345:-	chr6:169790286-169790328:-	CSTF2T	HepG2;eCLIP	No annotation	MESO	No annotation
ENST00000437615.1-G960T	0.9515	chr6-169790248-C-A:-	LINC00242	ENSG00000229214.2	2418	30	chr6:169790238-169790339:-	chr6:169790286-169790328:-	CSTF2T	HepG2;eCLIP	No annotation	CESC	No annotation
ENST00000437615.1-T804A	0.7847	chr6-169790404-A-T:-	LINC00242	ENSG00000229214.2	2418	30	chr6:169790310-169790424:-	chr6:169790359-169790416:-	CSTF2T	HepG2;eCLIP	No annotation	UCEC	No annotation
ENST00000438293.1-A715C	0.5097	chr1-111996489-A-C:+	LINC01750	ENSG00000231437.3	3068	10	chr1:111996467-111996588:+	chr1:111996553-111996558:+	UPF1	HEK_293_FRT;HITS-CLIP	No annotation	UCEC	No annotation
ENST00000438293.1-A715C	0.5097	chr1-111996489-A-C:+	LINC01750	ENSG00000231437.3	3068	10	chr1:111996467-111996588:+	chr1:111996559-111996580:+	UPF1	HEK_293_FRT;HITS-CLIP	No annotation	UCEC	No annotation
ENST00000438293.1-C721A	0.2910	chr1-111996495-C-A:+	LINC01750	ENSG00000231437.3	3068	10	chr1:111996466-111996578:+	chr1:111996553-111996558:+	UPF1	HEK_293_FRT;HITS-CLIP	No annotation	UCEC	No annotation
ENST00000440005.6-C193T	0.4089	chr22-18987815-C-T:+	DGCR5	ENSG00000273032.3	1299	42	chr22:18987782-18987831:+	chr22:18987826-18987826:+	DDX3X	HEK293;iCLIP	No annotation	UCEC	CHOL;KIRC;KIRP (lncRNAfunc)-KIRC (LncSpA)
ENST00000440005.6-C244T	0.8614	chr22-18987866-C-T:+	DGCR5	ENSG00000273032.3	1299	42	chr22:18987822-18987871:+	chr22:18987826-18987826:+	DDX3X	HEK293;iCLIP	No annotation	BLCA	CHOL;KIRC;KIRP (lncRNAfunc)-KIRC (LncSpA)
ENST00000440005.6-C244T	0.8614	chr22-18987866-C-T:+	DGCR5	ENSG00000273032.3	1299	42	chr22:18987822-18987871:+	chr22:18987832-18987832:+	DDX3X	HEK293;iCLIP	No annotation	BLCA	CHOL;KIRC;KIRP (lncRNAfunc)-KIRC (LncSpA)
ENST00000440005.6-C244T	0.8614	chr22-18987866-C-T:+	DGCR5	ENSG00000273032.3	1299	42	chr22:18987822-18987871:+	chr22:18987839-18987839:+	DDX3X	HEK293;iCLIP	No annotation	BLCA	CHOL;KIRC;KIRP (lncRNAfunc)-KIRC (LncSpA)
ENST00000440005.6-C377T	0.3865	chr22-18990818-C-T:+	DGCR5	ENSG00000273032.3	1299	42	chr22:18990803-18990860:+	chr22:18990804-18990804:+	DDX3X	HEK293;iCLIP	No annotation	UCEC	CHOL;KIRC;KIRP (lncRNAfunc)-KIRC (LncSpA)
ENST00000440005.6-C377T	0.3865	chr22-18990818-C-T:+	DGCR5	ENSG00000273032.3	1299	42	chr22:18990803-18990860:+	chr22:18990806-18990806:+	DDX3X	HEK293;iCLIP	No annotation	UCEC	CHOL;KIRC;KIRP (lncRNAfunc)-KIRC (LncSpA)
ENST00000440005.6-C377T	0.3865	chr22-18990818-C-T:+	DGCR5	ENSG00000273032.3	1299	42	chr22:18990803-18990860:+	chr22:18990834-18990834:+	DDX3X	HEK293;iCLIP	No annotation	UCEC	CHOL;KIRC;KIRP (lncRNAfunc)-KIRC (LncSpA)
ENST00000440005.6-C513T	0.7662	chr22-18991846-C-T:+	DGCR5	ENSG00000273032.3	1299	42	chr22:18991820-18991869:+	chr22:18991842-18991842:+	DDX3X	HEK293;iCLIP	No annotation	UCEC	CHOL;KIRC;KIRP (lncRNAfunc)-KIRC (LncSpA)
ENST00000440005.6-C513T	0.7662	chr22-18991846-C-T:+	DGCR5	ENSG00000273032.3	1299	42	chr22:18991820-18991869:+	chr22:18991845-18991845:+	DDX3X	HEK293;iCLIP	No annotation	UCEC	CHOL;KIRC;KIRP (lncRNAfunc)-KIRC (LncSpA)
ENST00000440005.6-C513T	0.7662	chr22-18991846-C-T:+	DGCR5	ENSG00000273032.3	1299	42	chr22:18991820-18991869:+	chr22:18991867-18991867:+	DDX3X	HEK293;iCLIP	No annotation	UCEC	CHOL;KIRC;KIRP (lncRNAfunc)-KIRC (LncSpA)
ENST00000440005.6-C554T	0.9733	chr22-18991887-C-T:+	DGCR5	ENSG00000273032.3	1299	42	chr22:18991873-18991922:+	chr22:18991889-18991907:+	AGO2	Brain;HITS-CLIP	CHOL;PCPG;LIHC	UCEC	CHOL;KIRC;KIRP (lncRNAfunc)-KIRC (LncSpA)
ENST00000440005.6-C574T	0.9019	chr22-18991907-C-T:+	DGCR5	ENSG00000273032.3	1299	42	chr22:18991873-18991922:+	chr22:18991889-18991907:+	AGO2	Brain;HITS-CLIP	CHOL;PCPG;LIHC	BLCA	CHOL;KIRC;KIRP (lncRNAfunc)-KIRC (LncSpA)
ENST00000440005.6-C611T	0.6024	chr22-18991944-C-T:+	DGCR5	ENSG00000273032.3	1299	42	chr22:18991853-18991967:+	chr22:18991867-18991867:+	DDX3X	HEK293;iCLIP	No annotation	CESC;UCEC	CHOL;KIRC;KIRP (lncRNAfunc)-KIRC (LncSpA)
ENST00000440005.6-C611T	0.6024	chr22-18991944-C-T:+	DGCR5	ENSG00000273032.3	1299	42	chr22:18991853-18991967:+	chr22:18991889-18991907:+	AGO2	Brain;HITS-CLIP	CHOL;PCPG;LIHC	CESC;UCEC	CHOL;KIRC;KIRP (lncRNAfunc)-KIRC (LncSpA)
ENST00000440005.6-C611T	0.6024	chr22-18991944-C-T:+	DGCR5	ENSG00000273032.3	1299	42	chr22:18991853-18991967:+	chr22:18991900-18991934:+	ATXN2	HEK293T;PAR-CLIP	No annotation	CESC;UCEC	CHOL;KIRC;KIRP (lncRNAfunc)-KIRC (LncSpA)
ENST00000440005.6-C611T	0.6024	chr22-18991944-C-T:+	DGCR5	ENSG00000273032.3	1299	42	chr22:18991853-18991967:+	chr22:18991908-18991967:+	AGO2	Brain;HITS-CLIP	CHOL;PCPG;LIHC	CESC;UCEC	CHOL;KIRC;KIRP (lncRNAfunc)-KIRC (LncSpA)
ENST00000440005.6-C611T	0.6024	chr22-18991944-C-T:+	DGCR5	ENSG00000273032.3	1299	42	chr22:18991853-18991967:+	chr22:18991910-18991925:+	AGO2	Brain;HITS-CLIP	CHOL;PCPG;LIHC	CESC;UCEC	CHOL;KIRC;KIRP (lncRNAfunc)-KIRC (LncSpA)
ENST00000440005.6-C611T	0.6024	chr22-18991944-C-T:+	DGCR5	ENSG00000273032.3	1299	42	chr22:18991853-18991967:+	chr22:18991927-18991928:+	DDX3X	HEK293;iCLIP	No annotation	CESC;UCEC	CHOL;KIRC;KIRP (lncRNAfunc)-KIRC (LncSpA)
ENST00000440005.6-C611T	0.6024	chr22-18991944-C-T:+	DGCR5	ENSG00000273032.3	1299	42	chr22:18991853-18991967:+	chr22:18991951-18991961:+	UPF1	HEK_293_FRT;HITS-CLIP	No annotation	CESC;UCEC	CHOL;KIRC;KIRP (lncRNAfunc)-KIRC (LncSpA)
ENST00000440005.6-C611T	0.6024	chr22-18991944-C-T:+	DGCR5	ENSG00000273032.3	1299	42	chr22:18991853-18991967:+	chr22:18991967-18991967:+	DDX3X	HEK293;iCLIP	No annotation	CESC;UCEC	CHOL;KIRC;KIRP (lncRNAfunc)-KIRC (LncSpA)
ENST00000440005.6-C645T	0.3326	chr22-18991978-C-T:+	DGCR5	ENSG00000273032.3	1299	42	chr22:18991958-18992007:+	chr22:18991962-18991998:+	UPF1	HEK_293_FRT;HITS-CLIP	No annotation	SKCM	CHOL;KIRC;KIRP (lncRNAfunc)-KIRC (LncSpA)
ENST00000440005.6-C645T	0.3326	chr22-18991978-C-T:+	DGCR5	ENSG00000273032.3	1299	42	chr22:18991958-18992007:+	chr22:18991967-18991967:+	DDX3X	HEK293;iCLIP	No annotation	SKCM	CHOL;KIRC;KIRP (lncRNAfunc)-KIRC (LncSpA)
ENST00000440005.6-C665T	0.8122	chr22-18991998-C-T:+	DGCR5	ENSG00000273032.3	1299	42	chr22:18991948-18992001:+	chr22:18991951-18991961:+	UPF1	HEK_293_FRT;HITS-CLIP	No annotation	BLCA	CHOL;KIRC;KIRP (lncRNAfunc)-KIRC (LncSpA)
ENST00000440005.6-C665T	0.8122	chr22-18991998-C-T:+	DGCR5	ENSG00000273032.3	1299	42	chr22:18991948-18992001:+	chr22:18991957-18991991:+	TARDBP	HEK293T;PAR-CLIP	No annotation	BLCA	CHOL;KIRC;KIRP (lncRNAfunc)-KIRC (LncSpA)
ENST00000440005.6-C665T	0.8122	chr22-18991998-C-T:+	DGCR5	ENSG00000273032.3	1299	42	chr22:18991948-18992001:+	chr22:18991962-18991998:+	UPF1	HEK_293_FRT;HITS-CLIP	No annotation	BLCA	CHOL;KIRC;KIRP (lncRNAfunc)-KIRC (LncSpA)
ENST00000440005.6-C665T	0.8122	chr22-18991998-C-T:+	DGCR5	ENSG00000273032.3	1299	42	chr22:18991948-18992001:+	chr22:18991967-18991967:+	DDX3X	HEK293;iCLIP	No annotation	BLCA	CHOL;KIRC;KIRP (lncRNAfunc)-KIRC (LncSpA)
ENST00000440005.6-G190A	0.2474	chr22-18987812-G-A:+	DGCR5	ENSG00000273032.3	1299	42	chr22:18987788-18987837:+	chr22:18987826-18987826:+	DDX3X	HEK293;iCLIP	No annotation	HNSC	CHOL;KIRC;KIRP (lncRNAfunc)-KIRC (LncSpA)
ENST00000440005.6-G190A	0.2474	chr22-18987812-G-A:+	DGCR5	ENSG00000273032.3	1299	42	chr22:18987788-18987837:+	chr22:18987832-18987832:+	DDX3X	HEK293;iCLIP	No annotation	HNSC	CHOL;KIRC;KIRP (lncRNAfunc)-KIRC (LncSpA)
ENST00000440005.6-G219T	0.4117	chr22-18987841-G-T:+	DGCR5	ENSG00000273032.3	1299	42	chr22:18987801-18987864:+	chr22:18987826-18987826:+	DDX3X	HEK293;iCLIP	No annotation	LUSC	CHOL;KIRC;KIRP (lncRNAfunc)-KIRC (LncSpA)
ENST00000440005.6-G219T	0.4117	chr22-18987841-G-T:+	DGCR5	ENSG00000273032.3	1299	42	chr22:18987801-18987864:+	chr22:18987832-18987832:+	DDX3X	HEK293;iCLIP	No annotation	LUSC	CHOL;KIRC;KIRP (lncRNAfunc)-KIRC (LncSpA)
ENST00000440005.6-G219T	0.4117	chr22-18987841-G-T:+	DGCR5	ENSG00000273032.3	1299	42	chr22:18987801-18987864:+	chr22:18987839-18987839:+	DDX3X	HEK293;iCLIP	No annotation	LUSC	CHOL;KIRC;KIRP (lncRNAfunc)-KIRC (LncSpA)
ENST00000440005.6-G306A	0.5038	chr22-18990747-G-A:+	DGCR5	ENSG00000273032.3	1299	42	chr22:18990728-18990802:+	chr22:18990749-18990771:+	AGO2	Brain;HITS-CLIP	CHOL;PCPG;LIHC	BRCA	CHOL;KIRC;KIRP (lncRNAfunc)-KIRC (LncSpA)
ENST00000440005.6-G306A	0.5038	chr22-18990747-G-A:+	DGCR5	ENSG00000273032.3	1299	42	chr22:18990728-18990802:+	chr22:18990767-18990767:+	DDX3X	HEK293;iCLIP	No annotation	BRCA	CHOL;KIRC;KIRP (lncRNAfunc)-KIRC (LncSpA)
ENST00000440005.6-G306A	0.5038	chr22-18990747-G-A:+	DGCR5	ENSG00000273032.3	1299	42	chr22:18990728-18990802:+	chr22:18990769-18990769:+	DDX3X	HEK293;iCLIP	No annotation	BRCA	CHOL;KIRC;KIRP (lncRNAfunc)-KIRC (LncSpA)
ENST00000440005.6-G356A	0.7247	chr22-18990797-G-A:+	DGCR5	ENSG00000273032.3	1299	42	chr22:18990721-18990897:+	chr22:18990749-18990771:+	AGO2	Brain;HITS-CLIP	CHOL;PCPG;LIHC	UCEC	CHOL;KIRC;KIRP (lncRNAfunc)-KIRC (LncSpA)
ENST00000440005.6-G356A	0.7247	chr22-18990797-G-A:+	DGCR5	ENSG00000273032.3	1299	42	chr22:18990721-18990897:+	chr22:18990767-18990767:+	DDX3X	HEK293;iCLIP	No annotation	UCEC	CHOL;KIRC;KIRP (lncRNAfunc)-KIRC (LncSpA)
ENST00000440005.6-G356A	0.7247	chr22-18990797-G-A:+	DGCR5	ENSG00000273032.3	1299	42	chr22:18990721-18990897:+	chr22:18990769-18990769:+	DDX3X	HEK293;iCLIP	No annotation	UCEC	CHOL;KIRC;KIRP (lncRNAfunc)-KIRC (LncSpA)
ENST00000440005.6-G356A	0.7247	chr22-18990797-G-A:+	DGCR5	ENSG00000273032.3	1299	42	chr22:18990721-18990897:+	chr22:18990772-18990844:+	AGO2	Brain;HITS-CLIP	CHOL;PCPG;LIHC	UCEC	CHOL;KIRC;KIRP (lncRNAfunc)-KIRC (LncSpA)
ENST00000440005.6-G356A	0.7247	chr22-18990797-G-A:+	DGCR5	ENSG00000273032.3	1299	42	chr22:18990721-18990897:+	chr22:18990804-18990804:+	DDX3X	HEK293;iCLIP	No annotation	UCEC	CHOL;KIRC;KIRP (lncRNAfunc)-KIRC (LncSpA)
ENST00000440005.6-G356A	0.7247	chr22-18990797-G-A:+	DGCR5	ENSG00000273032.3	1299	42	chr22:18990721-18990897:+	chr22:18990806-18990806:+	DDX3X	HEK293;iCLIP	No annotation	UCEC	CHOL;KIRC;KIRP (lncRNAfunc)-KIRC (LncSpA)
ENST00000440005.6-G356A	0.7247	chr22-18990797-G-A:+	DGCR5	ENSG00000273032.3	1299	42	chr22:18990721-18990897:+	chr22:18990834-18990834:+	DDX3X	HEK293;iCLIP	No annotation	UCEC	CHOL;KIRC;KIRP (lncRNAfunc)-KIRC (LncSpA)
ENST00000440005.6-G356A	0.7247	chr22-18990797-G-A:+	DGCR5	ENSG00000273032.3	1299	42	chr22:18990721-18990897:+	chr22:18990851-18990861:+	AGO2	Brain;HITS-CLIP	CHOL;PCPG;LIHC	UCEC	CHOL;KIRC;KIRP (lncRNAfunc)-KIRC (LncSpA)
ENST00000440005.6-G356A	0.7247	chr22-18990797-G-A:+	DGCR5	ENSG00000273032.3	1299	42	chr22:18990721-18990897:+	chr22:18990863-18990863:+	YTHDF1	HEK293T;iCLIP	READ	UCEC	CHOL;KIRC;KIRP (lncRNAfunc)-KIRC (LncSpA)
ENST00000440005.6-G356A	0.7247	chr22-18990797-G-A:+	DGCR5	ENSG00000273032.3	1299	42	chr22:18990721-18990897:+	chr22:18990866-18990866:+	DDX3X	HEK293;iCLIP	No annotation	UCEC	CHOL;KIRC;KIRP (lncRNAfunc)-KIRC (LncSpA)
ENST00000440005.6-G356A	0.7247	chr22-18990797-G-A:+	DGCR5	ENSG00000273032.3	1299	42	chr22:18990721-18990897:+	chr22:18990866-18990867:+	DDX3	HEK293;iCLIP	No annotation	UCEC	CHOL;KIRC;KIRP (lncRNAfunc)-KIRC (LncSpA)
ENST00000440005.6-G356A	0.7247	chr22-18990797-G-A:+	DGCR5	ENSG00000273032.3	1299	42	chr22:18990721-18990897:+	chr22:18990867-18990867:+	DDX3X	HEK293;iCLIP	No annotation	UCEC	CHOL;KIRC;KIRP (lncRNAfunc)-KIRC (LncSpA)
ENST00000440005.6-G448A	0.9942	chr22-18990889-G-A:+	DGCR5	ENSG00000273032.3	1299	42	chr22:18990789-18990892:+	chr22:18990804-18990804:+	DDX3X	HEK293;iCLIP	No annotation	UCEC	CHOL;KIRC;KIRP (lncRNAfunc)-KIRC (LncSpA)
ENST00000440005.6-G448A	0.9942	chr22-18990889-G-A:+	DGCR5	ENSG00000273032.3	1299	42	chr22:18990789-18990892:+	chr22:18990806-18990806:+	DDX3X	HEK293;iCLIP	No annotation	UCEC	CHOL;KIRC;KIRP (lncRNAfunc)-KIRC (LncSpA)
ENST00000440005.6-G448A	0.9942	chr22-18990889-G-A:+	DGCR5	ENSG00000273032.3	1299	42	chr22:18990789-18990892:+	chr22:18990834-18990834:+	DDX3X	HEK293;iCLIP	No annotation	UCEC	CHOL;KIRC;KIRP (lncRNAfunc)-KIRC (LncSpA)
ENST00000440005.6-G448A	0.9942	chr22-18990889-G-A:+	DGCR5	ENSG00000273032.3	1299	42	chr22:18990789-18990892:+	chr22:18990851-18990861:+	AGO2	Brain;HITS-CLIP	CHOL;PCPG;LIHC	UCEC	CHOL;KIRC;KIRP (lncRNAfunc)-KIRC (LncSpA)
ENST00000440005.6-G448A	0.9942	chr22-18990889-G-A:+	DGCR5	ENSG00000273032.3	1299	42	chr22:18990789-18990892:+	chr22:18990863-18990863:+	YTHDF1	HEK293T;iCLIP	READ	UCEC	CHOL;KIRC;KIRP (lncRNAfunc)-KIRC (LncSpA)
ENST00000440005.6-G448A	0.9942	chr22-18990889-G-A:+	DGCR5	ENSG00000273032.3	1299	42	chr22:18990789-18990892:+	chr22:18990866-18990866:+	DDX3X	HEK293;iCLIP	No annotation	UCEC	CHOL;KIRC;KIRP (lncRNAfunc)-KIRC (LncSpA)
ENST00000440005.6-G448A	0.9942	chr22-18990889-G-A:+	DGCR5	ENSG00000273032.3	1299	42	chr22:18990789-18990892:+	chr22:18990866-18990867:+	DDX3	HEK293;iCLIP	No annotation	UCEC	CHOL;KIRC;KIRP (lncRNAfunc)-KIRC (LncSpA)
ENST00000440005.6-G448A	0.9942	chr22-18990889-G-A:+	DGCR5	ENSG00000273032.3	1299	42	chr22:18990789-18990892:+	chr22:18990867-18990867:+	DDX3X	HEK293;iCLIP	No annotation	UCEC	CHOL;KIRC;KIRP (lncRNAfunc)-KIRC (LncSpA)
ENST00000440005.6-G556A	0.7438	chr22-18991889-G-A:+	DGCR5	ENSG00000273032.3	1299	42	chr22:18991873-18991922:+	chr22:18991889-18991907:+	AGO2	Brain;HITS-CLIP	CHOL;PCPG;LIHC	SKCM	CHOL;KIRC;KIRP (lncRNAfunc)-KIRC (LncSpA)
ENST00000440005.6-G584C	0.0345	chr22-18991917-G-C:+	DGCR5	ENSG00000273032.3	1299	42	chr22:18991868-18991931:+	chr22:18991889-18991907:+	AGO2	Brain;HITS-CLIP	CHOL;PCPG;LIHC	HNSC	CHOL;KIRC;KIRP (lncRNAfunc)-KIRC (LncSpA)
ENST00000440005.6-G584C	0.0345	chr22-18991917-G-C:+	DGCR5	ENSG00000273032.3	1299	42	chr22:18991868-18991931:+	chr22:18991910-18991925:+	AGO2	Brain;HITS-CLIP	CHOL;PCPG;LIHC	HNSC	CHOL;KIRC;KIRP (lncRNAfunc)-KIRC (LncSpA)
ENST00000440005.6-G584C	0.0345	chr22-18991917-G-C:+	DGCR5	ENSG00000273032.3	1299	42	chr22:18991868-18991931:+	chr22:18991927-18991928:+	DDX3X	HEK293;iCLIP	No annotation	HNSC	CHOL;KIRC;KIRP (lncRNAfunc)-KIRC (LncSpA)
ENST00000440005.6-G601T	0.6483	chr22-18991934-G-T:+	DGCR5	ENSG00000273032.3	1299	42	chr22:18991863-18991959:+	chr22:18991867-18991867:+	DDX3X	HEK293;iCLIP	No annotation	HNSC	CHOL;KIRC;KIRP (lncRNAfunc)-KIRC (LncSpA)
ENST00000440005.6-G601T	0.6483	chr22-18991934-G-T:+	DGCR5	ENSG00000273032.3	1299	42	chr22:18991863-18991959:+	chr22:18991889-18991907:+	AGO2	Brain;HITS-CLIP	CHOL;PCPG;LIHC	HNSC	CHOL;KIRC;KIRP (lncRNAfunc)-KIRC (LncSpA)
ENST00000440005.6-G601T	0.6483	chr22-18991934-G-T:+	DGCR5	ENSG00000273032.3	1299	42	chr22:18991863-18991959:+	chr22:18991900-18991934:+	ATXN2	HEK293T;PAR-CLIP	No annotation	HNSC	CHOL;KIRC;KIRP (lncRNAfunc)-KIRC (LncSpA)
ENST00000440005.6-G601T	0.6483	chr22-18991934-G-T:+	DGCR5	ENSG00000273032.3	1299	42	chr22:18991863-18991959:+	chr22:18991910-18991925:+	AGO2	Brain;HITS-CLIP	CHOL;PCPG;LIHC	HNSC	CHOL;KIRC;KIRP (lncRNAfunc)-KIRC (LncSpA)
ENST00000440005.6-G601T	0.6483	chr22-18991934-G-T:+	DGCR5	ENSG00000273032.3	1299	42	chr22:18991863-18991959:+	chr22:18991927-18991928:+	DDX3X	HEK293;iCLIP	No annotation	HNSC	CHOL;KIRC;KIRP (lncRNAfunc)-KIRC (LncSpA)
ENST00000440005.6-G607T	0.6417	chr22-18991940-G-T:+	DGCR5	ENSG00000273032.3	1299	42	chr22:18991933-18992002:+	chr22:18991951-18991961:+	UPF1	HEK_293_FRT;HITS-CLIP	No annotation	UCEC	CHOL;KIRC;KIRP (lncRNAfunc)-KIRC (LncSpA)
ENST00000440005.6-G607T	0.6417	chr22-18991940-G-T:+	DGCR5	ENSG00000273032.3	1299	42	chr22:18991933-18992002:+	chr22:18991957-18991991:+	TARDBP	HEK293T;PAR-CLIP	No annotation	UCEC	CHOL;KIRC;KIRP (lncRNAfunc)-KIRC (LncSpA)
ENST00000440005.6-G607T	0.6417	chr22-18991940-G-T:+	DGCR5	ENSG00000273032.3	1299	42	chr22:18991933-18992002:+	chr22:18991962-18991998:+	UPF1	HEK_293_FRT;HITS-CLIP	No annotation	UCEC	CHOL;KIRC;KIRP (lncRNAfunc)-KIRC (LncSpA)
ENST00000440005.6-G607T	0.6417	chr22-18991940-G-T:+	DGCR5	ENSG00000273032.3	1299	42	chr22:18991933-18992002:+	chr22:18991967-18991967:+	DDX3X	HEK293;iCLIP	No annotation	UCEC	CHOL;KIRC;KIRP (lncRNAfunc)-KIRC (LncSpA)
ENST00000440005.6-G612A	0.9178	chr22-18991945-G-A:+	DGCR5	ENSG00000273032.3	1299	42	chr22:18991879-18991970:+	chr22:18991889-18991907:+	AGO2	Brain;HITS-CLIP	CHOL;PCPG;LIHC	LUSC;SKCM	CHOL;KIRC;KIRP (lncRNAfunc)-KIRC (LncSpA)
ENST00000440005.6-G612A	0.9178	chr22-18991945-G-A:+	DGCR5	ENSG00000273032.3	1299	42	chr22:18991879-18991970:+	chr22:18991900-18991934:+	ATXN2	HEK293T;PAR-CLIP	No annotation	LUSC;SKCM	CHOL;KIRC;KIRP (lncRNAfunc)-KIRC (LncSpA)
ENST00000440005.6-G612A	0.9178	chr22-18991945-G-A:+	DGCR5	ENSG00000273032.3	1299	42	chr22:18991879-18991970:+	chr22:18991908-18991967:+	AGO2	Brain;HITS-CLIP	CHOL;PCPG;LIHC	LUSC;SKCM	CHOL;KIRC;KIRP (lncRNAfunc)-KIRC (LncSpA)
ENST00000440005.6-G612A	0.9178	chr22-18991945-G-A:+	DGCR5	ENSG00000273032.3	1299	42	chr22:18991879-18991970:+	chr22:18991910-18991925:+	AGO2	Brain;HITS-CLIP	CHOL;PCPG;LIHC	LUSC;SKCM	CHOL;KIRC;KIRP (lncRNAfunc)-KIRC (LncSpA)
ENST00000440005.6-G612A	0.9178	chr22-18991945-G-A:+	DGCR5	ENSG00000273032.3	1299	42	chr22:18991879-18991970:+	chr22:18991927-18991928:+	DDX3X	HEK293;iCLIP	No annotation	LUSC;SKCM	CHOL;KIRC;KIRP (lncRNAfunc)-KIRC (LncSpA)
ENST00000440005.6-G612A	0.9178	chr22-18991945-G-A:+	DGCR5	ENSG00000273032.3	1299	42	chr22:18991879-18991970:+	chr22:18991951-18991961:+	UPF1	HEK_293_FRT;HITS-CLIP	No annotation	LUSC;SKCM	CHOL;KIRC;KIRP (lncRNAfunc)-KIRC (LncSpA)
ENST00000440005.6-G612A	0.9178	chr22-18991945-G-A:+	DGCR5	ENSG00000273032.3	1299	42	chr22:18991879-18991970:+	chr22:18991967-18991967:+	DDX3X	HEK293;iCLIP	No annotation	LUSC;SKCM	CHOL;KIRC;KIRP (lncRNAfunc)-KIRC (LncSpA)
ENST00000440005.6-G652A	0.9978	chr22-18991985-G-A:+	DGCR5	ENSG00000273032.3	1299	42	chr22:18991958-18992007:+	chr22:18991962-18991998:+	UPF1	HEK_293_FRT;HITS-CLIP	No annotation	STAD;GBM	CHOL;KIRC;KIRP (lncRNAfunc)-KIRC (LncSpA)
ENST00000440005.6-G652A	0.9978	chr22-18991985-G-A:+	DGCR5	ENSG00000273032.3	1299	42	chr22:18991958-18992007:+	chr22:18991967-18991967:+	DDX3X	HEK293;iCLIP	No annotation	STAD;GBM	CHOL;KIRC;KIRP (lncRNAfunc)-KIRC (LncSpA)
ENST00000441052.1-A1266C	0.9333	chr7-44040982-A-C:+	LINC00957	ENSG00000235314.1	2590	30	chr7:44040937-44041015:+	chr7:44040997-44041008:+	UPF1	HEK_293_FRT;HITS-CLIP	No annotation	OV	GBM;CHOL;KICH;PCPG;STAD (lncRNAfunc)-KICH;PCPG (LncSpA)
ENST00000441052.1-A1351G	0.1663	chr7-44041067-A-G:+	LINC00957	ENSG00000235314.1	2590	30	chr7:44041000-44041090:+	chr7:44041009-44041048:+	UPF1	HEK_293_FRT;HITS-CLIP	No annotation	UCEC	GBM;CHOL;KICH;PCPG;STAD (lncRNAfunc)-KICH;PCPG (LncSpA)
ENST00000441052.1-C1240T	0.8638	chr7-44040956-C-T:+	LINC00957	ENSG00000235314.1	2590	30	chr7:44040956-44041016:+	chr7:44040997-44041008:+	UPF1	HEK_293_FRT;HITS-CLIP	No annotation	LUSC	GBM;CHOL;KICH;PCPG;STAD (lncRNAfunc)-KICH;PCPG (LncSpA)
ENST00000441052.1-C1255T	0.7986	chr7-44040971-C-T:+	LINC00957	ENSG00000235314.1	2590	30	chr7:44040955-44041015:+	chr7:44040997-44041008:+	UPF1	HEK_293_FRT;HITS-CLIP	No annotation	OV	GBM;CHOL;KICH;PCPG;STAD (lncRNAfunc)-KICH;PCPG (LncSpA)
ENST00000441052.1-C1298T	0.3487	chr7-44041014-C-T:+	LINC00957	ENSG00000235314.1	2590	30	chr7:44040937-44041015:+	chr7:44040997-44041008:+	UPF1	HEK_293_FRT;HITS-CLIP	No annotation	BRCA;COAD	GBM;CHOL;KICH;PCPG;STAD (lncRNAfunc)-KICH;PCPG (LncSpA)
ENST00000441052.1-G1253C	0.5159	chr7-44040969-G-C:+	LINC00957	ENSG00000235314.1	2590	30	chr7:44040932-44041068:+	chr7:44040997-44041008:+	UPF1	HEK_293_FRT;HITS-CLIP	No annotation	BRCA	GBM;CHOL;KICH;PCPG;STAD (lncRNAfunc)-KICH;PCPG (LncSpA)
ENST00000441052.1-G1253C	0.5159	chr7-44040969-G-C:+	LINC00957	ENSG00000235314.1	2590	30	chr7:44040932-44041068:+	chr7:44041009-44041048:+	UPF1	HEK_293_FRT;HITS-CLIP	No annotation	BRCA	GBM;CHOL;KICH;PCPG;STAD (lncRNAfunc)-KICH;PCPG (LncSpA)
ENST00000441052.1-G1627T	0.2998	chr7-44041343-G-T:+	LINC00957	ENSG00000235314.1	2590	30	chr7:44041271-44041374:+	chr7:44041308-44041324:+	AGO2	Brain;HITS-CLIP	CHOL;PCPG;LIHC	UCEC	GBM;CHOL;KICH;PCPG;STAD (lncRNAfunc)-KICH;PCPG (LncSpA)
ENST00000441052.1-T1354A	0.9971	chr7-44041070-T-A:+	LINC00957	ENSG00000235314.1	2590	30	chr7:44040991-44041090:+	chr7:44040997-44041008:+	UPF1	HEK_293_FRT;HITS-CLIP	No annotation	KIRP	GBM;CHOL;KICH;PCPG;STAD (lncRNAfunc)-KICH;PCPG (LncSpA)
ENST00000441052.1-T1354A	0.9971	chr7-44041070-T-A:+	LINC00957	ENSG00000235314.1	2590	30	chr7:44040991-44041090:+	chr7:44041009-44041048:+	UPF1	HEK_293_FRT;HITS-CLIP	No annotation	KIRP	GBM;CHOL;KICH;PCPG;STAD (lncRNAfunc)-KICH;PCPG (LncSpA)
ENST00000443493.3-C528A	0.7968	chr9-128129056-C-A:+	PTGES2-AS1	ENSG00000232850.3	2100	11	chr9:128129027-128129076:+	chr9:128129061-128129061:+	PTBP1	HEK293T,no_SRRM4;iCLIP	GBM	UCEC	No annotation
ENST00000443493.3-G249A	0.7583	chr9-128128777-G-A:+	PTGES2-AS1	ENSG00000232850.3	2100	11	chr9:128128696-128128778:+	chr9:128128742-128128761:+	AGO2	HK-2;PAR-CLIP	CHOL;PCPG;LIHC	CESC	No annotation
ENST00000443493.3-T549C	0.9102	chr9-128129077-T-C:+	PTGES2-AS1	ENSG00000232850.3	2100	11	chr9:128129013-128129109:+	chr9:128129061-128129061:+	PTBP1	HEK293T,no_SRRM4;iCLIP	GBM	UCEC	No annotation
ENST00000445551.1-C164A	0.3042	chr1-47434478-G-T:-	FOXD2-AS1	ENSG00000237424.1	2509	1	chr1:47434378-47434481:-	chr1:47434409-47434409:-	DDX3X	HEK293;iCLIP	No annotation	UCEC	GBM;CHOL;KIRC;BLCA;CESC;HNSC;KIRP;LUSC;LUAD;LIHC;STAD (lncRNAfunc)
ENST00000445551.1-C164A	0.3042	chr1-47434478-G-T:-	FOXD2-AS1	ENSG00000237424.1	2509	1	chr1:47434378-47434481:-	chr1:47434409-47434428:-	PTBP1	HEK293T;iCLIP	GBM	UCEC	GBM;CHOL;KIRC;BLCA;CESC;HNSC;KIRP;LUSC;LUAD;LIHC;STAD (lncRNAfunc)
ENST00000445551.1-C164A	0.3042	chr1-47434478-G-T:-	FOXD2-AS1	ENSG00000237424.1	2509	1	chr1:47434378-47434481:-	chr1:47434422-47434446:-	ELAVL1	HEK293;PAR-CLIP	No annotation	UCEC	GBM;CHOL;KIRC;BLCA;CESC;HNSC;KIRP;LUSC;LUAD;LIHC;STAD (lncRNAfunc)
ENST00000445551.1-C164A	0.3042	chr1-47434478-G-T:-	FOXD2-AS1	ENSG00000237424.1	2509	1	chr1:47434378-47434481:-	chr1:47434445-47434445:-	DDX3X	HEK293;iCLIP	No annotation	UCEC	GBM;CHOL;KIRC;BLCA;CESC;HNSC;KIRP;LUSC;LUAD;LIHC;STAD (lncRNAfunc)
ENST00000445551.1-C164A	0.3042	chr1-47434478-G-T:-	FOXD2-AS1	ENSG00000237424.1	2509	1	chr1:47434378-47434481:-	chr1:47434448-47434448:-	PTBP1	HEK293T,plus_SRRM4;iCLIP	GBM	UCEC	GBM;CHOL;KIRC;BLCA;CESC;HNSC;KIRP;LUSC;LUAD;LIHC;STAD (lncRNAfunc)
ENST00000445551.1-C164A	0.3042	chr1-47434478-G-T:-	FOXD2-AS1	ENSG00000237424.1	2509	1	chr1:47434378-47434481:-	chr1:47434449-47434449:-	RBM15B	HEK293T;iCLIP	No annotation	UCEC	GBM;CHOL;KIRC;BLCA;CESC;HNSC;KIRP;LUSC;LUAD;LIHC;STAD (lncRNAfunc)
ENST00000445551.1-C164A	0.3042	chr1-47434478-G-T:-	FOXD2-AS1	ENSG00000237424.1	2509	1	chr1:47434378-47434481:-	chr1:47434449-47434468:-	HNRNPA1	HeLa;iCLIP	GBM;CHOL	UCEC	GBM;CHOL;KIRC;BLCA;CESC;HNSC;KIRP;LUSC;LUAD;LIHC;STAD (lncRNAfunc)
ENST00000445551.1-C164A	0.3042	chr1-47434478-G-T:-	FOXD2-AS1	ENSG00000237424.1	2509	1	chr1:47434378-47434481:-	chr1:47434450-47434450:-	PTBP1	HEK293T;iCLIP	GBM	UCEC	GBM;CHOL;KIRC;BLCA;CESC;HNSC;KIRP;LUSC;LUAD;LIHC;STAD (lncRNAfunc)
ENST00000445551.1-C164A	0.3042	chr1-47434478-G-T:-	FOXD2-AS1	ENSG00000237424.1	2509	1	chr1:47434378-47434481:-	chr1:47434455-47434455:-	DDX3X	HEK293;iCLIP	No annotation	UCEC	GBM;CHOL;KIRC;BLCA;CESC;HNSC;KIRP;LUSC;LUAD;LIHC;STAD (lncRNAfunc)
ENST00000445817.1-A1695C	0.3194	chr1-227430759-A-C:+	LINC01641	ENSG00000234277.3	1971	32	chr1:227430750-227430799:+	chr1:227430757-227430790:+	UPF1	HEK_293_FRT;HITS-CLIP	No annotation	UCEC	No annotation
ENST00000445817.1-A1695C	0.3194	chr1-227430759-A-C:+	LINC01641	ENSG00000234277.3	1971	32	chr1:227430750-227430799:+	chr1:227430759-227430794:+	UPF1	HEK_293_FRT;HITS-CLIP	No annotation	UCEC	No annotation
ENST00000445817.1-A1695C	0.3194	chr1-227430759-A-C:+	LINC01641	ENSG00000234277.3	1971	32	chr1:227430750-227430799:+	chr1:227430761-227430790:+	UPF1	HEK_293_FRT;HITS-CLIP	No annotation	UCEC	No annotation
ENST00000445817.1-A1715G	0.3755	chr1-227430779-A-G:+	LINC01641	ENSG00000234277.3	1971	32	chr1:227430742-227430821:+	chr1:227430757-227430790:+	UPF1	HEK_293_FRT;HITS-CLIP	No annotation	BLCA	No annotation
ENST00000445817.1-A1715G	0.3755	chr1-227430779-A-G:+	LINC01641	ENSG00000234277.3	1971	32	chr1:227430742-227430821:+	chr1:227430759-227430794:+	UPF1	HEK_293_FRT;HITS-CLIP	No annotation	BLCA	No annotation
ENST00000445817.1-A1715G	0.3755	chr1-227430779-A-G:+	LINC01641	ENSG00000234277.3	1971	32	chr1:227430742-227430821:+	chr1:227430761-227430790:+	UPF1	HEK_293_FRT;HITS-CLIP	No annotation	BLCA	No annotation
ENST00000445817.1-A1774C	0.7235	chr1-227430838-A-C:+	LINC01641	ENSG00000234277.3	1971	32	chr1:227430770-227430937:+	chr1:227430884-227430912:+	ATXN2	HEK293T;PAR-CLIP	No annotation	UCEC	No annotation
ENST00000445817.1-C1507G	0.8294	chr1-227430571-C-G:+	LINC01641	ENSG00000234277.3	1971	32	chr1:227430571-227430663:+	chr1:227430640-227430659:+	CPSF6	HEK293;PAR-CLIP	No annotation	COAD	No annotation
ENST00000445817.1-C1507G	0.8294	chr1-227430571-C-G:+	LINC01641	ENSG00000234277.3	1971	32	chr1:227430571-227430663:+	chr1:227430640-227430659:+	LIN28B	HEK293;PAR-CLIP	No annotation	COAD	No annotation
ENST00000445817.1-C1507G	0.8294	chr1-227430571-C-G:+	LINC01641	ENSG00000234277.3	1971	32	chr1:227430571-227430663:+	chr1:227430640-227430659:+	ZC3H7B	HEK293;PAR-CLIP	No annotation	COAD	No annotation
ENST00000445817.1-C1574T	0.9822	chr1-227430638-C-T:+	LINC01641	ENSG00000234277.3	1971	32	chr1:227430615-227430695:+	chr1:227430640-227430659:+	CPSF6	HEK293;PAR-CLIP	No annotation	SKCM	No annotation
ENST00000445817.1-C1574T	0.9822	chr1-227430638-C-T:+	LINC01641	ENSG00000234277.3	1971	32	chr1:227430615-227430695:+	chr1:227430640-227430659:+	LIN28B	HEK293;PAR-CLIP	No annotation	SKCM	No annotation
ENST00000445817.1-C1574T	0.9822	chr1-227430638-C-T:+	LINC01641	ENSG00000234277.3	1971	32	chr1:227430615-227430695:+	chr1:227430640-227430659:+	ZC3H7B	HEK293;PAR-CLIP	No annotation	SKCM	No annotation
ENST00000445817.1-C1574T	0.9822	chr1-227430638-C-T:+	LINC01641	ENSG00000234277.3	1971	32	chr1:227430615-227430695:+	chr1:227430640-227430671:+	LIN28B	HEK293;PAR-CLIP	No annotation	SKCM	No annotation
ENST00000445817.1-C1574T	0.9822	chr1-227430638-C-T:+	LINC01641	ENSG00000234277.3	1971	32	chr1:227430615-227430695:+	chr1:227430643-227430671:+	TARDBP	HEK293T;PAR-CLIP	No annotation	SKCM	No annotation
ENST00000445817.1-C1574T	0.9822	chr1-227430638-C-T:+	LINC01641	ENSG00000234277.3	1971	32	chr1:227430615-227430695:+	chr1:227430643-227430671:+	ATXN2	HEK293T;PAR-CLIP	No annotation	SKCM	No annotation
ENST00000445817.1-C1574T	0.9822	chr1-227430638-C-T:+	LINC01641	ENSG00000234277.3	1971	32	chr1:227430615-227430695:+	chr1:227430643-227430673:+	ATXN2	HEK293T;PAR-CLIP	No annotation	SKCM	No annotation
ENST00000445817.1-C1574T	0.9822	chr1-227430638-C-T:+	LINC01641	ENSG00000234277.3	1971	32	chr1:227430615-227430695:+	chr1:227430644-227430673:+	ATXN2	HEK293T;PAR-CLIP	No annotation	SKCM	No annotation
ENST00000445817.1-C1574T	0.9822	chr1-227430638-C-T:+	LINC01641	ENSG00000234277.3	1971	32	chr1:227430615-227430695:+	chr1:227430646-227430668:+	CPSF6	HEK293;PAR-CLIP	No annotation	SKCM	No annotation
ENST00000445817.1-C1574T	0.9822	chr1-227430638-C-T:+	LINC01641	ENSG00000234277.3	1971	32	chr1:227430615-227430695:+	chr1:227430648-227430671:+	CAPRIN1	HEK293;PAR-CLIP	No annotation	SKCM	No annotation
ENST00000445817.1-C1574T	0.9822	chr1-227430638-C-T:+	LINC01641	ENSG00000234277.3	1971	32	chr1:227430615-227430695:+	chr1:227430648-227430671:+	LIN28A	HEK293;PAR-CLIP	No annotation	SKCM	No annotation
ENST00000445817.1-C1574T	0.9822	chr1-227430638-C-T:+	LINC01641	ENSG00000234277.3	1971	32	chr1:227430615-227430695:+	chr1:227430648-227430671:+	LIN28B	HEK293;PAR-CLIP	No annotation	SKCM	No annotation
ENST00000445817.1-C1574T	0.9822	chr1-227430638-C-T:+	LINC01641	ENSG00000234277.3	1971	32	chr1:227430615-227430695:+	chr1:227430648-227430671:+	ZC3H7B	HEK293;PAR-CLIP	No annotation	SKCM	No annotation
ENST00000445817.1-C1574T	0.9822	chr1-227430638-C-T:+	LINC01641	ENSG00000234277.3	1971	32	chr1:227430615-227430695:+	chr1:227430654-227430671:+	RTCB	HEK293;PAR-CLIP	No annotation	SKCM	No annotation
ENST00000445817.1-C1574T	0.9822	chr1-227430638-C-T:+	LINC01641	ENSG00000234277.3	1971	32	chr1:227430615-227430695:+	chr1:227430671-227430691:+	UPF1	HEK_293_FRT;HITS-CLIP	No annotation	SKCM	No annotation
ENST00000445817.1-C1590A	0.7369	chr1-227430654-C-A:+	LINC01641	ENSG00000234277.3	1971	32	chr1:227430632-227430681:+	chr1:227430640-227430659:+	CPSF6	HEK293;PAR-CLIP	No annotation	LUSC	No annotation
ENST00000445817.1-C1590A	0.7369	chr1-227430654-C-A:+	LINC01641	ENSG00000234277.3	1971	32	chr1:227430632-227430681:+	chr1:227430640-227430659:+	LIN28B	HEK293;PAR-CLIP	No annotation	LUSC	No annotation
ENST00000445817.1-C1590A	0.7369	chr1-227430654-C-A:+	LINC01641	ENSG00000234277.3	1971	32	chr1:227430632-227430681:+	chr1:227430640-227430659:+	ZC3H7B	HEK293;PAR-CLIP	No annotation	LUSC	No annotation
ENST00000445817.1-C1590A	0.7369	chr1-227430654-C-A:+	LINC01641	ENSG00000234277.3	1971	32	chr1:227430632-227430681:+	chr1:227430640-227430671:+	LIN28B	HEK293;PAR-CLIP	No annotation	LUSC	No annotation
ENST00000445817.1-C1590A	0.7369	chr1-227430654-C-A:+	LINC01641	ENSG00000234277.3	1971	32	chr1:227430632-227430681:+	chr1:227430643-227430671:+	TARDBP	HEK293T;PAR-CLIP	No annotation	LUSC	No annotation
ENST00000445817.1-C1590A	0.7369	chr1-227430654-C-A:+	LINC01641	ENSG00000234277.3	1971	32	chr1:227430632-227430681:+	chr1:227430643-227430671:+	ATXN2	HEK293T;PAR-CLIP	No annotation	LUSC	No annotation
ENST00000445817.1-C1590A	0.7369	chr1-227430654-C-A:+	LINC01641	ENSG00000234277.3	1971	32	chr1:227430632-227430681:+	chr1:227430643-227430673:+	ATXN2	HEK293T;PAR-CLIP	No annotation	LUSC	No annotation
ENST00000445817.1-C1590A	0.7369	chr1-227430654-C-A:+	LINC01641	ENSG00000234277.3	1971	32	chr1:227430632-227430681:+	chr1:227430644-227430673:+	ATXN2	HEK293T;PAR-CLIP	No annotation	LUSC	No annotation
ENST00000445817.1-C1590A	0.7369	chr1-227430654-C-A:+	LINC01641	ENSG00000234277.3	1971	32	chr1:227430632-227430681:+	chr1:227430646-227430668:+	CPSF6	HEK293;PAR-CLIP	No annotation	LUSC	No annotation
ENST00000445817.1-C1590A	0.7369	chr1-227430654-C-A:+	LINC01641	ENSG00000234277.3	1971	32	chr1:227430632-227430681:+	chr1:227430648-227430671:+	CAPRIN1	HEK293;PAR-CLIP	No annotation	LUSC	No annotation
ENST00000445817.1-C1590A	0.7369	chr1-227430654-C-A:+	LINC01641	ENSG00000234277.3	1971	32	chr1:227430632-227430681:+	chr1:227430648-227430671:+	LIN28A	HEK293;PAR-CLIP	No annotation	LUSC	No annotation
ENST00000445817.1-C1590A	0.7369	chr1-227430654-C-A:+	LINC01641	ENSG00000234277.3	1971	32	chr1:227430632-227430681:+	chr1:227430648-227430671:+	LIN28B	HEK293;PAR-CLIP	No annotation	LUSC	No annotation
ENST00000445817.1-C1590A	0.7369	chr1-227430654-C-A:+	LINC01641	ENSG00000234277.3	1971	32	chr1:227430632-227430681:+	chr1:227430648-227430671:+	ZC3H7B	HEK293;PAR-CLIP	No annotation	LUSC	No annotation
ENST00000445817.1-C1590A	0.7369	chr1-227430654-C-A:+	LINC01641	ENSG00000234277.3	1971	32	chr1:227430632-227430681:+	chr1:227430654-227430671:+	RTCB	HEK293;PAR-CLIP	No annotation	LUSC	No annotation
ENST00000445817.1-C1699T	0.1208	chr1-227430763-C-T:+	LINC01641	ENSG00000234277.3	1971	32	chr1:227430757-227430806:+	chr1:227430757-227430790:+	UPF1	HEK_293_FRT;HITS-CLIP	No annotation	SKCM	No annotation
ENST00000445817.1-C1699T	0.1208	chr1-227430763-C-T:+	LINC01641	ENSG00000234277.3	1971	32	chr1:227430757-227430806:+	chr1:227430759-227430794:+	UPF1	HEK_293_FRT;HITS-CLIP	No annotation	SKCM	No annotation
ENST00000445817.1-C1699T	0.1208	chr1-227430763-C-T:+	LINC01641	ENSG00000234277.3	1971	32	chr1:227430757-227430806:+	chr1:227430761-227430790:+	UPF1	HEK_293_FRT;HITS-CLIP	No annotation	SKCM	No annotation
ENST00000445817.1-C1814A	0.0078	chr1-227430878-C-A:+	LINC01641	ENSG00000234277.3	1971	32	chr1:227430870-227430920:+	chr1:227430884-227430912:+	ATXN2	HEK293T;PAR-CLIP	No annotation	UCEC	No annotation
ENST00000445817.1-G1575A	1.0000	chr1-227430639-G-A:+	LINC01641	ENSG00000234277.3	1971	32	chr1:227430632-227430681:+	chr1:227430640-227430659:+	CPSF6	HEK293;PAR-CLIP	No annotation	SKCM	No annotation
ENST00000445817.1-G1575A	1.0000	chr1-227430639-G-A:+	LINC01641	ENSG00000234277.3	1971	32	chr1:227430632-227430681:+	chr1:227430640-227430659:+	LIN28B	HEK293;PAR-CLIP	No annotation	SKCM	No annotation
ENST00000445817.1-G1575A	1.0000	chr1-227430639-G-A:+	LINC01641	ENSG00000234277.3	1971	32	chr1:227430632-227430681:+	chr1:227430640-227430659:+	ZC3H7B	HEK293;PAR-CLIP	No annotation	SKCM	No annotation
ENST00000445817.1-G1575A	1.0000	chr1-227430639-G-A:+	LINC01641	ENSG00000234277.3	1971	32	chr1:227430632-227430681:+	chr1:227430640-227430671:+	LIN28B	HEK293;PAR-CLIP	No annotation	SKCM	No annotation
ENST00000445817.1-G1575A	1.0000	chr1-227430639-G-A:+	LINC01641	ENSG00000234277.3	1971	32	chr1:227430632-227430681:+	chr1:227430643-227430671:+	TARDBP	HEK293T;PAR-CLIP	No annotation	SKCM	No annotation
ENST00000445817.1-G1575A	1.0000	chr1-227430639-G-A:+	LINC01641	ENSG00000234277.3	1971	32	chr1:227430632-227430681:+	chr1:227430643-227430671:+	ATXN2	HEK293T;PAR-CLIP	No annotation	SKCM	No annotation
ENST00000445817.1-G1575A	1.0000	chr1-227430639-G-A:+	LINC01641	ENSG00000234277.3	1971	32	chr1:227430632-227430681:+	chr1:227430643-227430673:+	ATXN2	HEK293T;PAR-CLIP	No annotation	SKCM	No annotation
ENST00000445817.1-G1575A	1.0000	chr1-227430639-G-A:+	LINC01641	ENSG00000234277.3	1971	32	chr1:227430632-227430681:+	chr1:227430644-227430673:+	ATXN2	HEK293T;PAR-CLIP	No annotation	SKCM	No annotation
ENST00000445817.1-G1575A	1.0000	chr1-227430639-G-A:+	LINC01641	ENSG00000234277.3	1971	32	chr1:227430632-227430681:+	chr1:227430646-227430668:+	CPSF6	HEK293;PAR-CLIP	No annotation	SKCM	No annotation
ENST00000445817.1-G1575A	1.0000	chr1-227430639-G-A:+	LINC01641	ENSG00000234277.3	1971	32	chr1:227430632-227430681:+	chr1:227430648-227430671:+	CAPRIN1	HEK293;PAR-CLIP	No annotation	SKCM	No annotation
ENST00000445817.1-G1575A	1.0000	chr1-227430639-G-A:+	LINC01641	ENSG00000234277.3	1971	32	chr1:227430632-227430681:+	chr1:227430648-227430671:+	LIN28A	HEK293;PAR-CLIP	No annotation	SKCM	No annotation
ENST00000445817.1-G1575A	1.0000	chr1-227430639-G-A:+	LINC01641	ENSG00000234277.3	1971	32	chr1:227430632-227430681:+	chr1:227430648-227430671:+	LIN28B	HEK293;PAR-CLIP	No annotation	SKCM	No annotation
ENST00000445817.1-G1575A	1.0000	chr1-227430639-G-A:+	LINC01641	ENSG00000234277.3	1971	32	chr1:227430632-227430681:+	chr1:227430648-227430671:+	ZC3H7B	HEK293;PAR-CLIP	No annotation	SKCM	No annotation
ENST00000445817.1-G1575A	1.0000	chr1-227430639-G-A:+	LINC01641	ENSG00000234277.3	1971	32	chr1:227430632-227430681:+	chr1:227430654-227430671:+	RTCB	HEK293;PAR-CLIP	No annotation	SKCM	No annotation
ENST00000445817.1-G1578T	0.7233	chr1-227430642-G-T:+	LINC01641	ENSG00000234277.3	1971	32	chr1:227430632-227430681:+	chr1:227430640-227430659:+	CPSF6	HEK293;PAR-CLIP	No annotation	UCEC	No annotation
ENST00000445817.1-G1578T	0.7233	chr1-227430642-G-T:+	LINC01641	ENSG00000234277.3	1971	32	chr1:227430632-227430681:+	chr1:227430640-227430659:+	LIN28B	HEK293;PAR-CLIP	No annotation	UCEC	No annotation
ENST00000445817.1-G1578T	0.7233	chr1-227430642-G-T:+	LINC01641	ENSG00000234277.3	1971	32	chr1:227430632-227430681:+	chr1:227430640-227430659:+	ZC3H7B	HEK293;PAR-CLIP	No annotation	UCEC	No annotation
ENST00000445817.1-G1578T	0.7233	chr1-227430642-G-T:+	LINC01641	ENSG00000234277.3	1971	32	chr1:227430632-227430681:+	chr1:227430640-227430671:+	LIN28B	HEK293;PAR-CLIP	No annotation	UCEC	No annotation
ENST00000445817.1-G1578T	0.7233	chr1-227430642-G-T:+	LINC01641	ENSG00000234277.3	1971	32	chr1:227430632-227430681:+	chr1:227430643-227430671:+	TARDBP	HEK293T;PAR-CLIP	No annotation	UCEC	No annotation
ENST00000445817.1-G1578T	0.7233	chr1-227430642-G-T:+	LINC01641	ENSG00000234277.3	1971	32	chr1:227430632-227430681:+	chr1:227430643-227430671:+	ATXN2	HEK293T;PAR-CLIP	No annotation	UCEC	No annotation
ENST00000445817.1-G1578T	0.7233	chr1-227430642-G-T:+	LINC01641	ENSG00000234277.3	1971	32	chr1:227430632-227430681:+	chr1:227430643-227430673:+	ATXN2	HEK293T;PAR-CLIP	No annotation	UCEC	No annotation
ENST00000445817.1-G1578T	0.7233	chr1-227430642-G-T:+	LINC01641	ENSG00000234277.3	1971	32	chr1:227430632-227430681:+	chr1:227430644-227430673:+	ATXN2	HEK293T;PAR-CLIP	No annotation	UCEC	No annotation
ENST00000445817.1-G1578T	0.7233	chr1-227430642-G-T:+	LINC01641	ENSG00000234277.3	1971	32	chr1:227430632-227430681:+	chr1:227430646-227430668:+	CPSF6	HEK293;PAR-CLIP	No annotation	UCEC	No annotation
ENST00000445817.1-G1578T	0.7233	chr1-227430642-G-T:+	LINC01641	ENSG00000234277.3	1971	32	chr1:227430632-227430681:+	chr1:227430648-227430671:+	CAPRIN1	HEK293;PAR-CLIP	No annotation	UCEC	No annotation
ENST00000445817.1-G1578T	0.7233	chr1-227430642-G-T:+	LINC01641	ENSG00000234277.3	1971	32	chr1:227430632-227430681:+	chr1:227430648-227430671:+	LIN28A	HEK293;PAR-CLIP	No annotation	UCEC	No annotation
ENST00000445817.1-G1578T	0.7233	chr1-227430642-G-T:+	LINC01641	ENSG00000234277.3	1971	32	chr1:227430632-227430681:+	chr1:227430648-227430671:+	LIN28B	HEK293;PAR-CLIP	No annotation	UCEC	No annotation
ENST00000445817.1-G1578T	0.7233	chr1-227430642-G-T:+	LINC01641	ENSG00000234277.3	1971	32	chr1:227430632-227430681:+	chr1:227430648-227430671:+	ZC3H7B	HEK293;PAR-CLIP	No annotation	UCEC	No annotation
ENST00000445817.1-G1578T	0.7233	chr1-227430642-G-T:+	LINC01641	ENSG00000234277.3	1971	32	chr1:227430632-227430681:+	chr1:227430654-227430671:+	RTCB	HEK293;PAR-CLIP	No annotation	UCEC	No annotation
ENST00000445817.1-G1799C	0.1352	chr1-227430863-G-C:+	LINC01641	ENSG00000234277.3	1971	32	chr1:227430851-227430924:+	chr1:227430884-227430912:+	ATXN2	HEK293T;PAR-CLIP	No annotation	CESC	No annotation
ENST00000445817.1-G1821T	0.3494	chr1-227430885-G-T:+	LINC01641	ENSG00000234277.3	1971	32	chr1:227430872-227430921:+	chr1:227430884-227430912:+	ATXN2	HEK293T;PAR-CLIP	No annotation	UCEC	No annotation
ENST00000445817.1-G1846A	0.9172	chr1-227430910-G-A:+	LINC01641	ENSG00000234277.3	1971	32	chr1:227430862-227430918:+	chr1:227430884-227430912:+	ATXN2	HEK293T;PAR-CLIP	No annotation	UCEC	No annotation
ENST00000445817.1-T1508A	0.8033	chr1-227430572-T-A:+	LINC01641	ENSG00000234277.3	1971	32	chr1:227430571-227430663:+	chr1:227430640-227430659:+	CPSF6	HEK293;PAR-CLIP	No annotation	SKCM	No annotation
ENST00000445817.1-T1508A	0.8033	chr1-227430572-T-A:+	LINC01641	ENSG00000234277.3	1971	32	chr1:227430571-227430663:+	chr1:227430640-227430659:+	LIN28B	HEK293;PAR-CLIP	No annotation	SKCM	No annotation
ENST00000445817.1-T1508A	0.8033	chr1-227430572-T-A:+	LINC01641	ENSG00000234277.3	1971	32	chr1:227430571-227430663:+	chr1:227430640-227430659:+	ZC3H7B	HEK293;PAR-CLIP	No annotation	SKCM	No annotation
ENST00000453498.1-A1436T	0.8916	chr13-24597402-A-T:+	ENSG00000243008	ENSG00000243008.2	1710	79	chr13:24597393-24597466:+	chr13:24597408-24597440:+	FIP1L1	HEK293;PAR-CLIP	No annotation	LUSC	PCPG;TGCT (LncSpA)
ENST00000453498.1-A1519G	0.9303	chr13-24597485-A-G:+	ENSG00000243008	ENSG00000243008.2	1710	79	chr13:24597471-24597520:+	chr13:24597484-24597520:+	ATXN2	HEK293T;PAR-CLIP	No annotation	UCEC	PCPG;TGCT (LncSpA)
ENST00000453498.1-C1458T	0.2907	chr13-24597424-C-T:+	ENSG00000243008	ENSG00000243008.2	1710	79	chr13:24597405-24597465:+	chr13:24597408-24597440:+	FIP1L1	HEK293;PAR-CLIP	No annotation	CESC	PCPG;TGCT (LncSpA)
ENST00000453498.1-C1534T	0.2873	chr13-24597500-C-T:+	ENSG00000243008	ENSG00000243008.2	1710	79	chr13:24597471-24597520:+	chr13:24597484-24597520:+	ATXN2	HEK293T;PAR-CLIP	No annotation	GBM	PCPG;TGCT (LncSpA)
ENST00000453498.1-C1565A	0.9482	chr13-24597531-C-A:+	ENSG00000243008	ENSG00000243008.2	1710	79	chr13:24597463-24597564:+	chr13:24597484-24597520:+	ATXN2	HEK293T;PAR-CLIP	No annotation	UCEC	PCPG;TGCT (LncSpA)
ENST00000453498.1-G1435T	0.9782	chr13-24597401-G-T:+	ENSG00000243008	ENSG00000243008.2	1710	79	chr13:24597393-24597460:+	chr13:24597408-24597440:+	FIP1L1	HEK293;PAR-CLIP	No annotation	UCEC	PCPG;TGCT (LncSpA)
ENST00000453498.1-G1517T	0.2266	chr13-24597483-G-T:+	ENSG00000243008	ENSG00000243008.2	1710	79	chr13:24597404-24597529:+	chr13:24597408-24597440:+	FIP1L1	HEK293;PAR-CLIP	No annotation	UCEC	PCPG;TGCT (LncSpA)
ENST00000453498.1-G1517T	0.2266	chr13-24597483-G-T:+	ENSG00000243008	ENSG00000243008.2	1710	79	chr13:24597404-24597529:+	chr13:24597484-24597520:+	ATXN2	HEK293T;PAR-CLIP	No annotation	UCEC	PCPG;TGCT (LncSpA)
ENST00000453498.1-G1535A	0.6871	chr13-24597501-G-A:+	ENSG00000243008	ENSG00000243008.2	1710	79	chr13:24597470-24597521:+	chr13:24597484-24597520:+	ATXN2	HEK293T;PAR-CLIP	No annotation	COAD	PCPG;TGCT (LncSpA)
ENST00000453498.1-T1510C	0.5711	chr13-24597476-T-C:+	ENSG00000243008	ENSG00000243008.2	1710	79	chr13:24597471-24597520:+	chr13:24597484-24597520:+	ATXN2	HEK293T;PAR-CLIP	No annotation	LGG	PCPG;TGCT (LncSpA)
ENST00000453498.1-T1549A	0.3997	chr13-24597515-T-A:+	ENSG00000243008	ENSG00000243008.2	1710	79	chr13:24597470-24597521:+	chr13:24597484-24597520:+	ATXN2	HEK293T;PAR-CLIP	No annotation	COAD	PCPG;TGCT (LncSpA)
ENST00000453498.1-T1575C	0.9078	chr13-24597541-T-C:+	ENSG00000243008	ENSG00000243008.2	1710	79	chr13:24597470-24597543:+	chr13:24597484-24597520:+	ATXN2	HEK293T;PAR-CLIP	No annotation	PAAD	PCPG;TGCT (LncSpA)
ENST00000454482.2-A1381C	0.2230	chr21-37221473-A-C:+	DSCR9	ENSG00000230366.9	1644	42	chr21:37221463-37221512:+	chr21:37221464-37221486:+	HNRNPC	HEK293T;PAR-CLIP	No annotation	STAD	No annotation
ENST00000454482.2-A1463T	0.3387	chr21-37221555-A-T:+	DSCR9	ENSG00000230366.9	1644	42	chr21:37221530-37221653:+	chr21:37221536-37221566:+	HNRNPC	HEK293T;PAR-CLIP	No annotation	STAD	No annotation
ENST00000454482.2-A1463T	0.3387	chr21-37221555-A-T:+	DSCR9	ENSG00000230366.9	1644	42	chr21:37221530-37221653:+	chr21:37221541-37221557:+	HNRNPC	HEK293T;PAR-CLIP	No annotation	STAD	No annotation
ENST00000454482.2-A1501C	0.7128	chr21-37221593-A-C:+	DSCR9	ENSG00000230366.9	1644	42	chr21:37221516-37221645:+	chr21:37221536-37221566:+	HNRNPC	HEK293T;PAR-CLIP	No annotation	OV	No annotation
ENST00000454482.2-A1501C	0.7128	chr21-37221593-A-C:+	DSCR9	ENSG00000230366.9	1644	42	chr21:37221516-37221645:+	chr21:37221541-37221557:+	HNRNPC	HEK293T;PAR-CLIP	No annotation	OV	No annotation
ENST00000454482.2-C1400G	0.6714	chr21-37221492-C-G:+	DSCR9	ENSG00000230366.9	1644	42	chr21:37221463-37221512:+	chr21:37221464-37221486:+	HNRNPC	HEK293T;PAR-CLIP	No annotation	STAD	No annotation
ENST00000454482.2-C1480T	0.4586	chr21-37221572-C-T:+	DSCR9	ENSG00000230366.9	1644	42	chr21:37221537-37221653:+	chr21:37221541-37221557:+	HNRNPC	HEK293T;PAR-CLIP	No annotation	LGG	No annotation
ENST00000454482.2-C1503A	0.2765	chr21-37221595-C-A:+	DSCR9	ENSG00000230366.9	1644	42	chr21:37221530-37221657:+	chr21:37221536-37221566:+	HNRNPC	HEK293T;PAR-CLIP	No annotation	OV	No annotation
ENST00000454482.2-C1503A	0.2765	chr21-37221595-C-A:+	DSCR9	ENSG00000230366.9	1644	42	chr21:37221530-37221657:+	chr21:37221541-37221557:+	HNRNPC	HEK293T;PAR-CLIP	No annotation	OV	No annotation
ENST00000454482.2-G1411C	0.4698	chr21-37221503-G-C:+	DSCR9	ENSG00000230366.9	1644	42	chr21:37221463-37221512:+	chr21:37221464-37221486:+	HNRNPC	HEK293T;PAR-CLIP	No annotation	BLCA	No annotation
ENST00000454482.2-G1411T	0.4451	chr21-37221503-G-T:+	DSCR9	ENSG00000230366.9	1644	42	chr21:37221463-37221512:+	chr21:37221464-37221486:+	HNRNPC	HEK293T;PAR-CLIP	No annotation	LUAD	No annotation
ENST00000454482.2-G1446A	0.8358	chr21-37221538-G-A:+	DSCR9	ENSG00000230366.9	1644	42	chr21:37221440-37221549:+	chr21:37221464-37221486:+	HNRNPC	HEK293T;PAR-CLIP	No annotation	UCEC	No annotation
ENST00000454482.2-T1422C	0.1880	chr21-37221514-T-C:+	DSCR9	ENSG00000230366.9	1644	42	chr21:37221457-37221524:+	chr21:37221464-37221486:+	HNRNPC	HEK293T;PAR-CLIP	No annotation	LUSC	No annotation
ENST00000456414.2-C462A	1.0000	chr1-116494856-G-T:-	ENSG00000224950	ENSG00000224950.2	2302	6	chr1:116494821-116494870:-	chr1:116494868-116494868:-	PTBP1	HEK293T;iCLIP	GBM	UCEC	LAML (LncSpA)
ENST00000456414.2-C647T	0.9928	chr1-116494671-G-A:-	ENSG00000224950	ENSG00000224950.2	2302	6	chr1:116494666-116494727:-	chr1:116494695-116494695:-	PTBP1	HEK293T;iCLIP	GBM	UCEC	LAML (LncSpA)
ENST00000456414.2-C671A	0.4806	chr1-116494647-G-T:-	ENSG00000224950	ENSG00000224950.2	2302	6	chr1:116494642-116494746:-	chr1:116494695-116494695:-	PTBP1	HEK293T;iCLIP	GBM	UCEC	LAML (LncSpA)
ENST00000456414.2-G644T	0.4610	chr1-116494674-C-A:-	ENSG00000224950	ENSG00000224950.2	2302	6	chr1:116494672-116494721:-	chr1:116494695-116494695:-	PTBP1	HEK293T;iCLIP	GBM	UCEC	LAML (LncSpA)
ENST00000456917.2-C497T	0.4538	chr21-25573966-C-T:+	MIR155HG	ENSG00000234883.7	1699	17	chr21:25573961-25574066:+	chr21:25573969-25573988:+	IGF2BP1	HEK293;PAR-CLIP	CHOL;BLCA;HNSC;ESCA;LUSC;LIHC;STAD	LUSC	GBM;KIRC (lncRNAfunc)-DLBC (LncSpA)
ENST00000456917.2-C497T	0.4538	chr21-25573966-C-T:+	MIR155HG	ENSG00000234883.7	1699	17	chr21:25573961-25574066:+	chr21:25573969-25573988:+	IGF2BP2	HEK293;PAR-CLIP	GBM;CHOL;THCA;KIRC;BLCA;HNSC;KIRP;ESCA;LUSC;LIHC;STAD	LUSC	GBM;KIRC (lncRNAfunc)-DLBC (LncSpA)
ENST00000456917.2-C497T	0.4538	chr21-25573966-C-T:+	MIR155HG	ENSG00000234883.7	1699	17	chr21:25573961-25574066:+	chr21:25573969-25573988:+	IGF2BP3	HEK293;PAR-CLIP	GBM;CESC;HNSC;UCEC;ESCA;LUSC;LUAD;STAD	LUSC	GBM;KIRC (lncRNAfunc)-DLBC (LncSpA)
ENST00000456917.2-C497T	0.4538	chr21-25573966-C-T:+	MIR155HG	ENSG00000234883.7	1699	17	chr21:25573961-25574066:+	chr21:25573969-25573988:+	MOV10	HEK293;PAR-CLIP	GBM;CESC	LUSC	GBM;KIRC (lncRNAfunc)-DLBC (LncSpA)
ENST00000456917.2-C497T	0.4538	chr21-25573966-C-T:+	MIR155HG	ENSG00000234883.7	1699	17	chr21:25573961-25574066:+	chr21:25573969-25573988:+	PUM2	HEK293;PAR-CLIP	No annotation	LUSC	GBM;KIRC (lncRNAfunc)-DLBC (LncSpA)
ENST00000456917.2-C497T	0.4538	chr21-25573966-C-T:+	MIR155HG	ENSG00000234883.7	1699	17	chr21:25573961-25574066:+	chr21:25573969-25573988:+	QKI	HEK293;PAR-CLIP	UCEC;PCPG;LUSC;BRCA;LUAD;READ	LUSC	GBM;KIRC (lncRNAfunc)-DLBC (LncSpA)
ENST00000456917.2-C497T	0.4538	chr21-25573966-C-T:+	MIR155HG	ENSG00000234883.7	1699	17	chr21:25573961-25574066:+	chr21:25573969-25573988:+	TNRC6A	HEK293;PAR-CLIP	KICH	LUSC	GBM;KIRC (lncRNAfunc)-DLBC (LncSpA)
ENST00000456917.2-C497T	0.4538	chr21-25573966-C-T:+	MIR155HG	ENSG00000234883.7	1699	17	chr21:25573961-25574066:+	chr21:25573969-25573988:+	TNRC6B	HEK293;PAR-CLIP	GBM	LUSC	GBM;KIRC (lncRNAfunc)-DLBC (LncSpA)
ENST00000456917.2-C497T	0.4538	chr21-25573966-C-T:+	MIR155HG	ENSG00000234883.7	1699	17	chr21:25573961-25574066:+	chr21:25573969-25573988:+	TNRC6C	HEK293;PAR-CLIP	GBM;BLCA;CESC;PCPG	LUSC	GBM;KIRC (lncRNAfunc)-DLBC (LncSpA)
ENST00000456917.2-C497T	0.4538	chr21-25573966-C-T:+	MIR155HG	ENSG00000234883.7	1699	17	chr21:25573961-25574066:+	chr21:25573969-25573988:+	AGO2	Brain;HITS-CLIP	CHOL;PCPG;LIHC	LUSC	GBM;KIRC (lncRNAfunc)-DLBC (LncSpA)
ENST00000456917.2-C497T	0.4538	chr21-25573966-C-T:+	MIR155HG	ENSG00000234883.7	1699	17	chr21:25573961-25574066:+	chr21:25573969-25573988:+	AGO2	Cardiac;HITS-CLIP	CHOL;PCPG;LIHC	LUSC	GBM;KIRC (lncRNAfunc)-DLBC (LncSpA)
ENST00000456917.2-C497T	0.4538	chr21-25573966-C-T:+	MIR155HG	ENSG00000234883.7	1699	17	chr21:25573961-25574066:+	chr21:25573969-25573988:+	AGO2	Cortical;HITS-CLIP	CHOL;PCPG;LIHC	LUSC	GBM;KIRC (lncRNAfunc)-DLBC (LncSpA)
ENST00000456917.2-C497T	0.4538	chr21-25573966-C-T:+	MIR155HG	ENSG00000234883.7	1699	17	chr21:25573961-25574066:+	chr21:25573969-25573988:+	IGF2BP2	MGG8;PAR-CLIP	GBM;CHOL;THCA;KIRC;BLCA;HNSC;KIRP;ESCA;LUSC;LIHC;STAD	LUSC	GBM;KIRC (lncRNAfunc)-DLBC (LncSpA)
ENST00000456917.2-C497T	0.4538	chr21-25573966-C-T:+	MIR155HG	ENSG00000234883.7	1699	17	chr21:25573961-25574066:+	chr21:25573969-25573988:+	AGO2	22RV1;PAR-CLIP	CHOL;PCPG;LIHC	LUSC	GBM;KIRC (lncRNAfunc)-DLBC (LncSpA)
ENST00000456917.2-C497T	0.4538	chr21-25573966-C-T:+	MIR155HG	ENSG00000234883.7	1699	17	chr21:25573961-25574066:+	chr21:25573969-25573988:+	AGO2	DU145;PAR-CLIP	CHOL;PCPG;LIHC	LUSC	GBM;KIRC (lncRNAfunc)-DLBC (LncSpA)
ENST00000456917.2-C497T	0.4538	chr21-25573966-C-T:+	MIR155HG	ENSG00000234883.7	1699	17	chr21:25573961-25574066:+	chr21:25573980-25574004:+	DIS3L2	HEK293;HITS-CLIP	No annotation	LUSC	GBM;KIRC (lncRNAfunc)-DLBC (LncSpA)
ENST00000456917.2-C497T	0.4538	chr21-25573966-C-T:+	MIR155HG	ENSG00000234883.7	1699	17	chr21:25573961-25574066:+	chr21:25573981-25574009:+	AGO2	Cardiac;HITS-CLIP	CHOL;PCPG;LIHC	LUSC	GBM;KIRC (lncRNAfunc)-DLBC (LncSpA)
ENST00000456917.2-C497T	0.4538	chr21-25573966-C-T:+	MIR155HG	ENSG00000234883.7	1699	17	chr21:25573961-25574066:+	chr21:25573982-25573987:+	AGO2	Cardiac;HITS-CLIP	CHOL;PCPG;LIHC	LUSC	GBM;KIRC (lncRNAfunc)-DLBC (LncSpA)
ENST00000456917.2-C497T	0.4538	chr21-25573966-C-T:+	MIR155HG	ENSG00000234883.7	1699	17	chr21:25573961-25574066:+	chr21:25573982-25573990:+	AGO2	Cardiac;HITS-CLIP	CHOL;PCPG;LIHC	LUSC	GBM;KIRC (lncRNAfunc)-DLBC (LncSpA)
ENST00000456917.2-C497T	0.4538	chr21-25573966-C-T:+	MIR155HG	ENSG00000234883.7	1699	17	chr21:25573961-25574066:+	chr21:25573982-25573991:+	AGO2	Cardiac;HITS-CLIP	CHOL;PCPG;LIHC	LUSC	GBM;KIRC (lncRNAfunc)-DLBC (LncSpA)
ENST00000456917.2-C497T	0.4538	chr21-25573966-C-T:+	MIR155HG	ENSG00000234883.7	1699	17	chr21:25573961-25574066:+	chr21:25573982-25573992:+	AGO2	Cardiac;HITS-CLIP	CHOL;PCPG;LIHC	LUSC	GBM;KIRC (lncRNAfunc)-DLBC (LncSpA)
ENST00000456917.2-C497T	0.4538	chr21-25573966-C-T:+	MIR155HG	ENSG00000234883.7	1699	17	chr21:25573961-25574066:+	chr21:25573982-25574005:+	AGO2	Brain;HITS-CLIP	CHOL;PCPG;LIHC	LUSC	GBM;KIRC (lncRNAfunc)-DLBC (LncSpA)
ENST00000456917.2-C497T	0.4538	chr21-25573966-C-T:+	MIR155HG	ENSG00000234883.7	1699	17	chr21:25573961-25574066:+	chr21:25573982-25574006:+	AGO2	Brain;HITS-CLIP	CHOL;PCPG;LIHC	LUSC	GBM;KIRC (lncRNAfunc)-DLBC (LncSpA)
ENST00000456917.2-C497T	0.4538	chr21-25573966-C-T:+	MIR155HG	ENSG00000234883.7	1699	17	chr21:25573961-25574066:+	chr21:25573982-25574006:+	AGO2	Cortical;HITS-CLIP	CHOL;PCPG;LIHC	LUSC	GBM;KIRC (lncRNAfunc)-DLBC (LncSpA)
ENST00000456917.2-C497T	0.4538	chr21-25573966-C-T:+	MIR155HG	ENSG00000234883.7	1699	17	chr21:25573961-25574066:+	chr21:25573982-25574016:+	AGO2	Brain;HITS-CLIP	CHOL;PCPG;LIHC	LUSC	GBM;KIRC (lncRNAfunc)-DLBC (LncSpA)
ENST00000456917.2-C497T	0.4538	chr21-25573966-C-T:+	MIR155HG	ENSG00000234883.7	1699	17	chr21:25573961-25574066:+	chr21:25573983-25573985:+	AGO2	Cortical;HITS-CLIP	CHOL;PCPG;LIHC	LUSC	GBM;KIRC (lncRNAfunc)-DLBC (LncSpA)
ENST00000456917.2-C497T	0.4538	chr21-25573966-C-T:+	MIR155HG	ENSG00000234883.7	1699	17	chr21:25573961-25574066:+	chr21:25573983-25573986:+	AGO2	Brain;HITS-CLIP	CHOL;PCPG;LIHC	LUSC	GBM;KIRC (lncRNAfunc)-DLBC (LncSpA)
ENST00000456917.2-C497T	0.4538	chr21-25573966-C-T:+	MIR155HG	ENSG00000234883.7	1699	17	chr21:25573961-25574066:+	chr21:25573983-25573986:+	AGO2	Cortical;HITS-CLIP	CHOL;PCPG;LIHC	LUSC	GBM;KIRC (lncRNAfunc)-DLBC (LncSpA)
ENST00000456917.2-C497T	0.4538	chr21-25573966-C-T:+	MIR155HG	ENSG00000234883.7	1699	17	chr21:25573961-25574066:+	chr21:25573983-25573987:+	AGO2	Brain;HITS-CLIP	CHOL;PCPG;LIHC	LUSC	GBM;KIRC (lncRNAfunc)-DLBC (LncSpA)
ENST00000456917.2-C497T	0.4538	chr21-25573966-C-T:+	MIR155HG	ENSG00000234883.7	1699	17	chr21:25573961-25574066:+	chr21:25573983-25573987:+	AGO2	Cardiac;HITS-CLIP	CHOL;PCPG;LIHC	LUSC	GBM;KIRC (lncRNAfunc)-DLBC (LncSpA)
ENST00000456917.2-C497T	0.4538	chr21-25573966-C-T:+	MIR155HG	ENSG00000234883.7	1699	17	chr21:25573961-25574066:+	chr21:25573983-25573987:+	AGO2	Cortical;HITS-CLIP	CHOL;PCPG;LIHC	LUSC	GBM;KIRC (lncRNAfunc)-DLBC (LncSpA)
ENST00000456917.2-C497T	0.4538	chr21-25573966-C-T:+	MIR155HG	ENSG00000234883.7	1699	17	chr21:25573961-25574066:+	chr21:25573983-25573988:+	AGO2	Brain;HITS-CLIP	CHOL;PCPG;LIHC	LUSC	GBM;KIRC (lncRNAfunc)-DLBC (LncSpA)
ENST00000456917.2-C497T	0.4538	chr21-25573966-C-T:+	MIR155HG	ENSG00000234883.7	1699	17	chr21:25573961-25574066:+	chr21:25573983-25573990:+	AGO2	Brain;HITS-CLIP	CHOL;PCPG;LIHC	LUSC	GBM;KIRC (lncRNAfunc)-DLBC (LncSpA)
ENST00000456917.2-C497T	0.4538	chr21-25573966-C-T:+	MIR155HG	ENSG00000234883.7	1699	17	chr21:25573961-25574066:+	chr21:25573983-25573990:+	AGO2	Cardiac;HITS-CLIP	CHOL;PCPG;LIHC	LUSC	GBM;KIRC (lncRNAfunc)-DLBC (LncSpA)
ENST00000456917.2-C497T	0.4538	chr21-25573966-C-T:+	MIR155HG	ENSG00000234883.7	1699	17	chr21:25573961-25574066:+	chr21:25573983-25573991:+	AGO2	Cardiac;HITS-CLIP	CHOL;PCPG;LIHC	LUSC	GBM;KIRC (lncRNAfunc)-DLBC (LncSpA)
ENST00000456917.2-C497T	0.4538	chr21-25573966-C-T:+	MIR155HG	ENSG00000234883.7	1699	17	chr21:25573961-25574066:+	chr21:25573983-25573992:+	AGO2	Cardiac;HITS-CLIP	CHOL;PCPG;LIHC	LUSC	GBM;KIRC (lncRNAfunc)-DLBC (LncSpA)
ENST00000456917.2-C497T	0.4538	chr21-25573966-C-T:+	MIR155HG	ENSG00000234883.7	1699	17	chr21:25573961-25574066:+	chr21:25573983-25574000:+	AGO2	Brain;HITS-CLIP	CHOL;PCPG;LIHC	LUSC	GBM;KIRC (lncRNAfunc)-DLBC (LncSpA)
ENST00000456917.2-C497T	0.4538	chr21-25573966-C-T:+	MIR155HG	ENSG00000234883.7	1699	17	chr21:25573961-25574066:+	chr21:25573983-25574001:+	AGO2	Brain;HITS-CLIP	CHOL;PCPG;LIHC	LUSC	GBM;KIRC (lncRNAfunc)-DLBC (LncSpA)
ENST00000456917.2-C497T	0.4538	chr21-25573966-C-T:+	MIR155HG	ENSG00000234883.7	1699	17	chr21:25573961-25574066:+	chr21:25573983-25574002:+	IGF2BP3	HEK293;PAR-CLIP	GBM;CESC;HNSC;UCEC;ESCA;LUSC;LUAD;STAD	LUSC	GBM;KIRC (lncRNAfunc)-DLBC (LncSpA)
ENST00000456917.2-C497T	0.4538	chr21-25573966-C-T:+	MIR155HG	ENSG00000234883.7	1699	17	chr21:25573961-25574066:+	chr21:25573983-25574002:+	AGO2	Brain;HITS-CLIP	CHOL;PCPG;LIHC	LUSC	GBM;KIRC (lncRNAfunc)-DLBC (LncSpA)
ENST00000456917.2-C497T	0.4538	chr21-25573966-C-T:+	MIR155HG	ENSG00000234883.7	1699	17	chr21:25573961-25574066:+	chr21:25573983-25574004:+	AGO2	Brain;HITS-CLIP	CHOL;PCPG;LIHC	LUSC	GBM;KIRC (lncRNAfunc)-DLBC (LncSpA)
ENST00000456917.2-C497T	0.4538	chr21-25573966-C-T:+	MIR155HG	ENSG00000234883.7	1699	17	chr21:25573961-25574066:+	chr21:25573983-25574004:+	AGO2	Cortical;HITS-CLIP	CHOL;PCPG;LIHC	LUSC	GBM;KIRC (lncRNAfunc)-DLBC (LncSpA)
ENST00000456917.2-C497T	0.4538	chr21-25573966-C-T:+	MIR155HG	ENSG00000234883.7	1699	17	chr21:25573961-25574066:+	chr21:25573983-25574005:+	IGF2BP2	HEK293;PAR-CLIP	GBM;CHOL;THCA;KIRC;BLCA;HNSC;KIRP;ESCA;LUSC;LIHC;STAD	LUSC	GBM;KIRC (lncRNAfunc)-DLBC (LncSpA)
ENST00000456917.2-C497T	0.4538	chr21-25573966-C-T:+	MIR155HG	ENSG00000234883.7	1699	17	chr21:25573961-25574066:+	chr21:25573983-25574005:+	MOV10	HEK293;PAR-CLIP	GBM;CESC	LUSC	GBM;KIRC (lncRNAfunc)-DLBC (LncSpA)
ENST00000456917.2-C497T	0.4538	chr21-25573966-C-T:+	MIR155HG	ENSG00000234883.7	1699	17	chr21:25573961-25574066:+	chr21:25573983-25574005:+	PUM2	HEK293;PAR-CLIP	No annotation	LUSC	GBM;KIRC (lncRNAfunc)-DLBC (LncSpA)
ENST00000456917.2-C497T	0.4538	chr21-25573966-C-T:+	MIR155HG	ENSG00000234883.7	1699	17	chr21:25573961-25574066:+	chr21:25573983-25574005:+	QKI	HEK293;PAR-CLIP	UCEC;PCPG;LUSC;BRCA;LUAD;READ	LUSC	GBM;KIRC (lncRNAfunc)-DLBC (LncSpA)
ENST00000456917.2-C497T	0.4538	chr21-25573966-C-T:+	MIR155HG	ENSG00000234883.7	1699	17	chr21:25573961-25574066:+	chr21:25573983-25574005:+	TNRC6A	HEK293;PAR-CLIP	KICH	LUSC	GBM;KIRC (lncRNAfunc)-DLBC (LncSpA)
ENST00000456917.2-C497T	0.4538	chr21-25573966-C-T:+	MIR155HG	ENSG00000234883.7	1699	17	chr21:25573961-25574066:+	chr21:25573983-25574005:+	TNRC6C	HEK293;PAR-CLIP	GBM;BLCA;CESC;PCPG	LUSC	GBM;KIRC (lncRNAfunc)-DLBC (LncSpA)
ENST00000456917.2-C497T	0.4538	chr21-25573966-C-T:+	MIR155HG	ENSG00000234883.7	1699	17	chr21:25573961-25574066:+	chr21:25573983-25574005:+	AGO2	Cardiac;HITS-CLIP	CHOL;PCPG;LIHC	LUSC	GBM;KIRC (lncRNAfunc)-DLBC (LncSpA)
ENST00000456917.2-C497T	0.4538	chr21-25573966-C-T:+	MIR155HG	ENSG00000234883.7	1699	17	chr21:25573961-25574066:+	chr21:25573983-25574005:+	AGO2	Cortical;HITS-CLIP	CHOL;PCPG;LIHC	LUSC	GBM;KIRC (lncRNAfunc)-DLBC (LncSpA)
ENST00000456917.2-C497T	0.4538	chr21-25573966-C-T:+	MIR155HG	ENSG00000234883.7	1699	17	chr21:25573961-25574066:+	chr21:25573983-25574006:+	IGF2BP1	HEK293;PAR-CLIP	CHOL;BLCA;HNSC;ESCA;LUSC;LIHC;STAD	LUSC	GBM;KIRC (lncRNAfunc)-DLBC (LncSpA)
ENST00000456917.2-C497T	0.4538	chr21-25573966-C-T:+	MIR155HG	ENSG00000234883.7	1699	17	chr21:25573961-25574066:+	chr21:25573983-25574006:+	AGO2	Cardiac;HITS-CLIP	CHOL;PCPG;LIHC	LUSC	GBM;KIRC (lncRNAfunc)-DLBC (LncSpA)
ENST00000456917.2-C497T	0.4538	chr21-25573966-C-T:+	MIR155HG	ENSG00000234883.7	1699	17	chr21:25573961-25574066:+	chr21:25573983-25574007:+	AGO2	Brain;HITS-CLIP	CHOL;PCPG;LIHC	LUSC	GBM;KIRC (lncRNAfunc)-DLBC (LncSpA)
ENST00000456917.2-C497T	0.4538	chr21-25573966-C-T:+	MIR155HG	ENSG00000234883.7	1699	17	chr21:25573961-25574066:+	chr21:25573983-25574007:+	AGO2	Cardiac;HITS-CLIP	CHOL;PCPG;LIHC	LUSC	GBM;KIRC (lncRNAfunc)-DLBC (LncSpA)
ENST00000456917.2-C497T	0.4538	chr21-25573966-C-T:+	MIR155HG	ENSG00000234883.7	1699	17	chr21:25573961-25574066:+	chr21:25573983-25574008:+	AGO2	Cortical;HITS-CLIP	CHOL;PCPG;LIHC	LUSC	GBM;KIRC (lncRNAfunc)-DLBC (LncSpA)
ENST00000456917.2-C497T	0.4538	chr21-25573966-C-T:+	MIR155HG	ENSG00000234883.7	1699	17	chr21:25573961-25574066:+	chr21:25573983-25574013:+	AGO2	Brain;HITS-CLIP	CHOL;PCPG;LIHC	LUSC	GBM;KIRC (lncRNAfunc)-DLBC (LncSpA)
ENST00000456917.2-C497T	0.4538	chr21-25573966-C-T:+	MIR155HG	ENSG00000234883.7	1699	17	chr21:25573961-25574066:+	chr21:25573983-25574037:+	AGO2	Brain;HITS-CLIP	CHOL;PCPG;LIHC	LUSC	GBM;KIRC (lncRNAfunc)-DLBC (LncSpA)
ENST00000456917.2-C497T	0.4538	chr21-25573966-C-T:+	MIR155HG	ENSG00000234883.7	1699	17	chr21:25573961-25574066:+	chr21:25573984-25574007:+	AGO2	22RV1;PAR-CLIP	CHOL;PCPG;LIHC	LUSC	GBM;KIRC (lncRNAfunc)-DLBC (LncSpA)
ENST00000456917.2-C497T	0.4538	chr21-25573966-C-T:+	MIR155HG	ENSG00000234883.7	1699	17	chr21:25573961-25574066:+	chr21:25573984-25574012:+	AGO2	22RV1;PAR-CLIP	CHOL;PCPG;LIHC	LUSC	GBM;KIRC (lncRNAfunc)-DLBC (LncSpA)
ENST00000456917.2-C497T	0.4538	chr21-25573966-C-T:+	MIR155HG	ENSG00000234883.7	1699	17	chr21:25573961-25574066:+	chr21:25573985-25574001:+	DIS3L2	HEK293;HITS-CLIP	No annotation	LUSC	GBM;KIRC (lncRNAfunc)-DLBC (LncSpA)
ENST00000456917.2-C497T	0.4538	chr21-25573966-C-T:+	MIR155HG	ENSG00000234883.7	1699	17	chr21:25573961-25574066:+	chr21:25573986-25574000:+	AGO2	Brain;HITS-CLIP	CHOL;PCPG;LIHC	LUSC	GBM;KIRC (lncRNAfunc)-DLBC (LncSpA)
ENST00000456917.2-C497T	0.4538	chr21-25573966-C-T:+	MIR155HG	ENSG00000234883.7	1699	17	chr21:25573961-25574066:+	chr21:25573986-25574005:+	AGO2	Cortical;HITS-CLIP	CHOL;PCPG;LIHC	LUSC	GBM;KIRC (lncRNAfunc)-DLBC (LncSpA)
ENST00000456917.2-C497T	0.4538	chr21-25573966-C-T:+	MIR155HG	ENSG00000234883.7	1699	17	chr21:25573961-25574066:+	chr21:25573986-25574008:+	AGO2	Cortical;HITS-CLIP	CHOL;PCPG;LIHC	LUSC	GBM;KIRC (lncRNAfunc)-DLBC (LncSpA)
ENST00000456917.2-C497T	0.4538	chr21-25573966-C-T:+	MIR155HG	ENSG00000234883.7	1699	17	chr21:25573961-25574066:+	chr21:25573987-25574003:+	AGO2	Cortical;HITS-CLIP	CHOL;PCPG;LIHC	LUSC	GBM;KIRC (lncRNAfunc)-DLBC (LncSpA)
ENST00000456917.2-C497T	0.4538	chr21-25573966-C-T:+	MIR155HG	ENSG00000234883.7	1699	17	chr21:25573961-25574066:+	chr21:25573987-25574004:+	AGO2	Brain;HITS-CLIP	CHOL;PCPG;LIHC	LUSC	GBM;KIRC (lncRNAfunc)-DLBC (LncSpA)
ENST00000456917.2-C497T	0.4538	chr21-25573966-C-T:+	MIR155HG	ENSG00000234883.7	1699	17	chr21:25573961-25574066:+	chr21:25573987-25574005:+	AGO2	Cortical;HITS-CLIP	CHOL;PCPG;LIHC	LUSC	GBM;KIRC (lncRNAfunc)-DLBC (LncSpA)
ENST00000456917.2-C497T	0.4538	chr21-25573966-C-T:+	MIR155HG	ENSG00000234883.7	1699	17	chr21:25573961-25574066:+	chr21:25573987-25574006:+	AGO2	Brain;HITS-CLIP	CHOL;PCPG;LIHC	LUSC	GBM;KIRC (lncRNAfunc)-DLBC (LncSpA)
ENST00000456917.2-C497T	0.4538	chr21-25573966-C-T:+	MIR155HG	ENSG00000234883.7	1699	17	chr21:25573961-25574066:+	chr21:25573987-25574008:+	AGO2	Cortical;HITS-CLIP	CHOL;PCPG;LIHC	LUSC	GBM;KIRC (lncRNAfunc)-DLBC (LncSpA)
ENST00000456917.2-C497T	0.4538	chr21-25573966-C-T:+	MIR155HG	ENSG00000234883.7	1699	17	chr21:25573961-25574066:+	chr21:25573988-25573994:+	AGO2	Brain;HITS-CLIP	CHOL;PCPG;LIHC	LUSC	GBM;KIRC (lncRNAfunc)-DLBC (LncSpA)
ENST00000456917.2-C497T	0.4538	chr21-25573966-C-T:+	MIR155HG	ENSG00000234883.7	1699	17	chr21:25573961-25574066:+	chr21:25573988-25574002:+	AGO2	Brain;HITS-CLIP	CHOL;PCPG;LIHC	LUSC	GBM;KIRC (lncRNAfunc)-DLBC (LncSpA)
ENST00000456917.2-C497T	0.4538	chr21-25573966-C-T:+	MIR155HG	ENSG00000234883.7	1699	17	chr21:25573961-25574066:+	chr21:25573988-25574004:+	AGO2	Brain;HITS-CLIP	CHOL;PCPG;LIHC	LUSC	GBM;KIRC (lncRNAfunc)-DLBC (LncSpA)
ENST00000456917.2-C497T	0.4538	chr21-25573966-C-T:+	MIR155HG	ENSG00000234883.7	1699	17	chr21:25573961-25574066:+	chr21:25573988-25574005:+	AGO2	Brain;HITS-CLIP	CHOL;PCPG;LIHC	LUSC	GBM;KIRC (lncRNAfunc)-DLBC (LncSpA)
ENST00000456917.2-C497T	0.4538	chr21-25573966-C-T:+	MIR155HG	ENSG00000234883.7	1699	17	chr21:25573961-25574066:+	chr21:25573988-25574005:+	AGO2	Cardiac;HITS-CLIP	CHOL;PCPG;LIHC	LUSC	GBM;KIRC (lncRNAfunc)-DLBC (LncSpA)
ENST00000456917.2-C497T	0.4538	chr21-25573966-C-T:+	MIR155HG	ENSG00000234883.7	1699	17	chr21:25573961-25574066:+	chr21:25573988-25574005:+	AGO2	Cortical;HITS-CLIP	CHOL;PCPG;LIHC	LUSC	GBM;KIRC (lncRNAfunc)-DLBC (LncSpA)
ENST00000456917.2-C497T	0.4538	chr21-25573966-C-T:+	MIR155HG	ENSG00000234883.7	1699	17	chr21:25573961-25574066:+	chr21:25573988-25574006:+	AGO2	Brain;HITS-CLIP	CHOL;PCPG;LIHC	LUSC	GBM;KIRC (lncRNAfunc)-DLBC (LncSpA)
ENST00000456917.2-C497T	0.4538	chr21-25573966-C-T:+	MIR155HG	ENSG00000234883.7	1699	17	chr21:25573961-25574066:+	chr21:25573988-25574007:+	AGO2	Brain;HITS-CLIP	CHOL;PCPG;LIHC	LUSC	GBM;KIRC (lncRNAfunc)-DLBC (LncSpA)
ENST00000456917.2-C497T	0.4538	chr21-25573966-C-T:+	MIR155HG	ENSG00000234883.7	1699	17	chr21:25573961-25574066:+	chr21:25573988-25574007:+	AGO2	Cardiac;HITS-CLIP	CHOL;PCPG;LIHC	LUSC	GBM;KIRC (lncRNAfunc)-DLBC (LncSpA)
ENST00000456917.2-C497T	0.4538	chr21-25573966-C-T:+	MIR155HG	ENSG00000234883.7	1699	17	chr21:25573961-25574066:+	chr21:25573988-25574007:+	AGO2	Cortical;HITS-CLIP	CHOL;PCPG;LIHC	LUSC	GBM;KIRC (lncRNAfunc)-DLBC (LncSpA)
ENST00000456917.2-C497T	0.4538	chr21-25573966-C-T:+	MIR155HG	ENSG00000234883.7	1699	17	chr21:25573961-25574066:+	chr21:25573988-25574008:+	AGO2	Brain;HITS-CLIP	CHOL;PCPG;LIHC	LUSC	GBM;KIRC (lncRNAfunc)-DLBC (LncSpA)
ENST00000456917.2-C497T	0.4538	chr21-25573966-C-T:+	MIR155HG	ENSG00000234883.7	1699	17	chr21:25573961-25574066:+	chr21:25573991-25574005:+	AGO2	Cardiac;HITS-CLIP	CHOL;PCPG;LIHC	LUSC	GBM;KIRC (lncRNAfunc)-DLBC (LncSpA)
ENST00000456917.2-C497T	0.4538	chr21-25573966-C-T:+	MIR155HG	ENSG00000234883.7	1699	17	chr21:25573961-25574066:+	chr21:25573991-25574006:+	AGO2	Cardiac;HITS-CLIP	CHOL;PCPG;LIHC	LUSC	GBM;KIRC (lncRNAfunc)-DLBC (LncSpA)
ENST00000456917.2-C497T	0.4538	chr21-25573966-C-T:+	MIR155HG	ENSG00000234883.7	1699	17	chr21:25573961-25574066:+	chr21:25573992-25574005:+	AGO2	Cardiac;HITS-CLIP	CHOL;PCPG;LIHC	LUSC	GBM;KIRC (lncRNAfunc)-DLBC (LncSpA)
ENST00000456917.2-C497T	0.4538	chr21-25573966-C-T:+	MIR155HG	ENSG00000234883.7	1699	17	chr21:25573961-25574066:+	chr21:25573992-25574007:+	AGO2	Cardiac;HITS-CLIP	CHOL;PCPG;LIHC	LUSC	GBM;KIRC (lncRNAfunc)-DLBC (LncSpA)
ENST00000456917.2-C497T	0.4538	chr21-25573966-C-T:+	MIR155HG	ENSG00000234883.7	1699	17	chr21:25573961-25574066:+	chr21:25573993-25574005:+	AGO2	Cardiac;HITS-CLIP	CHOL;PCPG;LIHC	LUSC	GBM;KIRC (lncRNAfunc)-DLBC (LncSpA)
ENST00000456917.2-C497T	0.4538	chr21-25573966-C-T:+	MIR155HG	ENSG00000234883.7	1699	17	chr21:25573961-25574066:+	chr21:25573993-25574008:+	AGO2	Cardiac;HITS-CLIP	CHOL;PCPG;LIHC	LUSC	GBM;KIRC (lncRNAfunc)-DLBC (LncSpA)
ENST00000456917.2-C497T	0.4538	chr21-25573966-C-T:+	MIR155HG	ENSG00000234883.7	1699	17	chr21:25573961-25574066:+	chr21:25574009-25574028:+	AGO2	22RV1;PAR-CLIP	CHOL;PCPG;LIHC	LUSC	GBM;KIRC (lncRNAfunc)-DLBC (LncSpA)
ENST00000456917.2-C497T	0.4538	chr21-25573966-C-T:+	MIR155HG	ENSG00000234883.7	1699	17	chr21:25573961-25574066:+	chr21:25574009-25574028:+	AGO2	DU145;PAR-CLIP	CHOL;PCPG;LIHC	LUSC	GBM;KIRC (lncRNAfunc)-DLBC (LncSpA)
ENST00000456917.2-C497T	0.4538	chr21-25573966-C-T:+	MIR155HG	ENSG00000234883.7	1699	17	chr21:25573961-25574066:+	chr21:25574009-25574047:+	AGO2	22RV1;PAR-CLIP	CHOL;PCPG;LIHC	LUSC	GBM;KIRC (lncRNAfunc)-DLBC (LncSpA)
ENST00000456917.2-C497T	0.4538	chr21-25573966-C-T:+	MIR155HG	ENSG00000234883.7	1699	17	chr21:25573961-25574066:+	chr21:25574019-25574038:+	AGO2	Brain;HITS-CLIP	CHOL;PCPG;LIHC	LUSC	GBM;KIRC (lncRNAfunc)-DLBC (LncSpA)
ENST00000456917.2-C497T	0.4538	chr21-25573966-C-T:+	MIR155HG	ENSG00000234883.7	1699	17	chr21:25573961-25574066:+	chr21:25574019-25574043:+	AGO2	Brain;HITS-CLIP	CHOL;PCPG;LIHC	LUSC	GBM;KIRC (lncRNAfunc)-DLBC (LncSpA)
ENST00000456917.2-C555T	0.9999	chr21-25574024-C-T:+	MIR155HG	ENSG00000234883.7	1699	17	chr21:25573983-25574032:+	chr21:25573983-25573985:+	AGO2	Cortical;HITS-CLIP	CHOL;PCPG;LIHC	UCEC	GBM;KIRC (lncRNAfunc)-DLBC (LncSpA)
ENST00000456917.2-C555T	0.9999	chr21-25574024-C-T:+	MIR155HG	ENSG00000234883.7	1699	17	chr21:25573983-25574032:+	chr21:25573983-25573986:+	AGO2	Brain;HITS-CLIP	CHOL;PCPG;LIHC	UCEC	GBM;KIRC (lncRNAfunc)-DLBC (LncSpA)
ENST00000456917.2-C555T	0.9999	chr21-25574024-C-T:+	MIR155HG	ENSG00000234883.7	1699	17	chr21:25573983-25574032:+	chr21:25573983-25573986:+	AGO2	Cortical;HITS-CLIP	CHOL;PCPG;LIHC	UCEC	GBM;KIRC (lncRNAfunc)-DLBC (LncSpA)
ENST00000456917.2-C555T	0.9999	chr21-25574024-C-T:+	MIR155HG	ENSG00000234883.7	1699	17	chr21:25573983-25574032:+	chr21:25573983-25573987:+	AGO2	Brain;HITS-CLIP	CHOL;PCPG;LIHC	UCEC	GBM;KIRC (lncRNAfunc)-DLBC (LncSpA)
ENST00000456917.2-C555T	0.9999	chr21-25574024-C-T:+	MIR155HG	ENSG00000234883.7	1699	17	chr21:25573983-25574032:+	chr21:25573983-25573987:+	AGO2	Cardiac;HITS-CLIP	CHOL;PCPG;LIHC	UCEC	GBM;KIRC (lncRNAfunc)-DLBC (LncSpA)
ENST00000456917.2-C555T	0.9999	chr21-25574024-C-T:+	MIR155HG	ENSG00000234883.7	1699	17	chr21:25573983-25574032:+	chr21:25573983-25573987:+	AGO2	Cortical;HITS-CLIP	CHOL;PCPG;LIHC	UCEC	GBM;KIRC (lncRNAfunc)-DLBC (LncSpA)
ENST00000456917.2-C555T	0.9999	chr21-25574024-C-T:+	MIR155HG	ENSG00000234883.7	1699	17	chr21:25573983-25574032:+	chr21:25573983-25573988:+	AGO2	Brain;HITS-CLIP	CHOL;PCPG;LIHC	UCEC	GBM;KIRC (lncRNAfunc)-DLBC (LncSpA)
ENST00000456917.2-C555T	0.9999	chr21-25574024-C-T:+	MIR155HG	ENSG00000234883.7	1699	17	chr21:25573983-25574032:+	chr21:25573983-25573990:+	AGO2	Brain;HITS-CLIP	CHOL;PCPG;LIHC	UCEC	GBM;KIRC (lncRNAfunc)-DLBC (LncSpA)
ENST00000456917.2-C555T	0.9999	chr21-25574024-C-T:+	MIR155HG	ENSG00000234883.7	1699	17	chr21:25573983-25574032:+	chr21:25573983-25573990:+	AGO2	Cardiac;HITS-CLIP	CHOL;PCPG;LIHC	UCEC	GBM;KIRC (lncRNAfunc)-DLBC (LncSpA)
ENST00000456917.2-C555T	0.9999	chr21-25574024-C-T:+	MIR155HG	ENSG00000234883.7	1699	17	chr21:25573983-25574032:+	chr21:25573983-25573991:+	AGO2	Cardiac;HITS-CLIP	CHOL;PCPG;LIHC	UCEC	GBM;KIRC (lncRNAfunc)-DLBC (LncSpA)
ENST00000456917.2-C555T	0.9999	chr21-25574024-C-T:+	MIR155HG	ENSG00000234883.7	1699	17	chr21:25573983-25574032:+	chr21:25573983-25573992:+	AGO2	Cardiac;HITS-CLIP	CHOL;PCPG;LIHC	UCEC	GBM;KIRC (lncRNAfunc)-DLBC (LncSpA)
ENST00000456917.2-C555T	0.9999	chr21-25574024-C-T:+	MIR155HG	ENSG00000234883.7	1699	17	chr21:25573983-25574032:+	chr21:25573983-25574000:+	AGO2	Brain;HITS-CLIP	CHOL;PCPG;LIHC	UCEC	GBM;KIRC (lncRNAfunc)-DLBC (LncSpA)
ENST00000456917.2-C555T	0.9999	chr21-25574024-C-T:+	MIR155HG	ENSG00000234883.7	1699	17	chr21:25573983-25574032:+	chr21:25573983-25574001:+	AGO2	Brain;HITS-CLIP	CHOL;PCPG;LIHC	UCEC	GBM;KIRC (lncRNAfunc)-DLBC (LncSpA)
ENST00000456917.2-C555T	0.9999	chr21-25574024-C-T:+	MIR155HG	ENSG00000234883.7	1699	17	chr21:25573983-25574032:+	chr21:25573983-25574002:+	IGF2BP3	HEK293;PAR-CLIP	GBM;CESC;HNSC;UCEC;ESCA;LUSC;LUAD;STAD	UCEC	GBM;KIRC (lncRNAfunc)-DLBC (LncSpA)
ENST00000456917.2-C555T	0.9999	chr21-25574024-C-T:+	MIR155HG	ENSG00000234883.7	1699	17	chr21:25573983-25574032:+	chr21:25573983-25574002:+	AGO2	Brain;HITS-CLIP	CHOL;PCPG;LIHC	UCEC	GBM;KIRC (lncRNAfunc)-DLBC (LncSpA)
ENST00000456917.2-C555T	0.9999	chr21-25574024-C-T:+	MIR155HG	ENSG00000234883.7	1699	17	chr21:25573983-25574032:+	chr21:25573983-25574004:+	AGO2	Brain;HITS-CLIP	CHOL;PCPG;LIHC	UCEC	GBM;KIRC (lncRNAfunc)-DLBC (LncSpA)
ENST00000456917.2-C555T	0.9999	chr21-25574024-C-T:+	MIR155HG	ENSG00000234883.7	1699	17	chr21:25573983-25574032:+	chr21:25573983-25574004:+	AGO2	Cortical;HITS-CLIP	CHOL;PCPG;LIHC	UCEC	GBM;KIRC (lncRNAfunc)-DLBC (LncSpA)
ENST00000456917.2-C555T	0.9999	chr21-25574024-C-T:+	MIR155HG	ENSG00000234883.7	1699	17	chr21:25573983-25574032:+	chr21:25573983-25574005:+	IGF2BP2	HEK293;PAR-CLIP	GBM;CHOL;THCA;KIRC;BLCA;HNSC;KIRP;ESCA;LUSC;LIHC;STAD	UCEC	GBM;KIRC (lncRNAfunc)-DLBC (LncSpA)
ENST00000456917.2-C555T	0.9999	chr21-25574024-C-T:+	MIR155HG	ENSG00000234883.7	1699	17	chr21:25573983-25574032:+	chr21:25573983-25574005:+	MOV10	HEK293;PAR-CLIP	GBM;CESC	UCEC	GBM;KIRC (lncRNAfunc)-DLBC (LncSpA)
ENST00000456917.2-C555T	0.9999	chr21-25574024-C-T:+	MIR155HG	ENSG00000234883.7	1699	17	chr21:25573983-25574032:+	chr21:25573983-25574005:+	PUM2	HEK293;PAR-CLIP	No annotation	UCEC	GBM;KIRC (lncRNAfunc)-DLBC (LncSpA)
ENST00000456917.2-C555T	0.9999	chr21-25574024-C-T:+	MIR155HG	ENSG00000234883.7	1699	17	chr21:25573983-25574032:+	chr21:25573983-25574005:+	QKI	HEK293;PAR-CLIP	UCEC;PCPG;LUSC;BRCA;LUAD;READ	UCEC	GBM;KIRC (lncRNAfunc)-DLBC (LncSpA)
ENST00000456917.2-C555T	0.9999	chr21-25574024-C-T:+	MIR155HG	ENSG00000234883.7	1699	17	chr21:25573983-25574032:+	chr21:25573983-25574005:+	TNRC6A	HEK293;PAR-CLIP	KICH	UCEC	GBM;KIRC (lncRNAfunc)-DLBC (LncSpA)
ENST00000456917.2-C555T	0.9999	chr21-25574024-C-T:+	MIR155HG	ENSG00000234883.7	1699	17	chr21:25573983-25574032:+	chr21:25573983-25574005:+	TNRC6C	HEK293;PAR-CLIP	GBM;BLCA;CESC;PCPG	UCEC	GBM;KIRC (lncRNAfunc)-DLBC (LncSpA)
ENST00000456917.2-C555T	0.9999	chr21-25574024-C-T:+	MIR155HG	ENSG00000234883.7	1699	17	chr21:25573983-25574032:+	chr21:25573983-25574005:+	AGO2	Cardiac;HITS-CLIP	CHOL;PCPG;LIHC	UCEC	GBM;KIRC (lncRNAfunc)-DLBC (LncSpA)
ENST00000456917.2-C555T	0.9999	chr21-25574024-C-T:+	MIR155HG	ENSG00000234883.7	1699	17	chr21:25573983-25574032:+	chr21:25573983-25574005:+	AGO2	Cortical;HITS-CLIP	CHOL;PCPG;LIHC	UCEC	GBM;KIRC (lncRNAfunc)-DLBC (LncSpA)
ENST00000456917.2-C555T	0.9999	chr21-25574024-C-T:+	MIR155HG	ENSG00000234883.7	1699	17	chr21:25573983-25574032:+	chr21:25573983-25574006:+	IGF2BP1	HEK293;PAR-CLIP	CHOL;BLCA;HNSC;ESCA;LUSC;LIHC;STAD	UCEC	GBM;KIRC (lncRNAfunc)-DLBC (LncSpA)
ENST00000456917.2-C555T	0.9999	chr21-25574024-C-T:+	MIR155HG	ENSG00000234883.7	1699	17	chr21:25573983-25574032:+	chr21:25573983-25574006:+	AGO2	Cardiac;HITS-CLIP	CHOL;PCPG;LIHC	UCEC	GBM;KIRC (lncRNAfunc)-DLBC (LncSpA)
ENST00000456917.2-C555T	0.9999	chr21-25574024-C-T:+	MIR155HG	ENSG00000234883.7	1699	17	chr21:25573983-25574032:+	chr21:25573983-25574007:+	AGO2	Brain;HITS-CLIP	CHOL;PCPG;LIHC	UCEC	GBM;KIRC (lncRNAfunc)-DLBC (LncSpA)
ENST00000456917.2-C555T	0.9999	chr21-25574024-C-T:+	MIR155HG	ENSG00000234883.7	1699	17	chr21:25573983-25574032:+	chr21:25573983-25574007:+	AGO2	Cardiac;HITS-CLIP	CHOL;PCPG;LIHC	UCEC	GBM;KIRC (lncRNAfunc)-DLBC (LncSpA)
ENST00000456917.2-C555T	0.9999	chr21-25574024-C-T:+	MIR155HG	ENSG00000234883.7	1699	17	chr21:25573983-25574032:+	chr21:25573983-25574008:+	AGO2	Cortical;HITS-CLIP	CHOL;PCPG;LIHC	UCEC	GBM;KIRC (lncRNAfunc)-DLBC (LncSpA)
ENST00000456917.2-C555T	0.9999	chr21-25574024-C-T:+	MIR155HG	ENSG00000234883.7	1699	17	chr21:25573983-25574032:+	chr21:25573983-25574013:+	AGO2	Brain;HITS-CLIP	CHOL;PCPG;LIHC	UCEC	GBM;KIRC (lncRNAfunc)-DLBC (LncSpA)
ENST00000456917.2-C555T	0.9999	chr21-25574024-C-T:+	MIR155HG	ENSG00000234883.7	1699	17	chr21:25573983-25574032:+	chr21:25573984-25574007:+	AGO2	22RV1;PAR-CLIP	CHOL;PCPG;LIHC	UCEC	GBM;KIRC (lncRNAfunc)-DLBC (LncSpA)
ENST00000456917.2-C555T	0.9999	chr21-25574024-C-T:+	MIR155HG	ENSG00000234883.7	1699	17	chr21:25573983-25574032:+	chr21:25573984-25574012:+	AGO2	22RV1;PAR-CLIP	CHOL;PCPG;LIHC	UCEC	GBM;KIRC (lncRNAfunc)-DLBC (LncSpA)
ENST00000456917.2-C555T	0.9999	chr21-25574024-C-T:+	MIR155HG	ENSG00000234883.7	1699	17	chr21:25573983-25574032:+	chr21:25573985-25574001:+	DIS3L2	HEK293;HITS-CLIP	No annotation	UCEC	GBM;KIRC (lncRNAfunc)-DLBC (LncSpA)
ENST00000456917.2-C555T	0.9999	chr21-25574024-C-T:+	MIR155HG	ENSG00000234883.7	1699	17	chr21:25573983-25574032:+	chr21:25573986-25574000:+	AGO2	Brain;HITS-CLIP	CHOL;PCPG;LIHC	UCEC	GBM;KIRC (lncRNAfunc)-DLBC (LncSpA)
ENST00000456917.2-C555T	0.9999	chr21-25574024-C-T:+	MIR155HG	ENSG00000234883.7	1699	17	chr21:25573983-25574032:+	chr21:25573986-25574005:+	AGO2	Cortical;HITS-CLIP	CHOL;PCPG;LIHC	UCEC	GBM;KIRC (lncRNAfunc)-DLBC (LncSpA)
ENST00000456917.2-C555T	0.9999	chr21-25574024-C-T:+	MIR155HG	ENSG00000234883.7	1699	17	chr21:25573983-25574032:+	chr21:25573986-25574008:+	AGO2	Cortical;HITS-CLIP	CHOL;PCPG;LIHC	UCEC	GBM;KIRC (lncRNAfunc)-DLBC (LncSpA)
ENST00000456917.2-C555T	0.9999	chr21-25574024-C-T:+	MIR155HG	ENSG00000234883.7	1699	17	chr21:25573983-25574032:+	chr21:25573987-25574003:+	AGO2	Cortical;HITS-CLIP	CHOL;PCPG;LIHC	UCEC	GBM;KIRC (lncRNAfunc)-DLBC (LncSpA)
ENST00000456917.2-C555T	0.9999	chr21-25574024-C-T:+	MIR155HG	ENSG00000234883.7	1699	17	chr21:25573983-25574032:+	chr21:25573987-25574004:+	AGO2	Brain;HITS-CLIP	CHOL;PCPG;LIHC	UCEC	GBM;KIRC (lncRNAfunc)-DLBC (LncSpA)
ENST00000456917.2-C555T	0.9999	chr21-25574024-C-T:+	MIR155HG	ENSG00000234883.7	1699	17	chr21:25573983-25574032:+	chr21:25573987-25574005:+	AGO2	Cortical;HITS-CLIP	CHOL;PCPG;LIHC	UCEC	GBM;KIRC (lncRNAfunc)-DLBC (LncSpA)
ENST00000456917.2-C555T	0.9999	chr21-25574024-C-T:+	MIR155HG	ENSG00000234883.7	1699	17	chr21:25573983-25574032:+	chr21:25573987-25574006:+	AGO2	Brain;HITS-CLIP	CHOL;PCPG;LIHC	UCEC	GBM;KIRC (lncRNAfunc)-DLBC (LncSpA)
ENST00000456917.2-C555T	0.9999	chr21-25574024-C-T:+	MIR155HG	ENSG00000234883.7	1699	17	chr21:25573983-25574032:+	chr21:25573987-25574008:+	AGO2	Cortical;HITS-CLIP	CHOL;PCPG;LIHC	UCEC	GBM;KIRC (lncRNAfunc)-DLBC (LncSpA)
ENST00000456917.2-C555T	0.9999	chr21-25574024-C-T:+	MIR155HG	ENSG00000234883.7	1699	17	chr21:25573983-25574032:+	chr21:25573988-25573994:+	AGO2	Brain;HITS-CLIP	CHOL;PCPG;LIHC	UCEC	GBM;KIRC (lncRNAfunc)-DLBC (LncSpA)
ENST00000456917.2-C555T	0.9999	chr21-25574024-C-T:+	MIR155HG	ENSG00000234883.7	1699	17	chr21:25573983-25574032:+	chr21:25573988-25574002:+	AGO2	Brain;HITS-CLIP	CHOL;PCPG;LIHC	UCEC	GBM;KIRC (lncRNAfunc)-DLBC (LncSpA)
ENST00000456917.2-C555T	0.9999	chr21-25574024-C-T:+	MIR155HG	ENSG00000234883.7	1699	17	chr21:25573983-25574032:+	chr21:25573988-25574004:+	AGO2	Brain;HITS-CLIP	CHOL;PCPG;LIHC	UCEC	GBM;KIRC (lncRNAfunc)-DLBC (LncSpA)
ENST00000456917.2-C555T	0.9999	chr21-25574024-C-T:+	MIR155HG	ENSG00000234883.7	1699	17	chr21:25573983-25574032:+	chr21:25573988-25574005:+	AGO2	Brain;HITS-CLIP	CHOL;PCPG;LIHC	UCEC	GBM;KIRC (lncRNAfunc)-DLBC (LncSpA)
ENST00000456917.2-C555T	0.9999	chr21-25574024-C-T:+	MIR155HG	ENSG00000234883.7	1699	17	chr21:25573983-25574032:+	chr21:25573988-25574005:+	AGO2	Cardiac;HITS-CLIP	CHOL;PCPG;LIHC	UCEC	GBM;KIRC (lncRNAfunc)-DLBC (LncSpA)
ENST00000456917.2-C555T	0.9999	chr21-25574024-C-T:+	MIR155HG	ENSG00000234883.7	1699	17	chr21:25573983-25574032:+	chr21:25573988-25574005:+	AGO2	Cortical;HITS-CLIP	CHOL;PCPG;LIHC	UCEC	GBM;KIRC (lncRNAfunc)-DLBC (LncSpA)
ENST00000456917.2-C555T	0.9999	chr21-25574024-C-T:+	MIR155HG	ENSG00000234883.7	1699	17	chr21:25573983-25574032:+	chr21:25573988-25574006:+	AGO2	Brain;HITS-CLIP	CHOL;PCPG;LIHC	UCEC	GBM;KIRC (lncRNAfunc)-DLBC (LncSpA)
ENST00000456917.2-C555T	0.9999	chr21-25574024-C-T:+	MIR155HG	ENSG00000234883.7	1699	17	chr21:25573983-25574032:+	chr21:25573988-25574007:+	AGO2	Brain;HITS-CLIP	CHOL;PCPG;LIHC	UCEC	GBM;KIRC (lncRNAfunc)-DLBC (LncSpA)
ENST00000456917.2-C555T	0.9999	chr21-25574024-C-T:+	MIR155HG	ENSG00000234883.7	1699	17	chr21:25573983-25574032:+	chr21:25573988-25574007:+	AGO2	Cardiac;HITS-CLIP	CHOL;PCPG;LIHC	UCEC	GBM;KIRC (lncRNAfunc)-DLBC (LncSpA)
ENST00000456917.2-C555T	0.9999	chr21-25574024-C-T:+	MIR155HG	ENSG00000234883.7	1699	17	chr21:25573983-25574032:+	chr21:25573988-25574007:+	AGO2	Cortical;HITS-CLIP	CHOL;PCPG;LIHC	UCEC	GBM;KIRC (lncRNAfunc)-DLBC (LncSpA)
ENST00000456917.2-C555T	0.9999	chr21-25574024-C-T:+	MIR155HG	ENSG00000234883.7	1699	17	chr21:25573983-25574032:+	chr21:25573988-25574008:+	AGO2	Brain;HITS-CLIP	CHOL;PCPG;LIHC	UCEC	GBM;KIRC (lncRNAfunc)-DLBC (LncSpA)
ENST00000456917.2-C555T	0.9999	chr21-25574024-C-T:+	MIR155HG	ENSG00000234883.7	1699	17	chr21:25573983-25574032:+	chr21:25573991-25574005:+	AGO2	Cardiac;HITS-CLIP	CHOL;PCPG;LIHC	UCEC	GBM;KIRC (lncRNAfunc)-DLBC (LncSpA)
ENST00000456917.2-C555T	0.9999	chr21-25574024-C-T:+	MIR155HG	ENSG00000234883.7	1699	17	chr21:25573983-25574032:+	chr21:25573991-25574006:+	AGO2	Cardiac;HITS-CLIP	CHOL;PCPG;LIHC	UCEC	GBM;KIRC (lncRNAfunc)-DLBC (LncSpA)
ENST00000456917.2-C555T	0.9999	chr21-25574024-C-T:+	MIR155HG	ENSG00000234883.7	1699	17	chr21:25573983-25574032:+	chr21:25573992-25574005:+	AGO2	Cardiac;HITS-CLIP	CHOL;PCPG;LIHC	UCEC	GBM;KIRC (lncRNAfunc)-DLBC (LncSpA)
ENST00000456917.2-C555T	0.9999	chr21-25574024-C-T:+	MIR155HG	ENSG00000234883.7	1699	17	chr21:25573983-25574032:+	chr21:25573992-25574007:+	AGO2	Cardiac;HITS-CLIP	CHOL;PCPG;LIHC	UCEC	GBM;KIRC (lncRNAfunc)-DLBC (LncSpA)
ENST00000456917.2-C555T	0.9999	chr21-25574024-C-T:+	MIR155HG	ENSG00000234883.7	1699	17	chr21:25573983-25574032:+	chr21:25573993-25574005:+	AGO2	Cardiac;HITS-CLIP	CHOL;PCPG;LIHC	UCEC	GBM;KIRC (lncRNAfunc)-DLBC (LncSpA)
ENST00000456917.2-C555T	0.9999	chr21-25574024-C-T:+	MIR155HG	ENSG00000234883.7	1699	17	chr21:25573983-25574032:+	chr21:25573993-25574008:+	AGO2	Cardiac;HITS-CLIP	CHOL;PCPG;LIHC	UCEC	GBM;KIRC (lncRNAfunc)-DLBC (LncSpA)
ENST00000456917.2-C555T	0.9999	chr21-25574024-C-T:+	MIR155HG	ENSG00000234883.7	1699	17	chr21:25573983-25574032:+	chr21:25574009-25574028:+	AGO2	22RV1;PAR-CLIP	CHOL;PCPG;LIHC	UCEC	GBM;KIRC (lncRNAfunc)-DLBC (LncSpA)
ENST00000456917.2-C555T	0.9999	chr21-25574024-C-T:+	MIR155HG	ENSG00000234883.7	1699	17	chr21:25573983-25574032:+	chr21:25574009-25574028:+	AGO2	DU145;PAR-CLIP	CHOL;PCPG;LIHC	UCEC	GBM;KIRC (lncRNAfunc)-DLBC (LncSpA)
ENST00000456917.2-C556T	0.9998	chr21-25574025-C-T:+	MIR155HG	ENSG00000234883.7	1699	17	chr21:25573983-25574032:+	chr21:25573983-25573985:+	AGO2	Cortical;HITS-CLIP	CHOL;PCPG;LIHC	BLCA	GBM;KIRC (lncRNAfunc)-DLBC (LncSpA)
ENST00000456917.2-C556T	0.9998	chr21-25574025-C-T:+	MIR155HG	ENSG00000234883.7	1699	17	chr21:25573983-25574032:+	chr21:25573983-25573986:+	AGO2	Brain;HITS-CLIP	CHOL;PCPG;LIHC	BLCA	GBM;KIRC (lncRNAfunc)-DLBC (LncSpA)
ENST00000456917.2-C556T	0.9998	chr21-25574025-C-T:+	MIR155HG	ENSG00000234883.7	1699	17	chr21:25573983-25574032:+	chr21:25573983-25573986:+	AGO2	Cortical;HITS-CLIP	CHOL;PCPG;LIHC	BLCA	GBM;KIRC (lncRNAfunc)-DLBC (LncSpA)
ENST00000456917.2-C556T	0.9998	chr21-25574025-C-T:+	MIR155HG	ENSG00000234883.7	1699	17	chr21:25573983-25574032:+	chr21:25573983-25573987:+	AGO2	Brain;HITS-CLIP	CHOL;PCPG;LIHC	BLCA	GBM;KIRC (lncRNAfunc)-DLBC (LncSpA)
ENST00000456917.2-C556T	0.9998	chr21-25574025-C-T:+	MIR155HG	ENSG00000234883.7	1699	17	chr21:25573983-25574032:+	chr21:25573983-25573987:+	AGO2	Cardiac;HITS-CLIP	CHOL;PCPG;LIHC	BLCA	GBM;KIRC (lncRNAfunc)-DLBC (LncSpA)
ENST00000456917.2-C556T	0.9998	chr21-25574025-C-T:+	MIR155HG	ENSG00000234883.7	1699	17	chr21:25573983-25574032:+	chr21:25573983-25573987:+	AGO2	Cortical;HITS-CLIP	CHOL;PCPG;LIHC	BLCA	GBM;KIRC (lncRNAfunc)-DLBC (LncSpA)
ENST00000456917.2-C556T	0.9998	chr21-25574025-C-T:+	MIR155HG	ENSG00000234883.7	1699	17	chr21:25573983-25574032:+	chr21:25573983-25573988:+	AGO2	Brain;HITS-CLIP	CHOL;PCPG;LIHC	BLCA	GBM;KIRC (lncRNAfunc)-DLBC (LncSpA)
ENST00000456917.2-C556T	0.9998	chr21-25574025-C-T:+	MIR155HG	ENSG00000234883.7	1699	17	chr21:25573983-25574032:+	chr21:25573983-25573990:+	AGO2	Brain;HITS-CLIP	CHOL;PCPG;LIHC	BLCA	GBM;KIRC (lncRNAfunc)-DLBC (LncSpA)
ENST00000456917.2-C556T	0.9998	chr21-25574025-C-T:+	MIR155HG	ENSG00000234883.7	1699	17	chr21:25573983-25574032:+	chr21:25573983-25573990:+	AGO2	Cardiac;HITS-CLIP	CHOL;PCPG;LIHC	BLCA	GBM;KIRC (lncRNAfunc)-DLBC (LncSpA)
ENST00000456917.2-C556T	0.9998	chr21-25574025-C-T:+	MIR155HG	ENSG00000234883.7	1699	17	chr21:25573983-25574032:+	chr21:25573983-25573991:+	AGO2	Cardiac;HITS-CLIP	CHOL;PCPG;LIHC	BLCA	GBM;KIRC (lncRNAfunc)-DLBC (LncSpA)
ENST00000456917.2-C556T	0.9998	chr21-25574025-C-T:+	MIR155HG	ENSG00000234883.7	1699	17	chr21:25573983-25574032:+	chr21:25573983-25573992:+	AGO2	Cardiac;HITS-CLIP	CHOL;PCPG;LIHC	BLCA	GBM;KIRC (lncRNAfunc)-DLBC (LncSpA)
ENST00000456917.2-C556T	0.9998	chr21-25574025-C-T:+	MIR155HG	ENSG00000234883.7	1699	17	chr21:25573983-25574032:+	chr21:25573983-25574000:+	AGO2	Brain;HITS-CLIP	CHOL;PCPG;LIHC	BLCA	GBM;KIRC (lncRNAfunc)-DLBC (LncSpA)
ENST00000456917.2-C556T	0.9998	chr21-25574025-C-T:+	MIR155HG	ENSG00000234883.7	1699	17	chr21:25573983-25574032:+	chr21:25573983-25574001:+	AGO2	Brain;HITS-CLIP	CHOL;PCPG;LIHC	BLCA	GBM;KIRC (lncRNAfunc)-DLBC (LncSpA)
ENST00000456917.2-C556T	0.9998	chr21-25574025-C-T:+	MIR155HG	ENSG00000234883.7	1699	17	chr21:25573983-25574032:+	chr21:25573983-25574002:+	IGF2BP3	HEK293;PAR-CLIP	GBM;CESC;HNSC;UCEC;ESCA;LUSC;LUAD;STAD	BLCA	GBM;KIRC (lncRNAfunc)-DLBC (LncSpA)
ENST00000456917.2-C556T	0.9998	chr21-25574025-C-T:+	MIR155HG	ENSG00000234883.7	1699	17	chr21:25573983-25574032:+	chr21:25573983-25574002:+	AGO2	Brain;HITS-CLIP	CHOL;PCPG;LIHC	BLCA	GBM;KIRC (lncRNAfunc)-DLBC (LncSpA)
ENST00000456917.2-C556T	0.9998	chr21-25574025-C-T:+	MIR155HG	ENSG00000234883.7	1699	17	chr21:25573983-25574032:+	chr21:25573983-25574004:+	AGO2	Brain;HITS-CLIP	CHOL;PCPG;LIHC	BLCA	GBM;KIRC (lncRNAfunc)-DLBC (LncSpA)
ENST00000456917.2-C556T	0.9998	chr21-25574025-C-T:+	MIR155HG	ENSG00000234883.7	1699	17	chr21:25573983-25574032:+	chr21:25573983-25574004:+	AGO2	Cortical;HITS-CLIP	CHOL;PCPG;LIHC	BLCA	GBM;KIRC (lncRNAfunc)-DLBC (LncSpA)
ENST00000456917.2-C556T	0.9998	chr21-25574025-C-T:+	MIR155HG	ENSG00000234883.7	1699	17	chr21:25573983-25574032:+	chr21:25573983-25574005:+	IGF2BP2	HEK293;PAR-CLIP	GBM;CHOL;THCA;KIRC;BLCA;HNSC;KIRP;ESCA;LUSC;LIHC;STAD	BLCA	GBM;KIRC (lncRNAfunc)-DLBC (LncSpA)
ENST00000456917.2-C556T	0.9998	chr21-25574025-C-T:+	MIR155HG	ENSG00000234883.7	1699	17	chr21:25573983-25574032:+	chr21:25573983-25574005:+	MOV10	HEK293;PAR-CLIP	GBM;CESC	BLCA	GBM;KIRC (lncRNAfunc)-DLBC (LncSpA)
ENST00000456917.2-C556T	0.9998	chr21-25574025-C-T:+	MIR155HG	ENSG00000234883.7	1699	17	chr21:25573983-25574032:+	chr21:25573983-25574005:+	PUM2	HEK293;PAR-CLIP	No annotation	BLCA	GBM;KIRC (lncRNAfunc)-DLBC (LncSpA)
ENST00000456917.2-C556T	0.9998	chr21-25574025-C-T:+	MIR155HG	ENSG00000234883.7	1699	17	chr21:25573983-25574032:+	chr21:25573983-25574005:+	QKI	HEK293;PAR-CLIP	UCEC;PCPG;LUSC;BRCA;LUAD;READ	BLCA	GBM;KIRC (lncRNAfunc)-DLBC (LncSpA)
ENST00000456917.2-C556T	0.9998	chr21-25574025-C-T:+	MIR155HG	ENSG00000234883.7	1699	17	chr21:25573983-25574032:+	chr21:25573983-25574005:+	TNRC6A	HEK293;PAR-CLIP	KICH	BLCA	GBM;KIRC (lncRNAfunc)-DLBC (LncSpA)
ENST00000456917.2-C556T	0.9998	chr21-25574025-C-T:+	MIR155HG	ENSG00000234883.7	1699	17	chr21:25573983-25574032:+	chr21:25573983-25574005:+	TNRC6C	HEK293;PAR-CLIP	GBM;BLCA;CESC;PCPG	BLCA	GBM;KIRC (lncRNAfunc)-DLBC (LncSpA)
ENST00000456917.2-C556T	0.9998	chr21-25574025-C-T:+	MIR155HG	ENSG00000234883.7	1699	17	chr21:25573983-25574032:+	chr21:25573983-25574005:+	AGO2	Cardiac;HITS-CLIP	CHOL;PCPG;LIHC	BLCA	GBM;KIRC (lncRNAfunc)-DLBC (LncSpA)
ENST00000456917.2-C556T	0.9998	chr21-25574025-C-T:+	MIR155HG	ENSG00000234883.7	1699	17	chr21:25573983-25574032:+	chr21:25573983-25574005:+	AGO2	Cortical;HITS-CLIP	CHOL;PCPG;LIHC	BLCA	GBM;KIRC (lncRNAfunc)-DLBC (LncSpA)
ENST00000456917.2-C556T	0.9998	chr21-25574025-C-T:+	MIR155HG	ENSG00000234883.7	1699	17	chr21:25573983-25574032:+	chr21:25573983-25574006:+	IGF2BP1	HEK293;PAR-CLIP	CHOL;BLCA;HNSC;ESCA;LUSC;LIHC;STAD	BLCA	GBM;KIRC (lncRNAfunc)-DLBC (LncSpA)
ENST00000456917.2-C556T	0.9998	chr21-25574025-C-T:+	MIR155HG	ENSG00000234883.7	1699	17	chr21:25573983-25574032:+	chr21:25573983-25574006:+	AGO2	Cardiac;HITS-CLIP	CHOL;PCPG;LIHC	BLCA	GBM;KIRC (lncRNAfunc)-DLBC (LncSpA)
ENST00000456917.2-C556T	0.9998	chr21-25574025-C-T:+	MIR155HG	ENSG00000234883.7	1699	17	chr21:25573983-25574032:+	chr21:25573983-25574007:+	AGO2	Brain;HITS-CLIP	CHOL;PCPG;LIHC	BLCA	GBM;KIRC (lncRNAfunc)-DLBC (LncSpA)
ENST00000456917.2-C556T	0.9998	chr21-25574025-C-T:+	MIR155HG	ENSG00000234883.7	1699	17	chr21:25573983-25574032:+	chr21:25573983-25574007:+	AGO2	Cardiac;HITS-CLIP	CHOL;PCPG;LIHC	BLCA	GBM;KIRC (lncRNAfunc)-DLBC (LncSpA)
ENST00000456917.2-C556T	0.9998	chr21-25574025-C-T:+	MIR155HG	ENSG00000234883.7	1699	17	chr21:25573983-25574032:+	chr21:25573983-25574008:+	AGO2	Cortical;HITS-CLIP	CHOL;PCPG;LIHC	BLCA	GBM;KIRC (lncRNAfunc)-DLBC (LncSpA)
ENST00000456917.2-C556T	0.9998	chr21-25574025-C-T:+	MIR155HG	ENSG00000234883.7	1699	17	chr21:25573983-25574032:+	chr21:25573983-25574013:+	AGO2	Brain;HITS-CLIP	CHOL;PCPG;LIHC	BLCA	GBM;KIRC (lncRNAfunc)-DLBC (LncSpA)
ENST00000456917.2-C556T	0.9998	chr21-25574025-C-T:+	MIR155HG	ENSG00000234883.7	1699	17	chr21:25573983-25574032:+	chr21:25573984-25574007:+	AGO2	22RV1;PAR-CLIP	CHOL;PCPG;LIHC	BLCA	GBM;KIRC (lncRNAfunc)-DLBC (LncSpA)
ENST00000456917.2-C556T	0.9998	chr21-25574025-C-T:+	MIR155HG	ENSG00000234883.7	1699	17	chr21:25573983-25574032:+	chr21:25573984-25574012:+	AGO2	22RV1;PAR-CLIP	CHOL;PCPG;LIHC	BLCA	GBM;KIRC (lncRNAfunc)-DLBC (LncSpA)
ENST00000456917.2-C556T	0.9998	chr21-25574025-C-T:+	MIR155HG	ENSG00000234883.7	1699	17	chr21:25573983-25574032:+	chr21:25573985-25574001:+	DIS3L2	HEK293;HITS-CLIP	No annotation	BLCA	GBM;KIRC (lncRNAfunc)-DLBC (LncSpA)
ENST00000456917.2-C556T	0.9998	chr21-25574025-C-T:+	MIR155HG	ENSG00000234883.7	1699	17	chr21:25573983-25574032:+	chr21:25573986-25574000:+	AGO2	Brain;HITS-CLIP	CHOL;PCPG;LIHC	BLCA	GBM;KIRC (lncRNAfunc)-DLBC (LncSpA)
ENST00000456917.2-C556T	0.9998	chr21-25574025-C-T:+	MIR155HG	ENSG00000234883.7	1699	17	chr21:25573983-25574032:+	chr21:25573986-25574005:+	AGO2	Cortical;HITS-CLIP	CHOL;PCPG;LIHC	BLCA	GBM;KIRC (lncRNAfunc)-DLBC (LncSpA)
ENST00000456917.2-C556T	0.9998	chr21-25574025-C-T:+	MIR155HG	ENSG00000234883.7	1699	17	chr21:25573983-25574032:+	chr21:25573986-25574008:+	AGO2	Cortical;HITS-CLIP	CHOL;PCPG;LIHC	BLCA	GBM;KIRC (lncRNAfunc)-DLBC (LncSpA)
ENST00000456917.2-C556T	0.9998	chr21-25574025-C-T:+	MIR155HG	ENSG00000234883.7	1699	17	chr21:25573983-25574032:+	chr21:25573987-25574003:+	AGO2	Cortical;HITS-CLIP	CHOL;PCPG;LIHC	BLCA	GBM;KIRC (lncRNAfunc)-DLBC (LncSpA)
ENST00000456917.2-C556T	0.9998	chr21-25574025-C-T:+	MIR155HG	ENSG00000234883.7	1699	17	chr21:25573983-25574032:+	chr21:25573987-25574004:+	AGO2	Brain;HITS-CLIP	CHOL;PCPG;LIHC	BLCA	GBM;KIRC (lncRNAfunc)-DLBC (LncSpA)
ENST00000456917.2-C556T	0.9998	chr21-25574025-C-T:+	MIR155HG	ENSG00000234883.7	1699	17	chr21:25573983-25574032:+	chr21:25573987-25574005:+	AGO2	Cortical;HITS-CLIP	CHOL;PCPG;LIHC	BLCA	GBM;KIRC (lncRNAfunc)-DLBC (LncSpA)
ENST00000456917.2-C556T	0.9998	chr21-25574025-C-T:+	MIR155HG	ENSG00000234883.7	1699	17	chr21:25573983-25574032:+	chr21:25573987-25574006:+	AGO2	Brain;HITS-CLIP	CHOL;PCPG;LIHC	BLCA	GBM;KIRC (lncRNAfunc)-DLBC (LncSpA)
ENST00000456917.2-C556T	0.9998	chr21-25574025-C-T:+	MIR155HG	ENSG00000234883.7	1699	17	chr21:25573983-25574032:+	chr21:25573987-25574008:+	AGO2	Cortical;HITS-CLIP	CHOL;PCPG;LIHC	BLCA	GBM;KIRC (lncRNAfunc)-DLBC (LncSpA)
ENST00000456917.2-C556T	0.9998	chr21-25574025-C-T:+	MIR155HG	ENSG00000234883.7	1699	17	chr21:25573983-25574032:+	chr21:25573988-25573994:+	AGO2	Brain;HITS-CLIP	CHOL;PCPG;LIHC	BLCA	GBM;KIRC (lncRNAfunc)-DLBC (LncSpA)
ENST00000456917.2-C556T	0.9998	chr21-25574025-C-T:+	MIR155HG	ENSG00000234883.7	1699	17	chr21:25573983-25574032:+	chr21:25573988-25574002:+	AGO2	Brain;HITS-CLIP	CHOL;PCPG;LIHC	BLCA	GBM;KIRC (lncRNAfunc)-DLBC (LncSpA)
ENST00000456917.2-C556T	0.9998	chr21-25574025-C-T:+	MIR155HG	ENSG00000234883.7	1699	17	chr21:25573983-25574032:+	chr21:25573988-25574004:+	AGO2	Brain;HITS-CLIP	CHOL;PCPG;LIHC	BLCA	GBM;KIRC (lncRNAfunc)-DLBC (LncSpA)
ENST00000456917.2-C556T	0.9998	chr21-25574025-C-T:+	MIR155HG	ENSG00000234883.7	1699	17	chr21:25573983-25574032:+	chr21:25573988-25574005:+	AGO2	Brain;HITS-CLIP	CHOL;PCPG;LIHC	BLCA	GBM;KIRC (lncRNAfunc)-DLBC (LncSpA)
ENST00000456917.2-C556T	0.9998	chr21-25574025-C-T:+	MIR155HG	ENSG00000234883.7	1699	17	chr21:25573983-25574032:+	chr21:25573988-25574005:+	AGO2	Cardiac;HITS-CLIP	CHOL;PCPG;LIHC	BLCA	GBM;KIRC (lncRNAfunc)-DLBC (LncSpA)
ENST00000456917.2-C556T	0.9998	chr21-25574025-C-T:+	MIR155HG	ENSG00000234883.7	1699	17	chr21:25573983-25574032:+	chr21:25573988-25574005:+	AGO2	Cortical;HITS-CLIP	CHOL;PCPG;LIHC	BLCA	GBM;KIRC (lncRNAfunc)-DLBC (LncSpA)
ENST00000456917.2-C556T	0.9998	chr21-25574025-C-T:+	MIR155HG	ENSG00000234883.7	1699	17	chr21:25573983-25574032:+	chr21:25573988-25574006:+	AGO2	Brain;HITS-CLIP	CHOL;PCPG;LIHC	BLCA	GBM;KIRC (lncRNAfunc)-DLBC (LncSpA)
ENST00000456917.2-C556T	0.9998	chr21-25574025-C-T:+	MIR155HG	ENSG00000234883.7	1699	17	chr21:25573983-25574032:+	chr21:25573988-25574007:+	AGO2	Brain;HITS-CLIP	CHOL;PCPG;LIHC	BLCA	GBM;KIRC (lncRNAfunc)-DLBC (LncSpA)
ENST00000456917.2-C556T	0.9998	chr21-25574025-C-T:+	MIR155HG	ENSG00000234883.7	1699	17	chr21:25573983-25574032:+	chr21:25573988-25574007:+	AGO2	Cardiac;HITS-CLIP	CHOL;PCPG;LIHC	BLCA	GBM;KIRC (lncRNAfunc)-DLBC (LncSpA)
ENST00000456917.2-C556T	0.9998	chr21-25574025-C-T:+	MIR155HG	ENSG00000234883.7	1699	17	chr21:25573983-25574032:+	chr21:25573988-25574007:+	AGO2	Cortical;HITS-CLIP	CHOL;PCPG;LIHC	BLCA	GBM;KIRC (lncRNAfunc)-DLBC (LncSpA)
ENST00000456917.2-C556T	0.9998	chr21-25574025-C-T:+	MIR155HG	ENSG00000234883.7	1699	17	chr21:25573983-25574032:+	chr21:25573988-25574008:+	AGO2	Brain;HITS-CLIP	CHOL;PCPG;LIHC	BLCA	GBM;KIRC (lncRNAfunc)-DLBC (LncSpA)
ENST00000456917.2-C556T	0.9998	chr21-25574025-C-T:+	MIR155HG	ENSG00000234883.7	1699	17	chr21:25573983-25574032:+	chr21:25573991-25574005:+	AGO2	Cardiac;HITS-CLIP	CHOL;PCPG;LIHC	BLCA	GBM;KIRC (lncRNAfunc)-DLBC (LncSpA)
ENST00000456917.2-C556T	0.9998	chr21-25574025-C-T:+	MIR155HG	ENSG00000234883.7	1699	17	chr21:25573983-25574032:+	chr21:25573991-25574006:+	AGO2	Cardiac;HITS-CLIP	CHOL;PCPG;LIHC	BLCA	GBM;KIRC (lncRNAfunc)-DLBC (LncSpA)
ENST00000456917.2-C556T	0.9998	chr21-25574025-C-T:+	MIR155HG	ENSG00000234883.7	1699	17	chr21:25573983-25574032:+	chr21:25573992-25574005:+	AGO2	Cardiac;HITS-CLIP	CHOL;PCPG;LIHC	BLCA	GBM;KIRC (lncRNAfunc)-DLBC (LncSpA)
ENST00000456917.2-C556T	0.9998	chr21-25574025-C-T:+	MIR155HG	ENSG00000234883.7	1699	17	chr21:25573983-25574032:+	chr21:25573992-25574007:+	AGO2	Cardiac;HITS-CLIP	CHOL;PCPG;LIHC	BLCA	GBM;KIRC (lncRNAfunc)-DLBC (LncSpA)
ENST00000456917.2-C556T	0.9998	chr21-25574025-C-T:+	MIR155HG	ENSG00000234883.7	1699	17	chr21:25573983-25574032:+	chr21:25573993-25574005:+	AGO2	Cardiac;HITS-CLIP	CHOL;PCPG;LIHC	BLCA	GBM;KIRC (lncRNAfunc)-DLBC (LncSpA)
ENST00000456917.2-C556T	0.9998	chr21-25574025-C-T:+	MIR155HG	ENSG00000234883.7	1699	17	chr21:25573983-25574032:+	chr21:25573993-25574008:+	AGO2	Cardiac;HITS-CLIP	CHOL;PCPG;LIHC	BLCA	GBM;KIRC (lncRNAfunc)-DLBC (LncSpA)
ENST00000456917.2-C556T	0.9998	chr21-25574025-C-T:+	MIR155HG	ENSG00000234883.7	1699	17	chr21:25573983-25574032:+	chr21:25574009-25574028:+	AGO2	22RV1;PAR-CLIP	CHOL;PCPG;LIHC	BLCA	GBM;KIRC (lncRNAfunc)-DLBC (LncSpA)
ENST00000456917.2-C556T	0.9998	chr21-25574025-C-T:+	MIR155HG	ENSG00000234883.7	1699	17	chr21:25573983-25574032:+	chr21:25574009-25574028:+	AGO2	DU145;PAR-CLIP	CHOL;PCPG;LIHC	BLCA	GBM;KIRC (lncRNAfunc)-DLBC (LncSpA)
ENST00000456917.2-C596A	0.6803	chr21-25574065-C-A:+	MIR155HG	ENSG00000234883.7	1699	17	chr21:25573965-25574065:+	chr21:25573969-25573988:+	IGF2BP1	HEK293;PAR-CLIP	CHOL;BLCA;HNSC;ESCA;LUSC;LIHC;STAD	STAD	GBM;KIRC (lncRNAfunc)-DLBC (LncSpA)
ENST00000456917.2-C596A	0.6803	chr21-25574065-C-A:+	MIR155HG	ENSG00000234883.7	1699	17	chr21:25573965-25574065:+	chr21:25573969-25573988:+	IGF2BP2	HEK293;PAR-CLIP	GBM;CHOL;THCA;KIRC;BLCA;HNSC;KIRP;ESCA;LUSC;LIHC;STAD	STAD	GBM;KIRC (lncRNAfunc)-DLBC (LncSpA)
ENST00000456917.2-C596A	0.6803	chr21-25574065-C-A:+	MIR155HG	ENSG00000234883.7	1699	17	chr21:25573965-25574065:+	chr21:25573969-25573988:+	IGF2BP3	HEK293;PAR-CLIP	GBM;CESC;HNSC;UCEC;ESCA;LUSC;LUAD;STAD	STAD	GBM;KIRC (lncRNAfunc)-DLBC (LncSpA)
ENST00000456917.2-C596A	0.6803	chr21-25574065-C-A:+	MIR155HG	ENSG00000234883.7	1699	17	chr21:25573965-25574065:+	chr21:25573969-25573988:+	MOV10	HEK293;PAR-CLIP	GBM;CESC	STAD	GBM;KIRC (lncRNAfunc)-DLBC (LncSpA)
ENST00000456917.2-C596A	0.6803	chr21-25574065-C-A:+	MIR155HG	ENSG00000234883.7	1699	17	chr21:25573965-25574065:+	chr21:25573969-25573988:+	PUM2	HEK293;PAR-CLIP	No annotation	STAD	GBM;KIRC (lncRNAfunc)-DLBC (LncSpA)
ENST00000456917.2-C596A	0.6803	chr21-25574065-C-A:+	MIR155HG	ENSG00000234883.7	1699	17	chr21:25573965-25574065:+	chr21:25573969-25573988:+	QKI	HEK293;PAR-CLIP	UCEC;PCPG;LUSC;BRCA;LUAD;READ	STAD	GBM;KIRC (lncRNAfunc)-DLBC (LncSpA)
ENST00000456917.2-C596A	0.6803	chr21-25574065-C-A:+	MIR155HG	ENSG00000234883.7	1699	17	chr21:25573965-25574065:+	chr21:25573969-25573988:+	TNRC6A	HEK293;PAR-CLIP	KICH	STAD	GBM;KIRC (lncRNAfunc)-DLBC (LncSpA)
ENST00000456917.2-C596A	0.6803	chr21-25574065-C-A:+	MIR155HG	ENSG00000234883.7	1699	17	chr21:25573965-25574065:+	chr21:25573969-25573988:+	TNRC6B	HEK293;PAR-CLIP	GBM	STAD	GBM;KIRC (lncRNAfunc)-DLBC (LncSpA)
ENST00000456917.2-C596A	0.6803	chr21-25574065-C-A:+	MIR155HG	ENSG00000234883.7	1699	17	chr21:25573965-25574065:+	chr21:25573969-25573988:+	TNRC6C	HEK293;PAR-CLIP	GBM;BLCA;CESC;PCPG	STAD	GBM;KIRC (lncRNAfunc)-DLBC (LncSpA)
ENST00000456917.2-C596A	0.6803	chr21-25574065-C-A:+	MIR155HG	ENSG00000234883.7	1699	17	chr21:25573965-25574065:+	chr21:25573969-25573988:+	AGO2	Brain;HITS-CLIP	CHOL;PCPG;LIHC	STAD	GBM;KIRC (lncRNAfunc)-DLBC (LncSpA)
ENST00000456917.2-C596A	0.6803	chr21-25574065-C-A:+	MIR155HG	ENSG00000234883.7	1699	17	chr21:25573965-25574065:+	chr21:25573969-25573988:+	AGO2	Cardiac;HITS-CLIP	CHOL;PCPG;LIHC	STAD	GBM;KIRC (lncRNAfunc)-DLBC (LncSpA)
ENST00000456917.2-C596A	0.6803	chr21-25574065-C-A:+	MIR155HG	ENSG00000234883.7	1699	17	chr21:25573965-25574065:+	chr21:25573969-25573988:+	AGO2	Cortical;HITS-CLIP	CHOL;PCPG;LIHC	STAD	GBM;KIRC (lncRNAfunc)-DLBC (LncSpA)
ENST00000456917.2-C596A	0.6803	chr21-25574065-C-A:+	MIR155HG	ENSG00000234883.7	1699	17	chr21:25573965-25574065:+	chr21:25573969-25573988:+	IGF2BP2	MGG8;PAR-CLIP	GBM;CHOL;THCA;KIRC;BLCA;HNSC;KIRP;ESCA;LUSC;LIHC;STAD	STAD	GBM;KIRC (lncRNAfunc)-DLBC (LncSpA)
ENST00000456917.2-C596A	0.6803	chr21-25574065-C-A:+	MIR155HG	ENSG00000234883.7	1699	17	chr21:25573965-25574065:+	chr21:25573969-25573988:+	AGO2	22RV1;PAR-CLIP	CHOL;PCPG;LIHC	STAD	GBM;KIRC (lncRNAfunc)-DLBC (LncSpA)
ENST00000456917.2-C596A	0.6803	chr21-25574065-C-A:+	MIR155HG	ENSG00000234883.7	1699	17	chr21:25573965-25574065:+	chr21:25573969-25573988:+	AGO2	DU145;PAR-CLIP	CHOL;PCPG;LIHC	STAD	GBM;KIRC (lncRNAfunc)-DLBC (LncSpA)
ENST00000456917.2-C596A	0.6803	chr21-25574065-C-A:+	MIR155HG	ENSG00000234883.7	1699	17	chr21:25573965-25574065:+	chr21:25573980-25574004:+	DIS3L2	HEK293;HITS-CLIP	No annotation	STAD	GBM;KIRC (lncRNAfunc)-DLBC (LncSpA)
ENST00000456917.2-C596A	0.6803	chr21-25574065-C-A:+	MIR155HG	ENSG00000234883.7	1699	17	chr21:25573965-25574065:+	chr21:25573981-25574009:+	AGO2	Cardiac;HITS-CLIP	CHOL;PCPG;LIHC	STAD	GBM;KIRC (lncRNAfunc)-DLBC (LncSpA)
ENST00000456917.2-C596A	0.6803	chr21-25574065-C-A:+	MIR155HG	ENSG00000234883.7	1699	17	chr21:25573965-25574065:+	chr21:25573982-25573987:+	AGO2	Cardiac;HITS-CLIP	CHOL;PCPG;LIHC	STAD	GBM;KIRC (lncRNAfunc)-DLBC (LncSpA)
ENST00000456917.2-C596A	0.6803	chr21-25574065-C-A:+	MIR155HG	ENSG00000234883.7	1699	17	chr21:25573965-25574065:+	chr21:25573982-25573990:+	AGO2	Cardiac;HITS-CLIP	CHOL;PCPG;LIHC	STAD	GBM;KIRC (lncRNAfunc)-DLBC (LncSpA)
ENST00000456917.2-C596A	0.6803	chr21-25574065-C-A:+	MIR155HG	ENSG00000234883.7	1699	17	chr21:25573965-25574065:+	chr21:25573982-25573991:+	AGO2	Cardiac;HITS-CLIP	CHOL;PCPG;LIHC	STAD	GBM;KIRC (lncRNAfunc)-DLBC (LncSpA)
ENST00000456917.2-C596A	0.6803	chr21-25574065-C-A:+	MIR155HG	ENSG00000234883.7	1699	17	chr21:25573965-25574065:+	chr21:25573982-25573992:+	AGO2	Cardiac;HITS-CLIP	CHOL;PCPG;LIHC	STAD	GBM;KIRC (lncRNAfunc)-DLBC (LncSpA)
ENST00000456917.2-C596A	0.6803	chr21-25574065-C-A:+	MIR155HG	ENSG00000234883.7	1699	17	chr21:25573965-25574065:+	chr21:25573982-25574005:+	AGO2	Brain;HITS-CLIP	CHOL;PCPG;LIHC	STAD	GBM;KIRC (lncRNAfunc)-DLBC (LncSpA)
ENST00000456917.2-C596A	0.6803	chr21-25574065-C-A:+	MIR155HG	ENSG00000234883.7	1699	17	chr21:25573965-25574065:+	chr21:25573982-25574006:+	AGO2	Brain;HITS-CLIP	CHOL;PCPG;LIHC	STAD	GBM;KIRC (lncRNAfunc)-DLBC (LncSpA)
ENST00000456917.2-C596A	0.6803	chr21-25574065-C-A:+	MIR155HG	ENSG00000234883.7	1699	17	chr21:25573965-25574065:+	chr21:25573982-25574006:+	AGO2	Cortical;HITS-CLIP	CHOL;PCPG;LIHC	STAD	GBM;KIRC (lncRNAfunc)-DLBC (LncSpA)
ENST00000456917.2-C596A	0.6803	chr21-25574065-C-A:+	MIR155HG	ENSG00000234883.7	1699	17	chr21:25573965-25574065:+	chr21:25573982-25574016:+	AGO2	Brain;HITS-CLIP	CHOL;PCPG;LIHC	STAD	GBM;KIRC (lncRNAfunc)-DLBC (LncSpA)
ENST00000456917.2-C596A	0.6803	chr21-25574065-C-A:+	MIR155HG	ENSG00000234883.7	1699	17	chr21:25573965-25574065:+	chr21:25573983-25573985:+	AGO2	Cortical;HITS-CLIP	CHOL;PCPG;LIHC	STAD	GBM;KIRC (lncRNAfunc)-DLBC (LncSpA)
ENST00000456917.2-C596A	0.6803	chr21-25574065-C-A:+	MIR155HG	ENSG00000234883.7	1699	17	chr21:25573965-25574065:+	chr21:25573983-25573986:+	AGO2	Brain;HITS-CLIP	CHOL;PCPG;LIHC	STAD	GBM;KIRC (lncRNAfunc)-DLBC (LncSpA)
ENST00000456917.2-C596A	0.6803	chr21-25574065-C-A:+	MIR155HG	ENSG00000234883.7	1699	17	chr21:25573965-25574065:+	chr21:25573983-25573986:+	AGO2	Cortical;HITS-CLIP	CHOL;PCPG;LIHC	STAD	GBM;KIRC (lncRNAfunc)-DLBC (LncSpA)
ENST00000456917.2-C596A	0.6803	chr21-25574065-C-A:+	MIR155HG	ENSG00000234883.7	1699	17	chr21:25573965-25574065:+	chr21:25573983-25573987:+	AGO2	Brain;HITS-CLIP	CHOL;PCPG;LIHC	STAD	GBM;KIRC (lncRNAfunc)-DLBC (LncSpA)
ENST00000456917.2-C596A	0.6803	chr21-25574065-C-A:+	MIR155HG	ENSG00000234883.7	1699	17	chr21:25573965-25574065:+	chr21:25573983-25573987:+	AGO2	Cardiac;HITS-CLIP	CHOL;PCPG;LIHC	STAD	GBM;KIRC (lncRNAfunc)-DLBC (LncSpA)
ENST00000456917.2-C596A	0.6803	chr21-25574065-C-A:+	MIR155HG	ENSG00000234883.7	1699	17	chr21:25573965-25574065:+	chr21:25573983-25573987:+	AGO2	Cortical;HITS-CLIP	CHOL;PCPG;LIHC	STAD	GBM;KIRC (lncRNAfunc)-DLBC (LncSpA)
ENST00000456917.2-C596A	0.6803	chr21-25574065-C-A:+	MIR155HG	ENSG00000234883.7	1699	17	chr21:25573965-25574065:+	chr21:25573983-25573988:+	AGO2	Brain;HITS-CLIP	CHOL;PCPG;LIHC	STAD	GBM;KIRC (lncRNAfunc)-DLBC (LncSpA)
ENST00000456917.2-C596A	0.6803	chr21-25574065-C-A:+	MIR155HG	ENSG00000234883.7	1699	17	chr21:25573965-25574065:+	chr21:25573983-25573990:+	AGO2	Brain;HITS-CLIP	CHOL;PCPG;LIHC	STAD	GBM;KIRC (lncRNAfunc)-DLBC (LncSpA)
ENST00000456917.2-C596A	0.6803	chr21-25574065-C-A:+	MIR155HG	ENSG00000234883.7	1699	17	chr21:25573965-25574065:+	chr21:25573983-25573990:+	AGO2	Cardiac;HITS-CLIP	CHOL;PCPG;LIHC	STAD	GBM;KIRC (lncRNAfunc)-DLBC (LncSpA)
ENST00000456917.2-C596A	0.6803	chr21-25574065-C-A:+	MIR155HG	ENSG00000234883.7	1699	17	chr21:25573965-25574065:+	chr21:25573983-25573991:+	AGO2	Cardiac;HITS-CLIP	CHOL;PCPG;LIHC	STAD	GBM;KIRC (lncRNAfunc)-DLBC (LncSpA)
ENST00000456917.2-C596A	0.6803	chr21-25574065-C-A:+	MIR155HG	ENSG00000234883.7	1699	17	chr21:25573965-25574065:+	chr21:25573983-25573992:+	AGO2	Cardiac;HITS-CLIP	CHOL;PCPG;LIHC	STAD	GBM;KIRC (lncRNAfunc)-DLBC (LncSpA)
ENST00000456917.2-C596A	0.6803	chr21-25574065-C-A:+	MIR155HG	ENSG00000234883.7	1699	17	chr21:25573965-25574065:+	chr21:25573983-25574000:+	AGO2	Brain;HITS-CLIP	CHOL;PCPG;LIHC	STAD	GBM;KIRC (lncRNAfunc)-DLBC (LncSpA)
ENST00000456917.2-C596A	0.6803	chr21-25574065-C-A:+	MIR155HG	ENSG00000234883.7	1699	17	chr21:25573965-25574065:+	chr21:25573983-25574001:+	AGO2	Brain;HITS-CLIP	CHOL;PCPG;LIHC	STAD	GBM;KIRC (lncRNAfunc)-DLBC (LncSpA)
ENST00000456917.2-C596A	0.6803	chr21-25574065-C-A:+	MIR155HG	ENSG00000234883.7	1699	17	chr21:25573965-25574065:+	chr21:25573983-25574002:+	IGF2BP3	HEK293;PAR-CLIP	GBM;CESC;HNSC;UCEC;ESCA;LUSC;LUAD;STAD	STAD	GBM;KIRC (lncRNAfunc)-DLBC (LncSpA)
ENST00000456917.2-C596A	0.6803	chr21-25574065-C-A:+	MIR155HG	ENSG00000234883.7	1699	17	chr21:25573965-25574065:+	chr21:25573983-25574002:+	AGO2	Brain;HITS-CLIP	CHOL;PCPG;LIHC	STAD	GBM;KIRC (lncRNAfunc)-DLBC (LncSpA)
ENST00000456917.2-C596A	0.6803	chr21-25574065-C-A:+	MIR155HG	ENSG00000234883.7	1699	17	chr21:25573965-25574065:+	chr21:25573983-25574004:+	AGO2	Brain;HITS-CLIP	CHOL;PCPG;LIHC	STAD	GBM;KIRC (lncRNAfunc)-DLBC (LncSpA)
ENST00000456917.2-C596A	0.6803	chr21-25574065-C-A:+	MIR155HG	ENSG00000234883.7	1699	17	chr21:25573965-25574065:+	chr21:25573983-25574004:+	AGO2	Cortical;HITS-CLIP	CHOL;PCPG;LIHC	STAD	GBM;KIRC (lncRNAfunc)-DLBC (LncSpA)
ENST00000456917.2-C596A	0.6803	chr21-25574065-C-A:+	MIR155HG	ENSG00000234883.7	1699	17	chr21:25573965-25574065:+	chr21:25573983-25574005:+	IGF2BP2	HEK293;PAR-CLIP	GBM;CHOL;THCA;KIRC;BLCA;HNSC;KIRP;ESCA;LUSC;LIHC;STAD	STAD	GBM;KIRC (lncRNAfunc)-DLBC (LncSpA)
ENST00000456917.2-C596A	0.6803	chr21-25574065-C-A:+	MIR155HG	ENSG00000234883.7	1699	17	chr21:25573965-25574065:+	chr21:25573983-25574005:+	MOV10	HEK293;PAR-CLIP	GBM;CESC	STAD	GBM;KIRC (lncRNAfunc)-DLBC (LncSpA)
ENST00000456917.2-C596A	0.6803	chr21-25574065-C-A:+	MIR155HG	ENSG00000234883.7	1699	17	chr21:25573965-25574065:+	chr21:25573983-25574005:+	PUM2	HEK293;PAR-CLIP	No annotation	STAD	GBM;KIRC (lncRNAfunc)-DLBC (LncSpA)
ENST00000456917.2-C596A	0.6803	chr21-25574065-C-A:+	MIR155HG	ENSG00000234883.7	1699	17	chr21:25573965-25574065:+	chr21:25573983-25574005:+	QKI	HEK293;PAR-CLIP	UCEC;PCPG;LUSC;BRCA;LUAD;READ	STAD	GBM;KIRC (lncRNAfunc)-DLBC (LncSpA)
ENST00000456917.2-C596A	0.6803	chr21-25574065-C-A:+	MIR155HG	ENSG00000234883.7	1699	17	chr21:25573965-25574065:+	chr21:25573983-25574005:+	TNRC6A	HEK293;PAR-CLIP	KICH	STAD	GBM;KIRC (lncRNAfunc)-DLBC (LncSpA)
ENST00000456917.2-C596A	0.6803	chr21-25574065-C-A:+	MIR155HG	ENSG00000234883.7	1699	17	chr21:25573965-25574065:+	chr21:25573983-25574005:+	TNRC6C	HEK293;PAR-CLIP	GBM;BLCA;CESC;PCPG	STAD	GBM;KIRC (lncRNAfunc)-DLBC (LncSpA)
ENST00000456917.2-C596A	0.6803	chr21-25574065-C-A:+	MIR155HG	ENSG00000234883.7	1699	17	chr21:25573965-25574065:+	chr21:25573983-25574005:+	AGO2	Cardiac;HITS-CLIP	CHOL;PCPG;LIHC	STAD	GBM;KIRC (lncRNAfunc)-DLBC (LncSpA)
ENST00000456917.2-C596A	0.6803	chr21-25574065-C-A:+	MIR155HG	ENSG00000234883.7	1699	17	chr21:25573965-25574065:+	chr21:25573983-25574005:+	AGO2	Cortical;HITS-CLIP	CHOL;PCPG;LIHC	STAD	GBM;KIRC (lncRNAfunc)-DLBC (LncSpA)
ENST00000456917.2-C596A	0.6803	chr21-25574065-C-A:+	MIR155HG	ENSG00000234883.7	1699	17	chr21:25573965-25574065:+	chr21:25573983-25574006:+	IGF2BP1	HEK293;PAR-CLIP	CHOL;BLCA;HNSC;ESCA;LUSC;LIHC;STAD	STAD	GBM;KIRC (lncRNAfunc)-DLBC (LncSpA)
ENST00000456917.2-C596A	0.6803	chr21-25574065-C-A:+	MIR155HG	ENSG00000234883.7	1699	17	chr21:25573965-25574065:+	chr21:25573983-25574006:+	AGO2	Cardiac;HITS-CLIP	CHOL;PCPG;LIHC	STAD	GBM;KIRC (lncRNAfunc)-DLBC (LncSpA)
ENST00000456917.2-C596A	0.6803	chr21-25574065-C-A:+	MIR155HG	ENSG00000234883.7	1699	17	chr21:25573965-25574065:+	chr21:25573983-25574007:+	AGO2	Brain;HITS-CLIP	CHOL;PCPG;LIHC	STAD	GBM;KIRC (lncRNAfunc)-DLBC (LncSpA)
ENST00000456917.2-C596A	0.6803	chr21-25574065-C-A:+	MIR155HG	ENSG00000234883.7	1699	17	chr21:25573965-25574065:+	chr21:25573983-25574007:+	AGO2	Cardiac;HITS-CLIP	CHOL;PCPG;LIHC	STAD	GBM;KIRC (lncRNAfunc)-DLBC (LncSpA)
ENST00000456917.2-C596A	0.6803	chr21-25574065-C-A:+	MIR155HG	ENSG00000234883.7	1699	17	chr21:25573965-25574065:+	chr21:25573983-25574008:+	AGO2	Cortical;HITS-CLIP	CHOL;PCPG;LIHC	STAD	GBM;KIRC (lncRNAfunc)-DLBC (LncSpA)
ENST00000456917.2-C596A	0.6803	chr21-25574065-C-A:+	MIR155HG	ENSG00000234883.7	1699	17	chr21:25573965-25574065:+	chr21:25573983-25574013:+	AGO2	Brain;HITS-CLIP	CHOL;PCPG;LIHC	STAD	GBM;KIRC (lncRNAfunc)-DLBC (LncSpA)
ENST00000456917.2-C596A	0.6803	chr21-25574065-C-A:+	MIR155HG	ENSG00000234883.7	1699	17	chr21:25573965-25574065:+	chr21:25573983-25574037:+	AGO2	Brain;HITS-CLIP	CHOL;PCPG;LIHC	STAD	GBM;KIRC (lncRNAfunc)-DLBC (LncSpA)
ENST00000456917.2-C596A	0.6803	chr21-25574065-C-A:+	MIR155HG	ENSG00000234883.7	1699	17	chr21:25573965-25574065:+	chr21:25573984-25574007:+	AGO2	22RV1;PAR-CLIP	CHOL;PCPG;LIHC	STAD	GBM;KIRC (lncRNAfunc)-DLBC (LncSpA)
ENST00000456917.2-C596A	0.6803	chr21-25574065-C-A:+	MIR155HG	ENSG00000234883.7	1699	17	chr21:25573965-25574065:+	chr21:25573984-25574012:+	AGO2	22RV1;PAR-CLIP	CHOL;PCPG;LIHC	STAD	GBM;KIRC (lncRNAfunc)-DLBC (LncSpA)
ENST00000456917.2-C596A	0.6803	chr21-25574065-C-A:+	MIR155HG	ENSG00000234883.7	1699	17	chr21:25573965-25574065:+	chr21:25573985-25574001:+	DIS3L2	HEK293;HITS-CLIP	No annotation	STAD	GBM;KIRC (lncRNAfunc)-DLBC (LncSpA)
ENST00000456917.2-C596A	0.6803	chr21-25574065-C-A:+	MIR155HG	ENSG00000234883.7	1699	17	chr21:25573965-25574065:+	chr21:25573986-25574000:+	AGO2	Brain;HITS-CLIP	CHOL;PCPG;LIHC	STAD	GBM;KIRC (lncRNAfunc)-DLBC (LncSpA)
ENST00000456917.2-C596A	0.6803	chr21-25574065-C-A:+	MIR155HG	ENSG00000234883.7	1699	17	chr21:25573965-25574065:+	chr21:25573986-25574005:+	AGO2	Cortical;HITS-CLIP	CHOL;PCPG;LIHC	STAD	GBM;KIRC (lncRNAfunc)-DLBC (LncSpA)
ENST00000456917.2-C596A	0.6803	chr21-25574065-C-A:+	MIR155HG	ENSG00000234883.7	1699	17	chr21:25573965-25574065:+	chr21:25573986-25574008:+	AGO2	Cortical;HITS-CLIP	CHOL;PCPG;LIHC	STAD	GBM;KIRC (lncRNAfunc)-DLBC (LncSpA)
ENST00000456917.2-C596A	0.6803	chr21-25574065-C-A:+	MIR155HG	ENSG00000234883.7	1699	17	chr21:25573965-25574065:+	chr21:25573987-25574003:+	AGO2	Cortical;HITS-CLIP	CHOL;PCPG;LIHC	STAD	GBM;KIRC (lncRNAfunc)-DLBC (LncSpA)
ENST00000456917.2-C596A	0.6803	chr21-25574065-C-A:+	MIR155HG	ENSG00000234883.7	1699	17	chr21:25573965-25574065:+	chr21:25573987-25574004:+	AGO2	Brain;HITS-CLIP	CHOL;PCPG;LIHC	STAD	GBM;KIRC (lncRNAfunc)-DLBC (LncSpA)
ENST00000456917.2-C596A	0.6803	chr21-25574065-C-A:+	MIR155HG	ENSG00000234883.7	1699	17	chr21:25573965-25574065:+	chr21:25573987-25574005:+	AGO2	Cortical;HITS-CLIP	CHOL;PCPG;LIHC	STAD	GBM;KIRC (lncRNAfunc)-DLBC (LncSpA)
ENST00000456917.2-C596A	0.6803	chr21-25574065-C-A:+	MIR155HG	ENSG00000234883.7	1699	17	chr21:25573965-25574065:+	chr21:25573987-25574006:+	AGO2	Brain;HITS-CLIP	CHOL;PCPG;LIHC	STAD	GBM;KIRC (lncRNAfunc)-DLBC (LncSpA)
ENST00000456917.2-C596A	0.6803	chr21-25574065-C-A:+	MIR155HG	ENSG00000234883.7	1699	17	chr21:25573965-25574065:+	chr21:25573987-25574008:+	AGO2	Cortical;HITS-CLIP	CHOL;PCPG;LIHC	STAD	GBM;KIRC (lncRNAfunc)-DLBC (LncSpA)
ENST00000456917.2-C596A	0.6803	chr21-25574065-C-A:+	MIR155HG	ENSG00000234883.7	1699	17	chr21:25573965-25574065:+	chr21:25573988-25573994:+	AGO2	Brain;HITS-CLIP	CHOL;PCPG;LIHC	STAD	GBM;KIRC (lncRNAfunc)-DLBC (LncSpA)
ENST00000456917.2-C596A	0.6803	chr21-25574065-C-A:+	MIR155HG	ENSG00000234883.7	1699	17	chr21:25573965-25574065:+	chr21:25573988-25574002:+	AGO2	Brain;HITS-CLIP	CHOL;PCPG;LIHC	STAD	GBM;KIRC (lncRNAfunc)-DLBC (LncSpA)
ENST00000456917.2-C596A	0.6803	chr21-25574065-C-A:+	MIR155HG	ENSG00000234883.7	1699	17	chr21:25573965-25574065:+	chr21:25573988-25574004:+	AGO2	Brain;HITS-CLIP	CHOL;PCPG;LIHC	STAD	GBM;KIRC (lncRNAfunc)-DLBC (LncSpA)
ENST00000456917.2-C596A	0.6803	chr21-25574065-C-A:+	MIR155HG	ENSG00000234883.7	1699	17	chr21:25573965-25574065:+	chr21:25573988-25574005:+	AGO2	Brain;HITS-CLIP	CHOL;PCPG;LIHC	STAD	GBM;KIRC (lncRNAfunc)-DLBC (LncSpA)
ENST00000456917.2-C596A	0.6803	chr21-25574065-C-A:+	MIR155HG	ENSG00000234883.7	1699	17	chr21:25573965-25574065:+	chr21:25573988-25574005:+	AGO2	Cardiac;HITS-CLIP	CHOL;PCPG;LIHC	STAD	GBM;KIRC (lncRNAfunc)-DLBC (LncSpA)
ENST00000456917.2-C596A	0.6803	chr21-25574065-C-A:+	MIR155HG	ENSG00000234883.7	1699	17	chr21:25573965-25574065:+	chr21:25573988-25574005:+	AGO2	Cortical;HITS-CLIP	CHOL;PCPG;LIHC	STAD	GBM;KIRC (lncRNAfunc)-DLBC (LncSpA)
ENST00000456917.2-C596A	0.6803	chr21-25574065-C-A:+	MIR155HG	ENSG00000234883.7	1699	17	chr21:25573965-25574065:+	chr21:25573988-25574006:+	AGO2	Brain;HITS-CLIP	CHOL;PCPG;LIHC	STAD	GBM;KIRC (lncRNAfunc)-DLBC (LncSpA)
ENST00000456917.2-C596A	0.6803	chr21-25574065-C-A:+	MIR155HG	ENSG00000234883.7	1699	17	chr21:25573965-25574065:+	chr21:25573988-25574007:+	AGO2	Brain;HITS-CLIP	CHOL;PCPG;LIHC	STAD	GBM;KIRC (lncRNAfunc)-DLBC (LncSpA)
ENST00000456917.2-C596A	0.6803	chr21-25574065-C-A:+	MIR155HG	ENSG00000234883.7	1699	17	chr21:25573965-25574065:+	chr21:25573988-25574007:+	AGO2	Cardiac;HITS-CLIP	CHOL;PCPG;LIHC	STAD	GBM;KIRC (lncRNAfunc)-DLBC (LncSpA)
ENST00000456917.2-C596A	0.6803	chr21-25574065-C-A:+	MIR155HG	ENSG00000234883.7	1699	17	chr21:25573965-25574065:+	chr21:25573988-25574007:+	AGO2	Cortical;HITS-CLIP	CHOL;PCPG;LIHC	STAD	GBM;KIRC (lncRNAfunc)-DLBC (LncSpA)
ENST00000456917.2-C596A	0.6803	chr21-25574065-C-A:+	MIR155HG	ENSG00000234883.7	1699	17	chr21:25573965-25574065:+	chr21:25573988-25574008:+	AGO2	Brain;HITS-CLIP	CHOL;PCPG;LIHC	STAD	GBM;KIRC (lncRNAfunc)-DLBC (LncSpA)
ENST00000456917.2-C596A	0.6803	chr21-25574065-C-A:+	MIR155HG	ENSG00000234883.7	1699	17	chr21:25573965-25574065:+	chr21:25573991-25574005:+	AGO2	Cardiac;HITS-CLIP	CHOL;PCPG;LIHC	STAD	GBM;KIRC (lncRNAfunc)-DLBC (LncSpA)
ENST00000456917.2-C596A	0.6803	chr21-25574065-C-A:+	MIR155HG	ENSG00000234883.7	1699	17	chr21:25573965-25574065:+	chr21:25573991-25574006:+	AGO2	Cardiac;HITS-CLIP	CHOL;PCPG;LIHC	STAD	GBM;KIRC (lncRNAfunc)-DLBC (LncSpA)
ENST00000456917.2-C596A	0.6803	chr21-25574065-C-A:+	MIR155HG	ENSG00000234883.7	1699	17	chr21:25573965-25574065:+	chr21:25573992-25574005:+	AGO2	Cardiac;HITS-CLIP	CHOL;PCPG;LIHC	STAD	GBM;KIRC (lncRNAfunc)-DLBC (LncSpA)
ENST00000456917.2-C596A	0.6803	chr21-25574065-C-A:+	MIR155HG	ENSG00000234883.7	1699	17	chr21:25573965-25574065:+	chr21:25573992-25574007:+	AGO2	Cardiac;HITS-CLIP	CHOL;PCPG;LIHC	STAD	GBM;KIRC (lncRNAfunc)-DLBC (LncSpA)
ENST00000456917.2-C596A	0.6803	chr21-25574065-C-A:+	MIR155HG	ENSG00000234883.7	1699	17	chr21:25573965-25574065:+	chr21:25573993-25574005:+	AGO2	Cardiac;HITS-CLIP	CHOL;PCPG;LIHC	STAD	GBM;KIRC (lncRNAfunc)-DLBC (LncSpA)
ENST00000456917.2-C596A	0.6803	chr21-25574065-C-A:+	MIR155HG	ENSG00000234883.7	1699	17	chr21:25573965-25574065:+	chr21:25573993-25574008:+	AGO2	Cardiac;HITS-CLIP	CHOL;PCPG;LIHC	STAD	GBM;KIRC (lncRNAfunc)-DLBC (LncSpA)
ENST00000456917.2-C596A	0.6803	chr21-25574065-C-A:+	MIR155HG	ENSG00000234883.7	1699	17	chr21:25573965-25574065:+	chr21:25574009-25574028:+	AGO2	22RV1;PAR-CLIP	CHOL;PCPG;LIHC	STAD	GBM;KIRC (lncRNAfunc)-DLBC (LncSpA)
ENST00000456917.2-C596A	0.6803	chr21-25574065-C-A:+	MIR155HG	ENSG00000234883.7	1699	17	chr21:25573965-25574065:+	chr21:25574009-25574028:+	AGO2	DU145;PAR-CLIP	CHOL;PCPG;LIHC	STAD	GBM;KIRC (lncRNAfunc)-DLBC (LncSpA)
ENST00000456917.2-C596A	0.6803	chr21-25574065-C-A:+	MIR155HG	ENSG00000234883.7	1699	17	chr21:25573965-25574065:+	chr21:25574009-25574047:+	AGO2	22RV1;PAR-CLIP	CHOL;PCPG;LIHC	STAD	GBM;KIRC (lncRNAfunc)-DLBC (LncSpA)
ENST00000456917.2-C596A	0.6803	chr21-25574065-C-A:+	MIR155HG	ENSG00000234883.7	1699	17	chr21:25573965-25574065:+	chr21:25574019-25574038:+	AGO2	Brain;HITS-CLIP	CHOL;PCPG;LIHC	STAD	GBM;KIRC (lncRNAfunc)-DLBC (LncSpA)
ENST00000456917.2-C596A	0.6803	chr21-25574065-C-A:+	MIR155HG	ENSG00000234883.7	1699	17	chr21:25573965-25574065:+	chr21:25574019-25574043:+	AGO2	Brain;HITS-CLIP	CHOL;PCPG;LIHC	STAD	GBM;KIRC (lncRNAfunc)-DLBC (LncSpA)
ENST00000456917.2-T538C	0.9648	chr21-25574007-T-C:+	MIR155HG	ENSG00000234883.7	1699	17	chr21:25573981-25574030:+	chr21:25573981-25574009:+	AGO2	Cardiac;HITS-CLIP	CHOL;PCPG;LIHC	OV	GBM;KIRC (lncRNAfunc)-DLBC (LncSpA)
ENST00000456917.2-T538C	0.9648	chr21-25574007-T-C:+	MIR155HG	ENSG00000234883.7	1699	17	chr21:25573981-25574030:+	chr21:25573982-25573987:+	AGO2	Cardiac;HITS-CLIP	CHOL;PCPG;LIHC	OV	GBM;KIRC (lncRNAfunc)-DLBC (LncSpA)
ENST00000456917.2-T538C	0.9648	chr21-25574007-T-C:+	MIR155HG	ENSG00000234883.7	1699	17	chr21:25573981-25574030:+	chr21:25573982-25573990:+	AGO2	Cardiac;HITS-CLIP	CHOL;PCPG;LIHC	OV	GBM;KIRC (lncRNAfunc)-DLBC (LncSpA)
ENST00000456917.2-T538C	0.9648	chr21-25574007-T-C:+	MIR155HG	ENSG00000234883.7	1699	17	chr21:25573981-25574030:+	chr21:25573982-25573991:+	AGO2	Cardiac;HITS-CLIP	CHOL;PCPG;LIHC	OV	GBM;KIRC (lncRNAfunc)-DLBC (LncSpA)
ENST00000456917.2-T538C	0.9648	chr21-25574007-T-C:+	MIR155HG	ENSG00000234883.7	1699	17	chr21:25573981-25574030:+	chr21:25573982-25573992:+	AGO2	Cardiac;HITS-CLIP	CHOL;PCPG;LIHC	OV	GBM;KIRC (lncRNAfunc)-DLBC (LncSpA)
ENST00000456917.2-T538C	0.9648	chr21-25574007-T-C:+	MIR155HG	ENSG00000234883.7	1699	17	chr21:25573981-25574030:+	chr21:25573982-25574005:+	AGO2	Brain;HITS-CLIP	CHOL;PCPG;LIHC	OV	GBM;KIRC (lncRNAfunc)-DLBC (LncSpA)
ENST00000456917.2-T538C	0.9648	chr21-25574007-T-C:+	MIR155HG	ENSG00000234883.7	1699	17	chr21:25573981-25574030:+	chr21:25573982-25574006:+	AGO2	Brain;HITS-CLIP	CHOL;PCPG;LIHC	OV	GBM;KIRC (lncRNAfunc)-DLBC (LncSpA)
ENST00000456917.2-T538C	0.9648	chr21-25574007-T-C:+	MIR155HG	ENSG00000234883.7	1699	17	chr21:25573981-25574030:+	chr21:25573982-25574006:+	AGO2	Cortical;HITS-CLIP	CHOL;PCPG;LIHC	OV	GBM;KIRC (lncRNAfunc)-DLBC (LncSpA)
ENST00000456917.2-T538C	0.9648	chr21-25574007-T-C:+	MIR155HG	ENSG00000234883.7	1699	17	chr21:25573981-25574030:+	chr21:25573982-25574016:+	AGO2	Brain;HITS-CLIP	CHOL;PCPG;LIHC	OV	GBM;KIRC (lncRNAfunc)-DLBC (LncSpA)
ENST00000456917.2-T538C	0.9648	chr21-25574007-T-C:+	MIR155HG	ENSG00000234883.7	1699	17	chr21:25573981-25574030:+	chr21:25573983-25573985:+	AGO2	Cortical;HITS-CLIP	CHOL;PCPG;LIHC	OV	GBM;KIRC (lncRNAfunc)-DLBC (LncSpA)
ENST00000456917.2-T538C	0.9648	chr21-25574007-T-C:+	MIR155HG	ENSG00000234883.7	1699	17	chr21:25573981-25574030:+	chr21:25573983-25573986:+	AGO2	Brain;HITS-CLIP	CHOL;PCPG;LIHC	OV	GBM;KIRC (lncRNAfunc)-DLBC (LncSpA)
ENST00000456917.2-T538C	0.9648	chr21-25574007-T-C:+	MIR155HG	ENSG00000234883.7	1699	17	chr21:25573981-25574030:+	chr21:25573983-25573986:+	AGO2	Cortical;HITS-CLIP	CHOL;PCPG;LIHC	OV	GBM;KIRC (lncRNAfunc)-DLBC (LncSpA)
ENST00000456917.2-T538C	0.9648	chr21-25574007-T-C:+	MIR155HG	ENSG00000234883.7	1699	17	chr21:25573981-25574030:+	chr21:25573983-25573987:+	AGO2	Brain;HITS-CLIP	CHOL;PCPG;LIHC	OV	GBM;KIRC (lncRNAfunc)-DLBC (LncSpA)
ENST00000456917.2-T538C	0.9648	chr21-25574007-T-C:+	MIR155HG	ENSG00000234883.7	1699	17	chr21:25573981-25574030:+	chr21:25573983-25573987:+	AGO2	Cardiac;HITS-CLIP	CHOL;PCPG;LIHC	OV	GBM;KIRC (lncRNAfunc)-DLBC (LncSpA)
ENST00000456917.2-T538C	0.9648	chr21-25574007-T-C:+	MIR155HG	ENSG00000234883.7	1699	17	chr21:25573981-25574030:+	chr21:25573983-25573987:+	AGO2	Cortical;HITS-CLIP	CHOL;PCPG;LIHC	OV	GBM;KIRC (lncRNAfunc)-DLBC (LncSpA)
ENST00000456917.2-T538C	0.9648	chr21-25574007-T-C:+	MIR155HG	ENSG00000234883.7	1699	17	chr21:25573981-25574030:+	chr21:25573983-25573988:+	AGO2	Brain;HITS-CLIP	CHOL;PCPG;LIHC	OV	GBM;KIRC (lncRNAfunc)-DLBC (LncSpA)
ENST00000456917.2-T538C	0.9648	chr21-25574007-T-C:+	MIR155HG	ENSG00000234883.7	1699	17	chr21:25573981-25574030:+	chr21:25573983-25573990:+	AGO2	Brain;HITS-CLIP	CHOL;PCPG;LIHC	OV	GBM;KIRC (lncRNAfunc)-DLBC (LncSpA)
ENST00000456917.2-T538C	0.9648	chr21-25574007-T-C:+	MIR155HG	ENSG00000234883.7	1699	17	chr21:25573981-25574030:+	chr21:25573983-25573990:+	AGO2	Cardiac;HITS-CLIP	CHOL;PCPG;LIHC	OV	GBM;KIRC (lncRNAfunc)-DLBC (LncSpA)
ENST00000456917.2-T538C	0.9648	chr21-25574007-T-C:+	MIR155HG	ENSG00000234883.7	1699	17	chr21:25573981-25574030:+	chr21:25573983-25573991:+	AGO2	Cardiac;HITS-CLIP	CHOL;PCPG;LIHC	OV	GBM;KIRC (lncRNAfunc)-DLBC (LncSpA)
ENST00000456917.2-T538C	0.9648	chr21-25574007-T-C:+	MIR155HG	ENSG00000234883.7	1699	17	chr21:25573981-25574030:+	chr21:25573983-25573992:+	AGO2	Cardiac;HITS-CLIP	CHOL;PCPG;LIHC	OV	GBM;KIRC (lncRNAfunc)-DLBC (LncSpA)
ENST00000456917.2-T538C	0.9648	chr21-25574007-T-C:+	MIR155HG	ENSG00000234883.7	1699	17	chr21:25573981-25574030:+	chr21:25573983-25574000:+	AGO2	Brain;HITS-CLIP	CHOL;PCPG;LIHC	OV	GBM;KIRC (lncRNAfunc)-DLBC (LncSpA)
ENST00000456917.2-T538C	0.9648	chr21-25574007-T-C:+	MIR155HG	ENSG00000234883.7	1699	17	chr21:25573981-25574030:+	chr21:25573983-25574001:+	AGO2	Brain;HITS-CLIP	CHOL;PCPG;LIHC	OV	GBM;KIRC (lncRNAfunc)-DLBC (LncSpA)
ENST00000456917.2-T538C	0.9648	chr21-25574007-T-C:+	MIR155HG	ENSG00000234883.7	1699	17	chr21:25573981-25574030:+	chr21:25573983-25574002:+	IGF2BP3	HEK293;PAR-CLIP	GBM;CESC;HNSC;UCEC;ESCA;LUSC;LUAD;STAD	OV	GBM;KIRC (lncRNAfunc)-DLBC (LncSpA)
ENST00000456917.2-T538C	0.9648	chr21-25574007-T-C:+	MIR155HG	ENSG00000234883.7	1699	17	chr21:25573981-25574030:+	chr21:25573983-25574002:+	AGO2	Brain;HITS-CLIP	CHOL;PCPG;LIHC	OV	GBM;KIRC (lncRNAfunc)-DLBC (LncSpA)
ENST00000456917.2-T538C	0.9648	chr21-25574007-T-C:+	MIR155HG	ENSG00000234883.7	1699	17	chr21:25573981-25574030:+	chr21:25573983-25574004:+	AGO2	Brain;HITS-CLIP	CHOL;PCPG;LIHC	OV	GBM;KIRC (lncRNAfunc)-DLBC (LncSpA)
ENST00000456917.2-T538C	0.9648	chr21-25574007-T-C:+	MIR155HG	ENSG00000234883.7	1699	17	chr21:25573981-25574030:+	chr21:25573983-25574004:+	AGO2	Cortical;HITS-CLIP	CHOL;PCPG;LIHC	OV	GBM;KIRC (lncRNAfunc)-DLBC (LncSpA)
ENST00000456917.2-T538C	0.9648	chr21-25574007-T-C:+	MIR155HG	ENSG00000234883.7	1699	17	chr21:25573981-25574030:+	chr21:25573983-25574005:+	IGF2BP2	HEK293;PAR-CLIP	GBM;CHOL;THCA;KIRC;BLCA;HNSC;KIRP;ESCA;LUSC;LIHC;STAD	OV	GBM;KIRC (lncRNAfunc)-DLBC (LncSpA)
ENST00000456917.2-T538C	0.9648	chr21-25574007-T-C:+	MIR155HG	ENSG00000234883.7	1699	17	chr21:25573981-25574030:+	chr21:25573983-25574005:+	MOV10	HEK293;PAR-CLIP	GBM;CESC	OV	GBM;KIRC (lncRNAfunc)-DLBC (LncSpA)
ENST00000456917.2-T538C	0.9648	chr21-25574007-T-C:+	MIR155HG	ENSG00000234883.7	1699	17	chr21:25573981-25574030:+	chr21:25573983-25574005:+	PUM2	HEK293;PAR-CLIP	No annotation	OV	GBM;KIRC (lncRNAfunc)-DLBC (LncSpA)
ENST00000456917.2-T538C	0.9648	chr21-25574007-T-C:+	MIR155HG	ENSG00000234883.7	1699	17	chr21:25573981-25574030:+	chr21:25573983-25574005:+	QKI	HEK293;PAR-CLIP	UCEC;PCPG;LUSC;BRCA;LUAD;READ	OV	GBM;KIRC (lncRNAfunc)-DLBC (LncSpA)
ENST00000456917.2-T538C	0.9648	chr21-25574007-T-C:+	MIR155HG	ENSG00000234883.7	1699	17	chr21:25573981-25574030:+	chr21:25573983-25574005:+	TNRC6A	HEK293;PAR-CLIP	KICH	OV	GBM;KIRC (lncRNAfunc)-DLBC (LncSpA)
ENST00000456917.2-T538C	0.9648	chr21-25574007-T-C:+	MIR155HG	ENSG00000234883.7	1699	17	chr21:25573981-25574030:+	chr21:25573983-25574005:+	TNRC6C	HEK293;PAR-CLIP	GBM;BLCA;CESC;PCPG	OV	GBM;KIRC (lncRNAfunc)-DLBC (LncSpA)
ENST00000456917.2-T538C	0.9648	chr21-25574007-T-C:+	MIR155HG	ENSG00000234883.7	1699	17	chr21:25573981-25574030:+	chr21:25573983-25574005:+	AGO2	Cardiac;HITS-CLIP	CHOL;PCPG;LIHC	OV	GBM;KIRC (lncRNAfunc)-DLBC (LncSpA)
ENST00000456917.2-T538C	0.9648	chr21-25574007-T-C:+	MIR155HG	ENSG00000234883.7	1699	17	chr21:25573981-25574030:+	chr21:25573983-25574005:+	AGO2	Cortical;HITS-CLIP	CHOL;PCPG;LIHC	OV	GBM;KIRC (lncRNAfunc)-DLBC (LncSpA)
ENST00000456917.2-T538C	0.9648	chr21-25574007-T-C:+	MIR155HG	ENSG00000234883.7	1699	17	chr21:25573981-25574030:+	chr21:25573983-25574006:+	IGF2BP1	HEK293;PAR-CLIP	CHOL;BLCA;HNSC;ESCA;LUSC;LIHC;STAD	OV	GBM;KIRC (lncRNAfunc)-DLBC (LncSpA)
ENST00000456917.2-T538C	0.9648	chr21-25574007-T-C:+	MIR155HG	ENSG00000234883.7	1699	17	chr21:25573981-25574030:+	chr21:25573983-25574006:+	AGO2	Cardiac;HITS-CLIP	CHOL;PCPG;LIHC	OV	GBM;KIRC (lncRNAfunc)-DLBC (LncSpA)
ENST00000456917.2-T538C	0.9648	chr21-25574007-T-C:+	MIR155HG	ENSG00000234883.7	1699	17	chr21:25573981-25574030:+	chr21:25573983-25574007:+	AGO2	Brain;HITS-CLIP	CHOL;PCPG;LIHC	OV	GBM;KIRC (lncRNAfunc)-DLBC (LncSpA)
ENST00000456917.2-T538C	0.9648	chr21-25574007-T-C:+	MIR155HG	ENSG00000234883.7	1699	17	chr21:25573981-25574030:+	chr21:25573983-25574007:+	AGO2	Cardiac;HITS-CLIP	CHOL;PCPG;LIHC	OV	GBM;KIRC (lncRNAfunc)-DLBC (LncSpA)
ENST00000456917.2-T538C	0.9648	chr21-25574007-T-C:+	MIR155HG	ENSG00000234883.7	1699	17	chr21:25573981-25574030:+	chr21:25573983-25574008:+	AGO2	Cortical;HITS-CLIP	CHOL;PCPG;LIHC	OV	GBM;KIRC (lncRNAfunc)-DLBC (LncSpA)
ENST00000456917.2-T538C	0.9648	chr21-25574007-T-C:+	MIR155HG	ENSG00000234883.7	1699	17	chr21:25573981-25574030:+	chr21:25573983-25574013:+	AGO2	Brain;HITS-CLIP	CHOL;PCPG;LIHC	OV	GBM;KIRC (lncRNAfunc)-DLBC (LncSpA)
ENST00000456917.2-T538C	0.9648	chr21-25574007-T-C:+	MIR155HG	ENSG00000234883.7	1699	17	chr21:25573981-25574030:+	chr21:25573984-25574007:+	AGO2	22RV1;PAR-CLIP	CHOL;PCPG;LIHC	OV	GBM;KIRC (lncRNAfunc)-DLBC (LncSpA)
ENST00000456917.2-T538C	0.9648	chr21-25574007-T-C:+	MIR155HG	ENSG00000234883.7	1699	17	chr21:25573981-25574030:+	chr21:25573984-25574012:+	AGO2	22RV1;PAR-CLIP	CHOL;PCPG;LIHC	OV	GBM;KIRC (lncRNAfunc)-DLBC (LncSpA)
ENST00000456917.2-T538C	0.9648	chr21-25574007-T-C:+	MIR155HG	ENSG00000234883.7	1699	17	chr21:25573981-25574030:+	chr21:25573985-25574001:+	DIS3L2	HEK293;HITS-CLIP	No annotation	OV	GBM;KIRC (lncRNAfunc)-DLBC (LncSpA)
ENST00000456917.2-T538C	0.9648	chr21-25574007-T-C:+	MIR155HG	ENSG00000234883.7	1699	17	chr21:25573981-25574030:+	chr21:25573986-25574000:+	AGO2	Brain;HITS-CLIP	CHOL;PCPG;LIHC	OV	GBM;KIRC (lncRNAfunc)-DLBC (LncSpA)
ENST00000456917.2-T538C	0.9648	chr21-25574007-T-C:+	MIR155HG	ENSG00000234883.7	1699	17	chr21:25573981-25574030:+	chr21:25573986-25574005:+	AGO2	Cortical;HITS-CLIP	CHOL;PCPG;LIHC	OV	GBM;KIRC (lncRNAfunc)-DLBC (LncSpA)
ENST00000456917.2-T538C	0.9648	chr21-25574007-T-C:+	MIR155HG	ENSG00000234883.7	1699	17	chr21:25573981-25574030:+	chr21:25573986-25574008:+	AGO2	Cortical;HITS-CLIP	CHOL;PCPG;LIHC	OV	GBM;KIRC (lncRNAfunc)-DLBC (LncSpA)
ENST00000456917.2-T538C	0.9648	chr21-25574007-T-C:+	MIR155HG	ENSG00000234883.7	1699	17	chr21:25573981-25574030:+	chr21:25573987-25574003:+	AGO2	Cortical;HITS-CLIP	CHOL;PCPG;LIHC	OV	GBM;KIRC (lncRNAfunc)-DLBC (LncSpA)
ENST00000456917.2-T538C	0.9648	chr21-25574007-T-C:+	MIR155HG	ENSG00000234883.7	1699	17	chr21:25573981-25574030:+	chr21:25573987-25574004:+	AGO2	Brain;HITS-CLIP	CHOL;PCPG;LIHC	OV	GBM;KIRC (lncRNAfunc)-DLBC (LncSpA)
ENST00000456917.2-T538C	0.9648	chr21-25574007-T-C:+	MIR155HG	ENSG00000234883.7	1699	17	chr21:25573981-25574030:+	chr21:25573987-25574005:+	AGO2	Cortical;HITS-CLIP	CHOL;PCPG;LIHC	OV	GBM;KIRC (lncRNAfunc)-DLBC (LncSpA)
ENST00000456917.2-T538C	0.9648	chr21-25574007-T-C:+	MIR155HG	ENSG00000234883.7	1699	17	chr21:25573981-25574030:+	chr21:25573987-25574006:+	AGO2	Brain;HITS-CLIP	CHOL;PCPG;LIHC	OV	GBM;KIRC (lncRNAfunc)-DLBC (LncSpA)
ENST00000456917.2-T538C	0.9648	chr21-25574007-T-C:+	MIR155HG	ENSG00000234883.7	1699	17	chr21:25573981-25574030:+	chr21:25573987-25574008:+	AGO2	Cortical;HITS-CLIP	CHOL;PCPG;LIHC	OV	GBM;KIRC (lncRNAfunc)-DLBC (LncSpA)
ENST00000456917.2-T538C	0.9648	chr21-25574007-T-C:+	MIR155HG	ENSG00000234883.7	1699	17	chr21:25573981-25574030:+	chr21:25573988-25573994:+	AGO2	Brain;HITS-CLIP	CHOL;PCPG;LIHC	OV	GBM;KIRC (lncRNAfunc)-DLBC (LncSpA)
ENST00000456917.2-T538C	0.9648	chr21-25574007-T-C:+	MIR155HG	ENSG00000234883.7	1699	17	chr21:25573981-25574030:+	chr21:25573988-25574002:+	AGO2	Brain;HITS-CLIP	CHOL;PCPG;LIHC	OV	GBM;KIRC (lncRNAfunc)-DLBC (LncSpA)
ENST00000456917.2-T538C	0.9648	chr21-25574007-T-C:+	MIR155HG	ENSG00000234883.7	1699	17	chr21:25573981-25574030:+	chr21:25573988-25574004:+	AGO2	Brain;HITS-CLIP	CHOL;PCPG;LIHC	OV	GBM;KIRC (lncRNAfunc)-DLBC (LncSpA)
ENST00000456917.2-T538C	0.9648	chr21-25574007-T-C:+	MIR155HG	ENSG00000234883.7	1699	17	chr21:25573981-25574030:+	chr21:25573988-25574005:+	AGO2	Brain;HITS-CLIP	CHOL;PCPG;LIHC	OV	GBM;KIRC (lncRNAfunc)-DLBC (LncSpA)
ENST00000456917.2-T538C	0.9648	chr21-25574007-T-C:+	MIR155HG	ENSG00000234883.7	1699	17	chr21:25573981-25574030:+	chr21:25573988-25574005:+	AGO2	Cardiac;HITS-CLIP	CHOL;PCPG;LIHC	OV	GBM;KIRC (lncRNAfunc)-DLBC (LncSpA)
ENST00000456917.2-T538C	0.9648	chr21-25574007-T-C:+	MIR155HG	ENSG00000234883.7	1699	17	chr21:25573981-25574030:+	chr21:25573988-25574005:+	AGO2	Cortical;HITS-CLIP	CHOL;PCPG;LIHC	OV	GBM;KIRC (lncRNAfunc)-DLBC (LncSpA)
ENST00000456917.2-T538C	0.9648	chr21-25574007-T-C:+	MIR155HG	ENSG00000234883.7	1699	17	chr21:25573981-25574030:+	chr21:25573988-25574006:+	AGO2	Brain;HITS-CLIP	CHOL;PCPG;LIHC	OV	GBM;KIRC (lncRNAfunc)-DLBC (LncSpA)
ENST00000456917.2-T538C	0.9648	chr21-25574007-T-C:+	MIR155HG	ENSG00000234883.7	1699	17	chr21:25573981-25574030:+	chr21:25573988-25574007:+	AGO2	Brain;HITS-CLIP	CHOL;PCPG;LIHC	OV	GBM;KIRC (lncRNAfunc)-DLBC (LncSpA)
ENST00000456917.2-T538C	0.9648	chr21-25574007-T-C:+	MIR155HG	ENSG00000234883.7	1699	17	chr21:25573981-25574030:+	chr21:25573988-25574007:+	AGO2	Cardiac;HITS-CLIP	CHOL;PCPG;LIHC	OV	GBM;KIRC (lncRNAfunc)-DLBC (LncSpA)
ENST00000456917.2-T538C	0.9648	chr21-25574007-T-C:+	MIR155HG	ENSG00000234883.7	1699	17	chr21:25573981-25574030:+	chr21:25573988-25574007:+	AGO2	Cortical;HITS-CLIP	CHOL;PCPG;LIHC	OV	GBM;KIRC (lncRNAfunc)-DLBC (LncSpA)
ENST00000456917.2-T538C	0.9648	chr21-25574007-T-C:+	MIR155HG	ENSG00000234883.7	1699	17	chr21:25573981-25574030:+	chr21:25573988-25574008:+	AGO2	Brain;HITS-CLIP	CHOL;PCPG;LIHC	OV	GBM;KIRC (lncRNAfunc)-DLBC (LncSpA)
ENST00000456917.2-T538C	0.9648	chr21-25574007-T-C:+	MIR155HG	ENSG00000234883.7	1699	17	chr21:25573981-25574030:+	chr21:25573991-25574005:+	AGO2	Cardiac;HITS-CLIP	CHOL;PCPG;LIHC	OV	GBM;KIRC (lncRNAfunc)-DLBC (LncSpA)
ENST00000456917.2-T538C	0.9648	chr21-25574007-T-C:+	MIR155HG	ENSG00000234883.7	1699	17	chr21:25573981-25574030:+	chr21:25573991-25574006:+	AGO2	Cardiac;HITS-CLIP	CHOL;PCPG;LIHC	OV	GBM;KIRC (lncRNAfunc)-DLBC (LncSpA)
ENST00000456917.2-T538C	0.9648	chr21-25574007-T-C:+	MIR155HG	ENSG00000234883.7	1699	17	chr21:25573981-25574030:+	chr21:25573992-25574005:+	AGO2	Cardiac;HITS-CLIP	CHOL;PCPG;LIHC	OV	GBM;KIRC (lncRNAfunc)-DLBC (LncSpA)
ENST00000456917.2-T538C	0.9648	chr21-25574007-T-C:+	MIR155HG	ENSG00000234883.7	1699	17	chr21:25573981-25574030:+	chr21:25573992-25574007:+	AGO2	Cardiac;HITS-CLIP	CHOL;PCPG;LIHC	OV	GBM;KIRC (lncRNAfunc)-DLBC (LncSpA)
ENST00000456917.2-T538C	0.9648	chr21-25574007-T-C:+	MIR155HG	ENSG00000234883.7	1699	17	chr21:25573981-25574030:+	chr21:25573993-25574005:+	AGO2	Cardiac;HITS-CLIP	CHOL;PCPG;LIHC	OV	GBM;KIRC (lncRNAfunc)-DLBC (LncSpA)
ENST00000456917.2-T538C	0.9648	chr21-25574007-T-C:+	MIR155HG	ENSG00000234883.7	1699	17	chr21:25573981-25574030:+	chr21:25573993-25574008:+	AGO2	Cardiac;HITS-CLIP	CHOL;PCPG;LIHC	OV	GBM;KIRC (lncRNAfunc)-DLBC (LncSpA)
ENST00000456917.2-T538C	0.9648	chr21-25574007-T-C:+	MIR155HG	ENSG00000234883.7	1699	17	chr21:25573981-25574030:+	chr21:25574009-25574028:+	AGO2	22RV1;PAR-CLIP	CHOL;PCPG;LIHC	OV	GBM;KIRC (lncRNAfunc)-DLBC (LncSpA)
ENST00000456917.2-T538C	0.9648	chr21-25574007-T-C:+	MIR155HG	ENSG00000234883.7	1699	17	chr21:25573981-25574030:+	chr21:25574009-25574028:+	AGO2	DU145;PAR-CLIP	CHOL;PCPG;LIHC	OV	GBM;KIRC (lncRNAfunc)-DLBC (LncSpA)
ENST00000456917.2-T576G	0.7620	chr21-25574045-T-G:+	MIR155HG	ENSG00000234883.7	1699	17	chr21:25573979-25574045:+	chr21:25573980-25574004:+	DIS3L2	HEK293;HITS-CLIP	No annotation	PCPG	GBM;KIRC (lncRNAfunc)-DLBC (LncSpA)
ENST00000456917.2-T576G	0.7620	chr21-25574045-T-G:+	MIR155HG	ENSG00000234883.7	1699	17	chr21:25573979-25574045:+	chr21:25573981-25574009:+	AGO2	Cardiac;HITS-CLIP	CHOL;PCPG;LIHC	PCPG	GBM;KIRC (lncRNAfunc)-DLBC (LncSpA)
ENST00000456917.2-T576G	0.7620	chr21-25574045-T-G:+	MIR155HG	ENSG00000234883.7	1699	17	chr21:25573979-25574045:+	chr21:25573982-25573987:+	AGO2	Cardiac;HITS-CLIP	CHOL;PCPG;LIHC	PCPG	GBM;KIRC (lncRNAfunc)-DLBC (LncSpA)
ENST00000456917.2-T576G	0.7620	chr21-25574045-T-G:+	MIR155HG	ENSG00000234883.7	1699	17	chr21:25573979-25574045:+	chr21:25573982-25573990:+	AGO2	Cardiac;HITS-CLIP	CHOL;PCPG;LIHC	PCPG	GBM;KIRC (lncRNAfunc)-DLBC (LncSpA)
ENST00000456917.2-T576G	0.7620	chr21-25574045-T-G:+	MIR155HG	ENSG00000234883.7	1699	17	chr21:25573979-25574045:+	chr21:25573982-25573991:+	AGO2	Cardiac;HITS-CLIP	CHOL;PCPG;LIHC	PCPG	GBM;KIRC (lncRNAfunc)-DLBC (LncSpA)
ENST00000456917.2-T576G	0.7620	chr21-25574045-T-G:+	MIR155HG	ENSG00000234883.7	1699	17	chr21:25573979-25574045:+	chr21:25573982-25573992:+	AGO2	Cardiac;HITS-CLIP	CHOL;PCPG;LIHC	PCPG	GBM;KIRC (lncRNAfunc)-DLBC (LncSpA)
ENST00000456917.2-T576G	0.7620	chr21-25574045-T-G:+	MIR155HG	ENSG00000234883.7	1699	17	chr21:25573979-25574045:+	chr21:25573982-25574005:+	AGO2	Brain;HITS-CLIP	CHOL;PCPG;LIHC	PCPG	GBM;KIRC (lncRNAfunc)-DLBC (LncSpA)
ENST00000456917.2-T576G	0.7620	chr21-25574045-T-G:+	MIR155HG	ENSG00000234883.7	1699	17	chr21:25573979-25574045:+	chr21:25573982-25574006:+	AGO2	Brain;HITS-CLIP	CHOL;PCPG;LIHC	PCPG	GBM;KIRC (lncRNAfunc)-DLBC (LncSpA)
ENST00000456917.2-T576G	0.7620	chr21-25574045-T-G:+	MIR155HG	ENSG00000234883.7	1699	17	chr21:25573979-25574045:+	chr21:25573982-25574006:+	AGO2	Cortical;HITS-CLIP	CHOL;PCPG;LIHC	PCPG	GBM;KIRC (lncRNAfunc)-DLBC (LncSpA)
ENST00000456917.2-T576G	0.7620	chr21-25574045-T-G:+	MIR155HG	ENSG00000234883.7	1699	17	chr21:25573979-25574045:+	chr21:25573982-25574016:+	AGO2	Brain;HITS-CLIP	CHOL;PCPG;LIHC	PCPG	GBM;KIRC (lncRNAfunc)-DLBC (LncSpA)
ENST00000456917.2-T576G	0.7620	chr21-25574045-T-G:+	MIR155HG	ENSG00000234883.7	1699	17	chr21:25573979-25574045:+	chr21:25573983-25573985:+	AGO2	Cortical;HITS-CLIP	CHOL;PCPG;LIHC	PCPG	GBM;KIRC (lncRNAfunc)-DLBC (LncSpA)
ENST00000456917.2-T576G	0.7620	chr21-25574045-T-G:+	MIR155HG	ENSG00000234883.7	1699	17	chr21:25573979-25574045:+	chr21:25573983-25573986:+	AGO2	Brain;HITS-CLIP	CHOL;PCPG;LIHC	PCPG	GBM;KIRC (lncRNAfunc)-DLBC (LncSpA)
ENST00000456917.2-T576G	0.7620	chr21-25574045-T-G:+	MIR155HG	ENSG00000234883.7	1699	17	chr21:25573979-25574045:+	chr21:25573983-25573986:+	AGO2	Cortical;HITS-CLIP	CHOL;PCPG;LIHC	PCPG	GBM;KIRC (lncRNAfunc)-DLBC (LncSpA)
ENST00000456917.2-T576G	0.7620	chr21-25574045-T-G:+	MIR155HG	ENSG00000234883.7	1699	17	chr21:25573979-25574045:+	chr21:25573983-25573987:+	AGO2	Brain;HITS-CLIP	CHOL;PCPG;LIHC	PCPG	GBM;KIRC (lncRNAfunc)-DLBC (LncSpA)
ENST00000456917.2-T576G	0.7620	chr21-25574045-T-G:+	MIR155HG	ENSG00000234883.7	1699	17	chr21:25573979-25574045:+	chr21:25573983-25573987:+	AGO2	Cardiac;HITS-CLIP	CHOL;PCPG;LIHC	PCPG	GBM;KIRC (lncRNAfunc)-DLBC (LncSpA)
ENST00000456917.2-T576G	0.7620	chr21-25574045-T-G:+	MIR155HG	ENSG00000234883.7	1699	17	chr21:25573979-25574045:+	chr21:25573983-25573987:+	AGO2	Cortical;HITS-CLIP	CHOL;PCPG;LIHC	PCPG	GBM;KIRC (lncRNAfunc)-DLBC (LncSpA)
ENST00000456917.2-T576G	0.7620	chr21-25574045-T-G:+	MIR155HG	ENSG00000234883.7	1699	17	chr21:25573979-25574045:+	chr21:25573983-25573988:+	AGO2	Brain;HITS-CLIP	CHOL;PCPG;LIHC	PCPG	GBM;KIRC (lncRNAfunc)-DLBC (LncSpA)
ENST00000456917.2-T576G	0.7620	chr21-25574045-T-G:+	MIR155HG	ENSG00000234883.7	1699	17	chr21:25573979-25574045:+	chr21:25573983-25573990:+	AGO2	Brain;HITS-CLIP	CHOL;PCPG;LIHC	PCPG	GBM;KIRC (lncRNAfunc)-DLBC (LncSpA)
ENST00000456917.2-T576G	0.7620	chr21-25574045-T-G:+	MIR155HG	ENSG00000234883.7	1699	17	chr21:25573979-25574045:+	chr21:25573983-25573990:+	AGO2	Cardiac;HITS-CLIP	CHOL;PCPG;LIHC	PCPG	GBM;KIRC (lncRNAfunc)-DLBC (LncSpA)
ENST00000456917.2-T576G	0.7620	chr21-25574045-T-G:+	MIR155HG	ENSG00000234883.7	1699	17	chr21:25573979-25574045:+	chr21:25573983-25573991:+	AGO2	Cardiac;HITS-CLIP	CHOL;PCPG;LIHC	PCPG	GBM;KIRC (lncRNAfunc)-DLBC (LncSpA)
ENST00000456917.2-T576G	0.7620	chr21-25574045-T-G:+	MIR155HG	ENSG00000234883.7	1699	17	chr21:25573979-25574045:+	chr21:25573983-25573992:+	AGO2	Cardiac;HITS-CLIP	CHOL;PCPG;LIHC	PCPG	GBM;KIRC (lncRNAfunc)-DLBC (LncSpA)
ENST00000456917.2-T576G	0.7620	chr21-25574045-T-G:+	MIR155HG	ENSG00000234883.7	1699	17	chr21:25573979-25574045:+	chr21:25573983-25574000:+	AGO2	Brain;HITS-CLIP	CHOL;PCPG;LIHC	PCPG	GBM;KIRC (lncRNAfunc)-DLBC (LncSpA)
ENST00000456917.2-T576G	0.7620	chr21-25574045-T-G:+	MIR155HG	ENSG00000234883.7	1699	17	chr21:25573979-25574045:+	chr21:25573983-25574001:+	AGO2	Brain;HITS-CLIP	CHOL;PCPG;LIHC	PCPG	GBM;KIRC (lncRNAfunc)-DLBC (LncSpA)
ENST00000456917.2-T576G	0.7620	chr21-25574045-T-G:+	MIR155HG	ENSG00000234883.7	1699	17	chr21:25573979-25574045:+	chr21:25573983-25574002:+	IGF2BP3	HEK293;PAR-CLIP	GBM;CESC;HNSC;UCEC;ESCA;LUSC;LUAD;STAD	PCPG	GBM;KIRC (lncRNAfunc)-DLBC (LncSpA)
ENST00000456917.2-T576G	0.7620	chr21-25574045-T-G:+	MIR155HG	ENSG00000234883.7	1699	17	chr21:25573979-25574045:+	chr21:25573983-25574002:+	AGO2	Brain;HITS-CLIP	CHOL;PCPG;LIHC	PCPG	GBM;KIRC (lncRNAfunc)-DLBC (LncSpA)
ENST00000456917.2-T576G	0.7620	chr21-25574045-T-G:+	MIR155HG	ENSG00000234883.7	1699	17	chr21:25573979-25574045:+	chr21:25573983-25574004:+	AGO2	Brain;HITS-CLIP	CHOL;PCPG;LIHC	PCPG	GBM;KIRC (lncRNAfunc)-DLBC (LncSpA)
ENST00000456917.2-T576G	0.7620	chr21-25574045-T-G:+	MIR155HG	ENSG00000234883.7	1699	17	chr21:25573979-25574045:+	chr21:25573983-25574004:+	AGO2	Cortical;HITS-CLIP	CHOL;PCPG;LIHC	PCPG	GBM;KIRC (lncRNAfunc)-DLBC (LncSpA)
ENST00000456917.2-T576G	0.7620	chr21-25574045-T-G:+	MIR155HG	ENSG00000234883.7	1699	17	chr21:25573979-25574045:+	chr21:25573983-25574005:+	IGF2BP2	HEK293;PAR-CLIP	GBM;CHOL;THCA;KIRC;BLCA;HNSC;KIRP;ESCA;LUSC;LIHC;STAD	PCPG	GBM;KIRC (lncRNAfunc)-DLBC (LncSpA)
ENST00000456917.2-T576G	0.7620	chr21-25574045-T-G:+	MIR155HG	ENSG00000234883.7	1699	17	chr21:25573979-25574045:+	chr21:25573983-25574005:+	MOV10	HEK293;PAR-CLIP	GBM;CESC	PCPG	GBM;KIRC (lncRNAfunc)-DLBC (LncSpA)
ENST00000456917.2-T576G	0.7620	chr21-25574045-T-G:+	MIR155HG	ENSG00000234883.7	1699	17	chr21:25573979-25574045:+	chr21:25573983-25574005:+	PUM2	HEK293;PAR-CLIP	No annotation	PCPG	GBM;KIRC (lncRNAfunc)-DLBC (LncSpA)
ENST00000456917.2-T576G	0.7620	chr21-25574045-T-G:+	MIR155HG	ENSG00000234883.7	1699	17	chr21:25573979-25574045:+	chr21:25573983-25574005:+	QKI	HEK293;PAR-CLIP	UCEC;PCPG;LUSC;BRCA;LUAD;READ	PCPG	GBM;KIRC (lncRNAfunc)-DLBC (LncSpA)
ENST00000456917.2-T576G	0.7620	chr21-25574045-T-G:+	MIR155HG	ENSG00000234883.7	1699	17	chr21:25573979-25574045:+	chr21:25573983-25574005:+	TNRC6A	HEK293;PAR-CLIP	KICH	PCPG	GBM;KIRC (lncRNAfunc)-DLBC (LncSpA)
ENST00000456917.2-T576G	0.7620	chr21-25574045-T-G:+	MIR155HG	ENSG00000234883.7	1699	17	chr21:25573979-25574045:+	chr21:25573983-25574005:+	TNRC6C	HEK293;PAR-CLIP	GBM;BLCA;CESC;PCPG	PCPG	GBM;KIRC (lncRNAfunc)-DLBC (LncSpA)
ENST00000456917.2-T576G	0.7620	chr21-25574045-T-G:+	MIR155HG	ENSG00000234883.7	1699	17	chr21:25573979-25574045:+	chr21:25573983-25574005:+	AGO2	Cardiac;HITS-CLIP	CHOL;PCPG;LIHC	PCPG	GBM;KIRC (lncRNAfunc)-DLBC (LncSpA)
ENST00000456917.2-T576G	0.7620	chr21-25574045-T-G:+	MIR155HG	ENSG00000234883.7	1699	17	chr21:25573979-25574045:+	chr21:25573983-25574005:+	AGO2	Cortical;HITS-CLIP	CHOL;PCPG;LIHC	PCPG	GBM;KIRC (lncRNAfunc)-DLBC (LncSpA)
ENST00000456917.2-T576G	0.7620	chr21-25574045-T-G:+	MIR155HG	ENSG00000234883.7	1699	17	chr21:25573979-25574045:+	chr21:25573983-25574006:+	IGF2BP1	HEK293;PAR-CLIP	CHOL;BLCA;HNSC;ESCA;LUSC;LIHC;STAD	PCPG	GBM;KIRC (lncRNAfunc)-DLBC (LncSpA)
ENST00000456917.2-T576G	0.7620	chr21-25574045-T-G:+	MIR155HG	ENSG00000234883.7	1699	17	chr21:25573979-25574045:+	chr21:25573983-25574006:+	AGO2	Cardiac;HITS-CLIP	CHOL;PCPG;LIHC	PCPG	GBM;KIRC (lncRNAfunc)-DLBC (LncSpA)
ENST00000456917.2-T576G	0.7620	chr21-25574045-T-G:+	MIR155HG	ENSG00000234883.7	1699	17	chr21:25573979-25574045:+	chr21:25573983-25574007:+	AGO2	Brain;HITS-CLIP	CHOL;PCPG;LIHC	PCPG	GBM;KIRC (lncRNAfunc)-DLBC (LncSpA)
ENST00000456917.2-T576G	0.7620	chr21-25574045-T-G:+	MIR155HG	ENSG00000234883.7	1699	17	chr21:25573979-25574045:+	chr21:25573983-25574007:+	AGO2	Cardiac;HITS-CLIP	CHOL;PCPG;LIHC	PCPG	GBM;KIRC (lncRNAfunc)-DLBC (LncSpA)
ENST00000456917.2-T576G	0.7620	chr21-25574045-T-G:+	MIR155HG	ENSG00000234883.7	1699	17	chr21:25573979-25574045:+	chr21:25573983-25574008:+	AGO2	Cortical;HITS-CLIP	CHOL;PCPG;LIHC	PCPG	GBM;KIRC (lncRNAfunc)-DLBC (LncSpA)
ENST00000456917.2-T576G	0.7620	chr21-25574045-T-G:+	MIR155HG	ENSG00000234883.7	1699	17	chr21:25573979-25574045:+	chr21:25573983-25574013:+	AGO2	Brain;HITS-CLIP	CHOL;PCPG;LIHC	PCPG	GBM;KIRC (lncRNAfunc)-DLBC (LncSpA)
ENST00000456917.2-T576G	0.7620	chr21-25574045-T-G:+	MIR155HG	ENSG00000234883.7	1699	17	chr21:25573979-25574045:+	chr21:25573983-25574037:+	AGO2	Brain;HITS-CLIP	CHOL;PCPG;LIHC	PCPG	GBM;KIRC (lncRNAfunc)-DLBC (LncSpA)
ENST00000456917.2-T576G	0.7620	chr21-25574045-T-G:+	MIR155HG	ENSG00000234883.7	1699	17	chr21:25573979-25574045:+	chr21:25573984-25574007:+	AGO2	22RV1;PAR-CLIP	CHOL;PCPG;LIHC	PCPG	GBM;KIRC (lncRNAfunc)-DLBC (LncSpA)
ENST00000456917.2-T576G	0.7620	chr21-25574045-T-G:+	MIR155HG	ENSG00000234883.7	1699	17	chr21:25573979-25574045:+	chr21:25573984-25574012:+	AGO2	22RV1;PAR-CLIP	CHOL;PCPG;LIHC	PCPG	GBM;KIRC (lncRNAfunc)-DLBC (LncSpA)
ENST00000456917.2-T576G	0.7620	chr21-25574045-T-G:+	MIR155HG	ENSG00000234883.7	1699	17	chr21:25573979-25574045:+	chr21:25573985-25574001:+	DIS3L2	HEK293;HITS-CLIP	No annotation	PCPG	GBM;KIRC (lncRNAfunc)-DLBC (LncSpA)
ENST00000456917.2-T576G	0.7620	chr21-25574045-T-G:+	MIR155HG	ENSG00000234883.7	1699	17	chr21:25573979-25574045:+	chr21:25573986-25574000:+	AGO2	Brain;HITS-CLIP	CHOL;PCPG;LIHC	PCPG	GBM;KIRC (lncRNAfunc)-DLBC (LncSpA)
ENST00000456917.2-T576G	0.7620	chr21-25574045-T-G:+	MIR155HG	ENSG00000234883.7	1699	17	chr21:25573979-25574045:+	chr21:25573986-25574005:+	AGO2	Cortical;HITS-CLIP	CHOL;PCPG;LIHC	PCPG	GBM;KIRC (lncRNAfunc)-DLBC (LncSpA)
ENST00000456917.2-T576G	0.7620	chr21-25574045-T-G:+	MIR155HG	ENSG00000234883.7	1699	17	chr21:25573979-25574045:+	chr21:25573986-25574008:+	AGO2	Cortical;HITS-CLIP	CHOL;PCPG;LIHC	PCPG	GBM;KIRC (lncRNAfunc)-DLBC (LncSpA)
ENST00000456917.2-T576G	0.7620	chr21-25574045-T-G:+	MIR155HG	ENSG00000234883.7	1699	17	chr21:25573979-25574045:+	chr21:25573987-25574003:+	AGO2	Cortical;HITS-CLIP	CHOL;PCPG;LIHC	PCPG	GBM;KIRC (lncRNAfunc)-DLBC (LncSpA)
ENST00000456917.2-T576G	0.7620	chr21-25574045-T-G:+	MIR155HG	ENSG00000234883.7	1699	17	chr21:25573979-25574045:+	chr21:25573987-25574004:+	AGO2	Brain;HITS-CLIP	CHOL;PCPG;LIHC	PCPG	GBM;KIRC (lncRNAfunc)-DLBC (LncSpA)
ENST00000456917.2-T576G	0.7620	chr21-25574045-T-G:+	MIR155HG	ENSG00000234883.7	1699	17	chr21:25573979-25574045:+	chr21:25573987-25574005:+	AGO2	Cortical;HITS-CLIP	CHOL;PCPG;LIHC	PCPG	GBM;KIRC (lncRNAfunc)-DLBC (LncSpA)
ENST00000456917.2-T576G	0.7620	chr21-25574045-T-G:+	MIR155HG	ENSG00000234883.7	1699	17	chr21:25573979-25574045:+	chr21:25573987-25574006:+	AGO2	Brain;HITS-CLIP	CHOL;PCPG;LIHC	PCPG	GBM;KIRC (lncRNAfunc)-DLBC (LncSpA)
ENST00000456917.2-T576G	0.7620	chr21-25574045-T-G:+	MIR155HG	ENSG00000234883.7	1699	17	chr21:25573979-25574045:+	chr21:25573987-25574008:+	AGO2	Cortical;HITS-CLIP	CHOL;PCPG;LIHC	PCPG	GBM;KIRC (lncRNAfunc)-DLBC (LncSpA)
ENST00000456917.2-T576G	0.7620	chr21-25574045-T-G:+	MIR155HG	ENSG00000234883.7	1699	17	chr21:25573979-25574045:+	chr21:25573988-25573994:+	AGO2	Brain;HITS-CLIP	CHOL;PCPG;LIHC	PCPG	GBM;KIRC (lncRNAfunc)-DLBC (LncSpA)
ENST00000456917.2-T576G	0.7620	chr21-25574045-T-G:+	MIR155HG	ENSG00000234883.7	1699	17	chr21:25573979-25574045:+	chr21:25573988-25574002:+	AGO2	Brain;HITS-CLIP	CHOL;PCPG;LIHC	PCPG	GBM;KIRC (lncRNAfunc)-DLBC (LncSpA)
ENST00000456917.2-T576G	0.7620	chr21-25574045-T-G:+	MIR155HG	ENSG00000234883.7	1699	17	chr21:25573979-25574045:+	chr21:25573988-25574004:+	AGO2	Brain;HITS-CLIP	CHOL;PCPG;LIHC	PCPG	GBM;KIRC (lncRNAfunc)-DLBC (LncSpA)
ENST00000456917.2-T576G	0.7620	chr21-25574045-T-G:+	MIR155HG	ENSG00000234883.7	1699	17	chr21:25573979-25574045:+	chr21:25573988-25574005:+	AGO2	Brain;HITS-CLIP	CHOL;PCPG;LIHC	PCPG	GBM;KIRC (lncRNAfunc)-DLBC (LncSpA)
ENST00000456917.2-T576G	0.7620	chr21-25574045-T-G:+	MIR155HG	ENSG00000234883.7	1699	17	chr21:25573979-25574045:+	chr21:25573988-25574005:+	AGO2	Cardiac;HITS-CLIP	CHOL;PCPG;LIHC	PCPG	GBM;KIRC (lncRNAfunc)-DLBC (LncSpA)
ENST00000456917.2-T576G	0.7620	chr21-25574045-T-G:+	MIR155HG	ENSG00000234883.7	1699	17	chr21:25573979-25574045:+	chr21:25573988-25574005:+	AGO2	Cortical;HITS-CLIP	CHOL;PCPG;LIHC	PCPG	GBM;KIRC (lncRNAfunc)-DLBC (LncSpA)
ENST00000456917.2-T576G	0.7620	chr21-25574045-T-G:+	MIR155HG	ENSG00000234883.7	1699	17	chr21:25573979-25574045:+	chr21:25573988-25574006:+	AGO2	Brain;HITS-CLIP	CHOL;PCPG;LIHC	PCPG	GBM;KIRC (lncRNAfunc)-DLBC (LncSpA)
ENST00000456917.2-T576G	0.7620	chr21-25574045-T-G:+	MIR155HG	ENSG00000234883.7	1699	17	chr21:25573979-25574045:+	chr21:25573988-25574007:+	AGO2	Brain;HITS-CLIP	CHOL;PCPG;LIHC	PCPG	GBM;KIRC (lncRNAfunc)-DLBC (LncSpA)
ENST00000456917.2-T576G	0.7620	chr21-25574045-T-G:+	MIR155HG	ENSG00000234883.7	1699	17	chr21:25573979-25574045:+	chr21:25573988-25574007:+	AGO2	Cardiac;HITS-CLIP	CHOL;PCPG;LIHC	PCPG	GBM;KIRC (lncRNAfunc)-DLBC (LncSpA)
ENST00000456917.2-T576G	0.7620	chr21-25574045-T-G:+	MIR155HG	ENSG00000234883.7	1699	17	chr21:25573979-25574045:+	chr21:25573988-25574007:+	AGO2	Cortical;HITS-CLIP	CHOL;PCPG;LIHC	PCPG	GBM;KIRC (lncRNAfunc)-DLBC (LncSpA)
ENST00000456917.2-T576G	0.7620	chr21-25574045-T-G:+	MIR155HG	ENSG00000234883.7	1699	17	chr21:25573979-25574045:+	chr21:25573988-25574008:+	AGO2	Brain;HITS-CLIP	CHOL;PCPG;LIHC	PCPG	GBM;KIRC (lncRNAfunc)-DLBC (LncSpA)
ENST00000456917.2-T576G	0.7620	chr21-25574045-T-G:+	MIR155HG	ENSG00000234883.7	1699	17	chr21:25573979-25574045:+	chr21:25573991-25574005:+	AGO2	Cardiac;HITS-CLIP	CHOL;PCPG;LIHC	PCPG	GBM;KIRC (lncRNAfunc)-DLBC (LncSpA)
ENST00000456917.2-T576G	0.7620	chr21-25574045-T-G:+	MIR155HG	ENSG00000234883.7	1699	17	chr21:25573979-25574045:+	chr21:25573991-25574006:+	AGO2	Cardiac;HITS-CLIP	CHOL;PCPG;LIHC	PCPG	GBM;KIRC (lncRNAfunc)-DLBC (LncSpA)
ENST00000456917.2-T576G	0.7620	chr21-25574045-T-G:+	MIR155HG	ENSG00000234883.7	1699	17	chr21:25573979-25574045:+	chr21:25573992-25574005:+	AGO2	Cardiac;HITS-CLIP	CHOL;PCPG;LIHC	PCPG	GBM;KIRC (lncRNAfunc)-DLBC (LncSpA)
ENST00000456917.2-T576G	0.7620	chr21-25574045-T-G:+	MIR155HG	ENSG00000234883.7	1699	17	chr21:25573979-25574045:+	chr21:25573992-25574007:+	AGO2	Cardiac;HITS-CLIP	CHOL;PCPG;LIHC	PCPG	GBM;KIRC (lncRNAfunc)-DLBC (LncSpA)
ENST00000456917.2-T576G	0.7620	chr21-25574045-T-G:+	MIR155HG	ENSG00000234883.7	1699	17	chr21:25573979-25574045:+	chr21:25573993-25574005:+	AGO2	Cardiac;HITS-CLIP	CHOL;PCPG;LIHC	PCPG	GBM;KIRC (lncRNAfunc)-DLBC (LncSpA)
ENST00000456917.2-T576G	0.7620	chr21-25574045-T-G:+	MIR155HG	ENSG00000234883.7	1699	17	chr21:25573979-25574045:+	chr21:25573993-25574008:+	AGO2	Cardiac;HITS-CLIP	CHOL;PCPG;LIHC	PCPG	GBM;KIRC (lncRNAfunc)-DLBC (LncSpA)
ENST00000456917.2-T576G	0.7620	chr21-25574045-T-G:+	MIR155HG	ENSG00000234883.7	1699	17	chr21:25573979-25574045:+	chr21:25574009-25574028:+	AGO2	22RV1;PAR-CLIP	CHOL;PCPG;LIHC	PCPG	GBM;KIRC (lncRNAfunc)-DLBC (LncSpA)
ENST00000456917.2-T576G	0.7620	chr21-25574045-T-G:+	MIR155HG	ENSG00000234883.7	1699	17	chr21:25573979-25574045:+	chr21:25574009-25574028:+	AGO2	DU145;PAR-CLIP	CHOL;PCPG;LIHC	PCPG	GBM;KIRC (lncRNAfunc)-DLBC (LncSpA)
ENST00000456917.2-T576G	0.7620	chr21-25574045-T-G:+	MIR155HG	ENSG00000234883.7	1699	17	chr21:25573979-25574045:+	chr21:25574019-25574038:+	AGO2	Brain;HITS-CLIP	CHOL;PCPG;LIHC	PCPG	GBM;KIRC (lncRNAfunc)-DLBC (LncSpA)
ENST00000456917.2-T576G	0.7620	chr21-25574045-T-G:+	MIR155HG	ENSG00000234883.7	1699	17	chr21:25573979-25574045:+	chr21:25574019-25574043:+	AGO2	Brain;HITS-CLIP	CHOL;PCPG;LIHC	PCPG	GBM;KIRC (lncRNAfunc)-DLBC (LncSpA)
ENST00000465215.1-A501G	0.9750	chr3-101994793-A-G:+	LINC02085	ENSG00000214407.3	2051	3	chr3:101994787-101994836:+	chr3:101994790-101994815:+	CPSF6	HEK293;PAR-CLIP	No annotation	UCEC	No annotation
ENST00000465215.1-T485G	0.6172	chr3-101994777-T-G:+	LINC02085	ENSG00000214407.3	2051	3	chr3:101994776-101994850:+	chr3:101994790-101994815:+	CPSF6	HEK293;PAR-CLIP	No annotation	ESCA	No annotation
ENST00000465215.1-T537C	0.7102	chr3-101994829-T-C:+	LINC02085	ENSG00000214407.3	2051	3	chr3:101994787-101994836:+	chr3:101994790-101994815:+	CPSF6	HEK293;PAR-CLIP	No annotation	UCEC	No annotation
ENST00000473798.1-G765A	0.5109	chr1-826758-C-T:-	LINC00115	ENSG00000225880.5	1317	12	chr1:826741-826811:-	chr1:826764-826764:-	HNRNPH	HEK293T;iCLIP	No annotation	UCEC	PRAD (lncRNAfunc)
ENST00000473798.1-G765A	0.5109	chr1-826758-C-T:-	LINC00115	ENSG00000225880.5	1317	12	chr1:826741-826811:-	chr1:826781-826800:-	AGO2	Brain;HITS-CLIP	CHOL;PCPG;LIHC	UCEC	PRAD (lncRNAfunc)
ENST00000473798.1-G802C	0.4072	chr1-826721-C-G:-	LINC00115	ENSG00000225880.5	1317	12	chr1:826689-826738:-	chr1:826690-826727:-	NUDT21	HEK293;PAR-CLIP	No annotation	CESC	PRAD (lncRNAfunc)
ENST00000473798.1-G802C	0.4072	chr1-826721-C-G:-	LINC00115	ENSG00000225880.5	1317	12	chr1:826689-826738:-	chr1:826694-826730:-	HNRNPC	HEK293T;PAR-CLIP	No annotation	CESC	PRAD (lncRNAfunc)
ENST00000473798.1-G802C	0.4072	chr1-826721-C-G:-	LINC00115	ENSG00000225880.5	1317	12	chr1:826689-826738:-	chr1:826705-826730:-	HNRNPC	HEK293T;PAR-CLIP	No annotation	CESC	PRAD (lncRNAfunc)
ENST00000473798.1-G802C	0.4072	chr1-826721-C-G:-	LINC00115	ENSG00000225880.5	1317	12	chr1:826689-826738:-	chr1:826707-826718:-	ELAVL1	HEK293;PAR-CLIP	No annotation	CESC	PRAD (lncRNAfunc)
ENST00000473798.1-G802C	0.4072	chr1-826721-C-G:-	LINC00115	ENSG00000225880.5	1317	12	chr1:826689-826738:-	chr1:826709-826730:-	HNRNPC	HEK293T;PAR-CLIP	No annotation	CESC	PRAD (lncRNAfunc)
ENST00000473798.1-G802C	0.4072	chr1-826721-C-G:-	LINC00115	ENSG00000225880.5	1317	12	chr1:826689-826738:-	chr1:826723-826727:-	CELF2	T_cell;HITS-CLIP	GBM;KICH;BLCA;CESC;UCEC;ESCA;PRAD;LUSC;BRCA;LUAD;STAD	CESC	PRAD (lncRNAfunc)
ENST00000478164.1-C554T	0.9998	chr20-25775201-G-A:-	FAM182B	ENSG00000175170.16	992	19	chr20:25775197-25775292:-	chr20:25775198-25775235:-	EFTUD2	HepG2;eCLIP	CESC	SARC	No annotation
ENST00000478164.1-G562A	0.8571	chr20-25775193-C-T:-	FAM182B	ENSG00000175170.16	992	19	chr20:25775193-25775293:-	chr20:25775198-25775235:-	EFTUD2	HepG2;eCLIP	CESC	COAD	No annotation
ENST00000480284.1-C253A	0.3763	chr7-157011057-C-A:+	MNX1-AS1	ENSG00000243479.3	1041	7	chr7:157010999-157011089:+	chr7:157011001-157011001:+	DDX3X	HEK293;iCLIP	No annotation	UCEC	CHOL;BLCA;UCEC;PRAD;LUSC;BRCA;LUAD;COAD;STAD;READ (lncRNAfunc)-READ (LncSpA)
ENST00000480284.1-C253A	0.3763	chr7-157011057-C-A:+	MNX1-AS1	ENSG00000243479.3	1041	7	chr7:157010999-157011089:+	chr7:157011002-157011002:+	DDX3	HEK293;iCLIP	No annotation	UCEC	CHOL;BLCA;UCEC;PRAD;LUSC;BRCA;LUAD;COAD;STAD;READ (lncRNAfunc)-READ (LncSpA)
ENST00000480284.1-C253A	0.3763	chr7-157011057-C-A:+	MNX1-AS1	ENSG00000243479.3	1041	7	chr7:157010999-157011089:+	chr7:157011013-157011013:+	DDX3X	HEK293;iCLIP	No annotation	UCEC	CHOL;BLCA;UCEC;PRAD;LUSC;BRCA;LUAD;COAD;STAD;READ (lncRNAfunc)-READ (LncSpA)
ENST00000480284.1-C253A	0.3763	chr7-157011057-C-A:+	MNX1-AS1	ENSG00000243479.3	1041	7	chr7:157010999-157011089:+	chr7:157011021-157011021:+	DDX3X	HEK293;iCLIP	No annotation	UCEC	CHOL;BLCA;UCEC;PRAD;LUSC;BRCA;LUAD;COAD;STAD;READ (lncRNAfunc)-READ (LncSpA)
ENST00000480284.1-C253A	0.3763	chr7-157011057-C-A:+	MNX1-AS1	ENSG00000243479.3	1041	7	chr7:157010999-157011089:+	chr7:157011030-157011030:+	DDX3X	HEK293;iCLIP	No annotation	UCEC	CHOL;BLCA;UCEC;PRAD;LUSC;BRCA;LUAD;COAD;STAD;READ (lncRNAfunc)-READ (LncSpA)
ENST00000480284.1-C253A	0.3763	chr7-157011057-C-A:+	MNX1-AS1	ENSG00000243479.3	1041	7	chr7:157010999-157011089:+	chr7:157011031-157011031:+	DDX3	HEK293;iCLIP	No annotation	UCEC	CHOL;BLCA;UCEC;PRAD;LUSC;BRCA;LUAD;COAD;STAD;READ (lncRNAfunc)-READ (LncSpA)
ENST00000480284.1-C253A	0.3763	chr7-157011057-C-A:+	MNX1-AS1	ENSG00000243479.3	1041	7	chr7:157010999-157011089:+	chr7:157011057-157011057:+	DDX3X	HEK293;iCLIP	No annotation	UCEC	CHOL;BLCA;UCEC;PRAD;LUSC;BRCA;LUAD;COAD;STAD;READ (lncRNAfunc)-READ (LncSpA)
ENST00000480284.1-C253A	0.3763	chr7-157011057-C-A:+	MNX1-AS1	ENSG00000243479.3	1041	7	chr7:157010999-157011089:+	chr7:157011067-157011067:+	DDX3X	HEK293;iCLIP	No annotation	UCEC	CHOL;BLCA;UCEC;PRAD;LUSC;BRCA;LUAD;COAD;STAD;READ (lncRNAfunc)-READ (LncSpA)
ENST00000480284.1-C253A	0.3763	chr7-157011057-C-A:+	MNX1-AS1	ENSG00000243479.3	1041	7	chr7:157010999-157011089:+	chr7:157011068-157011068:+	DDX3X	HEK293;iCLIP	No annotation	UCEC	CHOL;BLCA;UCEC;PRAD;LUSC;BRCA;LUAD;COAD;STAD;READ (lncRNAfunc)-READ (LncSpA)
ENST00000480284.1-C253A	0.3763	chr7-157011057-C-A:+	MNX1-AS1	ENSG00000243479.3	1041	7	chr7:157010999-157011089:+	chr7:157011068-157011068:+	DDX3	HEK293;iCLIP	No annotation	UCEC	CHOL;BLCA;UCEC;PRAD;LUSC;BRCA;LUAD;COAD;STAD;READ (lncRNAfunc)-READ (LncSpA)
ENST00000480284.1-C253A	0.3763	chr7-157011057-C-A:+	MNX1-AS1	ENSG00000243479.3	1041	7	chr7:157010999-157011089:+	chr7:157011079-157011079:+	DDX3X	HEK293;iCLIP	No annotation	UCEC	CHOL;BLCA;UCEC;PRAD;LUSC;BRCA;LUAD;COAD;STAD;READ (lncRNAfunc)-READ (LncSpA)
ENST00000480284.1-C253A	0.3763	chr7-157011057-C-A:+	MNX1-AS1	ENSG00000243479.3	1041	7	chr7:157010999-157011089:+	chr7:157011083-157011083:+	DDX3X	HEK293;iCLIP	No annotation	UCEC	CHOL;BLCA;UCEC;PRAD;LUSC;BRCA;LUAD;COAD;STAD;READ (lncRNAfunc)-READ (LncSpA)
ENST00000480284.1-C361T	0.4669	chr7-157011165-C-T:+	MNX1-AS1	ENSG00000243479.3	1041	7	chr7:157011067-157011176:+	chr7:157011067-157011067:+	DDX3X	HEK293;iCLIP	No annotation	UCEC	CHOL;BLCA;UCEC;PRAD;LUSC;BRCA;LUAD;COAD;STAD;READ (lncRNAfunc)-READ (LncSpA)
ENST00000480284.1-C361T	0.4669	chr7-157011165-C-T:+	MNX1-AS1	ENSG00000243479.3	1041	7	chr7:157011067-157011176:+	chr7:157011068-157011068:+	DDX3X	HEK293;iCLIP	No annotation	UCEC	CHOL;BLCA;UCEC;PRAD;LUSC;BRCA;LUAD;COAD;STAD;READ (lncRNAfunc)-READ (LncSpA)
ENST00000480284.1-C361T	0.4669	chr7-157011165-C-T:+	MNX1-AS1	ENSG00000243479.3	1041	7	chr7:157011067-157011176:+	chr7:157011068-157011068:+	DDX3	HEK293;iCLIP	No annotation	UCEC	CHOL;BLCA;UCEC;PRAD;LUSC;BRCA;LUAD;COAD;STAD;READ (lncRNAfunc)-READ (LncSpA)
ENST00000480284.1-C361T	0.4669	chr7-157011165-C-T:+	MNX1-AS1	ENSG00000243479.3	1041	7	chr7:157011067-157011176:+	chr7:157011077-157011098:+	EIF3G	HEK293T;PAR-CLIP	No annotation	UCEC	CHOL;BLCA;UCEC;PRAD;LUSC;BRCA;LUAD;COAD;STAD;READ (lncRNAfunc)-READ (LncSpA)
ENST00000480284.1-C361T	0.4669	chr7-157011165-C-T:+	MNX1-AS1	ENSG00000243479.3	1041	7	chr7:157011067-157011176:+	chr7:157011079-157011079:+	DDX3X	HEK293;iCLIP	No annotation	UCEC	CHOL;BLCA;UCEC;PRAD;LUSC;BRCA;LUAD;COAD;STAD;READ (lncRNAfunc)-READ (LncSpA)
ENST00000480284.1-C361T	0.4669	chr7-157011165-C-T:+	MNX1-AS1	ENSG00000243479.3	1041	7	chr7:157011067-157011176:+	chr7:157011083-157011083:+	DDX3X	HEK293;iCLIP	No annotation	UCEC	CHOL;BLCA;UCEC;PRAD;LUSC;BRCA;LUAD;COAD;STAD;READ (lncRNAfunc)-READ (LncSpA)
ENST00000480284.1-C361T	0.4669	chr7-157011165-C-T:+	MNX1-AS1	ENSG00000243479.3	1041	7	chr7:157011067-157011176:+	chr7:157011096-157011096:+	DDX3X	HEK293;iCLIP	No annotation	UCEC	CHOL;BLCA;UCEC;PRAD;LUSC;BRCA;LUAD;COAD;STAD;READ (lncRNAfunc)-READ (LncSpA)
ENST00000480284.1-C361T	0.4669	chr7-157011165-C-T:+	MNX1-AS1	ENSG00000243479.3	1041	7	chr7:157011067-157011176:+	chr7:157011102-157011118:+	DICER1	HEK293;PAR-CLIP	GBM;CHOL	UCEC	CHOL;BLCA;UCEC;PRAD;LUSC;BRCA;LUAD;COAD;STAD;READ (lncRNAfunc)-READ (LncSpA)
ENST00000480284.1-C361T	0.4669	chr7-157011165-C-T:+	MNX1-AS1	ENSG00000243479.3	1041	7	chr7:157011067-157011176:+	chr7:157011110-157011110:+	DDX3X	HEK293;iCLIP	No annotation	UCEC	CHOL;BLCA;UCEC;PRAD;LUSC;BRCA;LUAD;COAD;STAD;READ (lncRNAfunc)-READ (LncSpA)
ENST00000480284.1-C361T	0.4669	chr7-157011165-C-T:+	MNX1-AS1	ENSG00000243479.3	1041	7	chr7:157011067-157011176:+	chr7:157011132-157011132:+	DDX3X	HEK293;iCLIP	No annotation	UCEC	CHOL;BLCA;UCEC;PRAD;LUSC;BRCA;LUAD;COAD;STAD;READ (lncRNAfunc)-READ (LncSpA)
ENST00000480284.1-C390T	0.9657	chr7-157011194-C-T:+	MNX1-AS1	ENSG00000243479.3	1041	7	chr7:157011193-157011244:+	chr7:157011195-157011195:+	DDX3X	HEK293;iCLIP	No annotation	CESC	CHOL;BLCA;UCEC;PRAD;LUSC;BRCA;LUAD;COAD;STAD;READ (lncRNAfunc)-READ (LncSpA)
ENST00000480284.1-C390T	0.9657	chr7-157011194-C-T:+	MNX1-AS1	ENSG00000243479.3	1041	7	chr7:157011193-157011244:+	chr7:157011196-157011196:+	DDX3X	HEK293;iCLIP	No annotation	CESC	CHOL;BLCA;UCEC;PRAD;LUSC;BRCA;LUAD;COAD;STAD;READ (lncRNAfunc)-READ (LncSpA)
ENST00000480284.1-C390T	0.9657	chr7-157011194-C-T:+	MNX1-AS1	ENSG00000243479.3	1041	7	chr7:157011193-157011244:+	chr7:157011218-157011218:+	YTHDF1	HEK293T;iCLIP	READ	CESC	CHOL;BLCA;UCEC;PRAD;LUSC;BRCA;LUAD;COAD;STAD;READ (lncRNAfunc)-READ (LncSpA)
ENST00000480284.1-C390T	0.9657	chr7-157011194-C-T:+	MNX1-AS1	ENSG00000243479.3	1041	7	chr7:157011193-157011244:+	chr7:157011221-157011221:+	DDX3X	HEK293;iCLIP	No annotation	CESC	CHOL;BLCA;UCEC;PRAD;LUSC;BRCA;LUAD;COAD;STAD;READ (lncRNAfunc)-READ (LncSpA)
ENST00000480284.1-C390T	0.9657	chr7-157011194-C-T:+	MNX1-AS1	ENSG00000243479.3	1041	7	chr7:157011193-157011244:+	chr7:157011224-157011224:+	DDX3X	HEK293;iCLIP	No annotation	CESC	CHOL;BLCA;UCEC;PRAD;LUSC;BRCA;LUAD;COAD;STAD;READ (lncRNAfunc)-READ (LncSpA)
ENST00000480284.1-C390T	0.9657	chr7-157011194-C-T:+	MNX1-AS1	ENSG00000243479.3	1041	7	chr7:157011193-157011244:+	chr7:157011225-157011225:+	YTHDF1	HEK293T;iCLIP	READ	CESC	CHOL;BLCA;UCEC;PRAD;LUSC;BRCA;LUAD;COAD;STAD;READ (lncRNAfunc)-READ (LncSpA)
ENST00000480284.1-C426T	0.8076	chr7-157011230-C-T:+	MNX1-AS1	ENSG00000243479.3	1041	7	chr7:157011195-157011244:+	chr7:157011195-157011195:+	DDX3X	HEK293;iCLIP	No annotation	UCEC	CHOL;BLCA;UCEC;PRAD;LUSC;BRCA;LUAD;COAD;STAD;READ (lncRNAfunc)-READ (LncSpA)
ENST00000480284.1-C426T	0.8076	chr7-157011230-C-T:+	MNX1-AS1	ENSG00000243479.3	1041	7	chr7:157011195-157011244:+	chr7:157011196-157011196:+	DDX3X	HEK293;iCLIP	No annotation	UCEC	CHOL;BLCA;UCEC;PRAD;LUSC;BRCA;LUAD;COAD;STAD;READ (lncRNAfunc)-READ (LncSpA)
ENST00000480284.1-C426T	0.8076	chr7-157011230-C-T:+	MNX1-AS1	ENSG00000243479.3	1041	7	chr7:157011195-157011244:+	chr7:157011218-157011218:+	YTHDF1	HEK293T;iCLIP	READ	UCEC	CHOL;BLCA;UCEC;PRAD;LUSC;BRCA;LUAD;COAD;STAD;READ (lncRNAfunc)-READ (LncSpA)
ENST00000480284.1-C426T	0.8076	chr7-157011230-C-T:+	MNX1-AS1	ENSG00000243479.3	1041	7	chr7:157011195-157011244:+	chr7:157011221-157011221:+	DDX3X	HEK293;iCLIP	No annotation	UCEC	CHOL;BLCA;UCEC;PRAD;LUSC;BRCA;LUAD;COAD;STAD;READ (lncRNAfunc)-READ (LncSpA)
ENST00000480284.1-C426T	0.8076	chr7-157011230-C-T:+	MNX1-AS1	ENSG00000243479.3	1041	7	chr7:157011195-157011244:+	chr7:157011224-157011224:+	DDX3X	HEK293;iCLIP	No annotation	UCEC	CHOL;BLCA;UCEC;PRAD;LUSC;BRCA;LUAD;COAD;STAD;READ (lncRNAfunc)-READ (LncSpA)
ENST00000480284.1-C426T	0.8076	chr7-157011230-C-T:+	MNX1-AS1	ENSG00000243479.3	1041	7	chr7:157011195-157011244:+	chr7:157011225-157011225:+	YTHDF1	HEK293T;iCLIP	READ	UCEC	CHOL;BLCA;UCEC;PRAD;LUSC;BRCA;LUAD;COAD;STAD;READ (lncRNAfunc)-READ (LncSpA)
ENST00000480284.1-G297T	0.0726	chr7-157011101-G-T:+	MNX1-AS1	ENSG00000243479.3	1041	7	chr7:157011089-157011165:+	chr7:157011096-157011096:+	DDX3X	HEK293;iCLIP	No annotation	SARC	CHOL;BLCA;UCEC;PRAD;LUSC;BRCA;LUAD;COAD;STAD;READ (lncRNAfunc)-READ (LncSpA)
ENST00000480284.1-G297T	0.0726	chr7-157011101-G-T:+	MNX1-AS1	ENSG00000243479.3	1041	7	chr7:157011089-157011165:+	chr7:157011102-157011118:+	DICER1	HEK293;PAR-CLIP	GBM;CHOL	SARC	CHOL;BLCA;UCEC;PRAD;LUSC;BRCA;LUAD;COAD;STAD;READ (lncRNAfunc)-READ (LncSpA)
ENST00000480284.1-G297T	0.0726	chr7-157011101-G-T:+	MNX1-AS1	ENSG00000243479.3	1041	7	chr7:157011089-157011165:+	chr7:157011110-157011110:+	DDX3X	HEK293;iCLIP	No annotation	SARC	CHOL;BLCA;UCEC;PRAD;LUSC;BRCA;LUAD;COAD;STAD;READ (lncRNAfunc)-READ (LncSpA)
ENST00000480284.1-G297T	0.0726	chr7-157011101-G-T:+	MNX1-AS1	ENSG00000243479.3	1041	7	chr7:157011089-157011165:+	chr7:157011132-157011132:+	DDX3X	HEK293;iCLIP	No annotation	SARC	CHOL;BLCA;UCEC;PRAD;LUSC;BRCA;LUAD;COAD;STAD;READ (lncRNAfunc)-READ (LncSpA)
ENST00000480284.1-G420A	0.2754	chr7-157011224-G-A:+	MNX1-AS1	ENSG00000243479.3	1041	7	chr7:157011193-157011242:+	chr7:157011195-157011195:+	DDX3X	HEK293;iCLIP	No annotation	CESC	CHOL;BLCA;UCEC;PRAD;LUSC;BRCA;LUAD;COAD;STAD;READ (lncRNAfunc)-READ (LncSpA)
ENST00000480284.1-G420A	0.2754	chr7-157011224-G-A:+	MNX1-AS1	ENSG00000243479.3	1041	7	chr7:157011193-157011242:+	chr7:157011196-157011196:+	DDX3X	HEK293;iCLIP	No annotation	CESC	CHOL;BLCA;UCEC;PRAD;LUSC;BRCA;LUAD;COAD;STAD;READ (lncRNAfunc)-READ (LncSpA)
ENST00000480284.1-G420A	0.2754	chr7-157011224-G-A:+	MNX1-AS1	ENSG00000243479.3	1041	7	chr7:157011193-157011242:+	chr7:157011218-157011218:+	YTHDF1	HEK293T;iCLIP	READ	CESC	CHOL;BLCA;UCEC;PRAD;LUSC;BRCA;LUAD;COAD;STAD;READ (lncRNAfunc)-READ (LncSpA)
ENST00000480284.1-G420A	0.2754	chr7-157011224-G-A:+	MNX1-AS1	ENSG00000243479.3	1041	7	chr7:157011193-157011242:+	chr7:157011221-157011221:+	DDX3X	HEK293;iCLIP	No annotation	CESC	CHOL;BLCA;UCEC;PRAD;LUSC;BRCA;LUAD;COAD;STAD;READ (lncRNAfunc)-READ (LncSpA)
ENST00000480284.1-G420A	0.2754	chr7-157011224-G-A:+	MNX1-AS1	ENSG00000243479.3	1041	7	chr7:157011193-157011242:+	chr7:157011224-157011224:+	DDX3X	HEK293;iCLIP	No annotation	CESC	CHOL;BLCA;UCEC;PRAD;LUSC;BRCA;LUAD;COAD;STAD;READ (lncRNAfunc)-READ (LncSpA)
ENST00000480284.1-G420A	0.2754	chr7-157011224-G-A:+	MNX1-AS1	ENSG00000243479.3	1041	7	chr7:157011193-157011242:+	chr7:157011225-157011225:+	YTHDF1	HEK293T;iCLIP	READ	CESC	CHOL;BLCA;UCEC;PRAD;LUSC;BRCA;LUAD;COAD;STAD;READ (lncRNAfunc)-READ (LncSpA)
ENST00000480284.1-T220C	0.4310	chr7-157011024-T-C:+	MNX1-AS1	ENSG00000243479.3	1041	7	chr7:157010986-157011089:+	chr7:157011001-157011001:+	DDX3X	HEK293;iCLIP	No annotation	UCEC	CHOL;BLCA;UCEC;PRAD;LUSC;BRCA;LUAD;COAD;STAD;READ (lncRNAfunc)-READ (LncSpA)
ENST00000480284.1-T220C	0.4310	chr7-157011024-T-C:+	MNX1-AS1	ENSG00000243479.3	1041	7	chr7:157010986-157011089:+	chr7:157011002-157011002:+	DDX3	HEK293;iCLIP	No annotation	UCEC	CHOL;BLCA;UCEC;PRAD;LUSC;BRCA;LUAD;COAD;STAD;READ (lncRNAfunc)-READ (LncSpA)
ENST00000480284.1-T220C	0.4310	chr7-157011024-T-C:+	MNX1-AS1	ENSG00000243479.3	1041	7	chr7:157010986-157011089:+	chr7:157011013-157011013:+	DDX3X	HEK293;iCLIP	No annotation	UCEC	CHOL;BLCA;UCEC;PRAD;LUSC;BRCA;LUAD;COAD;STAD;READ (lncRNAfunc)-READ (LncSpA)
ENST00000480284.1-T220C	0.4310	chr7-157011024-T-C:+	MNX1-AS1	ENSG00000243479.3	1041	7	chr7:157010986-157011089:+	chr7:157011021-157011021:+	DDX3X	HEK293;iCLIP	No annotation	UCEC	CHOL;BLCA;UCEC;PRAD;LUSC;BRCA;LUAD;COAD;STAD;READ (lncRNAfunc)-READ (LncSpA)
ENST00000480284.1-T220C	0.4310	chr7-157011024-T-C:+	MNX1-AS1	ENSG00000243479.3	1041	7	chr7:157010986-157011089:+	chr7:157011030-157011030:+	DDX3X	HEK293;iCLIP	No annotation	UCEC	CHOL;BLCA;UCEC;PRAD;LUSC;BRCA;LUAD;COAD;STAD;READ (lncRNAfunc)-READ (LncSpA)
ENST00000480284.1-T220C	0.4310	chr7-157011024-T-C:+	MNX1-AS1	ENSG00000243479.3	1041	7	chr7:157010986-157011089:+	chr7:157011031-157011031:+	DDX3	HEK293;iCLIP	No annotation	UCEC	CHOL;BLCA;UCEC;PRAD;LUSC;BRCA;LUAD;COAD;STAD;READ (lncRNAfunc)-READ (LncSpA)
ENST00000480284.1-T220C	0.4310	chr7-157011024-T-C:+	MNX1-AS1	ENSG00000243479.3	1041	7	chr7:157010986-157011089:+	chr7:157011057-157011057:+	DDX3X	HEK293;iCLIP	No annotation	UCEC	CHOL;BLCA;UCEC;PRAD;LUSC;BRCA;LUAD;COAD;STAD;READ (lncRNAfunc)-READ (LncSpA)
ENST00000480284.1-T220C	0.4310	chr7-157011024-T-C:+	MNX1-AS1	ENSG00000243479.3	1041	7	chr7:157010986-157011089:+	chr7:157011067-157011067:+	DDX3X	HEK293;iCLIP	No annotation	UCEC	CHOL;BLCA;UCEC;PRAD;LUSC;BRCA;LUAD;COAD;STAD;READ (lncRNAfunc)-READ (LncSpA)
ENST00000480284.1-T220C	0.4310	chr7-157011024-T-C:+	MNX1-AS1	ENSG00000243479.3	1041	7	chr7:157010986-157011089:+	chr7:157011068-157011068:+	DDX3X	HEK293;iCLIP	No annotation	UCEC	CHOL;BLCA;UCEC;PRAD;LUSC;BRCA;LUAD;COAD;STAD;READ (lncRNAfunc)-READ (LncSpA)
ENST00000480284.1-T220C	0.4310	chr7-157011024-T-C:+	MNX1-AS1	ENSG00000243479.3	1041	7	chr7:157010986-157011089:+	chr7:157011068-157011068:+	DDX3	HEK293;iCLIP	No annotation	UCEC	CHOL;BLCA;UCEC;PRAD;LUSC;BRCA;LUAD;COAD;STAD;READ (lncRNAfunc)-READ (LncSpA)
ENST00000480284.1-T220C	0.4310	chr7-157011024-T-C:+	MNX1-AS1	ENSG00000243479.3	1041	7	chr7:157010986-157011089:+	chr7:157011079-157011079:+	DDX3X	HEK293;iCLIP	No annotation	UCEC	CHOL;BLCA;UCEC;PRAD;LUSC;BRCA;LUAD;COAD;STAD;READ (lncRNAfunc)-READ (LncSpA)
ENST00000480284.1-T220C	0.4310	chr7-157011024-T-C:+	MNX1-AS1	ENSG00000243479.3	1041	7	chr7:157010986-157011089:+	chr7:157011083-157011083:+	DDX3X	HEK293;iCLIP	No annotation	UCEC	CHOL;BLCA;UCEC;PRAD;LUSC;BRCA;LUAD;COAD;STAD;READ (lncRNAfunc)-READ (LncSpA)
ENST00000483840.1-A338G	0.9750	chr3-101994793-A-G:+	ENSG00000241280	ENSG00000241280.1	1888	3	chr3:101994787-101994836:+	chr3:101994790-101994815:+	CPSF6	HEK293;PAR-CLIP	No annotation	UCEC	BRCA (LncSpA)
ENST00000483840.1-T322G	0.6172	chr3-101994777-T-G:+	ENSG00000241280	ENSG00000241280.1	1888	3	chr3:101994776-101994850:+	chr3:101994790-101994815:+	CPSF6	HEK293;PAR-CLIP	No annotation	ESCA	BRCA (LncSpA)
ENST00000483840.1-T374C	0.7102	chr3-101994829-T-C:+	ENSG00000241280	ENSG00000241280.1	1888	3	chr3:101994787-101994836:+	chr3:101994790-101994815:+	CPSF6	HEK293;PAR-CLIP	No annotation	UCEC	BRCA (LncSpA)
ENST00000498297.2-C864T	0.9834	chr3-128861747-G-A:-	ENSG00000231305	ENSG00000231305.4	1991	27	chr3:128861700-128861762:-	chr3:128861753-128861753:-	RBM15B	HEK293T;iCLIP	No annotation	UCEC	No annotation
ENST00000498297.2-C993T	0.2920	chr3-128861618-G-A:-	ENSG00000231305	ENSG00000231305.4	1991	27	chr3:128861612-128861718:-	chr3:128861648-128861701:-	ATXN2	HEK293T;PAR-CLIP	No annotation	COAD	No annotation
ENST00000498297.2-G854A	0.1279	chr3-128861757-C-T:-	ENSG00000231305	ENSG00000231305.4	1991	27	chr3:128861700-128861762:-	chr3:128861753-128861753:-	RBM15B	HEK293T;iCLIP	No annotation	COAD	No annotation
ENST00000498297.2-G968C	0.4018	chr3-128861643-C-G:-	ENSG00000231305	ENSG00000231305.4	1991	27	chr3:128861641-128861706:-	chr3:128861648-128861701:-	ATXN2	HEK293T;PAR-CLIP	No annotation	COAD	No annotation
ENST00000504184.3-C269T	0.6777	chr22-31347045-C-T:+	LINC01521	ENSG00000213888.3	1943	7	chr22:31346950-31347082:+	chr22:31346980-31346980:+	RBM15B	HEK293T;iCLIP	No annotation	UCEC	GBM;LUSC (lncRNAfunc)
ENST00000504184.3-C269T	0.6777	chr22-31347045-C-T:+	LINC01521	ENSG00000213888.3	1943	7	chr22:31346950-31347082:+	chr22:31346992-31346992:+	DDX3X	HEK293;iCLIP	No annotation	UCEC	GBM;LUSC (lncRNAfunc)
ENST00000504184.3-C269T	0.6777	chr22-31347045-C-T:+	LINC01521	ENSG00000213888.3	1943	7	chr22:31346950-31347082:+	chr22:31347060-31347060:+	ALYREF	HeLa;iCLIP	GBM;UCEC;ESCA;LUSC;BRCA	UCEC	GBM;LUSC (lncRNAfunc)
ENST00000504184.3-C269T	0.6777	chr22-31347045-C-T:+	LINC01521	ENSG00000213888.3	1943	7	chr22:31346950-31347082:+	chr22:31347061-31347061:+	DDX3X	HEK293;iCLIP	No annotation	UCEC	GBM;LUSC (lncRNAfunc)
ENST00000504184.3-G364A	0.9911	chr22-31347140-G-A:+	LINC01521	ENSG00000213888.3	1943	7	chr22:31347132-31347198:+	chr22:31347135-31347135:+	DDX3X	HEK293;iCLIP	No annotation	UCEC	GBM;LUSC (lncRNAfunc)
ENST00000504184.3-G364A	0.9911	chr22-31347140-G-A:+	LINC01521	ENSG00000213888.3	1943	7	chr22:31347132-31347198:+	chr22:31347135-31347154:+	RBM15B	HEK293T;iCLIP	No annotation	UCEC	GBM;LUSC (lncRNAfunc)
ENST00000504184.3-G364A	0.9911	chr22-31347140-G-A:+	LINC01521	ENSG00000213888.3	1943	7	chr22:31347132-31347198:+	chr22:31347144-31347144:+	RBM15	HEK293T;iCLIP	No annotation	UCEC	GBM;LUSC (lncRNAfunc)
ENST00000504184.3-G364A	0.9911	chr22-31347140-G-A:+	LINC01521	ENSG00000213888.3	1943	7	chr22:31347132-31347198:+	chr22:31347145-31347145:+	RBM15B	HEK293T;iCLIP	No annotation	UCEC	GBM;LUSC (lncRNAfunc)
ENST00000504184.3-G364A	0.9911	chr22-31347140-G-A:+	LINC01521	ENSG00000213888.3	1943	7	chr22:31347132-31347198:+	chr22:31347145-31347145:+	RBM15	HEK293T;iCLIP	No annotation	UCEC	GBM;LUSC (lncRNAfunc)
ENST00000504184.3-G364A	0.9911	chr22-31347140-G-A:+	LINC01521	ENSG00000213888.3	1943	7	chr22:31347132-31347198:+	chr22:31347145-31347145:+	U2AF2	TREX_FLP-In_293T_cells;iCLIP	No annotation	UCEC	GBM;LUSC (lncRNAfunc)
ENST00000504184.3-G364A	0.9911	chr22-31347140-G-A:+	LINC01521	ENSG00000213888.3	1943	7	chr22:31347132-31347198:+	chr22:31347171-31347171:+	DDX3X	HEK293;iCLIP	No annotation	UCEC	GBM;LUSC (lncRNAfunc)
ENST00000504184.3-G364A	0.9911	chr22-31347140-G-A:+	LINC01521	ENSG00000213888.3	1943	7	chr22:31347132-31347198:+	chr22:31347190-31347190:+	DDX3X	HEK293;iCLIP	No annotation	UCEC	GBM;LUSC (lncRNAfunc)
ENST00000504184.3-G364A	0.9911	chr22-31347140-G-A:+	LINC01521	ENSG00000213888.3	1943	7	chr22:31347132-31347198:+	chr22:31347191-31347191:+	RBM15B	HEK293T;iCLIP	No annotation	UCEC	GBM;LUSC (lncRNAfunc)
ENST00000504184.3-T173G	0.6702	chr22-31346949-T-G:+	LINC01521	ENSG00000213888.3	1943	7	chr22:31346907-31346956:+	chr22:31346921-31346938:+	ATXN2	HEK293T;PAR-CLIP	No annotation	UCEC	GBM;LUSC (lncRNAfunc)
ENST00000504184.3-T173G	0.6702	chr22-31346949-T-G:+	LINC01521	ENSG00000213888.3	1943	7	chr22:31346907-31346956:+	chr22:31346934-31346934:+	RBM15	HEK293T;iCLIP	No annotation	UCEC	GBM;LUSC (lncRNAfunc)
ENST00000504184.3-T173G	0.6702	chr22-31346949-T-G:+	LINC01521	ENSG00000213888.3	1943	7	chr22:31346907-31346956:+	chr22:31346935-31346935:+	RBM15B	HEK293T;iCLIP	No annotation	UCEC	GBM;LUSC (lncRNAfunc)
ENST00000504184.3-T173G	0.6702	chr22-31346949-T-G:+	LINC01521	ENSG00000213888.3	1943	7	chr22:31346907-31346956:+	chr22:31346935-31346935:+	YTHDC1	HEK293T;iCLIP	No annotation	UCEC	GBM;LUSC (lncRNAfunc)
ENST00000504184.3-T173G	0.6702	chr22-31346949-T-G:+	LINC01521	ENSG00000213888.3	1943	7	chr22:31346907-31346956:+	chr22:31346935-31346954:+	RBM15B	HEK293T;iCLIP	No annotation	UCEC	GBM;LUSC (lncRNAfunc)
ENST00000504184.3-T173G	0.6702	chr22-31346949-T-G:+	LINC01521	ENSG00000213888.3	1943	7	chr22:31346907-31346956:+	chr22:31346948-31346948:+	DDX3X	HEK293;iCLIP	No annotation	UCEC	GBM;LUSC (lncRNAfunc)
ENST00000504184.3-T173G	0.6702	chr22-31346949-T-G:+	LINC01521	ENSG00000213888.3	1943	7	chr22:31346907-31346956:+	chr22:31346948-31346948:+	YTHDF1	HEK293T;iCLIP	READ	UCEC	GBM;LUSC (lncRNAfunc)
ENST00000504184.3-T284G	0.4541	chr22-31347060-T-G:+	LINC01521	ENSG00000213888.3	1943	7	chr22:31347047-31347158:+	chr22:31347060-31347060:+	ALYREF	HeLa;iCLIP	GBM;UCEC;ESCA;LUSC;BRCA	CHOL	GBM;LUSC (lncRNAfunc)
ENST00000504184.3-T284G	0.4541	chr22-31347060-T-G:+	LINC01521	ENSG00000213888.3	1943	7	chr22:31347047-31347158:+	chr22:31347061-31347061:+	DDX3X	HEK293;iCLIP	No annotation	CHOL	GBM;LUSC (lncRNAfunc)
ENST00000504184.3-T284G	0.4541	chr22-31347060-T-G:+	LINC01521	ENSG00000213888.3	1943	7	chr22:31347047-31347158:+	chr22:31347128-31347128:+	YTHDF1	HEK293T;iCLIP	READ	CHOL	GBM;LUSC (lncRNAfunc)
ENST00000504184.3-T284G	0.4541	chr22-31347060-T-G:+	LINC01521	ENSG00000213888.3	1943	7	chr22:31347047-31347158:+	chr22:31347135-31347135:+	DDX3X	HEK293;iCLIP	No annotation	CHOL	GBM;LUSC (lncRNAfunc)
ENST00000504184.3-T284G	0.4541	chr22-31347060-T-G:+	LINC01521	ENSG00000213888.3	1943	7	chr22:31347047-31347158:+	chr22:31347135-31347154:+	RBM15B	HEK293T;iCLIP	No annotation	CHOL	GBM;LUSC (lncRNAfunc)
ENST00000504184.3-T284G	0.4541	chr22-31347060-T-G:+	LINC01521	ENSG00000213888.3	1943	7	chr22:31347047-31347158:+	chr22:31347144-31347144:+	RBM15	HEK293T;iCLIP	No annotation	CHOL	GBM;LUSC (lncRNAfunc)
ENST00000504184.3-T284G	0.4541	chr22-31347060-T-G:+	LINC01521	ENSG00000213888.3	1943	7	chr22:31347047-31347158:+	chr22:31347145-31347145:+	RBM15B	HEK293T;iCLIP	No annotation	CHOL	GBM;LUSC (lncRNAfunc)
ENST00000504184.3-T284G	0.4541	chr22-31347060-T-G:+	LINC01521	ENSG00000213888.3	1943	7	chr22:31347047-31347158:+	chr22:31347145-31347145:+	RBM15	HEK293T;iCLIP	No annotation	CHOL	GBM;LUSC (lncRNAfunc)
ENST00000504184.3-T284G	0.4541	chr22-31347060-T-G:+	LINC01521	ENSG00000213888.3	1943	7	chr22:31347047-31347158:+	chr22:31347145-31347145:+	U2AF2	TREX_FLP-In_293T_cells;iCLIP	No annotation	CHOL	GBM;LUSC (lncRNAfunc)
ENST00000512559.5-A1455G	0.9965	chr5-23980739-A-G:+	LINC02899	ENSG00000248874.5	1984	19	chr5:23980728-23980825:+	chr5:23980732-23980769:+	FIP1L1	HEK293;PAR-CLIP	No annotation	STAD	No annotation
ENST00000512559.5-C1444T	0.4676	chr5-23980728-C-T:+	LINC02899	ENSG00000248874.5	1984	19	chr5:23980628-23980821:+	chr5:23980732-23980769:+	FIP1L1	HEK293;PAR-CLIP	No annotation	ESCA	No annotation
ENST00000518049.1-C116A	0.0933	chr8-143368433-G-T:-	RHPN1-AS1	ENSG00000254389.3	1918	7	chr8:143368341-143368450:-	chr8:143368380-143368380:-	RBM15B	HEK293T;iCLIP	No annotation	UCEC	UCEC;LUSC;BRCA;LUAD (lncRNAfunc)
ENST00000518049.1-C116A	0.0933	chr8-143368433-G-T:-	RHPN1-AS1	ENSG00000254389.3	1918	7	chr8:143368341-143368450:-	chr8:143368382-143368382:-	RBM15B	HEK293T;iCLIP	No annotation	UCEC	UCEC;LUSC;BRCA;LUAD (lncRNAfunc)
ENST00000518049.1-C116A	0.0933	chr8-143368433-G-T:-	RHPN1-AS1	ENSG00000254389.3	1918	7	chr8:143368341-143368450:-	chr8:143368394-143368394:-	RBM15	HEK293T;iCLIP	No annotation	UCEC	UCEC;LUSC;BRCA;LUAD (lncRNAfunc)
ENST00000518049.1-C265T	0.1793	chr8-143368284-G-A:-	RHPN1-AS1	ENSG00000254389.3	1918	7	chr8:143368232-143368315:-	chr8:143368243-143368250:-	UPF1	HEK_293_FRT;HITS-CLIP	No annotation	BRCA	UCEC;LUSC;BRCA;LUAD (lncRNAfunc)
ENST00000518049.1-C265T	0.1793	chr8-143368284-G-A:-	RHPN1-AS1	ENSG00000254389.3	1918	7	chr8:143368232-143368315:-	chr8:143368251-143368280:-	UPF1	HEK_293_FRT;HITS-CLIP	No annotation	BRCA	UCEC;LUSC;BRCA;LUAD (lncRNAfunc)
ENST00000518049.1-C265T	0.1793	chr8-143368284-G-A:-	RHPN1-AS1	ENSG00000254389.3	1918	7	chr8:143368232-143368315:-	chr8:143368280-143368280:-	RBM15B	HEK293T;iCLIP	No annotation	BRCA	UCEC;LUSC;BRCA;LUAD (lncRNAfunc)
ENST00000518049.1-C309A	0.9905	chr8-143368240-G-T:-	RHPN1-AS1	ENSG00000254389.3	1918	7	chr8:143368235-143368284:-	chr8:143368243-143368250:-	UPF1	HEK_293_FRT;HITS-CLIP	No annotation	UCEC	UCEC;LUSC;BRCA;LUAD (lncRNAfunc)
ENST00000518049.1-C309A	0.9905	chr8-143368240-G-T:-	RHPN1-AS1	ENSG00000254389.3	1918	7	chr8:143368235-143368284:-	chr8:143368251-143368280:-	UPF1	HEK_293_FRT;HITS-CLIP	No annotation	UCEC	UCEC;LUSC;BRCA;LUAD (lncRNAfunc)
ENST00000518049.1-C309A	0.9905	chr8-143368240-G-T:-	RHPN1-AS1	ENSG00000254389.3	1918	7	chr8:143368235-143368284:-	chr8:143368280-143368280:-	RBM15B	HEK293T;iCLIP	No annotation	UCEC	UCEC;LUSC;BRCA;LUAD (lncRNAfunc)
ENST00000518049.1-C343T	0.0982	chr8-143368206-G-A:-	RHPN1-AS1	ENSG00000254389.3	1918	7	chr8:143368203-143368288:-	chr8:143368243-143368250:-	UPF1	HEK_293_FRT;HITS-CLIP	No annotation	UCEC	UCEC;LUSC;BRCA;LUAD (lncRNAfunc)
ENST00000518049.1-C343T	0.0982	chr8-143368206-G-A:-	RHPN1-AS1	ENSG00000254389.3	1918	7	chr8:143368203-143368288:-	chr8:143368251-143368280:-	UPF1	HEK_293_FRT;HITS-CLIP	No annotation	UCEC	UCEC;LUSC;BRCA;LUAD (lncRNAfunc)
ENST00000518049.1-C343T	0.0982	chr8-143368206-G-A:-	RHPN1-AS1	ENSG00000254389.3	1918	7	chr8:143368203-143368288:-	chr8:143368280-143368280:-	RBM15B	HEK293T;iCLIP	No annotation	UCEC	UCEC;LUSC;BRCA;LUAD (lncRNAfunc)
ENST00000518049.1-G298A	0.3250	chr8-143368251-C-T:-	RHPN1-AS1	ENSG00000254389.3	1918	7	chr8:143368236-143368285:-	chr8:143368243-143368250:-	UPF1	HEK_293_FRT;HITS-CLIP	No annotation	UCEC	UCEC;LUSC;BRCA;LUAD (lncRNAfunc)
ENST00000518049.1-G298A	0.3250	chr8-143368251-C-T:-	RHPN1-AS1	ENSG00000254389.3	1918	7	chr8:143368236-143368285:-	chr8:143368251-143368280:-	UPF1	HEK_293_FRT;HITS-CLIP	No annotation	UCEC	UCEC;LUSC;BRCA;LUAD (lncRNAfunc)
ENST00000518049.1-G298A	0.3250	chr8-143368251-C-T:-	RHPN1-AS1	ENSG00000254389.3	1918	7	chr8:143368236-143368285:-	chr8:143368280-143368280:-	RBM15B	HEK293T;iCLIP	No annotation	UCEC	UCEC;LUSC;BRCA;LUAD (lncRNAfunc)
ENST00000518049.1-T288G	0.7277	chr8-143368261-A-C:-	RHPN1-AS1	ENSG00000254389.3	1918	7	chr8:143368236-143368285:-	chr8:143368243-143368250:-	UPF1	HEK_293_FRT;HITS-CLIP	No annotation	CHOL	UCEC;LUSC;BRCA;LUAD (lncRNAfunc)
ENST00000518049.1-T288G	0.7277	chr8-143368261-A-C:-	RHPN1-AS1	ENSG00000254389.3	1918	7	chr8:143368236-143368285:-	chr8:143368251-143368280:-	UPF1	HEK_293_FRT;HITS-CLIP	No annotation	CHOL	UCEC;LUSC;BRCA;LUAD (lncRNAfunc)
ENST00000518049.1-T288G	0.7277	chr8-143368261-A-C:-	RHPN1-AS1	ENSG00000254389.3	1918	7	chr8:143368236-143368285:-	chr8:143368280-143368280:-	RBM15B	HEK293T;iCLIP	No annotation	CHOL	UCEC;LUSC;BRCA;LUAD (lncRNAfunc)
ENST00000527434.1-C274T	0.8378	chr16-24343-C-T:+	WASIR2	ENSG00000231439.4	1054	22	chr16:24314-24397:+	chr16:24382-24393:+	UPF1	HEK_293_FRT;HITS-CLIP	No annotation	CESC	No annotation
ENST00000527434.1-C332T	0.3564	chr16-24401-C-T:+	WASIR2	ENSG00000231439.4	1054	22	chr16:24392-24478:+	chr16:24394-24433:+	UPF1	HEK_293_FRT;HITS-CLIP	No annotation	COAD;UCEC	No annotation
ENST00000527434.1-C332T	0.3564	chr16-24401-C-T:+	WASIR2	ENSG00000231439.4	1054	22	chr16:24392-24478:+	chr16:24417-24417:+	DDX3X	HEK293;iCLIP	No annotation	COAD;UCEC	No annotation
ENST00000527434.1-C332T	0.3564	chr16-24401-C-T:+	WASIR2	ENSG00000231439.4	1054	22	chr16:24392-24478:+	chr16:24419-24430:+	UPF1	HEK_293_FRT;HITS-CLIP	No annotation	COAD;UCEC	No annotation
ENST00000527434.1-C332T	0.3564	chr16-24401-C-T:+	WASIR2	ENSG00000231439.4	1054	22	chr16:24392-24478:+	chr16:24431-24470:+	UPF1	HEK_293_FRT;HITS-CLIP	No annotation	COAD;UCEC	No annotation
ENST00000527434.1-G237A	0.6983	chr16-24306-G-A:+	WASIR2	ENSG00000231439.4	1054	22	chr16:24289-24374:+	chr16:24294-24321:+	UPF1	HEK_293_FRT;HITS-CLIP	No annotation	THYM;COAD	No annotation
ENST00000527434.1-G335A	0.9829	chr16-24404-G-A:+	WASIR2	ENSG00000231439.4	1054	22	chr16:24305-24419:+	chr16:24382-24393:+	UPF1	HEK_293_FRT;HITS-CLIP	No annotation	BRCA	No annotation
ENST00000527434.1-G335A	0.9829	chr16-24404-G-A:+	WASIR2	ENSG00000231439.4	1054	22	chr16:24305-24419:+	chr16:24417-24417:+	DDX3X	HEK293;iCLIP	No annotation	BRCA	No annotation
ENST00000527434.1-G337A	0.4944	chr16-24406-G-A:+	WASIR2	ENSG00000231439.4	1054	22	chr16:24406-24478:+	chr16:24417-24417:+	DDX3X	HEK293;iCLIP	No annotation	ACC	No annotation
ENST00000527434.1-G337A	0.4944	chr16-24406-G-A:+	WASIR2	ENSG00000231439.4	1054	22	chr16:24406-24478:+	chr16:24419-24430:+	UPF1	HEK_293_FRT;HITS-CLIP	No annotation	ACC	No annotation
ENST00000527434.1-G337A	0.4944	chr16-24406-G-A:+	WASIR2	ENSG00000231439.4	1054	22	chr16:24406-24478:+	chr16:24431-24470:+	UPF1	HEK_293_FRT;HITS-CLIP	No annotation	ACC	No annotation
ENST00000528139.1-C1875T	0.5947	chr8-47192646-C-T:+	ENSG00000255366	ENSG00000255366.1	2491	5	chr8:47192639-47192688:+	chr8:47192642-47192688:+	UPF1	HEK_293_FRT;HITS-CLIP	No annotation	UCEC	GBM (lncRNAfunc)-LGG;THYM (LncSpA)
ENST00000528139.1-C1875T	0.5947	chr8-47192646-C-T:+	ENSG00000255366	ENSG00000255366.1	2491	5	chr8:47192639-47192688:+	chr8:47192644-47192681:+	NUDT21	HEK293;PAR-CLIP	No annotation	UCEC	GBM (lncRNAfunc)-LGG;THYM (LncSpA)
ENST00000528139.1-G2010A	0.9199	chr8-47192781-G-A:+	ENSG00000255366	ENSG00000255366.1	2491	5	chr8:47192690-47192860:+	chr8:47192716-47192723:+	UPF1	HEK_293_FRT;HITS-CLIP	No annotation	UCEC	GBM (lncRNAfunc)-LGG;THYM (LncSpA)
ENST00000528139.1-G2010A	0.9199	chr8-47192781-G-A:+	ENSG00000255366	ENSG00000255366.1	2491	5	chr8:47192690-47192860:+	chr8:47192719-47192742:+	UPF1	HEK_293_FRT;HITS-CLIP	No annotation	UCEC	GBM (lncRNAfunc)-LGG;THYM (LncSpA)
ENST00000528139.1-G2010A	0.9199	chr8-47192781-G-A:+	ENSG00000255366	ENSG00000255366.1	2491	5	chr8:47192690-47192860:+	chr8:47192724-47192752:+	UPF1	HEK_293_FRT;HITS-CLIP	No annotation	UCEC	GBM (lncRNAfunc)-LGG;THYM (LncSpA)
ENST00000528139.1-G2010A	0.9199	chr8-47192781-G-A:+	ENSG00000255366	ENSG00000255366.1	2491	5	chr8:47192690-47192860:+	chr8:47192762-47192808:+	AGO2	Brain;HITS-CLIP	CHOL;PCPG;LIHC	UCEC	GBM (lncRNAfunc)-LGG;THYM (LncSpA)
ENST00000531950.1-A140G	0.0989	chr1-70354983-A-G:+	HHLA3	ENSG00000197568.15	541	22	chr1:70354948-70354999:+	chr1:70354955-70354955:+	RBM15B	HEK293T;iCLIP	No annotation	BRCA	No annotation
ENST00000531950.1-A140G	0.0989	chr1-70354983-A-G:+	HHLA3	ENSG00000197568.15	541	22	chr1:70354948-70354999:+	chr1:70354958-70354977:+	SRSF1	HeLa;PAR-CLIP	No annotation	BRCA	No annotation
ENST00000531950.1-A140G	0.0989	chr1-70354983-A-G:+	HHLA3	ENSG00000197568.15	541	22	chr1:70354948-70354999:+	chr1:70354966-70354991:+	LIN28B	HEK293;PAR-CLIP	No annotation	BRCA	No annotation
ENST00000531950.1-A140G	0.0989	chr1-70354983-A-G:+	HHLA3	ENSG00000197568.15	541	22	chr1:70354948-70354999:+	chr1:70354967-70354991:+	EIF3D	HEK293T;PAR-CLIP	No annotation	BRCA	No annotation
ENST00000531950.1-A140G	0.0989	chr1-70354983-A-G:+	HHLA3	ENSG00000197568.15	541	22	chr1:70354948-70354999:+	chr1:70354969-70354980:+	UPF1	HEK_293_FRT;HITS-CLIP	No annotation	BRCA	No annotation
ENST00000531950.1-A140G	0.0989	chr1-70354983-A-G:+	HHLA3	ENSG00000197568.15	541	22	chr1:70354948-70354999:+	chr1:70354970-70354970:+	DDX3X	HEK293;iCLIP	No annotation	BRCA	No annotation
ENST00000531950.1-A140G	0.0989	chr1-70354983-A-G:+	HHLA3	ENSG00000197568.15	541	22	chr1:70354948-70354999:+	chr1:70354971-70354971:+	DDX3X	HEK293;iCLIP	No annotation	BRCA	No annotation
ENST00000531950.1-A140G	0.0989	chr1-70354983-A-G:+	HHLA3	ENSG00000197568.15	541	22	chr1:70354948-70354999:+	chr1:70354975-70354992:+	ATXN2	HEK293T;PAR-CLIP	No annotation	BRCA	No annotation
ENST00000531950.1-A238G	0.1218	chr1-70355081-A-G:+	HHLA3	ENSG00000197568.15	541	22	chr1:70355045-70355096:+	chr1:70355046-70355065:+	ATXN2	HEK293T;PAR-CLIP	No annotation	HNSC	No annotation
ENST00000531950.1-A238G	0.1218	chr1-70355081-A-G:+	HHLA3	ENSG00000197568.15	541	22	chr1:70355045-70355096:+	chr1:70355048-70355059:+	YBX3	K562;eCLIP	GBM;CHOL;KIRC;KIRP;PCPG	HNSC	No annotation
ENST00000531950.1-A238G	0.1218	chr1-70355081-A-G:+	HHLA3	ENSG00000197568.15	541	22	chr1:70355045-70355096:+	chr1:70355048-70355082:+	AGO2	Brain;HITS-CLIP	CHOL;PCPG;LIHC	HNSC	No annotation
ENST00000531950.1-A238G	0.1218	chr1-70355081-A-G:+	HHLA3	ENSG00000197568.15	541	22	chr1:70355045-70355096:+	chr1:70355049-70355094:+	YBX3	K562;eCLIP	GBM;CHOL;KIRC;KIRP;PCPG	HNSC	No annotation
ENST00000531950.1-A238G	0.1218	chr1-70355081-A-G:+	HHLA3	ENSG00000197568.15	541	22	chr1:70355045-70355096:+	chr1:70355060-70355090:+	YBX3	K562;eCLIP	GBM;CHOL;KIRC;KIRP;PCPG	HNSC	No annotation
ENST00000531950.1-A238G	0.1218	chr1-70355081-A-G:+	HHLA3	ENSG00000197568.15	541	22	chr1:70355045-70355096:+	chr1:70355066-70355066:+	YTHDC1	HEK293T;iCLIP	No annotation	HNSC	No annotation
ENST00000531950.1-A238G	0.1218	chr1-70355081-A-G:+	HHLA3	ENSG00000197568.15	541	22	chr1:70355045-70355096:+	chr1:70355087-70355087:+	DDX3X	HEK293;iCLIP	No annotation	HNSC	No annotation
ENST00000531950.1-A290T	0.2696	chr1-70355133-A-T:+	HHLA3	ENSG00000197568.15	541	22	chr1:70355088-70355153:+	chr1:70355093-70355112:+	EIF3A	HEK293T;PAR-CLIP	No annotation	OV	No annotation
ENST00000531950.1-A290T	0.2696	chr1-70355133-A-T:+	HHLA3	ENSG00000197568.15	541	22	chr1:70355088-70355153:+	chr1:70355100-70355100:+	RBM15B	HEK293T;iCLIP	No annotation	OV	No annotation
ENST00000531950.1-A290T	0.2696	chr1-70355133-A-T:+	HHLA3	ENSG00000197568.15	541	22	chr1:70355088-70355153:+	chr1:70355140-70355140:+	RBM15B	HEK293T;iCLIP	No annotation	OV	No annotation
ENST00000531950.1-C157T	0.1872	chr1-70355000-C-T:+	HHLA3	ENSG00000197568.15	541	22	chr1:70354902-70355097:+	chr1:70354915-70354915:+	DDX3X	HEK293;iCLIP	No annotation	STAD	No annotation
ENST00000531950.1-C157T	0.1872	chr1-70355000-C-T:+	HHLA3	ENSG00000197568.15	541	22	chr1:70354902-70355097:+	chr1:70354915-70354917:+	DDX3	HEK293;iCLIP	No annotation	STAD	No annotation
ENST00000531950.1-C157T	0.1872	chr1-70355000-C-T:+	HHLA3	ENSG00000197568.15	541	22	chr1:70354902-70355097:+	chr1:70354916-70354917:+	DDX3	HEK293;iCLIP	No annotation	STAD	No annotation
ENST00000531950.1-C157T	0.1872	chr1-70355000-C-T:+	HHLA3	ENSG00000197568.15	541	22	chr1:70354902-70355097:+	chr1:70354917-70354917:+	DDX3X	HEK293;iCLIP	No annotation	STAD	No annotation
ENST00000531950.1-C157T	0.1872	chr1-70355000-C-T:+	HHLA3	ENSG00000197568.15	541	22	chr1:70354902-70355097:+	chr1:70354918-70354937:+	DDX3X	HEK293;iCLIP	No annotation	STAD	No annotation
ENST00000531950.1-C157T	0.1872	chr1-70355000-C-T:+	HHLA3	ENSG00000197568.15	541	22	chr1:70354902-70355097:+	chr1:70354919-70354919:+	DDX3X	HEK293;iCLIP	No annotation	STAD	No annotation
ENST00000531950.1-C157T	0.1872	chr1-70355000-C-T:+	HHLA3	ENSG00000197568.15	541	22	chr1:70354902-70355097:+	chr1:70354919-70354920:+	DDX3	HEK293;iCLIP	No annotation	STAD	No annotation
ENST00000531950.1-C157T	0.1872	chr1-70355000-C-T:+	HHLA3	ENSG00000197568.15	541	22	chr1:70354902-70355097:+	chr1:70354955-70354955:+	RBM15B	HEK293T;iCLIP	No annotation	STAD	No annotation
ENST00000531950.1-C157T	0.1872	chr1-70355000-C-T:+	HHLA3	ENSG00000197568.15	541	22	chr1:70354902-70355097:+	chr1:70354958-70354977:+	SRSF1	HeLa;PAR-CLIP	No annotation	STAD	No annotation
ENST00000531950.1-C157T	0.1872	chr1-70355000-C-T:+	HHLA3	ENSG00000197568.15	541	22	chr1:70354902-70355097:+	chr1:70354963-70355001:+	SRSF1	HeLa;PAR-CLIP	No annotation	STAD	No annotation
ENST00000531950.1-C157T	0.1872	chr1-70355000-C-T:+	HHLA3	ENSG00000197568.15	541	22	chr1:70354902-70355097:+	chr1:70354966-70354991:+	LIN28B	HEK293;PAR-CLIP	No annotation	STAD	No annotation
ENST00000531950.1-C157T	0.1872	chr1-70355000-C-T:+	HHLA3	ENSG00000197568.15	541	22	chr1:70354902-70355097:+	chr1:70354967-70354991:+	EIF3D	HEK293T;PAR-CLIP	No annotation	STAD	No annotation
ENST00000531950.1-C157T	0.1872	chr1-70355000-C-T:+	HHLA3	ENSG00000197568.15	541	22	chr1:70354902-70355097:+	chr1:70354969-70354980:+	UPF1	HEK_293_FRT;HITS-CLIP	No annotation	STAD	No annotation
ENST00000531950.1-C157T	0.1872	chr1-70355000-C-T:+	HHLA3	ENSG00000197568.15	541	22	chr1:70354902-70355097:+	chr1:70354970-70354970:+	DDX3X	HEK293;iCLIP	No annotation	STAD	No annotation
ENST00000531950.1-C157T	0.1872	chr1-70355000-C-T:+	HHLA3	ENSG00000197568.15	541	22	chr1:70354902-70355097:+	chr1:70354971-70354971:+	DDX3X	HEK293;iCLIP	No annotation	STAD	No annotation
ENST00000531950.1-C157T	0.1872	chr1-70355000-C-T:+	HHLA3	ENSG00000197568.15	541	22	chr1:70354902-70355097:+	chr1:70354975-70354992:+	ATXN2	HEK293T;PAR-CLIP	No annotation	STAD	No annotation
ENST00000531950.1-C157T	0.1872	chr1-70355000-C-T:+	HHLA3	ENSG00000197568.15	541	22	chr1:70354902-70355097:+	chr1:70354981-70355020:+	UPF1	HEK_293_FRT;HITS-CLIP	No annotation	STAD	No annotation
ENST00000531950.1-C157T	0.1872	chr1-70355000-C-T:+	HHLA3	ENSG00000197568.15	541	22	chr1:70354902-70355097:+	chr1:70355015-70355015:+	DDX3X	HEK293;iCLIP	No annotation	STAD	No annotation
ENST00000531950.1-C157T	0.1872	chr1-70355000-C-T:+	HHLA3	ENSG00000197568.15	541	22	chr1:70354902-70355097:+	chr1:70355017-70355017:+	RBM15B	HEK293T;iCLIP	No annotation	STAD	No annotation
ENST00000531950.1-C157T	0.1872	chr1-70355000-C-T:+	HHLA3	ENSG00000197568.15	541	22	chr1:70354902-70355097:+	chr1:70355029-70355029:+	DDX3X	HEK293;iCLIP	No annotation	STAD	No annotation
ENST00000531950.1-C157T	0.1872	chr1-70355000-C-T:+	HHLA3	ENSG00000197568.15	541	22	chr1:70354902-70355097:+	chr1:70355040-70355040:+	YTHDC1	HEK293T;iCLIP	No annotation	STAD	No annotation
ENST00000531950.1-C157T	0.1872	chr1-70355000-C-T:+	HHLA3	ENSG00000197568.15	541	22	chr1:70354902-70355097:+	chr1:70355046-70355065:+	ATXN2	HEK293T;PAR-CLIP	No annotation	STAD	No annotation
ENST00000531950.1-C157T	0.1872	chr1-70355000-C-T:+	HHLA3	ENSG00000197568.15	541	22	chr1:70354902-70355097:+	chr1:70355048-70355059:+	YBX3	K562;eCLIP	GBM;CHOL;KIRC;KIRP;PCPG	STAD	No annotation
ENST00000531950.1-C157T	0.1872	chr1-70355000-C-T:+	HHLA3	ENSG00000197568.15	541	22	chr1:70354902-70355097:+	chr1:70355048-70355082:+	AGO2	Brain;HITS-CLIP	CHOL;PCPG;LIHC	STAD	No annotation
ENST00000531950.1-C157T	0.1872	chr1-70355000-C-T:+	HHLA3	ENSG00000197568.15	541	22	chr1:70354902-70355097:+	chr1:70355049-70355094:+	YBX3	K562;eCLIP	GBM;CHOL;KIRC;KIRP;PCPG	STAD	No annotation
ENST00000531950.1-C157T	0.1872	chr1-70355000-C-T:+	HHLA3	ENSG00000197568.15	541	22	chr1:70354902-70355097:+	chr1:70355060-70355090:+	YBX3	K562;eCLIP	GBM;CHOL;KIRC;KIRP;PCPG	STAD	No annotation
ENST00000531950.1-C157T	0.1872	chr1-70355000-C-T:+	HHLA3	ENSG00000197568.15	541	22	chr1:70354902-70355097:+	chr1:70355066-70355066:+	YTHDC1	HEK293T;iCLIP	No annotation	STAD	No annotation
ENST00000531950.1-C157T	0.1872	chr1-70355000-C-T:+	HHLA3	ENSG00000197568.15	541	22	chr1:70354902-70355097:+	chr1:70355087-70355087:+	DDX3X	HEK293;iCLIP	No annotation	STAD	No annotation
ENST00000531950.1-C413G	0.9425	chr1-70366491-C-G:+	HHLA3	ENSG00000197568.15	541	22	chr1:70366460-70366509:+	chr1:70366483-70366488:+	UPF1	HEK_293_FRT;HITS-CLIP	No annotation	DLBC	No annotation
ENST00000531950.1-C413G	0.9425	chr1-70366491-C-G:+	HHLA3	ENSG00000197568.15	541	22	chr1:70366460-70366509:+	chr1:70366489-70366508:+	UPF1	HEK_293_FRT;HITS-CLIP	No annotation	DLBC	No annotation
ENST00000531950.1-G102T	0.5314	chr1-70354945-G-T:+	HHLA3	ENSG00000197568.15	541	22	chr1:70354944-70354993:+	chr1:70354955-70354955:+	RBM15B	HEK293T;iCLIP	No annotation	UCEC	No annotation
ENST00000531950.1-G102T	0.5314	chr1-70354945-G-T:+	HHLA3	ENSG00000197568.15	541	22	chr1:70354944-70354993:+	chr1:70354958-70354977:+	SRSF1	HeLa;PAR-CLIP	No annotation	UCEC	No annotation
ENST00000531950.1-G102T	0.5314	chr1-70354945-G-T:+	HHLA3	ENSG00000197568.15	541	22	chr1:70354944-70354993:+	chr1:70354966-70354991:+	LIN28B	HEK293;PAR-CLIP	No annotation	UCEC	No annotation
ENST00000531950.1-G102T	0.5314	chr1-70354945-G-T:+	HHLA3	ENSG00000197568.15	541	22	chr1:70354944-70354993:+	chr1:70354967-70354991:+	EIF3D	HEK293T;PAR-CLIP	No annotation	UCEC	No annotation
ENST00000531950.1-G102T	0.5314	chr1-70354945-G-T:+	HHLA3	ENSG00000197568.15	541	22	chr1:70354944-70354993:+	chr1:70354969-70354980:+	UPF1	HEK_293_FRT;HITS-CLIP	No annotation	UCEC	No annotation
ENST00000531950.1-G102T	0.5314	chr1-70354945-G-T:+	HHLA3	ENSG00000197568.15	541	22	chr1:70354944-70354993:+	chr1:70354970-70354970:+	DDX3X	HEK293;iCLIP	No annotation	UCEC	No annotation
ENST00000531950.1-G102T	0.5314	chr1-70354945-G-T:+	HHLA3	ENSG00000197568.15	541	22	chr1:70354944-70354993:+	chr1:70354971-70354971:+	DDX3X	HEK293;iCLIP	No annotation	UCEC	No annotation
ENST00000531950.1-G102T	0.5314	chr1-70354945-G-T:+	HHLA3	ENSG00000197568.15	541	22	chr1:70354944-70354993:+	chr1:70354975-70354992:+	ATXN2	HEK293T;PAR-CLIP	No annotation	UCEC	No annotation
ENST00000531950.1-G163A	0.9836	chr1-70355006-G-A:+	HHLA3	ENSG00000197568.15	541	22	chr1:70354908-70355061:+	chr1:70354915-70354915:+	DDX3X	HEK293;iCLIP	No annotation	HNSC	No annotation
ENST00000531950.1-G163A	0.9836	chr1-70355006-G-A:+	HHLA3	ENSG00000197568.15	541	22	chr1:70354908-70355061:+	chr1:70354915-70354917:+	DDX3	HEK293;iCLIP	No annotation	HNSC	No annotation
ENST00000531950.1-G163A	0.9836	chr1-70355006-G-A:+	HHLA3	ENSG00000197568.15	541	22	chr1:70354908-70355061:+	chr1:70354916-70354917:+	DDX3	HEK293;iCLIP	No annotation	HNSC	No annotation
ENST00000531950.1-G163A	0.9836	chr1-70355006-G-A:+	HHLA3	ENSG00000197568.15	541	22	chr1:70354908-70355061:+	chr1:70354917-70354917:+	DDX3X	HEK293;iCLIP	No annotation	HNSC	No annotation
ENST00000531950.1-G163A	0.9836	chr1-70355006-G-A:+	HHLA3	ENSG00000197568.15	541	22	chr1:70354908-70355061:+	chr1:70354918-70354937:+	DDX3X	HEK293;iCLIP	No annotation	HNSC	No annotation
ENST00000531950.1-G163A	0.9836	chr1-70355006-G-A:+	HHLA3	ENSG00000197568.15	541	22	chr1:70354908-70355061:+	chr1:70354919-70354919:+	DDX3X	HEK293;iCLIP	No annotation	HNSC	No annotation
ENST00000531950.1-G163A	0.9836	chr1-70355006-G-A:+	HHLA3	ENSG00000197568.15	541	22	chr1:70354908-70355061:+	chr1:70354919-70354920:+	DDX3	HEK293;iCLIP	No annotation	HNSC	No annotation
ENST00000531950.1-G163A	0.9836	chr1-70355006-G-A:+	HHLA3	ENSG00000197568.15	541	22	chr1:70354908-70355061:+	chr1:70354955-70354955:+	RBM15B	HEK293T;iCLIP	No annotation	HNSC	No annotation
ENST00000531950.1-G163A	0.9836	chr1-70355006-G-A:+	HHLA3	ENSG00000197568.15	541	22	chr1:70354908-70355061:+	chr1:70354958-70354977:+	SRSF1	HeLa;PAR-CLIP	No annotation	HNSC	No annotation
ENST00000531950.1-G163A	0.9836	chr1-70355006-G-A:+	HHLA3	ENSG00000197568.15	541	22	chr1:70354908-70355061:+	chr1:70354963-70355001:+	SRSF1	HeLa;PAR-CLIP	No annotation	HNSC	No annotation
ENST00000531950.1-G163A	0.9836	chr1-70355006-G-A:+	HHLA3	ENSG00000197568.15	541	22	chr1:70354908-70355061:+	chr1:70354966-70354991:+	LIN28B	HEK293;PAR-CLIP	No annotation	HNSC	No annotation
ENST00000531950.1-G163A	0.9836	chr1-70355006-G-A:+	HHLA3	ENSG00000197568.15	541	22	chr1:70354908-70355061:+	chr1:70354967-70354991:+	EIF3D	HEK293T;PAR-CLIP	No annotation	HNSC	No annotation
ENST00000531950.1-G163A	0.9836	chr1-70355006-G-A:+	HHLA3	ENSG00000197568.15	541	22	chr1:70354908-70355061:+	chr1:70354969-70354980:+	UPF1	HEK_293_FRT;HITS-CLIP	No annotation	HNSC	No annotation
ENST00000531950.1-G163A	0.9836	chr1-70355006-G-A:+	HHLA3	ENSG00000197568.15	541	22	chr1:70354908-70355061:+	chr1:70354970-70354970:+	DDX3X	HEK293;iCLIP	No annotation	HNSC	No annotation
ENST00000531950.1-G163A	0.9836	chr1-70355006-G-A:+	HHLA3	ENSG00000197568.15	541	22	chr1:70354908-70355061:+	chr1:70354971-70354971:+	DDX3X	HEK293;iCLIP	No annotation	HNSC	No annotation
ENST00000531950.1-G163A	0.9836	chr1-70355006-G-A:+	HHLA3	ENSG00000197568.15	541	22	chr1:70354908-70355061:+	chr1:70354975-70354992:+	ATXN2	HEK293T;PAR-CLIP	No annotation	HNSC	No annotation
ENST00000531950.1-G163A	0.9836	chr1-70355006-G-A:+	HHLA3	ENSG00000197568.15	541	22	chr1:70354908-70355061:+	chr1:70354981-70355020:+	UPF1	HEK_293_FRT;HITS-CLIP	No annotation	HNSC	No annotation
ENST00000531950.1-G163A	0.9836	chr1-70355006-G-A:+	HHLA3	ENSG00000197568.15	541	22	chr1:70354908-70355061:+	chr1:70355015-70355015:+	DDX3X	HEK293;iCLIP	No annotation	HNSC	No annotation
ENST00000531950.1-G163A	0.9836	chr1-70355006-G-A:+	HHLA3	ENSG00000197568.15	541	22	chr1:70354908-70355061:+	chr1:70355017-70355017:+	RBM15B	HEK293T;iCLIP	No annotation	HNSC	No annotation
ENST00000531950.1-G163A	0.9836	chr1-70355006-G-A:+	HHLA3	ENSG00000197568.15	541	22	chr1:70354908-70355061:+	chr1:70355029-70355029:+	DDX3X	HEK293;iCLIP	No annotation	HNSC	No annotation
ENST00000531950.1-G163A	0.9836	chr1-70355006-G-A:+	HHLA3	ENSG00000197568.15	541	22	chr1:70354908-70355061:+	chr1:70355040-70355040:+	YTHDC1	HEK293T;iCLIP	No annotation	HNSC	No annotation
ENST00000531950.1-G163A	0.9836	chr1-70355006-G-A:+	HHLA3	ENSG00000197568.15	541	22	chr1:70354908-70355061:+	chr1:70355048-70355059:+	YBX3	K562;eCLIP	GBM;CHOL;KIRC;KIRP;PCPG	HNSC	No annotation
ENST00000531950.1-G169A	0.9161	chr1-70355012-G-A:+	HHLA3	ENSG00000197568.15	541	22	chr1:70354912-70355017:+	chr1:70354915-70354915:+	DDX3X	HEK293;iCLIP	No annotation	BRCA	No annotation
ENST00000531950.1-G169A	0.9161	chr1-70355012-G-A:+	HHLA3	ENSG00000197568.15	541	22	chr1:70354912-70355017:+	chr1:70354915-70354917:+	DDX3	HEK293;iCLIP	No annotation	BRCA	No annotation
ENST00000531950.1-G169A	0.9161	chr1-70355012-G-A:+	HHLA3	ENSG00000197568.15	541	22	chr1:70354912-70355017:+	chr1:70354916-70354917:+	DDX3	HEK293;iCLIP	No annotation	BRCA	No annotation
ENST00000531950.1-G169A	0.9161	chr1-70355012-G-A:+	HHLA3	ENSG00000197568.15	541	22	chr1:70354912-70355017:+	chr1:70354917-70354917:+	DDX3X	HEK293;iCLIP	No annotation	BRCA	No annotation
ENST00000531950.1-G169A	0.9161	chr1-70355012-G-A:+	HHLA3	ENSG00000197568.15	541	22	chr1:70354912-70355017:+	chr1:70354918-70354937:+	DDX3X	HEK293;iCLIP	No annotation	BRCA	No annotation
ENST00000531950.1-G169A	0.9161	chr1-70355012-G-A:+	HHLA3	ENSG00000197568.15	541	22	chr1:70354912-70355017:+	chr1:70354919-70354919:+	DDX3X	HEK293;iCLIP	No annotation	BRCA	No annotation
ENST00000531950.1-G169A	0.9161	chr1-70355012-G-A:+	HHLA3	ENSG00000197568.15	541	22	chr1:70354912-70355017:+	chr1:70354919-70354920:+	DDX3	HEK293;iCLIP	No annotation	BRCA	No annotation
ENST00000531950.1-G169A	0.9161	chr1-70355012-G-A:+	HHLA3	ENSG00000197568.15	541	22	chr1:70354912-70355017:+	chr1:70354955-70354955:+	RBM15B	HEK293T;iCLIP	No annotation	BRCA	No annotation
ENST00000531950.1-G169A	0.9161	chr1-70355012-G-A:+	HHLA3	ENSG00000197568.15	541	22	chr1:70354912-70355017:+	chr1:70354958-70354977:+	SRSF1	HeLa;PAR-CLIP	No annotation	BRCA	No annotation
ENST00000531950.1-G169A	0.9161	chr1-70355012-G-A:+	HHLA3	ENSG00000197568.15	541	22	chr1:70354912-70355017:+	chr1:70354963-70355001:+	SRSF1	HeLa;PAR-CLIP	No annotation	BRCA	No annotation
ENST00000531950.1-G169A	0.9161	chr1-70355012-G-A:+	HHLA3	ENSG00000197568.15	541	22	chr1:70354912-70355017:+	chr1:70354966-70354991:+	LIN28B	HEK293;PAR-CLIP	No annotation	BRCA	No annotation
ENST00000531950.1-G169A	0.9161	chr1-70355012-G-A:+	HHLA3	ENSG00000197568.15	541	22	chr1:70354912-70355017:+	chr1:70354967-70354991:+	EIF3D	HEK293T;PAR-CLIP	No annotation	BRCA	No annotation
ENST00000531950.1-G169A	0.9161	chr1-70355012-G-A:+	HHLA3	ENSG00000197568.15	541	22	chr1:70354912-70355017:+	chr1:70354969-70354980:+	UPF1	HEK_293_FRT;HITS-CLIP	No annotation	BRCA	No annotation
ENST00000531950.1-G169A	0.9161	chr1-70355012-G-A:+	HHLA3	ENSG00000197568.15	541	22	chr1:70354912-70355017:+	chr1:70354970-70354970:+	DDX3X	HEK293;iCLIP	No annotation	BRCA	No annotation
ENST00000531950.1-G169A	0.9161	chr1-70355012-G-A:+	HHLA3	ENSG00000197568.15	541	22	chr1:70354912-70355017:+	chr1:70354971-70354971:+	DDX3X	HEK293;iCLIP	No annotation	BRCA	No annotation
ENST00000531950.1-G169A	0.9161	chr1-70355012-G-A:+	HHLA3	ENSG00000197568.15	541	22	chr1:70354912-70355017:+	chr1:70354975-70354992:+	ATXN2	HEK293T;PAR-CLIP	No annotation	BRCA	No annotation
ENST00000531950.1-G169A	0.9161	chr1-70355012-G-A:+	HHLA3	ENSG00000197568.15	541	22	chr1:70354912-70355017:+	chr1:70355015-70355015:+	DDX3X	HEK293;iCLIP	No annotation	BRCA	No annotation
ENST00000531950.1-G169A	0.9161	chr1-70355012-G-A:+	HHLA3	ENSG00000197568.15	541	22	chr1:70354912-70355017:+	chr1:70355017-70355017:+	RBM15B	HEK293T;iCLIP	No annotation	BRCA	No annotation
ENST00000531950.1-G222A	0.3109	chr1-70355065-G-A:+	HHLA3	ENSG00000197568.15	541	22	chr1:70355048-70355097:+	chr1:70355048-70355059:+	YBX3	K562;eCLIP	GBM;CHOL;KIRC;KIRP;PCPG	SKCM	No annotation
ENST00000531950.1-G222A	0.3109	chr1-70355065-G-A:+	HHLA3	ENSG00000197568.15	541	22	chr1:70355048-70355097:+	chr1:70355048-70355082:+	AGO2	Brain;HITS-CLIP	CHOL;PCPG;LIHC	SKCM	No annotation
ENST00000531950.1-G222A	0.3109	chr1-70355065-G-A:+	HHLA3	ENSG00000197568.15	541	22	chr1:70355048-70355097:+	chr1:70355049-70355094:+	YBX3	K562;eCLIP	GBM;CHOL;KIRC;KIRP;PCPG	SKCM	No annotation
ENST00000531950.1-G222A	0.3109	chr1-70355065-G-A:+	HHLA3	ENSG00000197568.15	541	22	chr1:70355048-70355097:+	chr1:70355060-70355090:+	YBX3	K562;eCLIP	GBM;CHOL;KIRC;KIRP;PCPG	SKCM	No annotation
ENST00000531950.1-G222A	0.3109	chr1-70355065-G-A:+	HHLA3	ENSG00000197568.15	541	22	chr1:70355048-70355097:+	chr1:70355066-70355066:+	YTHDC1	HEK293T;iCLIP	No annotation	SKCM	No annotation
ENST00000531950.1-G222A	0.3109	chr1-70355065-G-A:+	HHLA3	ENSG00000197568.15	541	22	chr1:70355048-70355097:+	chr1:70355087-70355087:+	DDX3X	HEK293;iCLIP	No annotation	SKCM	No annotation
ENST00000531950.1-G262C	0.2799	chr1-70355105-G-C:+	HHLA3	ENSG00000197568.15	541	22	chr1:70355099-70355179:+	chr1:70355100-70355100:+	RBM15B	HEK293T;iCLIP	No annotation	READ	No annotation
ENST00000531950.1-G262C	0.2799	chr1-70355105-G-C:+	HHLA3	ENSG00000197568.15	541	22	chr1:70355099-70355179:+	chr1:70355140-70355140:+	RBM15B	HEK293T;iCLIP	No annotation	READ	No annotation
ENST00000531950.1-G262C	0.2799	chr1-70355105-G-C:+	HHLA3	ENSG00000197568.15	541	22	chr1:70355099-70355179:+	chr1:70355155-70355155:+	HNRNPA1	TREX_FLP-In_293T_cells;iCLIP	GBM;CHOL	READ	No annotation
ENST00000531950.1-G265T	0.1952	chr1-70355108-G-T:+	HHLA3	ENSG00000197568.15	541	22	chr1:70355099-70355179:+	chr1:70355100-70355100:+	RBM15B	HEK293T;iCLIP	No annotation	LUAD	No annotation
ENST00000531950.1-G265T	0.1952	chr1-70355108-G-T:+	HHLA3	ENSG00000197568.15	541	22	chr1:70355099-70355179:+	chr1:70355140-70355140:+	RBM15B	HEK293T;iCLIP	No annotation	LUAD	No annotation
ENST00000531950.1-G265T	0.1952	chr1-70355108-G-T:+	HHLA3	ENSG00000197568.15	541	22	chr1:70355099-70355179:+	chr1:70355155-70355155:+	HNRNPA1	TREX_FLP-In_293T_cells;iCLIP	GBM;CHOL	LUAD	No annotation
ENST00000531950.1-G273A	0.2780	chr1-70355116-G-A:+	HHLA3	ENSG00000197568.15	541	22	chr1:70355099-70355148:+	chr1:70355100-70355100:+	RBM15B	HEK293T;iCLIP	No annotation	BRCA	No annotation
ENST00000531950.1-G273A	0.2780	chr1-70355116-G-A:+	HHLA3	ENSG00000197568.15	541	22	chr1:70355099-70355148:+	chr1:70355140-70355140:+	RBM15B	HEK293T;iCLIP	No annotation	BRCA	No annotation
ENST00000531950.1-G333A	0.7696	chr1-70355176-G-A:+	HHLA3	ENSG00000197568.15	541	22	chr1:70355078-70355182:+	chr1:70355087-70355087:+	DDX3X	HEK293;iCLIP	No annotation	LUSC	No annotation
ENST00000531950.1-G333A	0.7696	chr1-70355176-G-A:+	HHLA3	ENSG00000197568.15	541	22	chr1:70355078-70355182:+	chr1:70355093-70355112:+	EIF3A	HEK293T;PAR-CLIP	No annotation	LUSC	No annotation
ENST00000531950.1-G333A	0.7696	chr1-70355176-G-A:+	HHLA3	ENSG00000197568.15	541	22	chr1:70355078-70355182:+	chr1:70355100-70355100:+	RBM15B	HEK293T;iCLIP	No annotation	LUSC	No annotation
ENST00000531950.1-G333A	0.7696	chr1-70355176-G-A:+	HHLA3	ENSG00000197568.15	541	22	chr1:70355078-70355182:+	chr1:70355140-70355140:+	RBM15B	HEK293T;iCLIP	No annotation	LUSC	No annotation
ENST00000531950.1-G333A	0.7696	chr1-70355176-G-A:+	HHLA3	ENSG00000197568.15	541	22	chr1:70355078-70355182:+	chr1:70355149-70355182:+	HNRNPC	HEK293T;PAR-CLIP	No annotation	LUSC	No annotation
ENST00000531950.1-G333A	0.7696	chr1-70355176-G-A:+	HHLA3	ENSG00000197568.15	541	22	chr1:70355078-70355182:+	chr1:70355155-70355155:+	HNRNPA1	TREX_FLP-In_293T_cells;iCLIP	GBM;CHOL	LUSC	No annotation
ENST00000531950.1-T138A	0.9890	chr1-70354981-T-A:+	HHLA3	ENSG00000197568.15	541	22	chr1:70354943-70354992:+	chr1:70354955-70354955:+	RBM15B	HEK293T;iCLIP	No annotation	COAD	No annotation
ENST00000531950.1-T138A	0.9890	chr1-70354981-T-A:+	HHLA3	ENSG00000197568.15	541	22	chr1:70354943-70354992:+	chr1:70354958-70354977:+	SRSF1	HeLa;PAR-CLIP	No annotation	COAD	No annotation
ENST00000531950.1-T138A	0.9890	chr1-70354981-T-A:+	HHLA3	ENSG00000197568.15	541	22	chr1:70354943-70354992:+	chr1:70354966-70354991:+	LIN28B	HEK293;PAR-CLIP	No annotation	COAD	No annotation
ENST00000531950.1-T138A	0.9890	chr1-70354981-T-A:+	HHLA3	ENSG00000197568.15	541	22	chr1:70354943-70354992:+	chr1:70354967-70354991:+	EIF3D	HEK293T;PAR-CLIP	No annotation	COAD	No annotation
ENST00000531950.1-T138A	0.9890	chr1-70354981-T-A:+	HHLA3	ENSG00000197568.15	541	22	chr1:70354943-70354992:+	chr1:70354969-70354980:+	UPF1	HEK_293_FRT;HITS-CLIP	No annotation	COAD	No annotation
ENST00000531950.1-T138A	0.9890	chr1-70354981-T-A:+	HHLA3	ENSG00000197568.15	541	22	chr1:70354943-70354992:+	chr1:70354970-70354970:+	DDX3X	HEK293;iCLIP	No annotation	COAD	No annotation
ENST00000531950.1-T138A	0.9890	chr1-70354981-T-A:+	HHLA3	ENSG00000197568.15	541	22	chr1:70354943-70354992:+	chr1:70354971-70354971:+	DDX3X	HEK293;iCLIP	No annotation	COAD	No annotation
ENST00000531950.1-T138A	0.9890	chr1-70354981-T-A:+	HHLA3	ENSG00000197568.15	541	22	chr1:70354943-70354992:+	chr1:70354975-70354992:+	ATXN2	HEK293T;PAR-CLIP	No annotation	COAD	No annotation
ENST00000531950.1-T254G	0.8765	chr1-70355097-T-G:+	HHLA3	ENSG00000197568.15	541	22	chr1:70355064-70355119:+	chr1:70355066-70355066:+	YTHDC1	HEK293T;iCLIP	No annotation	READ	No annotation
ENST00000531950.1-T254G	0.8765	chr1-70355097-T-G:+	HHLA3	ENSG00000197568.15	541	22	chr1:70355064-70355119:+	chr1:70355087-70355087:+	DDX3X	HEK293;iCLIP	No annotation	READ	No annotation
ENST00000531950.1-T254G	0.8765	chr1-70355097-T-G:+	HHLA3	ENSG00000197568.15	541	22	chr1:70355064-70355119:+	chr1:70355093-70355112:+	EIF3A	HEK293T;PAR-CLIP	No annotation	READ	No annotation
ENST00000531950.1-T254G	0.8765	chr1-70355097-T-G:+	HHLA3	ENSG00000197568.15	541	22	chr1:70355064-70355119:+	chr1:70355100-70355100:+	RBM15B	HEK293T;iCLIP	No annotation	READ	No annotation
ENST00000531950.1-T261C	0.4573	chr1-70355104-T-C:+	HHLA3	ENSG00000197568.15	541	22	chr1:70355015-70355064:+	chr1:70355015-70355015:+	DDX3X	HEK293;iCLIP	No annotation	READ;UCEC	No annotation
ENST00000531950.1-T261C	0.4573	chr1-70355104-T-C:+	HHLA3	ENSG00000197568.15	541	22	chr1:70355015-70355064:+	chr1:70355017-70355017:+	RBM15B	HEK293T;iCLIP	No annotation	READ;UCEC	No annotation
ENST00000531950.1-T261C	0.4573	chr1-70355104-T-C:+	HHLA3	ENSG00000197568.15	541	22	chr1:70355015-70355064:+	chr1:70355029-70355029:+	DDX3X	HEK293;iCLIP	No annotation	READ;UCEC	No annotation
ENST00000531950.1-T261C	0.4573	chr1-70355104-T-C:+	HHLA3	ENSG00000197568.15	541	22	chr1:70355015-70355064:+	chr1:70355040-70355040:+	YTHDC1	HEK293T;iCLIP	No annotation	READ;UCEC	No annotation
ENST00000531950.1-T261C	0.4573	chr1-70355104-T-C:+	HHLA3	ENSG00000197568.15	541	22	chr1:70355015-70355064:+	chr1:70355048-70355059:+	YBX3	K562;eCLIP	GBM;CHOL;KIRC;KIRP;PCPG	READ;UCEC	No annotation
ENST00000534991.3-A267G	0.1067	chr21-32393396-A-G:+	URB1-AS1	ENSG00000256073.3	831	9	chr21:32393350-32393400:+	chr21:32393352-32393352:+	DDX3X	HEK293;iCLIP	No annotation	UCEC	KICH (lncRNAfunc)
ENST00000534991.3-A267G	0.1067	chr21-32393396-A-G:+	URB1-AS1	ENSG00000256073.3	831	9	chr21:32393350-32393400:+	chr21:32393357-32393387:+	NCBP3	HEK293;PAR-CLIP	No annotation	UCEC	KICH (lncRNAfunc)
ENST00000534991.3-A267G	0.1067	chr21-32393396-A-G:+	URB1-AS1	ENSG00000256073.3	831	9	chr21:32393350-32393400:+	chr21:32393360-32393376:+	UPF1	HEK_293_FRT;HITS-CLIP	No annotation	UCEC	KICH (lncRNAfunc)
ENST00000534991.3-A267G	0.1067	chr21-32393396-A-G:+	URB1-AS1	ENSG00000256073.3	831	9	chr21:32393350-32393400:+	chr21:32393365-32393365:+	DDX3X	HEK293;iCLIP	No annotation	UCEC	KICH (lncRNAfunc)
ENST00000534991.3-A267G	0.1067	chr21-32393396-A-G:+	URB1-AS1	ENSG00000256073.3	831	9	chr21:32393350-32393400:+	chr21:32393372-32393372:+	DDX3X	HEK293;iCLIP	No annotation	UCEC	KICH (lncRNAfunc)
ENST00000534991.3-A267G	0.1067	chr21-32393396-A-G:+	URB1-AS1	ENSG00000256073.3	831	9	chr21:32393350-32393400:+	chr21:32393372-32393396:+	UPF1	HEK_293_FRT;HITS-CLIP	No annotation	UCEC	KICH (lncRNAfunc)
ENST00000534991.3-A351G	0.2624	chr21-32393480-A-G:+	URB1-AS1	ENSG00000256073.3	831	9	chr21:32393465-32393514:+	chr21:32393472-32393491:+	RBM15B	HEK293T;iCLIP	No annotation	UCEC	KICH (lncRNAfunc)
ENST00000534991.3-A351G	0.2624	chr21-32393480-A-G:+	URB1-AS1	ENSG00000256073.3	831	9	chr21:32393465-32393514:+	chr21:32393474-32393474:+	RBM15B	HEK293T;iCLIP	No annotation	UCEC	KICH (lncRNAfunc)
ENST00000534991.3-A351G	0.2624	chr21-32393480-A-G:+	URB1-AS1	ENSG00000256073.3	831	9	chr21:32393465-32393514:+	chr21:32393482-32393482:+	RBM15	HEK293T;iCLIP	No annotation	UCEC	KICH (lncRNAfunc)
ENST00000534991.3-A351G	0.2624	chr21-32393480-A-G:+	URB1-AS1	ENSG00000256073.3	831	9	chr21:32393465-32393514:+	chr21:32393484-32393484:+	YTHDC1	HEK293T;iCLIP	No annotation	UCEC	KICH (lncRNAfunc)
ENST00000534991.3-A351G	0.2624	chr21-32393480-A-G:+	URB1-AS1	ENSG00000256073.3	831	9	chr21:32393465-32393514:+	chr21:32393487-32393487:+	DDX3X	HEK293;iCLIP	No annotation	UCEC	KICH (lncRNAfunc)
ENST00000534991.3-A351G	0.2624	chr21-32393480-A-G:+	URB1-AS1	ENSG00000256073.3	831	9	chr21:32393465-32393514:+	chr21:32393490-32393490:+	RBM15B	HEK293T;iCLIP	No annotation	UCEC	KICH (lncRNAfunc)
ENST00000534991.3-A351G	0.2624	chr21-32393480-A-G:+	URB1-AS1	ENSG00000256073.3	831	9	chr21:32393465-32393514:+	chr21:32393490-32393490:+	YTHDF1	HEK293T;iCLIP	READ	UCEC	KICH (lncRNAfunc)
ENST00000534991.3-A351G	0.2624	chr21-32393480-A-G:+	URB1-AS1	ENSG00000256073.3	831	9	chr21:32393465-32393514:+	chr21:32393493-32393493:+	DDX3X	HEK293;iCLIP	No annotation	UCEC	KICH (lncRNAfunc)
ENST00000534991.3-A351G	0.2624	chr21-32393480-A-G:+	URB1-AS1	ENSG00000256073.3	831	9	chr21:32393465-32393514:+	chr21:32393507-32393507:+	DDX3X	HEK293;iCLIP	No annotation	UCEC	KICH (lncRNAfunc)
ENST00000534991.3-C134T	0.9725	chr21-32393263-C-T:+	URB1-AS1	ENSG00000256073.3	831	9	chr21:32393203-32393263:+	chr21:32393207-32393207:+	RBM15	HEK293T;iCLIP	No annotation	BRCA	KICH (lncRNAfunc)
ENST00000534991.3-C134T	0.9725	chr21-32393263-C-T:+	URB1-AS1	ENSG00000256073.3	831	9	chr21:32393203-32393263:+	chr21:32393217-32393217:+	DDX3X	HEK293;iCLIP	No annotation	BRCA	KICH (lncRNAfunc)
ENST00000534991.3-C134T	0.9725	chr21-32393263-C-T:+	URB1-AS1	ENSG00000256073.3	831	9	chr21:32393203-32393263:+	chr21:32393220-32393241:+	UPF1	HEK_293_FRT;HITS-CLIP	No annotation	BRCA	KICH (lncRNAfunc)
ENST00000534991.3-C134T	0.9725	chr21-32393263-C-T:+	URB1-AS1	ENSG00000256073.3	831	9	chr21:32393203-32393263:+	chr21:32393236-32393240:+	YTHDF1	HEK293T;iCLIP	READ	BRCA	KICH (lncRNAfunc)
ENST00000534991.3-C134T	0.9725	chr21-32393263-C-T:+	URB1-AS1	ENSG00000256073.3	831	9	chr21:32393203-32393263:+	chr21:32393242-32393242:+	RBM15	HEK293T;iCLIP	No annotation	BRCA	KICH (lncRNAfunc)
ENST00000534991.3-C134T	0.9725	chr21-32393263-C-T:+	URB1-AS1	ENSG00000256073.3	831	9	chr21:32393203-32393263:+	chr21:32393243-32393243:+	DDX3X	HEK293;iCLIP	No annotation	BRCA	KICH (lncRNAfunc)
ENST00000534991.3-C184T	0.9976	chr21-32393313-C-T:+	URB1-AS1	ENSG00000256073.3	831	9	chr21:32393213-32393364:+	chr21:32393217-32393217:+	DDX3X	HEK293;iCLIP	No annotation	UCEC	KICH (lncRNAfunc)
ENST00000534991.3-C184T	0.9976	chr21-32393313-C-T:+	URB1-AS1	ENSG00000256073.3	831	9	chr21:32393213-32393364:+	chr21:32393220-32393241:+	UPF1	HEK_293_FRT;HITS-CLIP	No annotation	UCEC	KICH (lncRNAfunc)
ENST00000534991.3-C184T	0.9976	chr21-32393313-C-T:+	URB1-AS1	ENSG00000256073.3	831	9	chr21:32393213-32393364:+	chr21:32393236-32393240:+	YTHDF1	HEK293T;iCLIP	READ	UCEC	KICH (lncRNAfunc)
ENST00000534991.3-C184T	0.9976	chr21-32393313-C-T:+	URB1-AS1	ENSG00000256073.3	831	9	chr21:32393213-32393364:+	chr21:32393242-32393242:+	RBM15	HEK293T;iCLIP	No annotation	UCEC	KICH (lncRNAfunc)
ENST00000534991.3-C184T	0.9976	chr21-32393313-C-T:+	URB1-AS1	ENSG00000256073.3	831	9	chr21:32393213-32393364:+	chr21:32393243-32393243:+	DDX3X	HEK293;iCLIP	No annotation	UCEC	KICH (lncRNAfunc)
ENST00000534991.3-C184T	0.9976	chr21-32393313-C-T:+	URB1-AS1	ENSG00000256073.3	831	9	chr21:32393213-32393364:+	chr21:32393270-32393270:+	RBM15B	HEK293T;iCLIP	No annotation	UCEC	KICH (lncRNAfunc)
ENST00000534991.3-C184T	0.9976	chr21-32393313-C-T:+	URB1-AS1	ENSG00000256073.3	831	9	chr21:32393213-32393364:+	chr21:32393291-32393291:+	DDX3	HEK293;iCLIP	No annotation	UCEC	KICH (lncRNAfunc)
ENST00000534991.3-C184T	0.9976	chr21-32393313-C-T:+	URB1-AS1	ENSG00000256073.3	831	9	chr21:32393213-32393364:+	chr21:32393292-32393292:+	YTHDC1	HEK293T;iCLIP	No annotation	UCEC	KICH (lncRNAfunc)
ENST00000534991.3-C184T	0.9976	chr21-32393313-C-T:+	URB1-AS1	ENSG00000256073.3	831	9	chr21:32393213-32393364:+	chr21:32393293-32393293:+	DDX3X	HEK293;iCLIP	No annotation	UCEC	KICH (lncRNAfunc)
ENST00000534991.3-C184T	0.9976	chr21-32393313-C-T:+	URB1-AS1	ENSG00000256073.3	831	9	chr21:32393213-32393364:+	chr21:32393293-32393293:+	DDX3	HEK293;iCLIP	No annotation	UCEC	KICH (lncRNAfunc)
ENST00000534991.3-C184T	0.9976	chr21-32393313-C-T:+	URB1-AS1	ENSG00000256073.3	831	9	chr21:32393213-32393364:+	chr21:32393294-32393294:+	DDX3X	HEK293;iCLIP	No annotation	UCEC	KICH (lncRNAfunc)
ENST00000534991.3-C184T	0.9976	chr21-32393313-C-T:+	URB1-AS1	ENSG00000256073.3	831	9	chr21:32393213-32393364:+	chr21:32393295-32393295:+	DDX3X	HEK293;iCLIP	No annotation	UCEC	KICH (lncRNAfunc)
ENST00000534991.3-C184T	0.9976	chr21-32393313-C-T:+	URB1-AS1	ENSG00000256073.3	831	9	chr21:32393213-32393364:+	chr21:32393297-32393334:+	UPF1	HEK_293_FRT;HITS-CLIP	No annotation	UCEC	KICH (lncRNAfunc)
ENST00000534991.3-C184T	0.9976	chr21-32393313-C-T:+	URB1-AS1	ENSG00000256073.3	831	9	chr21:32393213-32393364:+	chr21:32393303-32393303:+	DDX3X	HEK293;iCLIP	No annotation	UCEC	KICH (lncRNAfunc)
ENST00000534991.3-C184T	0.9976	chr21-32393313-C-T:+	URB1-AS1	ENSG00000256073.3	831	9	chr21:32393213-32393364:+	chr21:32393311-32393311:+	DDX3X	HEK293;iCLIP	No annotation	UCEC	KICH (lncRNAfunc)
ENST00000534991.3-C184T	0.9976	chr21-32393313-C-T:+	URB1-AS1	ENSG00000256073.3	831	9	chr21:32393213-32393364:+	chr21:32393312-32393331:+	CPSF6	HEK293;PAR-CLIP	No annotation	UCEC	KICH (lncRNAfunc)
ENST00000534991.3-C184T	0.9976	chr21-32393313-C-T:+	URB1-AS1	ENSG00000256073.3	831	9	chr21:32393213-32393364:+	chr21:32393313-32393336:+	NUDT21	HEK293;PAR-CLIP	No annotation	UCEC	KICH (lncRNAfunc)
ENST00000534991.3-C184T	0.9976	chr21-32393313-C-T:+	URB1-AS1	ENSG00000256073.3	831	9	chr21:32393213-32393364:+	chr21:32393329-32393359:+	UPF1	HEK_293_FRT;HITS-CLIP	No annotation	UCEC	KICH (lncRNAfunc)
ENST00000534991.3-C184T	0.9976	chr21-32393313-C-T:+	URB1-AS1	ENSG00000256073.3	831	9	chr21:32393213-32393364:+	chr21:32393332-32393351:+	YTHDC1	HEK293T;iCLIP	No annotation	UCEC	KICH (lncRNAfunc)
ENST00000534991.3-C184T	0.9976	chr21-32393313-C-T:+	URB1-AS1	ENSG00000256073.3	831	9	chr21:32393213-32393364:+	chr21:32393345-32393345:+	RBM15B	HEK293T;iCLIP	No annotation	UCEC	KICH (lncRNAfunc)
ENST00000534991.3-C184T	0.9976	chr21-32393313-C-T:+	URB1-AS1	ENSG00000256073.3	831	9	chr21:32393213-32393364:+	chr21:32393345-32393345:+	YTHDF1	HEK293T;iCLIP	READ	UCEC	KICH (lncRNAfunc)
ENST00000534991.3-C184T	0.9976	chr21-32393313-C-T:+	URB1-AS1	ENSG00000256073.3	831	9	chr21:32393213-32393364:+	chr21:32393346-32393346:+	YTHDC1	HEK293T;iCLIP	No annotation	UCEC	KICH (lncRNAfunc)
ENST00000534991.3-C184T	0.9976	chr21-32393313-C-T:+	URB1-AS1	ENSG00000256073.3	831	9	chr21:32393213-32393364:+	chr21:32393352-32393352:+	DDX3X	HEK293;iCLIP	No annotation	UCEC	KICH (lncRNAfunc)
ENST00000534991.3-C396T	0.0209	chr21-32393525-C-T:+	URB1-AS1	ENSG00000256073.3	831	9	chr21:32393498-32393555:+	chr21:32393503-32393536:+	FUS	HEK293T;PAR-CLIP	No annotation	UCEC	KICH (lncRNAfunc)
ENST00000534991.3-C396T	0.0209	chr21-32393525-C-T:+	URB1-AS1	ENSG00000256073.3	831	9	chr21:32393498-32393555:+	chr21:32393507-32393507:+	DDX3X	HEK293;iCLIP	No annotation	UCEC	KICH (lncRNAfunc)
ENST00000534991.3-C396T	0.0209	chr21-32393525-C-T:+	URB1-AS1	ENSG00000256073.3	831	9	chr21:32393498-32393555:+	chr21:32393515-32393536:+	EIF3G	HEK293T;PAR-CLIP	No annotation	UCEC	KICH (lncRNAfunc)
ENST00000534991.3-C396T	0.0209	chr21-32393525-C-T:+	URB1-AS1	ENSG00000256073.3	831	9	chr21:32393498-32393555:+	chr21:32393515-32393536:+	CAPRIN1	HEK293;PAR-CLIP	No annotation	UCEC	KICH (lncRNAfunc)
ENST00000534991.3-C396T	0.0209	chr21-32393525-C-T:+	URB1-AS1	ENSG00000256073.3	831	9	chr21:32393498-32393555:+	chr21:32393524-32393524:+	DDX3X	HEK293;iCLIP	No annotation	UCEC	KICH (lncRNAfunc)
ENST00000534991.3-C396T	0.0209	chr21-32393525-C-T:+	URB1-AS1	ENSG00000256073.3	831	9	chr21:32393498-32393555:+	chr21:32393528-32393528:+	YTHDF1	HEK293T;iCLIP	READ	UCEC	KICH (lncRNAfunc)
ENST00000534991.3-C396T	0.0209	chr21-32393525-C-T:+	URB1-AS1	ENSG00000256073.3	831	9	chr21:32393498-32393555:+	chr21:32393529-32393529:+	DDX3X	HEK293;iCLIP	No annotation	UCEC	KICH (lncRNAfunc)
ENST00000534991.3-C396T	0.0209	chr21-32393525-C-T:+	URB1-AS1	ENSG00000256073.3	831	9	chr21:32393498-32393555:+	chr21:32393535-32393535:+	DDX3X	HEK293;iCLIP	No annotation	UCEC	KICH (lncRNAfunc)
ENST00000534991.3-C396T	0.0209	chr21-32393525-C-T:+	URB1-AS1	ENSG00000256073.3	831	9	chr21:32393498-32393555:+	chr21:32393537-32393537:+	DDX3X	HEK293;iCLIP	No annotation	UCEC	KICH (lncRNAfunc)
ENST00000534991.3-G126C	0.2439	chr21-32393255-G-C:+	URB1-AS1	ENSG00000256073.3	831	9	chr21:32393217-32393266:+	chr21:32393217-32393217:+	DDX3X	HEK293;iCLIP	No annotation	BRCA	KICH (lncRNAfunc)
ENST00000534991.3-G126C	0.2439	chr21-32393255-G-C:+	URB1-AS1	ENSG00000256073.3	831	9	chr21:32393217-32393266:+	chr21:32393220-32393241:+	UPF1	HEK_293_FRT;HITS-CLIP	No annotation	BRCA	KICH (lncRNAfunc)
ENST00000534991.3-G126C	0.2439	chr21-32393255-G-C:+	URB1-AS1	ENSG00000256073.3	831	9	chr21:32393217-32393266:+	chr21:32393236-32393240:+	YTHDF1	HEK293T;iCLIP	READ	BRCA	KICH (lncRNAfunc)
ENST00000534991.3-G126C	0.2439	chr21-32393255-G-C:+	URB1-AS1	ENSG00000256073.3	831	9	chr21:32393217-32393266:+	chr21:32393242-32393242:+	RBM15	HEK293T;iCLIP	No annotation	BRCA	KICH (lncRNAfunc)
ENST00000534991.3-G126C	0.2439	chr21-32393255-G-C:+	URB1-AS1	ENSG00000256073.3	831	9	chr21:32393217-32393266:+	chr21:32393243-32393243:+	DDX3X	HEK293;iCLIP	No annotation	BRCA	KICH (lncRNAfunc)
ENST00000534991.3-G178C	0.1877	chr21-32393307-G-C:+	URB1-AS1	ENSG00000256073.3	831	9	chr21:32393267-32393398:+	chr21:32393270-32393270:+	RBM15B	HEK293T;iCLIP	No annotation	BRCA	KICH (lncRNAfunc)
ENST00000534991.3-G178C	0.1877	chr21-32393307-G-C:+	URB1-AS1	ENSG00000256073.3	831	9	chr21:32393267-32393398:+	chr21:32393291-32393291:+	DDX3	HEK293;iCLIP	No annotation	BRCA	KICH (lncRNAfunc)
ENST00000534991.3-G178C	0.1877	chr21-32393307-G-C:+	URB1-AS1	ENSG00000256073.3	831	9	chr21:32393267-32393398:+	chr21:32393292-32393292:+	YTHDC1	HEK293T;iCLIP	No annotation	BRCA	KICH (lncRNAfunc)
ENST00000534991.3-G178C	0.1877	chr21-32393307-G-C:+	URB1-AS1	ENSG00000256073.3	831	9	chr21:32393267-32393398:+	chr21:32393293-32393293:+	DDX3X	HEK293;iCLIP	No annotation	BRCA	KICH (lncRNAfunc)
ENST00000534991.3-G178C	0.1877	chr21-32393307-G-C:+	URB1-AS1	ENSG00000256073.3	831	9	chr21:32393267-32393398:+	chr21:32393293-32393293:+	DDX3	HEK293;iCLIP	No annotation	BRCA	KICH (lncRNAfunc)
ENST00000534991.3-G178C	0.1877	chr21-32393307-G-C:+	URB1-AS1	ENSG00000256073.3	831	9	chr21:32393267-32393398:+	chr21:32393294-32393294:+	DDX3X	HEK293;iCLIP	No annotation	BRCA	KICH (lncRNAfunc)
ENST00000534991.3-G178C	0.1877	chr21-32393307-G-C:+	URB1-AS1	ENSG00000256073.3	831	9	chr21:32393267-32393398:+	chr21:32393295-32393295:+	DDX3X	HEK293;iCLIP	No annotation	BRCA	KICH (lncRNAfunc)
ENST00000534991.3-G178C	0.1877	chr21-32393307-G-C:+	URB1-AS1	ENSG00000256073.3	831	9	chr21:32393267-32393398:+	chr21:32393297-32393334:+	UPF1	HEK_293_FRT;HITS-CLIP	No annotation	BRCA	KICH (lncRNAfunc)
ENST00000534991.3-G178C	0.1877	chr21-32393307-G-C:+	URB1-AS1	ENSG00000256073.3	831	9	chr21:32393267-32393398:+	chr21:32393303-32393303:+	DDX3X	HEK293;iCLIP	No annotation	BRCA	KICH (lncRNAfunc)
ENST00000534991.3-G178C	0.1877	chr21-32393307-G-C:+	URB1-AS1	ENSG00000256073.3	831	9	chr21:32393267-32393398:+	chr21:32393311-32393311:+	DDX3X	HEK293;iCLIP	No annotation	BRCA	KICH (lncRNAfunc)
ENST00000534991.3-G178C	0.1877	chr21-32393307-G-C:+	URB1-AS1	ENSG00000256073.3	831	9	chr21:32393267-32393398:+	chr21:32393312-32393331:+	CPSF6	HEK293;PAR-CLIP	No annotation	BRCA	KICH (lncRNAfunc)
ENST00000534991.3-G178C	0.1877	chr21-32393307-G-C:+	URB1-AS1	ENSG00000256073.3	831	9	chr21:32393267-32393398:+	chr21:32393313-32393336:+	NUDT21	HEK293;PAR-CLIP	No annotation	BRCA	KICH (lncRNAfunc)
ENST00000534991.3-G178C	0.1877	chr21-32393307-G-C:+	URB1-AS1	ENSG00000256073.3	831	9	chr21:32393267-32393398:+	chr21:32393329-32393359:+	UPF1	HEK_293_FRT;HITS-CLIP	No annotation	BRCA	KICH (lncRNAfunc)
ENST00000534991.3-G178C	0.1877	chr21-32393307-G-C:+	URB1-AS1	ENSG00000256073.3	831	9	chr21:32393267-32393398:+	chr21:32393332-32393351:+	YTHDC1	HEK293T;iCLIP	No annotation	BRCA	KICH (lncRNAfunc)
ENST00000534991.3-G178C	0.1877	chr21-32393307-G-C:+	URB1-AS1	ENSG00000256073.3	831	9	chr21:32393267-32393398:+	chr21:32393345-32393345:+	RBM15B	HEK293T;iCLIP	No annotation	BRCA	KICH (lncRNAfunc)
ENST00000534991.3-G178C	0.1877	chr21-32393307-G-C:+	URB1-AS1	ENSG00000256073.3	831	9	chr21:32393267-32393398:+	chr21:32393345-32393345:+	YTHDF1	HEK293T;iCLIP	READ	BRCA	KICH (lncRNAfunc)
ENST00000534991.3-G178C	0.1877	chr21-32393307-G-C:+	URB1-AS1	ENSG00000256073.3	831	9	chr21:32393267-32393398:+	chr21:32393346-32393346:+	YTHDC1	HEK293T;iCLIP	No annotation	BRCA	KICH (lncRNAfunc)
ENST00000534991.3-G178C	0.1877	chr21-32393307-G-C:+	URB1-AS1	ENSG00000256073.3	831	9	chr21:32393267-32393398:+	chr21:32393348-32393371:+	LIN28B	HEK293;PAR-CLIP	No annotation	BRCA	KICH (lncRNAfunc)
ENST00000534991.3-G178C	0.1877	chr21-32393307-G-C:+	URB1-AS1	ENSG00000256073.3	831	9	chr21:32393267-32393398:+	chr21:32393352-32393352:+	DDX3X	HEK293;iCLIP	No annotation	BRCA	KICH (lncRNAfunc)
ENST00000534991.3-G178C	0.1877	chr21-32393307-G-C:+	URB1-AS1	ENSG00000256073.3	831	9	chr21:32393267-32393398:+	chr21:32393357-32393387:+	NCBP3	HEK293;PAR-CLIP	No annotation	BRCA	KICH (lncRNAfunc)
ENST00000534991.3-G178C	0.1877	chr21-32393307-G-C:+	URB1-AS1	ENSG00000256073.3	831	9	chr21:32393267-32393398:+	chr21:32393360-32393376:+	UPF1	HEK_293_FRT;HITS-CLIP	No annotation	BRCA	KICH (lncRNAfunc)
ENST00000534991.3-G178C	0.1877	chr21-32393307-G-C:+	URB1-AS1	ENSG00000256073.3	831	9	chr21:32393267-32393398:+	chr21:32393365-32393365:+	DDX3X	HEK293;iCLIP	No annotation	BRCA	KICH (lncRNAfunc)
ENST00000534991.3-G178C	0.1877	chr21-32393307-G-C:+	URB1-AS1	ENSG00000256073.3	831	9	chr21:32393267-32393398:+	chr21:32393372-32393372:+	DDX3X	HEK293;iCLIP	No annotation	BRCA	KICH (lncRNAfunc)
ENST00000534991.3-G178C	0.1877	chr21-32393307-G-C:+	URB1-AS1	ENSG00000256073.3	831	9	chr21:32393267-32393398:+	chr21:32393372-32393396:+	UPF1	HEK_293_FRT;HITS-CLIP	No annotation	BRCA	KICH (lncRNAfunc)
ENST00000534991.3-G294A	0.6253	chr21-32393423-G-A:+	URB1-AS1	ENSG00000256073.3	831	9	chr21:32393376-32393499:+	chr21:32393395-32393449:+	ATXN2	HEK293T;PAR-CLIP	No annotation	BRCA	KICH (lncRNAfunc)
ENST00000534991.3-G294A	0.6253	chr21-32393423-G-A:+	URB1-AS1	ENSG00000256073.3	831	9	chr21:32393376-32393499:+	chr21:32393405-32393442:+	CPSF6	HEK293;PAR-CLIP	No annotation	BRCA	KICH (lncRNAfunc)
ENST00000534991.3-G294A	0.6253	chr21-32393423-G-A:+	URB1-AS1	ENSG00000256073.3	831	9	chr21:32393376-32393499:+	chr21:32393407-32393428:+	UPF1	HEK_293_FRT;HITS-CLIP	No annotation	BRCA	KICH (lncRNAfunc)
ENST00000534991.3-G294A	0.6253	chr21-32393423-G-A:+	URB1-AS1	ENSG00000256073.3	831	9	chr21:32393376-32393499:+	chr21:32393408-32393448:+	UPF1	HEK_293_FRT;HITS-CLIP	No annotation	BRCA	KICH (lncRNAfunc)
ENST00000534991.3-G294A	0.6253	chr21-32393423-G-A:+	URB1-AS1	ENSG00000256073.3	831	9	chr21:32393376-32393499:+	chr21:32393409-32393441:+	UPF1	HEK_293_FRT;HITS-CLIP	No annotation	BRCA	KICH (lncRNAfunc)
ENST00000534991.3-G294A	0.6253	chr21-32393423-G-A:+	URB1-AS1	ENSG00000256073.3	831	9	chr21:32393376-32393499:+	chr21:32393411-32393411:+	DDX3	HEK293;iCLIP	No annotation	BRCA	KICH (lncRNAfunc)
[truncated: 11,481 more rows]
