# Supplementary material for: Associating cancer-related RNA structure disrupting SNPs in LincRNAs to function
Source: BMC Genomics. 2025 Dec 12;26:1100. doi: 10.1186/s12864-025-12226-0 (PMC12701586; doi:10.1186/s12864-025-12226-0)
Supplement: Supplementary file 5 — Supplementary Material 5 [file 12864_2025_12226_MOESM5_ESM.xlsx]

## Sheet: Supplementary_table_4
id	filename	md5	size	state
0019aaa1-000d-4fe6-88dc-d84f62cd190d	4b053d65-38d1-49d2-9790-3877aca17b3b.wxs.aliquot_ensemble_masked.maf.gz	38c78f89c3e05c8929de0f4c8a48f99b	7270	validated
0034987d-431d-4ce9-8020-7bb4a81f72a9	62a1a410-151d-46a3-b6cd-fa3b174d70db.targeted_sequencing.aliquot_ensemble_masked.maf.gz	8454fa468c91ac7b79e880e4ab52c072	14684	validated
0056838c-2710-48c9-a5e0-6459a922a01f	3b3012d8-917b-4516-ba14-12b574101cb9.wxs.aliquot_ensemble_masked.maf.gz	9d1a4bd9c3112d2b75fe476d6eb92807	27337	validated
00651c18-1e4e-4942-bca8-f03b29506516	1af3e6be-c154-4883-a8cd-76ee5047e227.wxs.aliquot_ensemble_masked.maf.gz	7cedb6cb9c3e62f360a54df43692785d	7057	validated
0075650f-1290-4ae4-a5ef-cba8c3f23e21	0a33638b-3242-453a-b615-b1cd83a164d4.wxs.aliquot_ensemble_masked.maf.gz	7de1fdd873179bdf18e3e84d32c6d2ae	25578	validated
007e8e7e-82a1-42d7-8066-19343911f81c	a653b973-7584-4c97-9a45-273cb0469116.wxs.aliquot_ensemble_masked.maf.gz	4d8b8353bb5f6a5b5056f5b83db2d589	11573	validated
0088029e-05f1-461c-a30a-2d6628a7f8d2	34566acf-5f1f-4b7c-859a-5c7c2c38ed8e.wxs.aliquot_ensemble_masked.maf.gz	2e35064d854a63fd800d9a8f2445dfe7	56387	validated
009aaf29-dfa9-4aa2-a27d-e8617428ecb3	42340cb4-082e-4e65-b392-4f9031836a9f.wxs.aliquot_ensemble_masked.maf.gz	5aa409b3a5363d8467dd72aa9e188491	45085	validated
00c82ae5-1c4f-4473-9455-4f68f7e45770	956b6a4d-d1a8-44cf-b2fe-8ea82dfd9933.wxs.aliquot_ensemble_masked.maf.gz	48f77929efe37d0d03c1dfd7dffb8cd5	23881	validated
00d5d40c-4698-4f69-bf91-302f0f80ef27	255236af-2e9d-4111-a3d1-b0f1bdc7d716.wxs.aliquot_ensemble_masked.maf.gz	0292ac5e0c1b7197600fc716655b938d	34040	validated
00e9ce79-7226-4e2b-862a-8e6a77af1814	ce99fbbd-2398-44b6-92ee-4976260db118.wxs.aliquot_ensemble_masked.maf.gz	c302b48a35b859a9594e63b9b6f0a466	454421	validated
00fdd1b4-a87d-4db4-90d3-4c73ff1c9c3e	c877f6d4-67e8-4460-a56d-d94a504be507.wxs.aliquot_ensemble_masked.maf.gz	2adb2944c02a4ce3a9485c116712a700	72326	validated
010ad40a-b49f-4751-ae49-50a1119f9501	31709f4f-d80e-4d10-aa45-4deaeab178a7.wxs.aliquot_ensemble_masked.maf.gz	b8a9f132cf741799a6439e199f58c91b	29704	validated
01105fa1-3b8d-4535-bbfa-12821e0b08d2	d3b1a125-46c6-4fdd-80f7-81449f9329fb.wxs.aliquot_ensemble_masked.maf.gz	4f25e9c2bace009a74c0091114180783	27064	validated
014ec1cf-fe21-47d0-ba76-7e38b0d24b7e	11393524-b491-4a40-8f94-da4620f28329.wxs.aliquot_ensemble_masked.maf.gz	d2ac2d826221007bbac71f7eef67ea4c	29395	validated
016f201e-80f2-411e-954a-2415c58a6107	a2d651fb-9d1a-44eb-bbe2-1f616e13ec1f.wxs.aliquot_ensemble_masked.maf.gz	1554c4ae6271f7dff7aed040aee6b81f	6668	validated
0192c7ee-2577-49af-b5d3-fa643ce6dc4a	00819bac-575e-497b-9aac-72fe4f9909ac.wxs.aliquot_ensemble_masked.maf.gz	ff31a174f9dc59671817e529174ada33	7937	validated
019dcafd-3a76-42b0-a444-94f97661d63a	8d446767-5624-4665-8744-2176e64f6040.wxs.aliquot_ensemble_masked.maf.gz	189fe48e3411ad249e62a1631eaa5c6e	21128	validated
01a7c50a-812d-499c-9922-4bccf6108ef2	31fd3fa0-e9ef-4541-8322-545c8db4e8e4.wxs.aliquot_ensemble_masked.maf.gz	a7f6510cec32a9be6ac293ed2c82f100	38055	validated
01ba1758-4838-44f1-b189-a1ea0e3f6ff8	80699a25-cb1b-4295-a29a-ee100706b06b.wxs.aliquot_ensemble_masked.maf.gz	adf330cde14159c559a4b52c455fe9a8	38109	validated
01c29961-9a42-495a-9b8e-964c71b350b9	5ea7db9d-9652-4d82-bfc2-f66dee5f8338.wxs.aliquot_ensemble_masked.maf.gz	be4d195ae1ce7ef4b7a32f42938bbcf3	21289	validated
01e4eafe-316c-4d13-b86d-ff06ebaca747	1e8cf1e0-1966-490b-9030-561db1168c71.wxs.aliquot_ensemble_masked.maf.gz	607ec3ba27f24cda43873e1ecb1ab50b	8484	validated
01f7c2ed-47de-413a-9cf5-b73589b7be01	e61875bf-ae83-4e43-a5d2-f88a4d398bac.wxs.aliquot_ensemble_masked.maf.gz	bd2d36d9af0c8e74338597996d9ce7e8	17735	validated
01f8b4ea-18f6-4c88-95a8-b4d53e941529	9e13491b-3a94-423f-a545-2dc0925e312c.wxs.aliquot_ensemble_masked.maf.gz	2f75a6a71624f49a9d673a4de17c2401	442349	validated
0213bb5c-1ae9-4a0e-8b27-da28767643d2	5efe4692-166b-4282-a0bc-dcb18fbff654.wxs.aliquot_ensemble_masked.maf.gz	cf0078844d48d094a21b6bdfc1ebac56	21506	validated
02296d8e-2b57-4d28-b6f1-4bac1247eb2c	05b74603-03d5-4c6d-bfdf-18f1a4d81bed.wxs.aliquot_ensemble_masked.maf.gz	53e04e9d8718a82e7365230ee8728a52	42238	validated
022f4745-945e-4a24-bb62-5aac3b74a3b3	69153ddd-d63d-4614-8e4a-5ed5a90baa74.wxs.aliquot_ensemble_masked.maf.gz	7a98ec7c42b6543aaa690a39b8e84458	34140	validated
02382089-e47b-41eb-b96e-fa45f14fe6d2	6cf58615-f887-4765-8e8b-94633af05213.wxs.aliquot_ensemble_masked.maf.gz	a9e7f45b9be6220d0f8804f86268f1a9	27646	validated
02747363-f04a-4ba6-a079-fe4f87853788	TCGA.UCS.mutect.02747363-f04a-4ba6-a079-fe4f87853788.DR-10.0.somatic.maf.gz	cdcd97c2c3f076079af14e0dd03ef094	2636756	validated
02814bea-e219-4191-8cff-5512604cc504	19fb3edd-d97d-4d59-9a4f-00a68d505219.wxs.aliquot_ensemble_masked.maf.gz	f95a3b039514683d9df78b48357fe8a0	95094	validated
0281eca2-2715-492d-ab81-d276209409d6	52cd3dd4-9ce3-4441-9f03-97422ad77cd4.wxs.aliquot_ensemble_masked.maf.gz	33f46a4a8ca393722d88c3f3d3ead978	36383	validated
02923d9d-8143-41c8-8379-bda8a08893cd	54f29451-8ebf-44d5-befe-27ba7b7f9190.wxs.aliquot_ensemble_masked.maf.gz	f743f88d1f336cab6ccead80bb3506a0	26991	validated
02d4795e-65a4-4772-bac4-faf095cb80b7	4f90eea6-ffab-4522-bb80-894c78c2ca4f.wxs.aliquot_ensemble_masked.maf.gz	7e802ccb0cb07694e60d7e6ffab34c86	230335	validated
02dba4c1-fac8-40ac-acf5-06c9d7973b63	8658d139-d65d-418c-9f4e-f000059abe29.wxs.aliquot_ensemble_masked.maf.gz	a3bb127e0eae5db1a134b1944348df34	50373	validated
02dc50e0-574c-41ff-b22b-c74b8d9bc32b	b071acb8-54ee-4003-b818-88b8b40b4351.wxs.aliquot_ensemble_masked.maf.gz	c7cfc86e4cf4ae169841dbd43811d042	2897	validated
02f1685d-b371-4e91-b39b-713a2c2dbeea	869fa52d-7d17-42a9-8472-6e58038100c6.wxs.aliquot_ensemble_masked.maf.gz	e34f221fa4716426e8f8023d7a384e92	15338	validated
02f8b1c4-7982-4d06-ae1f-e492304f3ae2	ba942d29-fb73-4244-8c73-18692b889eda.wxs.aliquot_ensemble_masked.maf.gz	2db585d040b229ffe997c365dc47ff62	8769	validated
02fe2954-aff2-45c2-a1d7-ddf85c7f52fa	b15f840a-7f19-4f90-8b7d-b70fedfad8aa.wxs.aliquot_ensemble_masked.maf.gz	300d4f472c1fd48ac92b982324555f24	8041	validated
02feb629-b593-4f9b-a69b-43c48cf29a68	76d5d7f0-0271-4a92-a951-5b9b31921834.wxs.aliquot_ensemble_masked.maf.gz	4ab06bb5b37a3f77949017208875bf9d	25686	validated
0315edb0-d207-413b-b83d-99c6940a7fa5	5d85bed0-d32c-40de-9430-3fa041050e4d.wxs.aliquot_ensemble_masked.maf.gz	85fd06a9845ea2caddf13c3502adbf24	27415	validated
03652df4-6090-4f5a-a2ff-ee28a37f9301	TCGA.COAD.mutect.03652df4-6090-4f5a-a2ff-ee28a37f9301.DR-10.0.somatic.maf.gz	12682ee538c2caf96e3ca77c7d000b89	65594046	validated
036bfafe-835b-4f9f-b444-0940d748e70c	de4be179-8c0f-4e59-9952-99638eb450aa.wxs.aliquot_ensemble_masked.maf.gz	50adb3f55fa0f0360c56cd3c76d9181b	32202	validated
03a3a40f-46e4-467c-92b5-92fa0319e12a	b65ac74b-5ff7-4944-acd9-caadd493066d.wxs.aliquot_ensemble_masked.maf.gz	93c6bbd5fd9fcd83b300bde829fa50c9	7166	validated
03a65553-aedf-4a9c-ba4e-265e2ffb9dd5	7bcd9af4-57da-4721-929c-4d41cf5ec475.wxs.aliquot_ensemble_masked.maf.gz	fbec013f0387e43561a4031f377a7497	28899	validated
03ab6a61-a383-4cfd-b0c5-3ceb85d4da52	484b05fc-db3d-4039-be29-4cfddc18333e.wxs.aliquot_ensemble_masked.maf.gz	59edd7e17e8c23c6d24baea30060186f	4713	validated
03d0c3f0-7c65-4f0c-995c-a2251176c6ad	ac38f7ae-0e56-4af8-b924-f35b2232aaea.wxs.aliquot_ensemble_masked.maf.gz	83847ac916a319e3600cdffa914c171f	3842	validated
03e22a65-0644-4e0e-bd97-cbd668559ccf	49687596-531a-4f2d-8a84-699cf08958eb.wxs.aliquot_ensemble_masked.maf.gz	41b2001f35369460953e35053415c8cd	29475	validated
041e9845-67ae-4758-9c38-c1172be9c320	587df58b-c407-4826-9af9-7690ac86529b.wxs.aliquot_ensemble_masked.maf.gz	242afdc896eee29421b141a98f3012b4	6992	validated
04320539-d098-4ed0-a332-fc83f970af46	3e9c5dc1-3f81-42ff-a704-5b1c34fc2b96.wxs.aliquot_ensemble_masked.maf.gz	46d6e8a95fbc1dff21b8d54f8405baf2	28373	validated
0458c57f-316c-4a7c-9294-ccd11c97c2f9	TCGA.LUAD.mutect.0458c57f-316c-4a7c-9294-ccd11c97c2f9.DR-10.0.somatic.maf.gz	fd7e2e6086332b2152626264ab6d6d5d	50299539	validated
045a9a79-90f7-4fcf-b6ee-9396acdd7990	9ae3640b-7aa0-40ee-85c4-0988e3a6f34f.wxs.aliquot_ensemble_masked.maf.gz	43427769b956029ce003af8073df7b90	35321	validated
047009fa-ffd0-41ff-9cf3-9db188013ff0	c5b5a62b-fd48-4966-8879-34f4247d0954.wxs.aliquot_ensemble_masked.maf.gz	9675c30c6a948cb2e467527957ac4bbf	6968	validated
048fdf6f-aa7f-431e-85ba-511770393d2c	c0beb184-a5ee-4c5e-a398-e3944778416b.wxs.aliquot_ensemble_masked.maf.gz	43ed6ccc4e5e15b968ef2ad60ccbc941	115080	validated
049062c8-940a-4fa6-989c-ee6f72de3797	60338f90-4929-4d8f-a6f6-519aac4d8aca.wxs.aliquot_ensemble_masked.maf.gz	0b6f14169f7d723a586c70fe3577c036	42299	validated
04be7280-b97b-4c5e-8622-b2b3d0d861d1	ec365478-4552-4ecf-9203-5dcdc7c917a4.wxs.aliquot_ensemble_masked.maf.gz	32f4503a435ee554a4a841d29381d731	8293	validated
04e2e637-306d-4bdd-8431-54becade94e8	a216329b-4d7f-4f9a-bb97-34abb8ac44ec.wxs.aliquot_ensemble_masked.maf.gz	c9f5fafbc15f3a26fc9a1145e43539ba	26345	validated
04f22dc0-a179-46d1-9d3c-5efe6ca2cbdd	b8fee2fc-3454-4b25-938d-ea446fd99959.wxs.aliquot_ensemble_masked.maf.gz	dbcd67aafb3139582a9284ade9c6a54d	48134	validated
053be7da-99e3-4871-992f-9b4ac3f73734	36985739-8b0f-4ec4-a58b-2b1d9bc6babe.wxs.aliquot_ensemble_masked.maf.gz	415f62fc2c03b2ff3ae9674e5be19e2a	35872	validated
054eb857-a091-4068-b7db-6f40d8f95481	410251cd-eacc-4955-81e6-c1dbc12ded26.wxs.aliquot_ensemble_masked.maf.gz	2aca401267f5e00996c6c97a7df12dbf	32432	validated
05866821-7567-4a5a-b96d-9aaf804d1765	cf2bb0b3-2a6a-47e9-8d0b-913ed57fedbe.wxs.aliquot_ensemble_masked.maf.gz	39ddcf9e2e7bc1a086453294dbbe8b35	6942	validated
0586bce4-cc53-4cf8-aebe-3d76f74d36ea	da604605-6655-4abd-a062-cbabbbd037d2.wxs.aliquot_ensemble_masked.maf.gz	cfaf5aecfc92f6233dbde1a8c9a8ffa1	25856	validated
05a751cb-047a-4763-8f73-3958535854a7	0f0c2786-4096-4d1f-9efe-ad3b1393980f.wxs.aliquot_ensemble_masked.maf.gz	0860bc4af27f59d8dc689d4f4b367d6a	34156	validated
05b4ddac-ba68-4902-9360-b4a6f2463692	9f9aad93-3e3d-4fcb-8943-8b9f11bb8826.wxs.aliquot_ensemble_masked.maf.gz	78d11f1fdfcd5a26b323701e828232df	23989	validated
05c00eec-da96-4187-a73f-4345144a2819	3d30a54e-9494-40c7-89ba-b3a784043a2e.wxs.aliquot_ensemble_masked.maf.gz	9c70ce8cb2e88511b94c68a8785f4638	19462	validated
05c12bbb-4a67-40da-90a3-fb696d51dec2	4b4eae6a-5e56-4d4c-9b3c-32c6e9f0aa75.wxs.aliquot_ensemble_masked.maf.gz	137a8d3dd3d964d36a5b0c1348a7799e	16136	validated
05c36671-7ea8-4f44-b256-49ea8ab8031c	37e5d9d8-c49b-451c-a353-ba38851f4311.wxs.aliquot_ensemble_masked.maf.gz	93fce69f9d73ea22ea0e32879656489a	26694	validated
05f39e7e-9cad-425d-94b8-ba1c951d63cc	2526108f-1f09-4abf-a12a-0f05c3ba1bae.wxs.aliquot_ensemble_masked.maf.gz	fa7f53a01c31818bbe6e493839eb4057	58592	validated
05f41061-01b4-498c-bf4a-fb326ae35ce1	cd6b6226-6b67-482e-b8e8-5506406e4f67.wxs.aliquot_ensemble_masked.maf.gz	983257015f0f6467e366c84245d36175	23067	validated
05fc687c-7b22-45ef-b369-5775e90dde68	f60427ca-818a-4c01-a074-2a5d5cc802d5.wxs.aliquot_ensemble_masked.maf.gz	8d20a1474949d7d735404abc88c0b014	9931	validated
05fd3f45-f399-457d-8359-9e555e15d732	47dd9073-689a-461f-b579-0e1f520e0866.targeted_sequencing.aliquot_ensemble_masked.maf.gz	a10359e3895985c3afa36b2b299c352a	30348	validated
05fe8dd3-a590-4b76-9bec-3aecac51a27e	d4117978-2967-49e1-a499-fe4db34c0e26.wxs.aliquot_ensemble_masked.maf.gz	0062b2b38152846749cb33752056c287	28635	validated
060bb552-134d-47f2-92d1-83f5e60870a0	d009c2ce-5d82-4fc8-8636-ce1cf9560baa.wxs.aliquot_ensemble_masked.maf.gz	2e6b4ced6433b6f7be5085f84e4aebe4	38773	validated
06116c7a-fb12-4cd8-a3cd-d01eea81e32e	4e1df183-abce-4b6f-bc5e-83dcb4942474.wxs.aliquot_ensemble_masked.maf.gz	4789620ccb3367075565cc115c8e9d76	14111	validated
062a0888-8b6d-4f27-9119-9307d89c09a2	8ffb3b13-0c92-4a04-936a-feced4557153.wxs.aliquot_ensemble_masked.maf.gz	327cc9a2920a27079318d7c10b83a1d7	25616	validated
062eb9c4-0f28-4a50-b4f9-9d9e96860f1b	d0904923-0a8f-440c-a8d4-d4405e72f6c1.wxs.aliquot_ensemble_masked.maf.gz	7d3478ce828dfad567c20134d3bb79f6	21384	validated
0631ca13-e1c9-4c50-9cdf-ce2fef8507cb	17941dbb-0319-448b-989b-7702486304fb.wxs.aliquot_ensemble_masked.maf.gz	c686968b64396ebb46190aa83cdbe6ff	3074	validated
063aac11-32dd-490f-9f08-7d9b4011a388	e8f129e6-5a44-4903-ad16-45ad73733c87.wxs.aliquot_ensemble_masked.maf.gz	9e6b07eab3cd87be0908624117daf5f7	22311	validated
063e58fa-0d77-400a-9114-ef74b2774d27	3f000b0e-4330-485c-87d0-4f1e3393d710.wxs.aliquot_ensemble_masked.maf.gz	5374283ece38ad95898ee6c0507f4636	11416	validated
06594dd0-6fd8-4498-b54b-f873cab63280	49b8471e-8084-47aa-868b-f7c357f726c4.wxs.aliquot_ensemble_masked.maf.gz	14f806620a123e2ec47c667106b8f4b6	32439	validated
06658756-cb3e-4429-ac46-9755725167d9	c676cb98-e7fc-4dd8-bcea-f9bdc824c383.wxs.aliquot_ensemble_masked.maf.gz	3d2e6501165d38b6726768a7f2374455	19166	validated
06799747-e3fd-452c-a4a9-a5f67a519d25	a94919e2-a03d-46bd-8be4-886389203fca.wxs.aliquot_ensemble_masked.maf.gz	740208bb5c45efae166d9fc43c419249	1627	validated
0694f277-2cc6-4c1d-89f1-e3922d28715f	ffb0ae02-925a-4b54-b3a7-fb5bbfb650ee.wxs.aliquot_ensemble_masked.maf.gz	dc0ab38b24a15b253adee9cfaf623e14	3347	validated
06a14f03-d750-46c5-b293-77076046e459	3ea8cc1d-0975-4b21-a9b6-ccf7791a4650.wxs.aliquot_ensemble_masked.maf.gz	37d98c1af2f7403c2513873748547c47	24088	validated
06afddd2-d5ce-4553-beed-644a3e6f4e39	f79529f9-cbaf-4761-9af9-51e8d50978aa.wxs.aliquot_ensemble_masked.maf.gz	5b8429163cbdb2cc995193d0ee6035e3	32897	validated
06bf2e07-a46f-4240-bf64-12e8c1e6a7a6	61d35148-6233-4a46-a22d-006215ec44ed.wxs.aliquot_ensemble_masked.maf.gz	ccbf2f42c9dc81bb44c7035fbdae83dd	16818	validated
06bfe318-0802-4c24-bf7d-64868b55a49f	e90257c2-6dea-4923-90a0-0b822d0490b1.wxs.aliquot_ensemble_masked.maf.gz	61d2d808b7a1a409036f54936580cc03	35064	validated
06d35e76-8831-49be-af1f-5524e878d232	ac2d5e62-7535-4790-8fb2-b196f4c02b9e.wxs.aliquot_ensemble_masked.maf.gz	2c57e414f4e3de3bfae4b1a794dee761	6555	validated
06d42c77-597d-42b1-bb4f-2ce4e094db83	f49d99cc-745e-46b7-9554-c4be6dec7813.wxs.aliquot_ensemble_masked.maf.gz	328b365fbf51f96460b752b8189e7003	12615	validated
0717aed2-ed1d-422d-8628-38959eb8354f	91889140-4762-4923-be94-4f764fe7dd48.wxs.aliquot_ensemble_masked.maf.gz	9ce1e7eb934004bbb0a8a2f73ba4c265	250685	validated
078d98c0-de31-4877-b3ff-04ff0e9cb08d	61bf7112-e4e9-46fa-8654-30517e825ac3.wxs.aliquot_ensemble_masked.maf.gz	feb5409690d9221d16750cb587975c04	29220	validated
07964999-2082-4761-adfe-5a404043986c	8647d05e-8db5-414c-b59f-ae0c0488f87c.wxs.aliquot_ensemble_masked.maf.gz	d4daf7cf13f26409b87efbdfcc06fad6	35687	validated
07b6da0a-b0cb-4342-981c-f49f38632008	dcc22ad7-8b9e-42be-b463-e78f3a3af5b4.wxs.aliquot_ensemble_masked.maf.gz	20c544b32a11c83b8e2f7ea8079284a9	24677	validated
07d6e042-fed5-4dd3-b6c5-109f9ad687a5	d8de8647-0697-4a32-84c4-e9d6981e879d.wxs.aliquot_ensemble_masked.maf.gz	b58711fb8e204083909f4a87e320e399	25654	validated
07e9505b-62df-4152-b6a5-02f51ca8d595	0670fbd0-5f37-4935-b763-e440a58f08f5.wxs.aliquot_ensemble_masked.maf.gz	b28a014d6a76737d0cfd0ab990c58a95	224165	validated
07f2abd0-6024-434d-aed8-5ac0fa8b5082	cad27d4e-8267-4331-b790-4e2837d04182.wxs.aliquot_ensemble_masked.maf.gz	611d40a7dca363c953745ce4d23dcdb1	44752	validated
0803b799-ea2c-4f2c-a0a3-16c1aa5b42fd	467738f1-6407-4230-8c4a-4b54085af910.wxs.aliquot_ensemble_masked.maf.gz	de3a21888c844bc1cb41c95c1f5d14ad	44315	validated
080765f4-349d-4646-954c-9673fa2033e6	352f0c53-8999-49d8-9fb2-9fde29b18132.wxs.aliquot_ensemble_masked.maf.gz	192320bb88982621512869f50add3a20	4771	validated
080fa572-a797-412f-93dc-a55622386137	318916b2-b25f-408e-a5e9-ad6f5d58c116.wxs.aliquot_ensemble_masked.maf.gz	36c8022a75136e66db23560a9de145ff	32180	validated
081b34ba-a63b-4eba-a528-1c021514e5ed	2a4e26b9-485e-4731-b331-812c3e97273f.wxs.aliquot_ensemble_masked.maf.gz	34ee41832d7025285344004a0110d0bb	89312	validated
081ea0e8-f496-48e9-a1f4-472bc71bf011	5c6eb9f8-9e37-47f8-bd0b-150602ff9a27.wxs.aliquot_ensemble_masked.maf.gz	9c9d22a39567b634e042ed06e2b3f6ec	322499	validated
08513d48-2a59-4c76-befe-aa027ddc94b5	5113c1d7-f0f2-4c9c-ad33-799f05b8cc8f.wxs.aliquot_ensemble_masked.maf.gz	abd965e0101b2886848552ea10eed9cb	13232	validated
0857d2c9-e55f-4cb1-be84-9b2570dfd47a	78cd49bc-f447-49b9-bf1d-cfd9ad1059db.wxs.aliquot_ensemble_masked.maf.gz	69874a77b053c794b76b793a5615fb0a	29590	validated
086a32c6-1683-4d97-b6d4-e86198e49752	4d3f38cd-9ac8-44a4-b6ab-d80743373d53.wxs.aliquot_ensemble_masked.maf.gz	45f08c30c3e801fbb87b5e29fdc52b6c	40497	validated
0876f42c-37d3-44a1-81ed-7e78052f4027	af9b2201-ec72-4f23-b435-f03dacd4db81.wxs.aliquot_ensemble_masked.maf.gz	84239109c86d51abfd19544179f5a99f	25181	validated
08a322e1-8c30-460b-993f-2d288f48362c	311df294-2b54-46e4-b8b9-88a74e6c2688.wxs.aliquot_ensemble_masked.maf.gz	ca193deec06280ce692443e93724a9aa	236551	validated
08a3a40e-3d37-46d9-906b-df4d64af42d7	a1264a0b-a1c4-4496-9447-28542220ec7b.wxs.aliquot_ensemble_masked.maf.gz	8181080d7e2c496c104d5967a4eafef8	30113	validated
08aba68c-f9ad-41ee-aab6-1da45573ece7	7b694cde-92c8-4642-af5d-95f961e3a54d.targeted_sequencing.aliquot_ensemble_masked.maf.gz	0a2679822dfb4e87d4ccc5794277c1db	47477	validated
08dc3aef-baa7-4682-8cf4-5dec909dd212	783d7520-ced4-49a4-9ae9-a86aae8470f1.wxs.aliquot_ensemble_masked.maf.gz	ba3940ffb94a90e2067b3d9375abd58e	12201	validated
090a0b72-c56e-4184-9d74-f073a5c9e9da	09900d62-b2f4-4def-a796-baee7d56ee50.wxs.aliquot_ensemble_masked.maf.gz	272e190667019044e9329e888b87af83	19033	validated
0937c2de-3a31-4882-9894-56c5905263fc	94c8c858-abe2-4550-819e-f4a13d854e27.wxs.aliquot_ensemble_masked.maf.gz	b56ba3788ab04ea10d622e1c8901e59b	9761	validated
094e6089-3260-48d5-bc5b-c68fd38a4c1e	2cd87b7a-8f2c-488f-8555-3f68e23c17ca.wxs.aliquot_ensemble_masked.maf.gz	d56138049ed3adc50ca73a5a24ce7583	14320	validated
094f6373-f252-48e3-8364-26e28a74d69f	2ecfda48-833d-4e5f-bec6-98fdbbc45463.wxs.aliquot_ensemble_masked.maf.gz	4d410b8b09976523b0ac8403c0143fd3	81812	validated
095467a6-9349-46e7-a4f7-bd9aec97efec	57405d51-00f2-4056-8f04-ecdc26ae254a.targeted_sequencing.aliquot_ensemble_masked.maf.gz	6e48ced7c92ce374ef248e796987f578	15645	validated
0961ee2a-41a3-49ee-8b15-95d191479279	b409c035-d080-4a48-a8b3-bcb8999a2391.wxs.aliquot_ensemble_masked.maf.gz	bdb75d5fa846bbc18afe820e9a1a143f	30345	validated
0968a3a0-53b3-46af-8183-7fff17fcb506	9c729dbb-5baf-458e-8bb7-2e4a1579ac11.wxs.aliquot_ensemble_masked.maf.gz	f59aefb826f4c2b2f7461c7490560a59	34681	validated
0979dd7c-eb34-4e32-a3e1-96769595097b	5512e180-8a43-4f1d-92b4-665d5aaea23d.wxs.aliquot_ensemble_masked.maf.gz	8ddefc198cc7dd1ffd93682240b933b3	85565	validated
09803c70-27f4-4b73-b29d-4eae8732f2b4	a20e2444-ec86-476a-a24a-808cbfbecdcd.wxs.aliquot_ensemble_masked.maf.gz	ee7e4802b729274ab19570957c798f7f	84819	validated
09b01313-7407-4f29-a58c-8fcdfc731bb2	44031c16-9cea-485c-9d88-6c4532563b89.wxs.aliquot_ensemble_masked.maf.gz	2f89194f18f6805c86a49c9bf7adf097	34473	validated
09db9790-a043-4eba-abc8-feb4cb56d72c	fe3e4296-3dd8-497b-be4c-7fa41dc21b0e.wxs.aliquot_ensemble_masked.maf.gz	b0e2fe72c5712534b7afe0e4cd7f9a80	22931	validated
09f84d61-8f50-4676-b5d1-a27529238b89	69cc4b30-f9e2-4111-b6fc-ecbb99ea7ad5.wxs.aliquot_ensemble_masked.maf.gz	34c1f077787d566ed3299ae773278bb9	28595	validated
09fee82d-b21b-41c6-8943-0171b3397c4a	3a69ef64-dd6e-42f4-8faf-88c02cc05959.wxs.aliquot_ensemble_masked.maf.gz	6c2c8b0097f873911a5ad83bff2bad2b	34635	validated
0a02b26f-6cca-463c-8dff-4a94b8529424	ed9ff3f2-1ad2-498b-934d-10448f2ce540.wxs.aliquot_ensemble_masked.maf.gz	39c124c7985342815e2538b19033aa7e	25619	validated
0a21c045-314c-45c2-a0f8-0c095958731c	02c3f59d-870a-4ab6-a23a-91ee74d052b2.wxs.aliquot_ensemble_masked.maf.gz	d332d44d508d745b65e7147e606b4946	6239	validated
0a2e9d29-675f-41c0-bd59-e4aa304e969c	db744c8f-de4a-49f5-b2fa-7e97b2eeec1c.wxs.aliquot_ensemble_masked.maf.gz	83c29758bf3800457709eafe3e5f9a97	20919	validated
0a39eb61-d544-4368-9a8e-f81b3f1838c7	4a221646-406d-42ef-9a83-6c180960ea36.wxs.aliquot_ensemble_masked.maf.gz	5f69b74bb51d7ccb4fa5bbca79cfbbd1	17620	validated
0a419fd0-6818-49a2-9ee8-57a36367c0e3	111b07f5-b7fb-4e37-b0e8-a92e862a7459.wxs.aliquot_ensemble_masked.maf.gz	89f3821d127be54f9c4c615d5787f4e5	13529	validated
0a549d38-8b8b-4449-a1d8-9a6c7d88af8e	f8cefd80-5e45-4550-ad7e-a0b2e3e44185.wxs.aliquot_ensemble_masked.maf.gz	f58ec0ab605c69f1a48cbd44595a05bc	31095	validated
0a5b48b5-e228-47ef-8c89-0d19052dfb6d	baa1724d-5793-43d5-b0b8-ccec255cfa32.wxs.aliquot_ensemble_masked.maf.gz	66888f9410a37698bd13325e4cffef10	7262	validated
0a5c0500-08b2-4049-96d6-60b4cead3d86	4ef367ea-c0b3-4636-b183-772df5301073.wxs.aliquot_ensemble_masked.maf.gz	cfd0d11d91f74ef519d345d61eb34c6b	6729	validated
0a6b44bc-df01-4cc6-a128-11e2fa99abdf	f51be0fb-25fe-4335-97bb-5c38a931c800.wxs.aliquot_ensemble_masked.maf.gz	61b58661fafba0522f31ea9029c18adf	16221	validated
0a783adc-736b-4a00-b8d8-0c5fa3ceca40	962d3315-c5e0-4863-9d66-822138c807aa.wxs.aliquot_ensemble_masked.maf.gz	cbed2849c4ded72cdf0465e794bfae75	43591	validated
0a82e51c-b187-480f-b69f-3e00ef10378b	60f8a7aa-96af-4025-b6ef-914204448300.wxs.aliquot_ensemble_masked.maf.gz	a3ec738dff6c37462b2270fe7f57ee1d	8204	validated
0a84fe30-ec89-4ef1-b1a0-2f1853fab0ce	1c62cc84-404d-4ded-912f-6a04c3350780.wxs.aliquot_ensemble_masked.maf.gz	0ce2b73ed5dbdf4b206174e1c863184a	34759	validated
0a85f1c9-4134-4506-b99c-cd28f77291fa	364baa07-ccb7-46ce-842b-ad40a5dc980a.wxs.aliquot_ensemble_masked.maf.gz	d4b930c441e20c0fa9ede06a1078902a	15968	validated
0a90a30b-a805-4882-9a6b-6553b818b653	c8f47b71-250b-409c-ba7d-2d14d27e3ccd.wxs.aliquot_ensemble_masked.maf.gz	468d54ecd626e11571061322c3093da6	5126	validated
0ac3c077-d9f5-4439-acbf-c8a8d5d804a6	0a01af75-87f6-426d-9438-91734bd89691.wxs.aliquot_ensemble_masked.maf.gz	b0a1486ae7868ed1b0d5172b6bce59e3	26831	validated
0ae3ccae-53d9-41c1-8714-431cbb91c75e	3d00ec2a-0686-4119-8cbb-4ea0ac78e859.wxs.aliquot_ensemble_masked.maf.gz	15314b82d45c68d55d2f296252660be1	18824	validated
0b0e6dd0-e5b6-4122-8bb8-9f714776eaed	df1a4d6b-914b-4a02-a0e5-50478857b70a.wxs.aliquot_ensemble_masked.maf.gz	0985eaad168e42ce08d235a21004b2b4	1634	validated
0b259f57-d7c6-4c38-942f-a0f07fcb31f3	4bd83293-c4e5-4144-b549-174b8c1fb003.wxs.aliquot_ensemble_masked.maf.gz	5c63f0b0ad00c9c0b6f9cc3e0943340b	35283	validated
0b3b82c7-11d9-4f4c-8b25-2a1d6fc1c717	13a951c3-8123-4aff-95ff-f62b9b8b3ab0.wxs.aliquot_ensemble_masked.maf.gz	fbcbd09c0c869cfa591dda149674d754	4096	validated
0b5f8204-d371-4e46-9659-605a3252f3fc	888f7ba4-44ec-4c8c-b8e8-0b8695393dea.wxs.aliquot_ensemble_masked.maf.gz	f25abb7a0ee238fc96910ee121524042	24427	validated
0b629d9b-ea0b-4a78-ab3f-fe01893f4d0c	88da274f-e289-44c1-acac-3c537850f3d6.wxs.aliquot_ensemble_masked.maf.gz	5dfaffb689a2784cc9357ed56a43cce3	11465	validated
0b726813-0600-4772-8cf3-dfe22cabad1a	8187038f-e4e1-4d18-97b8-da74939ed496.wxs.aliquot_ensemble_masked.maf.gz	8e02279ccf9f35034067af4713f5baea	36191	validated
0b87520e-8868-438a-99a8-8c994d480555	e32d685a-575e-49ed-a90f-808acd42d6cb.wxs.aliquot_ensemble_masked.maf.gz	5590b7a4ec817dcfdb0d718faf5bee27	10994	validated
0b87f0bd-972e-4db0-b77d-4a20625d4f2c	9893e119-d521-4f7c-9c18-b14d9067f44f.wxs.aliquot_ensemble_masked.maf.gz	191f045ac3a7e8fab2a59dfea97a639a	6710	validated
0ba1e68d-3f79-42f4-8ada-86def9795b0f	1a1a24e7-aa60-4b83-af5e-a7b4257deb5f.wxs.aliquot_ensemble_masked.maf.gz	8556d7a4fbc1e6f3529ea883b7bafff1	60112	validated
0bc6e5ec-7e57-429a-989b-81e254e50441	6b3ef737-6e00-4c54-ab00-5335a166e04f.wxs.aliquot_ensemble_masked.maf.gz	4cb58e819b6110ef3824893d42c5c87e	25421	validated
0bd8b62e-4398-4d2a-9144-1f18665e18ee	0350bf61-c739-4cda-bc6b-f99349b9880f.wxs.aliquot_ensemble_masked.maf.gz	b54390319416d1f14d6cc623f19eb870	25596	validated
0bf2b5b7-4619-4b4d-ab7d-bb6f2ee70944	f005ed50-2842-4084-9740-d3610bdf106e.wxs.aliquot_ensemble_masked.maf.gz	e61ab7b41b11ac4e8fbfbdbf546f1713	26326	validated
0c0e50d7-2fa2-4043-8549-c0a86ac8fd3c	a7ea7afd-bacf-46f8-a99f-6c9f60659a59.wxs.aliquot_ensemble_masked.maf.gz	1c89c379967c7cf5bb5e238c51aaa0d4	753453	validated
0c21856c-5bd5-43fe-aa53-ec7f2dc2f818	4f184d85-5283-4dcf-a1e8-8b653d46d95f.wxs.aliquot_ensemble_masked.maf.gz	69349a93f45d0ea9619bb47a214111b1	132610	validated
0c68e7c0-c409-486c-89d9-fc500713b204	9d14dd86-8470-4316-b553-3f830e76ff49.wxs.aliquot_ensemble_masked.maf.gz	30202c477a1378e108a6650b010ca433	7293	validated
0c82eadb-b222-4a9d-b4fd-18ac0ab58158	26c9f57a-fdfc-4b18-afbe-3829fee995f9.wxs.aliquot_ensemble_masked.maf.gz	940ddc493c975e1eb819fba50b2e3cdc	14397	validated
0c91cb81-fc1b-4f83-be46-2cfcfad6914d	47dda5ef-7c14-4439-a7c6-32b2537d3ce7.wxs.aliquot_ensemble_masked.maf.gz	3a2c414006542a43d0c4512dd2461cd1	21517	validated
0c9fb9d2-bfd7-48b6-b87f-386278209703	75df706f-226e-4eb8-9500-7d37a0663137.wxs.aliquot_ensemble_masked.maf.gz	f0f101a01b17da4880deb1f995131b35	27122	validated
0ca0083b-4c11-47f2-b672-d74911f50b89	TCGA.PAAD.somaticsniper.0ca0083b-4c11-47f2-b672-d74911f50b89.DR-10.0.somatic.maf.gz	35c4c671ec0668cd69e9262d55455fab	2942387	validated
0ccd57c6-f634-48e9-b4f1-4b52f7221bc0	783c39e9-1bf2-4faa-950e-fac9c3f4e204.wxs.aliquot_ensemble_masked.maf.gz	cb999fbfbba01dad4e95888f0ddf0bdf	2832	validated
0cdf3c70-ad58-462d-b6ba-5004b26c618e	TCGA.LAML.muse.0cdf3c70-ad58-462d-b6ba-5004b26c618e.DR-10.0.somatic.maf.gz	f125e4ea2ddaef6b993ecbfd6532c0f1	843781	validated
0ce88434-22d7-4ab0-a710-9be8eaee1493	7a296068-bb52-4b63-ae9a-b4cb29b11f00.wxs.aliquot_ensemble_masked.maf.gz	b24818c9c2e8a38b011d204c7caaa8b4	17822	validated
0d13f1bb-236a-4756-b87b-8d5767f3350b	b8e99395-c578-49c8-a853-15882ca0b496.wxs.aliquot_ensemble_masked.maf.gz	107ac50be0aa305142961cbd1a852b03	9573	validated
0d3b6422-b9ba-4d24-b674-74d443f44db5	e9bc2a44-b1a0-4267-894a-02e93db3d749.wxs.aliquot_ensemble_masked.maf.gz	8c884b23dd15ce9cd81f8e516f7554de	28085	validated
0d46b198-2748-492f-9aab-9e981bc1b5b3	50e41318-14a9-462a-98b1-308317e2896d.wxs.aliquot_ensemble_masked.maf.gz	308830e3a8e93fbe73762b0a4b173932	30992	validated
0d5be864-723b-4903-a20e-e27ec36dd2b4	b12b9ab2-f37c-4829-9c34-0754a93954bf.wxs.aliquot_ensemble_masked.maf.gz	31c68d60d12fcce0ede3e36361b4d957	17774	validated
0d616e75-7cca-4be3-8658-90252b17cb3b	117f8513-4d14-4489-a72f-d6c67e58e321.wxs.aliquot_ensemble_masked.maf.gz	2941f6660a05abc49670543d995c473f	3447	validated
0d695939-f880-4934-b3ee-63b5dbef3f8a	ed100480-c00b-4c80-beb5-ed1702b83735.wxs.aliquot_ensemble_masked.maf.gz	d167727677431321eb933a514169c74b	91568	validated
0d76d254-f0ab-4356-acb7-28b263b6c226	a97fd869-eb96-4761-a881-ea71df7aea2e.wxs.aliquot_ensemble_masked.maf.gz	4f12bd5f7d95e365f605111381fd195f	117320	validated
0d861977-deef-4f4d-8cc0-9943564ffe9c	5a684fcb-bdfb-4101-8a03-08b5c81f1047.wxs.aliquot_ensemble_masked.maf.gz	639247c5fc90f7a0b31b51e49fd2c145	5733	validated
0da8198b-7cdc-412b-9977-70c103fb93ca	705464bb-55e8-42bc-8174-73ddebc62605.wxs.aliquot_ensemble_masked.maf.gz	520101fcabbb2f421dcc2f303e7236d0	102384	validated
0db84d72-6cad-4759-9e76-901c34ccd073	d53a6060-820c-4d3b-b9ec-9a1291115616.wxs.aliquot_ensemble_masked.maf.gz	3edd02b012a6bc923558f1ce01de4ecc	11806	validated
0dc6472e-6c66-4423-bb69-8abe66e81c1d	1fcb30bc-9db5-4415-adad-a622aea1aaf8.wxs.aliquot_ensemble_masked.maf.gz	2934dcb3eb63126676b1ba23e0ab5446	36032	validated
0dcee860-adec-43c9-91c6-8acd7d9373c4	67f5fee4-f1c0-4e1e-8b21-e3fb9cc2e3a6.wxs.aliquot_ensemble_masked.maf.gz	f5cc9cf792b04130f7f75a83a8855de2	17375	validated
0dd772d1-b9ea-4396-ab23-6f64419e526d	6c2f3185-f95b-48b8-908f-225ab82a0e7a.wxs.aliquot_ensemble_masked.maf.gz	86d132fed9790242014258fda6a1e999	27267	validated
0ded01b8-6a48-471b-955e-27d3675382a5	646f4424-6d53-4d5d-9af1-3672f7f4e2a1.wxs.aliquot_ensemble_masked.maf.gz	23be06b96df92500ecd7d30305dd30ce	290555	validated
0df69733-03dc-4b5f-b15e-892a356a8fc5	69f33dbc-6252-4638-878d-1cc0a37e825f.targeted_sequencing.aliquot_ensemble_masked.maf.gz	a94dc6fd0afe21b76e166001fbdcb132	16803	validated
0dfe6514-89e4-464c-a786-927b2fbb907e	c00ef28d-e0e5-4896-ab2c-9faabc38449c.wxs.aliquot_ensemble_masked.maf.gz	75e04eaec7c21dccab435ede1032b97f	2187	validated
0e239d8f-47b0-4e47-9716-e9ecc87605b9	TCGA.BLCA.mutect.0e239d8f-47b0-4e47-9716-e9ecc87605b9.DR-10.0.somatic.maf.gz	d872d906b62c6617c0afa4e32dcbe32d	34215484	validated
0e44703e-499b-4bef-92a4-77105fa76155	9db79f10-60ad-401b-8292-8aee23c33dff.wxs.aliquot_ensemble_masked.maf.gz	8cd80aeb38be03541c2d4dd36d71ae7e	115854	validated
0e51f5a2-5fd3-4492-b9d4-d264cc7faf67	63e5816d-faaa-431e-8db4-76b5a31ff316.wxs.aliquot_ensemble_masked.maf.gz	2f7479c0b4a618d13719e5f5416ac3f9	14838	validated
0e57fb85-1653-4458-a364-ea730283a5fb	766e1973-f1ad-4148-b42d-a0f1d69f0432.wxs.aliquot_ensemble_masked.maf.gz	4be1c416485d1a086115691a54cd4c63	28859	validated
0e601b0b-16fa-4751-91c5-1b154441e8ed	824f759c-8ef5-4c53-bb58-39cea1873e45.wxs.aliquot_ensemble_masked.maf.gz	98b98b7be522c096487debbbeb5693bc	15156	validated
0e73d2a4-3064-4229-97e1-50990044b63f	430fdb62-a052-41cc-9602-828bee854c22.wxs.aliquot_ensemble_masked.maf.gz	6c6ae845eb9feca519fcabc4d5f9e8eb	37319	validated
0ea97bfa-bf7e-4843-a54e-36df77b66c34	06edc1bb-abc0-4a3b-88d2-91e437416451.wxs.aliquot_ensemble_masked.maf.gz	1788fddab41b23dab9d508250cf2a749	22290	validated
0eb392c8-8088-44a2-9ca1-d5cf03ee5196	887c719a-196c-43af-b9b0-3ca6b239d83d.targeted_sequencing.aliquot_ensemble_masked.maf.gz	5ca903c0c5208d38ea4e12824809accf	19488	validated
0ec7474b-8748-471b-8768-e956f7b05fd8	d6ea4530-821f-4070-9e41-003fc90ecb00.wxs.aliquot_ensemble_masked.maf.gz	879320fe90e311cd37a2e356e17f6099	50991	validated
0ed195cd-8812-48ef-9323-3769af762f3f	48a2361d-025d-497e-827a-6e563e59c79e.wxs.aliquot_ensemble_masked.maf.gz	692fcb8253d931ecd7033b934bd9058d	56702	validated
0ee13f29-3b03-435d-bd1d-c812baa0f086	a9cf8cbe-8eae-450d-8a61-9ad82444da1b.wxs.aliquot_ensemble_masked.maf.gz	51c4e2436d9380dcee2e5c6527688e42	26329	validated
0ef643f6-a2ec-4227-950a-187e537dfd21	45629d4b-3977-45e4-801a-47621af1aa4f.wxs.aliquot_ensemble_masked.maf.gz	57fb1b0911ad9534b36a836af4cbf2e8	33721	validated
0f00a45e-d0a9-4d73-b01c-121640abaf92	4d36986a-d74a-411c-8497-e256e0029478.wxs.aliquot_ensemble_masked.maf.gz	465e3cc1861d3e38db042dfd5f1b2a3b	24585	validated
0f22b461-0489-49aa-835a-0d84ce8d0339	90e31b03-f947-459e-8324-f70560a9ee39.wxs.aliquot_ensemble_masked.maf.gz	8b2dc97d746b94740cba9d05e8e51b98	24620	validated
0f3af2b5-5b22-454e-a758-0fe96590b847	7620c99f-1a13-4ac3-9845-723e6701ebed.wxs.aliquot_ensemble_masked.maf.gz	0bdd9507f6d2b9f3904576eb5b0ce423	15453	validated
0f5a87bb-4703-48cf-86d7-3661f4e25ad8	6cc4afa3-6378-44de-9341-7b3bf8586cb5.wxs.aliquot_ensemble_masked.maf.gz	2754c315ae75a30563d1d7bc06a53c6c	28744	validated
0fa6f1c2-5f5a-4fb6-ab43-789789b7b27d	f1a0a634-029d-4b5a-9c1e-5550db7fdbd0.wxs.aliquot_ensemble_masked.maf.gz	271e2121d0406ac0391d0e0553de6ceb	11157	validated
0ffced97-d38e-4dbf-b257-adc4877b4837	42556af5-7f79-4bca-ad6e-b491dc717151.wxs.aliquot_ensemble_masked.maf.gz	f6d4f5903351791f24ffbc3e1ee8b130	3776	validated
1002ebd5-7b8c-448a-8fd1-ad82da63eca0	c1824925-9c79-4df8-9828-6129adb18bbf.targeted_sequencing.aliquot_ensemble_masked.maf.gz	4a17f2276c0a947b361c351299e87e72	14871	validated
101c0c15-b550-48fb-8535-06713598e952	f0fe6920-e941-4c3d-a313-d27f8d4f4c4d.wxs.aliquot_ensemble_masked.maf.gz	482b4c4d8457a1b770c4a170ac909709	3708	validated
101c1041-73f8-4e5f-822e-5be599373f1e	14224646-383c-4120-a43e-4e6f94ea2d5a.wxs.aliquot_ensemble_masked.maf.gz	2b5d88e0b0a63c16b8bedf6e27436b45	50394	validated
102aab3d-4710-457b-9c9f-af18106a21b6	158fd486-95c3-4b0e-b395-a9ed6e057e4f.wxs.aliquot_ensemble_masked.maf.gz	65e91e1a2d3a8d1417125e5ce6d0f510	21442	validated
102c1c60-33dd-40b5-bb51-003eaccaf9d2	1c877ea5-9833-4527-9b08-02980f409bd3.wxs.aliquot_ensemble_masked.maf.gz	a97890565322592fe0934bdfe8e9fec8	39984	validated
106ba55a-2cc2-430f-a41a-9a8cc4bbc4fc	a6540bca-b7de-40f7-9dd7-bf2acdb4f5c4.wxs.aliquot_ensemble_masked.maf.gz	02083e0067f98a83f1ffce34d02273ce	23636	validated
106bf90a-f941-4cfb-86b8-89e2cb2bbc42	21ab2c42-17d2-4fdd-aa63-f5a3c742d8ad.wxs.aliquot_ensemble_masked.maf.gz	e539b44c4fb4219a27922095b4c7a290	15003	validated
10721f4e-972c-4a87-bb5a-282b8886d3fb	TCGA.UCEC.somaticsniper.10721f4e-972c-4a87-bb5a-282b8886d3fb.DR-10.0.somatic.maf.gz	5258d649e20bfe6297c0b8dfdd792b26	155116109	validated
109e2fa9-4e6d-4308-8e48-03bfb202f1a9	c8ebf148-ee7c-4160-8cd0-2e9dd3e249f6.wxs.aliquot_ensemble_masked.maf.gz	f57c8e7a9f99c866df5a562f93bcb0e1	25704	validated
10b1ed59-3677-412d-b6b5-b4907318f3e6	b1dc3d4b-52ba-45e8-b8d8-951fba0284b9.wxs.aliquot_ensemble_masked.maf.gz	f595ef66d0b84105f7deb926d05ea4e6	122051	validated
10dd8483-bd59-4139-99e8-d6b59f9a817e	18922700-3d7a-47b7-926a-1f5c912b6e46.wxs.aliquot_ensemble_masked.maf.gz	1f02d2a085a7c499084b9c4d81b264c4	36309	validated
10ddfe55-1209-49e5-8c83-7f2445e19c13	ed2e7616-79f5-4b76-9209-f359762c84f0.wxs.aliquot_ensemble_masked.maf.gz	9df5b94dc9390d16564da6ad40153069	10354	validated
10de525d-4e32-4be8-91db-f661dd9826ff	94f948b6-8a93-4094-b50b-40019f1a12f2.wxs.aliquot_ensemble_masked.maf.gz	c9c60a0fe9d5c1cbf14f878a03c7e8f6	5843	validated
11098040-1538-4e61-a620-a4a04980c735	e6838391-116f-47f1-9843-6bea3ac077cb.wxs.aliquot_ensemble_masked.maf.gz	a4558240be7457dee36d723a0f6c9227	47220	validated
112b202c-e00b-4efd-9a19-637d5bebcee8	55ddef31-e4ce-4908-b023-bab32b8c90bd.wxs.aliquot_ensemble_masked.maf.gz	7463517c15185f7df43afe4774bc71be	18039	validated
1136c3a7-f7fd-4fff-851f-eb9634919ade	6bee4cbe-baf2-440d-a44f-0b2c33714e3b.wxs.aliquot_ensemble_masked.maf.gz	02a494d9d5cdb713090ea0f14cc7ac71	257436	validated
114a9787-fef5-41af-9018-bb2caf935e02	691d7d21-27cf-4a1e-b098-d44409fcc594.wxs.aliquot_ensemble_masked.maf.gz	a528d7833c04e82033648d1103525f28	4925	validated
11538af7-28e2-4491-994b-63da3e0dbb0c	6cb9bca4-c5f8-4451-81d1-b529c4d74801.targeted_sequencing.aliquot_ensemble_masked.maf.gz	593791c56e0477cada27f56110da20b8	18655	validated
115fd01b-d983-4a58-a6c9-286ce315cb24	44a28a42-02a0-4fa5-961c-56fca5e128c5.wxs.aliquot_ensemble_masked.maf.gz	45652272b233563b5f794de10fb5a663	31005	validated
118059ba-098d-4f34-8d8d-e6f973d6a194	78e123b5-21d6-48a7-abf0-14014faae2f8.wxs.aliquot_ensemble_masked.maf.gz	7a6b95c2d3b70cdd0c272590d270ee92	63272	validated
1181e797-92c4-4504-bb2b-a008f50b538a	5a720b81-95f7-44ad-acba-da398f09e857.wxs.aliquot_ensemble_masked.maf.gz	d26ccb6f76113f38df47b9d24ae7d66f	1625841	validated
11976341-c319-4ad9-9577-4d2ebe9b1324	4264cc41-ed07-4eb4-92eb-f9fee04a1d11.targeted_sequencing.aliquot_ensemble_masked.maf.gz	5af2e644a2cd1e7178d548a0e25f957c	44679	validated
11a5e14d-9ac2-44ee-bdb1-b1445cc48ed1	f745afb3-c181-4daa-87db-8c5dfca56a63.wxs.aliquot_ensemble_masked.maf.gz	504476f2df24ec34707f142a1b88106d	42488	validated
11b28eea-b3ae-4be8-a968-ff7140639539	8d7bdeb9-d524-4076-8387-707a06f77994.wxs.aliquot_ensemble_masked.maf.gz	fbe9343b3d225651257f0131c5beda28	28858	validated
11be483d-3f17-42dc-9017-b615e7cb5161	2321889a-97e7-4501-951a-c676ebd43a8f.wxs.aliquot_ensemble_masked.maf.gz	a284027f1ea200dc421f1ff25b728d39	694019	validated
11c0633a-2879-4d39-bbb1-cb299fc550e7	4b5fbc1c-9c44-452e-b1a0-4446193dc3fa.targeted_sequencing.aliquot_ensemble_masked.maf.gz	54b5f86ae3bf1a66d50f93265efe3dfa	7509	validated
11c6e765-48b4-45bc-a482-8d3d0b0d082a	cd66382e-fbf3-4b00-aae6-8cfb6bae3155.wxs.aliquot_ensemble_masked.maf.gz	bfac6bff2a90b4791aa641d10644b17a	33160	validated
11e15e0e-cf2f-4242-a4bd-42566919ace4	ec5c0b61-b45b-44a6-ba6c-34ccbef98461.wxs.aliquot_ensemble_masked.maf.gz	b372bedc546900edb85f35f91bfdc66b	29117	validated
122651ca-ec4b-4c1e-9656-ee6277f5f9fb	f5caef9f-c716-4d83-b631-d26a7974a006.wxs.aliquot_ensemble_masked.maf.gz	c59679c972aeb7056592f286d3d96c2b	14924	validated
122e4cbc-8909-4d9a-b8c3-d4e6813949e2	e6a5d326-a9f7-47d0-9249-212a4056c8c0.wxs.aliquot_ensemble_masked.maf.gz	897ce2eea8d684b98483dad9d139e66b	32693	validated
1254035d-7664-4db7-b4f9-9f7684bcc432	b1e8ed99-e43e-4bf6-a936-a9d0983f5636.wxs.aliquot_ensemble_masked.maf.gz	a9b87865f7d4a8055263328424f76f06	22259	validated
125eb364-cd54-4b0d-b9ba-8615c354bec3	0b523aff-5447-4e71-85dc-4e5f85434a32.wxs.aliquot_ensemble_masked.maf.gz	bcfda43273375c26198e2726c50df02a	24541	validated
126534dd-1a27-4621-a11f-41c81341ed8b	61884242-3ea4-4d0a-9392-425bfe138611.wxs.aliquot_ensemble_masked.maf.gz	bce2e69c93ab0f207422cf08554c877b	232868	validated
126bd7df-efbd-4e7c-9c97-8f122ac0f51a	1cd7b178-74fa-427b-9683-bb902736a311.wxs.aliquot_ensemble_masked.maf.gz	c69681ce5fb82a2a5a25f107c71cb45f	32367	validated
1271915c-83ed-410b-8bca-1aa71d0ac1b4	9a5488d0-ef96-4193-a39e-b70b551a4b1d.wxs.aliquot_ensemble_masked.maf.gz	582e930d2df719a6851cc0f0f160a880	39508	validated
127ad6cb-aa46-4aaf-826a-35b874f9beb7	29931b75-62b0-4bcf-b10e-df775195c596.wxs.aliquot_ensemble_masked.maf.gz	24d82f7124dd749797300506c8072d40	2808	validated
127d166a-b4f2-47c2-bb3b-46f0c13237ad	1dbf3696-811c-47e7-a0e5-5f8e01e7a35e.wxs.aliquot_ensemble_masked.maf.gz	8e79241ccf26c9cad89c69a27b2baec5	24108	validated
1291ddc2-89d6-43a9-b038-8b4be05424d9	36762716-6d41-4630-b68f-acae7774ebb1.wxs.aliquot_ensemble_masked.maf.gz	a8817566f1937e2ab820b43c104a4e79	77048	validated
1299214c-3e0b-4614-8cd7-6eb3692bbba2	e43d3691-25f4-4767-aa26-611cd2397fe6.wxs.aliquot_ensemble_masked.maf.gz	2621764ecb9eeb146505d3b7b4018a08	21755	validated
12b0ccfd-9a8e-424b-a3db-aaafad5283f7	877a4c8f-14fb-418b-8565-6970dad1bae7.wxs.aliquot_ensemble_masked.maf.gz	f384bfc2239fe31254352af31f904731	31468	validated
12ce2522-2b55-42a4-8161-3ebbe82e1646	6900ed2a-f95d-4c59-93aa-1f6d7c742af7.wxs.aliquot_ensemble_masked.maf.gz	ed9e111ac71d2bab37ebecfa654a3ef0	22485	validated
12ddd99e-b1f7-49bf-a513-422974d56475	a07b5f31-46b2-4350-bd52-d5097da8ab60.wxs.aliquot_ensemble_masked.maf.gz	63f9e282a1a5b45a6e8753e37a650057	45729	validated
12f2a3b8-cf80-4c2d-9bb9-7499184d239a	240a8490-6879-4b28-a5a9-cb95c12b9f82.wxs.aliquot_ensemble_masked.maf.gz	7b137c8cfe66e8f95e54c106a559cf62	39762	validated
13012e94-25d5-484e-ac7c-18651dd14db1	143fb563-e5c4-402e-abbb-2b3581608db4.wxs.aliquot_ensemble_masked.maf.gz	9f8e7ac776aeea0241fbcc0d4e6232e7	35483	validated
1325bafe-85b5-4907-8c05-651f43f4275d	95466969-ffa6-4954-988e-0e0fd20e2b4b.wxs.aliquot_ensemble_masked.maf.gz	73c30934a9fe8d4b3792a5e659ef86d9	21350	validated
1348cdd1-e1a7-4261-91f2-ffa648f9ca6a	69cbb5ad-2cb1-4758-97fa-1e8643984ab4.wxs.aliquot_ensemble_masked.maf.gz	3e861adab6ccbac818a7ae8c756bc5dc	27885	validated
13548823-e67f-4382-a75e-e4da4ce993d4	1984de32-5f6f-432b-8aa4-067aaaa99be0.wxs.aliquot_ensemble_masked.maf.gz	105b58653ce3c30c67e0d3ac414f22b1	33327	validated
136de824-bf24-426b-a8a7-b403f29c4057	7a8a1e7e-77a8-4055-8cbf-26780e63cbae.wxs.aliquot_ensemble_masked.maf.gz	fc65e40b7a4bdaeb3a90c2e11be3790a	6329	validated
13739d55-8bab-412c-97ec-a83e22e6d448	05e9cce3-27c3-49f3-a87f-5a7b1acb1327.wxs.aliquot_ensemble_masked.maf.gz	5e63d640806c2af784d47002d4843db6	32083	validated
13999735-2e70-439f-a6d9-45d831ba1a1a	TCGA.THCA.mutect.13999735-2e70-439f-a6d9-45d831ba1a1a.DR-10.0.somatic.maf.gz	56f8bf514e38d6d871ed70fc6dcf8a3d	2891360	validated
139e5f6f-0bda-4db5-9d09-e0b3464c34e2	a11ba98f-f151-4be1-98af-3de2a098046b.wxs.aliquot_ensemble_masked.maf.gz	23585c8b9b2c30c2807bcdba20a03189	59721	validated
13a4f8c3-0cac-4a73-88d9-06674e257606	27a247e1-2e04-434e-a5db-ba041fa5d662.wxs.aliquot_ensemble_masked.maf.gz	de5f9f5a807afbf1557d4892725e839c	31031	validated
13ab145b-b811-4fe8-bf17-b4ca141eda52	9aa27e8c-9772-493e-9f48-371d89cdc17c.wxs.aliquot_ensemble_masked.maf.gz	d93dee2a14ad06cd6882d6f8170c65f2	26933	validated
13e5cfe3-91ff-4922-bc01-bece7c235322	bdc1948f-7ff2-456e-a97c-07df79de28c9.wxs.aliquot_ensemble_masked.maf.gz	31bd43d5529093e85aa46ba2896e64df	25233	validated
13f30241-3e77-46d1-b8a5-4f3cac9b9dab	4b417528-e984-4c55-9e9c-1c04e86fa7b0.wxs.aliquot_ensemble_masked.maf.gz	38a79b648308e3de1c15043d93bc44dd	54317	validated
13f76cd0-ec44-4298-92ae-229e4d10701f	4afa495d-f893-48f0-89db-356d1b4df41c.wxs.aliquot_ensemble_masked.maf.gz	a0082c4c409ac1ec62754bebcf018963	24021	validated
13fac1aa-8b96-48f2-95ee-aa8012c3441a	919465cc-e019-4b0b-bc70-659f2eb75cea.wxs.aliquot_ensemble_masked.maf.gz	19dca89d7dd1a3cc9bde20ba628e0edf	14761	validated
1404ee6e-d59f-4d41-9991-b559fe192db7	a1750a16-4d60-4c63-b066-43b9ca0a1639.wxs.aliquot_ensemble_masked.maf.gz	daad6171148f6d650f7c28b387a18428	20767	validated
14354b40-acf5-47b2-8ccd-e5fe46da36c0	2d63c08e-5979-4533-b3d0-285da995031f.wxs.aliquot_ensemble_masked.maf.gz	178071648473428785723b388a314858	21953	validated
144faf17-503f-4613-a7c5-22bcb0a1287b	6d5d9d55-fe08-4a79-a272-13e82634bb60.wxs.aliquot_ensemble_masked.maf.gz	8bc2e9f5386dba8629e9850787c04295	158266	validated
145aaf40-803c-4ba9-b191-88186cc03fee	902f7021-71ab-43a1-80e5-cc00e928271c.wxs.aliquot_ensemble_masked.maf.gz	0c4ee0b7259a5b568533f97e8db03091	30169	validated
14649143-c3b1-438a-995e-063505ba304f	8f441543-479c-4b12-8353-8ddd91432a5b.wxs.aliquot_ensemble_masked.maf.gz	d4c26104581aabb90435f59271e83a32	29397	validated
1467c746-3964-426c-a961-7e038e18056c	75d2740d-c078-49a1-b4f5-4074c013773d.wxs.aliquot_ensemble_masked.maf.gz	2def09eeccd1de957c6e16cde2d2b7a3	59459	validated
14858601-32a6-4d80-a5e8-909c8b178c5e	81b0063e-cb66-4779-befc-5bd5a6963105.wxs.aliquot_ensemble_masked.maf.gz	a0adab909025195a2b75c89363988a99	16226	validated
1489b99e-6d6e-40ea-82cd-489d7cdfbd31	2d797df2-56a0-445f-aeb2-161a525f3c08.wxs.aliquot_ensemble_masked.maf.gz	d96aac9a62e7f6c99c50baa1dd603c90	158281	validated
14eb5cfa-5951-49f4-a4ec-38d0cfb46c01	22dab0d0-aaf7-41e3-9df6-e084ba54656a.wxs.aliquot_ensemble_masked.maf.gz	b08dd35fa7ae54841807a48f6cddf658	28802	validated
151a60ed-2cd8-4ed5-909f-f0e0a1fa4f3a	13722c43-e7bf-44c4-b882-2e726efa7a87.wxs.aliquot_ensemble_masked.maf.gz	76ef99de20f9ca20a49a63d5c7914c66	92977	validated
152d37a0-d682-470f-991b-dc3625a605d0	ae0c8107-df3e-45b2-a3a1-3a9e4663856f.wxs.aliquot_ensemble_masked.maf.gz	879fc2b1375de9a58d4073470cf935d9	16034	validated
153233d7-0731-4252-a835-ecd067c5ae71	TCGA.LUSC.somaticsniper.153233d7-0731-4252-a835-ecd067c5ae71.DR-10.0.somatic.maf.gz	fb0f290c9d91492cbcde168376cab4a8	30080996	validated
154353e9-7995-45c1-aee6-44a5ba816e9c	9a8197be-12ff-406c-8fc9-fc491e99d5ce.wxs.aliquot_ensemble_masked.maf.gz	688782fa614b201e7fa8d853210343b6	79104	validated
156132f7-f774-4078-a40b-1a3a0f05fcc6	42cbac03-64b7-48a2-b446-4c53edcbd2ea.wxs.aliquot_ensemble_masked.maf.gz	1a59a19a7a8b87d741d39c9825f23fe4	2438	validated
15649002-8a4a-4acc-adf4-2b3d365ff997	72ce38e5-110c-413d-917e-68013ec9ea1a.wxs.aliquot_ensemble_masked.maf.gz	40bf761597b970010a9a343bdec30bff	14803	validated
158e7be5-b896-4981-a04a-431dd6a00a78	8e389bd0-4cd0-42e7-affe-a0a606b4e147.wxs.aliquot_ensemble_masked.maf.gz	b304bb5d953b5ea0c2dabfe40015b08f	146723	validated
15970765-737c-41e1-9113-821f31621863	4cbbf240-7731-4292-94f5-e0ae1c3bbaba.wxs.aliquot_ensemble_masked.maf.gz	2372afdbb7a38daa95e1c6539be866e4	33087	validated
15b448f9-56f8-4ba5-8959-674312ee9cfa	TCGA.UCS.muse.15b448f9-56f8-4ba5-8959-674312ee9cfa.DR-10.0.somatic.maf.gz	4a83a6c19210804fa3b6fc2357f850f7	2305534	validated
15d789ec-bba0-4013-9f08-0b2d85a5019c	19235b1b-eda3-4387-9475-4996ac69a5c4.wxs.aliquot_ensemble_masked.maf.gz	7d1cb0beb4576bc70be2cf093d48e148	27769	validated
15e27c70-814c-40b3-bddc-6a25a252355c	2fabde42-5696-4ff4-8984-d7ac16f6b93f.wxs.aliquot_ensemble_masked.maf.gz	2fb54c25c6eef7b9ea498587a9cd09e9	34880	validated
15f1a083-0f7d-4c47-85fb-bb09cebc8dfc	12052c6a-fd7b-450d-b8a4-5210e7bd677e.wxs.aliquot_ensemble_masked.maf.gz	04b2f76cc99f7f35e962fd0290355556	15848	validated
16073c4a-4ce1-4d53-be98-ea70b2c56b2f	a5cc0484-b3b0-471a-a31f-0ef9ae959a30.wxs.aliquot_ensemble_masked.maf.gz	f11d50c62aa3e88351e24e4265fa21b1	24371	validated
161fa42e-9e8e-44d4-828a-0707e11f1ecb	7e7d3319-2a5b-47d4-aed2-b84a413aa187.wxs.aliquot_ensemble_masked.maf.gz	6c97ebb4270a9ed8710a4a6626fa3818	37030	validated
164c3c5f-5cf2-4e08-b33d-d45c314f52af	cea7558a-fc85-433c-b216-32bcfb5d7090.wxs.aliquot_ensemble_masked.maf.gz	c9dedef5a6efa7031893fa4d6aae99e3	10284	validated
1671dc61-43fb-4c59-9710-94f40f0adbe6	4384bcff-e7c7-415c-a22e-d8915a7dd3ba.wxs.aliquot_ensemble_masked.maf.gz	e7a7e3979bdcf90c3fca6d089a0bf4d4	100963	validated
169b9b90-3584-41a3-be17-2317d9a28212	TCGA.PCPG.somaticsniper.169b9b90-3584-41a3-be17-2317d9a28212.DR-10.0.somatic.maf.gz	0a94f20737ff7ff6baede4ec3e0c5f67	388915	validated
16a41e7e-c2a7-4d64-9ff7-b45fa0f93623	4d69e92b-e920-44a9-b78f-9c7754c192a7.wxs.aliquot_ensemble_masked.maf.gz	d983eaef42b11ec1e66c983372eed0ec	12715	validated
16ac6152-5a48-49fe-9407-255fe14702ad	860ec9a4-fffc-43c6-bd78-ea929db5c7ec.wxs.aliquot_ensemble_masked.maf.gz	228218cc2d0d6aaf16eff8ad1bec6774	11383	validated
16ae4e19-d532-4539-9dcc-dba6ffb41f06	16507b58-0375-4393-9af6-984fc84210a7.wxs.aliquot_ensemble_masked.maf.gz	460af9fb9547d184e66413aa1e623334	19936	validated
16b3ad3e-c707-47a6-825d-2c6590b72c8b	777aa817-ba1f-4631-a711-3df08c32e852.wxs.aliquot_ensemble_masked.maf.gz	2bd097ef501aeae392fb7ae8dda6a3e9	6624	validated
16ba78d6-9576-4604-8e08-bbe11541d1a9	e2252cad-dee6-42d8-9fb3-642da34fd2cb.wxs.aliquot_ensemble_masked.maf.gz	55463199d9d38f81365776899eb91f98	12184	validated
16c7b20b-24a0-4363-9d39-72a4563988aa	1d6b1402-927a-4d00-b1b5-abb0db4e2eee.wxs.aliquot_ensemble_masked.maf.gz	2f3aebc6cba5ec85bdd4a4a5ffbdba96	17896	validated
170e680e-9dbe-4434-9859-d8dc22194329	a604d9c3-bcef-4251-acaf-114d15bc5367.wxs.aliquot_ensemble_masked.maf.gz	c74aae3cbb826583f34e18c02d901951	37359	validated
171645db-2a12-42d8-a664-42e5d52cdddf	02d7abd7-e4b8-48f0-857c-5e1d0dd3a189.wxs.aliquot_ensemble_masked.maf.gz	3c7dd23134b3c2bf65af8f7304a48e6a	50606	validated
1729fd0f-fc93-4b51-b88a-e7de23b88e67	0d7c0711-957f-45e5-b07f-4e74f22365b5.wxs.aliquot_ensemble_masked.maf.gz	3c69a471383b4111d98e053687df2e41	38194	validated
172d90b7-84fa-4e13-a59e-5b2a2ce87d14	d1684cdd-3653-4968-a6ee-74e76468a032.wxs.aliquot_ensemble_masked.maf.gz	d3aaed21c14519892dae103612201f25	32942	validated
17350cc9-f9ae-48c2-8663-25d794e873d1	TCGA.BLCA.somaticsniper.17350cc9-f9ae-48c2-8663-25d794e873d1.DR-10.0.somatic.maf.gz	fb3827b69cd2dc15a88949770e8f09e3	23606229	validated
173afa51-4313-432f-a08c-500349346e74	586fafb2-1a49-4cd4-8df6-dbbe08f0af4f.wxs.aliquot_ensemble_masked.maf.gz	500b7ce596f237df6ce1122b512b0b25	14816	validated
1751f2be-c981-4586-a048-33ce83fa1d95	60ac4027-14ef-41e2-9892-c0eb0b123d94.wxs.aliquot_ensemble_masked.maf.gz	6c0f894076bfc753247c34a015281c1a	11445	validated
1753d1fd-1b8a-4656-8474-73fd92059eaf	a75954a5-2679-49ea-911a-066b4d6134c9.wxs.aliquot_ensemble_masked.maf.gz	219bfb77ccd46ee39fafc95a47ff0408	46555	validated
175880d8-06bb-4dea-a11e-9e21b8cffb99	76ec4759-9aef-4f4f-b248-45ea49ddc535.wxs.aliquot_ensemble_masked.maf.gz	98b3c7e0bb476b30f0cfaa164587205c	25437	validated
176c636c-8753-45dc-a73b-79cd2e0a94da	cec38dfc-01de-474f-9aa6-474931827664.wxs.aliquot_ensemble_masked.maf.gz	8c9461cba2b1fd3a2a71f7f086884aaa	29347	validated
177696fc-4d53-4a72-ba13-37b2162b735a	7836e242-5005-4091-bc95-ef4f2be28a38.wxs.aliquot_ensemble_masked.maf.gz	38ffec3b038ccb7ad0439f1ee6499645	27060	validated
17923dd9-5aff-4145-b3cd-2161ba8d8258	24b67d01-bd3f-4ebf-89a7-85aa1cfc67e6.wxs.aliquot_ensemble_masked.maf.gz	82921c0fb49572ba36b6bf0d23b164ea	37095	validated
17c2e7e9-3a27-45fa-926c-33cded8e3943	0fc6e959-e740-4297-9544-23cc3e6e1a26.wxs.aliquot_ensemble_masked.maf.gz	ef0b02fc4961fdacb240bf96664f1cd0	16833	validated
17d501d7-f7aa-4391-bc70-583369417281	1804f046-22c5-456f-b0fb-4729a130f49d.wxs.aliquot_ensemble_masked.maf.gz	8429d4e7a7b7b6af5d12a87883236428	118353	validated
17de13ee-690a-485e-a265-a136f15b42ea	6bed23b2-3922-4cad-b6a5-f5b05d48f1bb.wxs.aliquot_ensemble_masked.maf.gz	98ae4685038320b5039034acbad153de	40307	validated
180a49db-2c9e-406b-8d25-89ce82501e58	66baf9f9-e065-44bd-b422-402c164d996e.wxs.aliquot_ensemble_masked.maf.gz	6564bd8ec93b2afc7084dd9713f64767	29476	validated
182262d4-47f7-4d55-b3d7-20da1d3e56b7	16b6aac7-c005-4a88-a487-ef82c195be4c.wxs.aliquot_ensemble_masked.maf.gz	e78fe60cf9e446176eda9c8bebe89595	26751	validated
1826ae54-ba0b-420d-86c3-9f8cf0add9e1	6a202c18-360e-43ad-a444-3f6a236610a8.wxs.aliquot_ensemble_masked.maf.gz	a27272234c92a114c0ec8e9cef35dd6a	337736	validated
18514ffc-f22d-4f2b-aafe-f7be1bbe0812	4e554234-710b-4b13-9e7d-181081d6624b.targeted_sequencing.aliquot_ensemble_masked.maf.gz	7e4df943b6967c1df007b5bb83513603	25981	validated
185dcba5-3a01-43d6-af04-3000d5f9e51c	c72d4f27-d73e-4a80-83b8-da774126eef3.wxs.aliquot_ensemble_masked.maf.gz	2343a647001e792297aa55861761b31b	30635	validated
187f526a-9584-43aa-ae79-79b431cda6f4	56ebdb75-979b-48f2-8873-8249a0e55c1b.wxs.aliquot_ensemble_masked.maf.gz	508cb3d4cf09ac31771861c086446558	45077	validated
18850d9b-f808-4726-a382-3445f264947b	384924e7-8f08-45e9-bd16-07306a53503b.wxs.aliquot_ensemble_masked.maf.gz	22001cf285624121787326f011d3b16d	31386	validated
189bede9-d9d7-481a-9877-68f323eec3c4	57e318fa-bb92-418b-9b10-96a33c43e590.wxs.aliquot_ensemble_masked.maf.gz	41727415b0117007c2652934f6d3ca59	11207	validated
18a3e198-5f7c-4617-8071-82380fd2e3bd	ef71ea4d-9e1f-4d2a-ac79-7be505e63e6d.wxs.aliquot_ensemble_masked.maf.gz	4c82362179518fc6c22f53fab7e41744	38824	validated
18bb083a-1296-4da1-9b85-ab17462a5b0c	1858844c-ab6a-46fb-919a-32d3750e450c.wxs.aliquot_ensemble_masked.maf.gz	212db55801e31322cf24d605c12af378	27021	validated
1911b197-7571-421e-b2aa-ab1680eee763	5370f87c-531a-4364-be0d-febd3d211e4e.wxs.aliquot_ensemble_masked.maf.gz	7e4e25f4ef967ae318489fe122883881	31054	validated
1931d468-a38c-4b0e-b6fd-8a059ed78fc7	95fdeffd-6be7-445c-b969-50d571e0239e.wxs.aliquot_ensemble_masked.maf.gz	fb6952b670ecc501de467de0f8fb6a88	6141	validated
19333ac0-5776-424b-97ee-f1dfd4b839c3	9a0f03fa-54c9-4521-b272-0de5adc898a8.wxs.aliquot_ensemble_masked.maf.gz	2cf900bfcf8f68ef926c0911dfa8e158	5790	validated
193a9c31-c6ed-405a-a91d-ea5f9d9676d0	fe369d91-77f4-44cb-93e9-64a677554266.wxs.aliquot_ensemble_masked.maf.gz	0387752aa2b202712842bd45066ad653	7142	validated
193c5202-6006-4de9-bae4-e5c7c687d078	a7fcbb23-752d-4dbd-8411-8cc7db2a24db.wxs.aliquot_ensemble_masked.maf.gz	fa7e849d0257a01864de873619cc408b	32318	validated
1949d84c-adef-4423-8fb1-8bec3b420742	2ecd2f5a-6b0f-4fff-983d-209685134311.wxs.aliquot_ensemble_masked.maf.gz	d6655f0466da4c1d3196e4d36269eed7	31112	validated
195785b2-2583-4a90-bbd0-80023a136182	2977c7ac-2aab-428d-81ef-ac1c9891d493.wxs.aliquot_ensemble_masked.maf.gz	49824c61cb73fa6d8479bbc812a52191	26405	validated
1971e320-522d-4258-96a1-06bc7ac06707	e90eeb44-d90f-4973-b629-6c937e98cb33.wxs.aliquot_ensemble_masked.maf.gz	96e19f261eddfd06947a14ea38b199f4	34354	validated
1994ce3e-49ad-40e6-a4ab-1457068f4bd5	0796f7e7-51b7-440e-870b-d20f9bb405a5.wxs.aliquot_ensemble_masked.maf.gz	0802e4cec8d736085f4ac4e1e288407d	2061	validated
19a1f32a-39c3-4ad4-ab88-ce0da48c0aed	d5cf17bf-d64e-4707-8d1a-b5796091205f.wxs.aliquot_ensemble_masked.maf.gz	e28df643f4ef19e495cc1fca0568bf58	57624	validated
19d76da3-7e57-43ba-bd42-4d0c9134829a	d0940678-a03d-4d0e-8b73-6feac1dd5e18.wxs.aliquot_ensemble_masked.maf.gz	ebf36bb9c679bc95611575b6873153a3	5417	validated
1a323a86-7132-45e4-a274-05343be12163	60434f33-f71d-401a-9f93-a3c82adabd5d.wxs.aliquot_ensemble_masked.maf.gz	b3ec00d7cf027c5863f2a914857d10f3	27156	validated
1a50c5ac-503a-4d0a-a0ca-8a2c8d017bbe	4e0d8c9d-52d3-41cc-9c99-57bbbffd4594.wxs.aliquot_ensemble_masked.maf.gz	4fb25b7399fab11fe6e02a1c3546f61c	15371	validated
1a7c5a64-2d41-4a4f-b3b0-94add4982504	TCGA.UCS.somaticsniper.1a7c5a64-2d41-4a4f-b3b0-94add4982504.DR-10.0.somatic.maf.gz	e20b9040a961ce4a717b6db52b20b60f	2028344	validated
1a7cca03-1fb4-4c69-830a-abe725162083	a91a2b03-445e-48d3-b705-53900467b530.wxs.aliquot_ensemble_masked.maf.gz	b98ca705a48ee99e22687d56fbce4dd3	32790	validated
1a864492-d020-4a09-ae3d-b37eaac347a9	865bfdc6-42f1-4d9e-b131-a750e2eb8c72.wxs.aliquot_ensemble_masked.maf.gz	68a29b635f637bbe7e2166e8c43ceb29	21717	validated
1a92688a-8db7-41f6-a46d-73c8e98915fb	33322970-7e9c-4d12-8686-f5e33f39c590.wxs.aliquot_ensemble_masked.maf.gz	d5f6e2c9a09422a64e85a669aa8ea0c7	7846	validated
1aa1290a-ee35-4f22-bf28-1d749442964d	72a67774-ccc1-477a-a676-f70d2715a723.wxs.aliquot_ensemble_masked.maf.gz	1c48144dc00448c8331f2644702139b6	68428	validated
1aa33f25-3893-4f37-a6a4-361c9785d07e	TCGA.HNSC.mutect.1aa33f25-3893-4f37-a6a4-361c9785d07e.DR-10.0.somatic.maf.gz	03eec1f744c029418969a213d8ccc548	25886548	validated
1aa4ebb0-1f1e-4a08-9ead-edb257e2e9a9	18464b58-ed43-4ee4-a7b7-c666d34747a4.wxs.aliquot_ensemble_masked.maf.gz	079a81bb6cad40afc1d19eaa2738f575	36117	validated
1ab98b62-5863-4440-84f9-3c15d476d523	TCGA.KIRP.mutect.1ab98b62-5863-4440-84f9-3c15d476d523.DR-10.0.somatic.maf.gz	7c5dfe3136824b6421f57c4a0370583b	6341025	validated
1ac79f10-63dd-459b-ae0f-d9fedaa19e4e	890ef71e-06f0-446a-bff0-c772ca051400.wxs.aliquot_ensemble_masked.maf.gz	426bbb9718c620a154c85e9c6ac1ce26	5126	validated
1aea59a6-cba5-4549-9485-84a2ced4c907	ea75237d-ffc9-4412-8ca3-833f11d3635d.wxs.aliquot_ensemble_masked.maf.gz	17391e6a3c257c29611aeb7a0fc7e521	5484	validated
1af53729-e22a-4b67-b0b9-96f0e889bcd8	6b2fd827-be0b-4659-91fb-b1ec01aaee03.wxs.aliquot_ensemble_masked.maf.gz	b81b11a790b1f817720c6618408db8d8	9719	validated
1b1022b2-1397-45b2-98f5-0960b6e5db8a	2ab2f26d-03e1-4351-a433-e7f16942ae6d.wxs.aliquot_ensemble_masked.maf.gz	ec664524986404f5ed26dec1c32220c4	3667	validated
1b26bceb-c257-4054-9868-e40782edf114	62e68efd-196f-4acb-a91b-c4ffa343ebd7.wxs.aliquot_ensemble_masked.maf.gz	3778636f1e8c61e6f510696a3daf5db0	18751	validated
1b2c563e-7a34-4ef4-b6cd-8d95521bf8cb	13dfe555-ff45-4a02-85c9-52848a93ee65.wxs.aliquot_ensemble_masked.maf.gz	42bdf0a14f80d7f913c9606786bf103a	28398	validated
1b3967ee-a78b-4bc2-808a-8a901768598a	80c5ffdd-770d-4907-be26-fe7361169a52.targeted_sequencing.aliquot_ensemble_masked.maf.gz	5c7d9a5f75910e653d8576375d128449	23365	validated
1b3b72cc-15a4-456c-9f84-dfb9da6a1c15	7b4af394-3440-4b09-99f2-8cc061eb5a80.wxs.aliquot_ensemble_masked.maf.gz	52f54458f23b593c7016685f423fc81c	28288	validated
1b3e13bc-60ee-47c7-942c-f5b2c959dcb0	2e099799-0f84-41cb-8d26-d9c3305e7ffe.wxs.aliquot_ensemble_masked.maf.gz	a59916ba164a6280be000734c1e6865f	64737	validated
1b568b92-e8df-4420-a212-2cf4212e9a27	65425d62-10a8-44a9-b61c-f5e1dc1cc504.wxs.aliquot_ensemble_masked.maf.gz	bee2afa9b150d5fe6f8d85a721e09b73	13508	validated
1b5aeedb-6ddc-42ab-a2fa-a43ae101e8e7	ccadd806-e8f0-4adc-86ef-ce30cad121e4.wxs.aliquot_ensemble_masked.maf.gz	3942847389d951421f18a95d98564dae	28012	validated
1b740198-cfbf-4a66-98ce-81785dfed4b4	d42e58ac-3488-4452-8743-8875e1f0d75f.wxs.aliquot_ensemble_masked.maf.gz	29d0f0d54e5c1f02ffe6fe381958900c	6239	validated
1b8bcf83-1db9-4f59-836a-f5ed3d023759	0da10af5-6205-40d7-8537-003dde5fffe0.wxs.aliquot_ensemble_masked.maf.gz	97a65b8dbcc393294769f8e2fda65ac3	11477	validated
1b96bef0-dec6-44c9-8608-31cbba6d7671	9b695be5-1e95-44c7-a53e-69c786c1e7fc.wxs.aliquot_ensemble_masked.maf.gz	a58b13e520f6cda6159eb9c18289ee8c	22910	validated
1ba1917a-4111-4cfe-a507-cff29851794b	cfd2cf2f-b39e-4efd-af36-697c0ef8d60d.wxs.aliquot_ensemble_masked.maf.gz	788b477ff19281d521100101fec99ea0	150842	validated
1ba6e0c5-43d0-43dd-984c-14d8f6a31f12	6c19639e-5ee2-4219-b477-8f0d73d9f84d.wxs.aliquot_ensemble_masked.maf.gz	ba1874c9116e4f96a26d614d2e7c820d	4313	validated
1bba5dad-78db-4a82-8598-cc0ae2eea878	728cc042-132d-4cd4-8f25-df9be7ef5783.wxs.aliquot_ensemble_masked.maf.gz	8c17d0406e7fe5fb5cc635d98ded6aca	22589	validated
1bc5a04c-1de5-4cec-b5ef-06a89f05dced	77fb9bac-4726-458b-b960-2a72c5951c79.wxs.aliquot_ensemble_masked.maf.gz	80eb3d9659540ce17fc2d5617f644869	13925	validated
1bd6a0e8-c267-4c8f-a678-53aa201da6bc	5270e960-1cd7-420c-9fd6-5f0ab46eaba4.wxs.aliquot_ensemble_masked.maf.gz	221c67215062f00848c5f36efa7b74fc	31909	validated
1bfaaac0-f53d-4aef-a16a-3cc7c1b667d4	30ebe66c-40a7-4882-9878-bfb56d5a638f.wxs.aliquot_ensemble_masked.maf.gz	22cfc4a97be2e551c8c84a8500fd2f54	43743	validated
1c079b61-663f-4da6-81c3-b50e3a0a5f88	edbf564a-84ea-4daf-9535-62dd1062b835.wxs.aliquot_ensemble_masked.maf.gz	9c2b5730033e3d5ee16a2b36e65391be	26094	validated
1c25c622-898b-4844-8221-9a5f06fe54bb	d9d37947-7754-48e3-9e07-864d9a831fd1.targeted_sequencing.aliquot_ensemble_masked.maf.gz	fe6707732578553bfb4e9cf953dc475b	12851	validated
1c302dfc-5b7a-4769-9063-bd2ce49a1d06	d99a78d3-c553-41d2-a044-bf69fcf8fe5e.wxs.aliquot_ensemble_masked.maf.gz	4a8e41ca6e401c246a70d04039602715	1921	validated
1c4ae3f4-5439-4d47-88ea-084c05b71d8d	7ee76c71-f60d-458b-be3a-eeec4caaec15.wxs.aliquot_ensemble_masked.maf.gz	ae39b5c467ffd04df08becbb9b3a4fda	113987	validated
1c64fb27-b045-4a72-bd9f-72663d836c15	6c869ad4-7339-42d2-8f37-c61d82028410.wxs.aliquot_ensemble_masked.maf.gz	5ce53fc171deabbda9a091b57aac170b	37244	validated
1c6e4c47-bce8-471c-905b-04e2a63d3275	bff6f118-de94-4f17-ba6c-d4663e2cd549.wxs.aliquot_ensemble_masked.maf.gz	251c4fe9324f8cbb1f4fda36275264b4	33351	validated
1c74d1cf-f837-45e2-b7a9-78acb21f8be7	27ed4b41-3be0-4366-a2c0-55e9f69d5664.wxs.aliquot_ensemble_masked.maf.gz	899e2480850413a60c8ab843377c22c5	34806	validated
1c86b65c-bfce-4ee0-a297-e1c8aa0f9d0a	91a31820-fa8f-4eb5-ae5e-a27f9f203762.wxs.aliquot_ensemble_masked.maf.gz	186111afa56ff624d0e2ebbaef65e29e	22575	validated
1c926c94-6388-4b5e-8491-31be20b0218c	8cda3bd4-9be8-4cef-b1ea-daccc3a566f2.wxs.aliquot_ensemble_masked.maf.gz	99791ebb9048d656a54849b5f24fc6ba	41390	validated
1cba943a-e515-4ced-bc40-f486e62e2dad	7ab149bb-ffc5-4f04-a0ea-be23e1705c94.wxs.aliquot_ensemble_masked.maf.gz	0288e19e27920ef938c8057d7093ba35	32167	validated
1cc32a48-c3b1-450a-8ba8-84f403bf66b8	a544addc-d725-40f0-ab94-80ec2ffc3f9c.wxs.aliquot_ensemble_masked.maf.gz	f940787730893159e9e48cbae99e9310	26195	validated
1cc7edbf-a45d-4bb0-9a19-4f78bf9ad7b5	695d3400-4fbb-4cef-8d9b-e52d296f34ed.wxs.aliquot_ensemble_masked.maf.gz	0d88cd6d3d7473f8b0ba1fe888dbd887	23815	validated
1cd8d270-2715-47a9-845a-435526bc5cae	76de48be-ae9a-4810-9d29-95772883b48d.wxs.aliquot_ensemble_masked.maf.gz	29f1bde09033b4c98d13316468e155ed	28678	validated
1cdce9e4-d4d6-4618-9893-e707216cc918	9362a6b3-b442-4513-8e5b-b869f7264090.wxs.aliquot_ensemble_masked.maf.gz	8413f4c6d3ac940e0ae1779976af050a	32198	validated
1ce31159-f8fc-45a3-a648-72b557989ee2	a36c2073-1b92-48a2-9602-8a19f1dd8b01.wxs.aliquot_ensemble_masked.maf.gz	a290a4e4eb678bc51c13c18b2d49160d	11391	validated
1ce82629-275b-4f2c-ac99-5619f63b85bc	8734394d-1a1b-4cc0-a138-c13bdf9987af.wxs.aliquot_ensemble_masked.maf.gz	ebc2efc4076cb3f9c940772d4cbdf827	4671	validated
1cfa966a-9572-40d1-abd7-aff0a87c6a41	6d6d7f95-a29e-4e97-b9f8-2a9aa0c9209d.wxs.aliquot_ensemble_masked.maf.gz	bfb0652b2b9d52a5a629ef7a54deb24d	69021	validated
1cfea20f-2903-4853-8803-0fd3246dc0f6	862cf158-76e9-4c19-9ca5-a9b067bc071a.wxs.aliquot_ensemble_masked.maf.gz	786bae41a3df22e6b907240f5b3c996b	7944	validated
1d173d94-35d4-47bd-9615-0d7109be184b	e812bade-d31a-484b-b499-ccb6535ca92a.wxs.aliquot_ensemble_masked.maf.gz	9443f17b4e1de61137352a42ea2347aa	63197	validated
1d95c6ac-7f8b-4206-8e6e-49bc87b9c958	af6e1806-bbae-43e4-83dd-cd922ac691a4.wxs.aliquot_ensemble_masked.maf.gz	269ac2f4093ee0e30edb89c6329ded85	14075	validated
1df992dd-3eab-4390-a1d8-d515c3f804a6	b757ca64-fb50-4582-af5c-4dd0c315e81b.wxs.aliquot_ensemble_masked.maf.gz	95e45610fd74e411477399e06ba52f5c	36014	validated
1e0694ca-fcde-41d3-9ae3-47cfaf527f25	TCGA.LGG.mutect.1e0694ca-fcde-41d3-9ae3-47cfaf527f25.DR-10.0.somatic.maf.gz	6f84855a871513c61d566d994d34de96	8937968	validated
1e0caa60-8058-42cf-9379-bb5f6e85bce6	ae01d901-263b-4e32-96d1-9f8cc247b80a.wxs.aliquot_ensemble_masked.maf.gz	4742f66a10fe8d2f5e397dab031591db	56173	validated
1e178149-e780-4690-931d-567c9051432e	6e7c49a1-bd7d-4248-9187-3ce2022448bf.wxs.aliquot_ensemble_masked.maf.gz	b69ad129aa7409b4bf5d83f103b1649b	34139	validated
1e22bfd8-74aa-42b1-b1cd-489ca90d8fc2	0eb2a902-5a5a-45c9-bb28-5bbf8fe02b38.wxs.aliquot_ensemble_masked.maf.gz	ee5e025f1e457f088fd2862072306dd9	8835	validated
1e2d02d6-0d7e-457f-819d-aa68a8eaa4f6	d1e9483b-f4a1-42fc-a11b-8414910a3557.wxs.aliquot_ensemble_masked.maf.gz	6a08ce8e68b6c52101f57c87ec754807	28575	validated
1e36e3a8-548e-4188-8915-d0e6172f01da	TCGA.PRAD.somaticsniper.1e36e3a8-548e-4188-8915-d0e6172f01da.DR-10.0.somatic.maf.gz	c767ba46bd0672f7af6138c2f59e6c95	4883557	validated
1e590e0b-ccf2-40c7-9fb5-b8377f93daee	68256e7f-8c23-42f7-958e-6c2a2e87e899.wxs.aliquot_ensemble_masked.maf.gz	eacf52e55c986b7b4595687a0d237788	68374	validated
1e6c2877-bfc4-4932-a89e-4ad94ea179fc	9071f53c-afa1-4841-91bd-5aa65334f44a.wxs.aliquot_ensemble_masked.maf.gz	15b9b3b73e90ccce5ed5e32529e592d5	16910	validated
1e7d7fc4-20d2-44b3-9f19-32da52f93d87	64da2d5e-d309-42ef-97a1-1b0e56826df6.wxs.aliquot_ensemble_masked.maf.gz	ef7fd4c330869a5de726822700fb1787	20615	validated
1e7ffa09-7648-4aef-8d64-cc252d488f0a	4adac480-2ab1-4d29-9f8f-17cdf65371ad.wxs.aliquot_ensemble_masked.maf.gz	e704717ddbc8c916fffd730bc7427bec	40932	validated
1e837aa4-f810-4dce-91ac-3da3abb1001c	25f0b3ca-8650-40c9-84b4-c07e5a977cac.wxs.aliquot_ensemble_masked.maf.gz	9ecaedd56b97e1622ff7b5d424044169	133890	validated
1e8ed1da-ec82-4675-bf18-f976d517cb36	1d4be1a7-1283-4399-b66c-8fd1c20daa68.wxs.aliquot_ensemble_masked.maf.gz	f6850c1e426a3e902230e232ea2809df	29813	validated
1e942d7d-2e2d-46d3-96ca-5601a95c47e8	221fab07-a8f5-42a0-aa2d-2899930f8b69.targeted_sequencing.aliquot_ensemble_masked.maf.gz	2fd982002be4977fb35675ac28c1beef	16380	validated
1ead325d-2d4f-4df1-a299-515412d7f0fc	656d665a-6e20-4db6-9dc4-47251a8a1af4.wxs.aliquot_ensemble_masked.maf.gz	f29ee72d4527a54639adae09e0d8b808	24550	validated
1eebb7a2-dc05-4f17-8e86-a80773943c27	402ffd0a-d641-404a-822a-b73ab51dfeef.wxs.aliquot_ensemble_masked.maf.gz	3751f03b3b924cc073cc9ffbc24b27d3	38844	validated
1efca019-cae4-47a5-b1ec-37382cfcb06d	edd0302d-a5de-41fb-ac99-b77205a80c02.wxs.aliquot_ensemble_masked.maf.gz	f2459ad325f7d678b592d385217187d0	32888	validated
1f0651f1-3722-4671-a389-1efdec38e81f	790e5a4b-66e9-49e1-8edf-409a038907ba.wxs.aliquot_ensemble_masked.maf.gz	74effdbc85ffaa7801678121fff21d9e	24903	validated
1f067f5c-beda-484f-9228-0fc12150fa47	f3df7af5-0217-4f7e-97ec-e31145a11ecb.wxs.aliquot_ensemble_masked.maf.gz	d0e590a2b03f66f4bc55fa03edea30e7	34183	validated
1f2b2dfe-d331-4f51-a59a-621a7da09b74	b2a658bb-c05f-4f39-b031-aff4182315e1.wxs.aliquot_ensemble_masked.maf.gz	7f0d111d1249a5faaa680e179dbad5b4	26722	validated
1f3e2033-553e-4686-ac03-2f9fd6938ca6	e0949b85-32ee-4447-ade2-8f1878496689.wxs.aliquot_ensemble_masked.maf.gz	31e82dd02c1f2c53c51b53bb86559880	35776	validated
1f3fc09c-15af-4291-880f-fad69edc049f	7079d851-ec36-4455-8921-2ab940f8c80e.wxs.aliquot_ensemble_masked.maf.gz	577704b43e67bb8deba237ff40b3330b	37718	validated
1f718e59-9e2e-4f73-8d72-bff467f54692	72b73076-4453-4dbc-bdc8-ec48dd092a76.wxs.aliquot_ensemble_masked.maf.gz	4d691eedfda05fdeffbec1efebaf2d8f	18190	validated
1f7e477f-5baf-406e-8a53-4dbb7459023c	d525dc17-0fb4-471f-85ee-c41d8c839fbc.wxs.aliquot_ensemble_masked.maf.gz	30bedcf3b8e935a71bc366dbfe90edbb	33278	validated
1f86408c-c688-4c4e-baf1-cb28ae8da022	fec8af9c-c557-472c-a0ef-a7b14d8ff540.wxs.aliquot_ensemble_masked.maf.gz	03d9eb5779fb00c1c6bd1b52e22d7812	26516	validated
1fd0b749-e529-4ef1-94d4-1e4a8820d1f3	3337b453-364e-4129-9ba3-272fa02a03c9.wxs.aliquot_ensemble_masked.maf.gz	1ca87659dfdc1b3529875ebc3a5692f2	20286	validated
1fe1036c-f01e-430a-8030-c84348be7a21	7fac4532-2565-4542-a6bb-2da126125600.wxs.aliquot_ensemble_masked.maf.gz	35a5ec84b563eb45f3fce9cb890c32f5	26396	validated
20030e49-7f8f-4732-b572-2f9a99b2f872	2c067c18-0dc0-4cf9-a9fb-1985cd391d1d.wxs.aliquot_ensemble_masked.maf.gz	670b3675f9938841c8feb2c3dd56b0f6	18472	validated
20258bef-902a-4594-afa6-945a69122387	dfd4a6af-8f28-4b1f-b137-357594fa7eaf.wxs.aliquot_ensemble_masked.maf.gz	a1c96450506468fa4e382971d48b6c70	16298	validated
2027719e-760f-4039-a261-3d3ca532ca9e	7e57e79f-9125-41a6-8dc6-0cec5d2940c0.wxs.aliquot_ensemble_masked.maf.gz	747646729b1f923344e34baf204aead5	48215	validated
203796f0-d585-425b-9359-b5f1f877c587	0c87faa8-b5b8-4ec2-bdcc-22950b1b0462.wxs.aliquot_ensemble_masked.maf.gz	dccd5a98377d5efd641071f49fe1a81d	7304	validated
203c9c93-e5cd-4e9f-97c5-4943dcc958e3	1237d0bc-ed0e-4440-8e33-1ed9dd23da3d.wxs.aliquot_ensemble_masked.maf.gz	fd39f7479d4960cb2aedd62a700aa690	17645	validated
2072c899-12f6-413d-87c3-07fa4322daf6	93d46ba9-5a7d-4714-a243-ba36dafa3b8a.wxs.aliquot_ensemble_masked.maf.gz	64719799622caa27acc1fcffe15ffb45	6567	validated
209820ca-4af1-43ea-9ee2-e04c3dcb0ba4	8abb3f79-031f-4ad4-b89f-018f5ad98e79.wxs.aliquot_ensemble_masked.maf.gz	bc944272abd1d042dd39312344664ef2	14960	validated
20a81694-cbbd-4603-8831-35ced986c760	d97cbb03-0109-45bb-b4e7-93e798ff1c29.wxs.aliquot_ensemble_masked.maf.gz	969b52f4afa2f0078a0e67767030fffd	23564	validated
20a91248-21a5-4a32-845b-1670532fd679	fdeb0ed8-83a6-40f5-a55e-6def149cd50c.wxs.aliquot_ensemble_masked.maf.gz	98f6979442629a8f6f90833a7f5d2f56	6120	validated
20b5249f-cb07-498c-bf51-807998cac297	6dd29823-13ac-49d8-b632-39d7ac79cba9.wxs.aliquot_ensemble_masked.maf.gz	32286726e87fc2efa11325fd1f8a0f8a	7691	validated
20d8a3d8-29a0-49a1-a603-dc4e939cbaee	44fdb572-a4f5-43f4-919c-bcbb25a16108.wxs.aliquot_ensemble_masked.maf.gz	f727ebd705a8cec7e694bee9d5d09669	16843	validated
20e54ba6-6a1c-436d-8891-6c492127012b	539e16c7-fc7a-4f52-9946-6ee08381efc9.wxs.aliquot_ensemble_masked.maf.gz	4953fae0984697456db1d892fc3d920f	22761	validated
210df3f7-1539-44dc-95bd-9ae43e8d1c19	d0152b00-a783-409b-952d-fa04bdbb8ce4.wxs.aliquot_ensemble_masked.maf.gz	0496aeb59f91d8514cd395bed6bac287	13303	validated
21270f84-5917-461c-ac43-62bb0d174d1d	5e3ae8e7-4df1-4fa6-b760-1a235d74705e.wxs.aliquot_ensemble_masked.maf.gz	82122b9d9d0e5ac05d344f94f0c04d1d	20020	validated
2133ebb6-90ce-47a3-8943-e6302c65abbc	d60c0209-fe71-45cb-98fb-fb9fce176d66.wxs.aliquot_ensemble_masked.maf.gz	5cf678eed853f35c7c9705430a951898	3217	validated
2150a028-517a-4f62-94e6-973c390b966c	e4ff849d-219c-4eaa-b339-7555c6578751.wxs.aliquot_ensemble_masked.maf.gz	a94da2a984d79ff8aae8d78c800241a4	5712	validated
215965cb-bd22-4aa9-bcd6-f918a461753a	1b0fd97a-ac96-4ecf-81ed-83f7763312ff.wxs.aliquot_ensemble_masked.maf.gz	326aa63a291815aa1a1b5cafeaf6a0dc	28133	validated
216cd3f1-dc74-4a5b-8868-751c10c12640	cf352930-69c6-49bc-9370-52d6c1f84abe.wxs.aliquot_ensemble_masked.maf.gz	8e94a40c77023e8ad270d2840a8e2d53	33057	validated
218ac89a-b0d3-42fc-a7a7-f7c1a0105c5f	2bd47f12-1e5f-4fce-b75c-c0fbb93f318c.wxs.aliquot_ensemble_masked.maf.gz	1f48dfcbba9b298136775909a4916e4f	54276	validated
21911e6d-a504-4094-b256-3d2d9fd60647	1565a5dd-0b5f-4e75-a0bb-6f1e9c57b4c4.targeted_sequencing.aliquot_ensemble_masked.maf.gz	a0863e04a0142dc1acd2267d51be16be	6390	validated
21a77f28-8512-4224-9987-0eef620511e3	TCGA.THYM.muse.21a77f28-8512-4224-9987-0eef620511e3.DR-10.0.somatic.maf.gz	747b5ba949c5903b1b94b691fc554fbf	683336	validated
21b7c731-6695-449a-af80-78b324385c40	d0ca54a9-cce5-44a7-8a43-87574fa024e8.wxs.aliquot_ensemble_masked.maf.gz	c5fa4b0e87b07a2505731c611c60425f	2174	validated
21e50501-d690-4673-acb4-996a956ed5d5	39abdf32-1258-4d36-be34-7806c20a8c72.wxs.aliquot_ensemble_masked.maf.gz	39490344345c6fa70371a25f72fb06a3	41823	validated
21fbb750-6ec0-4ca3-b82c-9ee4839d6f17	75a27f50-118c-494d-8ca7-116d27ca7042.wxs.aliquot_ensemble_masked.maf.gz	79959b4e576e91669a0c7db99fc0d14b	3755	validated
21fed91a-cd48-4407-9fa8-7b36eae0bf6b	0085ca55-bd99-4f21-936c-a1264aed6947.wxs.aliquot_ensemble_masked.maf.gz	dd6707f0676afb0b68a2af46086fdb9c	32403	validated
221967d6-b031-45f1-aaa4-2ae425072614	7cdf89cd-8884-496f-85be-b3b3e1f17a82.wxs.aliquot_ensemble_masked.maf.gz	6d23f9f967ae3c53f6862619fe92bd86	14608	validated
221c9014-ffca-4994-8971-763ae06cb5c1	90a6875a-bcf7-458a-aa53-5cf271a00861.wxs.aliquot_ensemble_masked.maf.gz	396d23a6dbacb9a3271a66b1361d7bfb	6417	validated
22209f3c-01e7-4f20-bcdf-743a8334de91	e7be19cf-b6d9-4a76-9544-34258ddb74cc.wxs.aliquot_ensemble_masked.maf.gz	ef6fa65581b878cb9e876b6634ab8d8f	15321	validated
222b8f50-7c17-4da9-b014-4561d5964964	343c3696-2309-4b63-9c26-968e348633dd.wxs.aliquot_ensemble_masked.maf.gz	a69de20f0f59ed1b72d8037a917540de	1420	validated
222ca85c-cbae-41da-a584-5282195983ae	f6e7f49c-a16f-4566-ac47-ff842a9cfc7f.wxs.aliquot_ensemble_masked.maf.gz	a051f98e41fd2bf7c5a1b73184c0f5e9	13932	validated
2238f708-4a61-4cf6-a8b4-b51d54af685f	1cbfad54-6735-41b2-bc0c-74936fdb3a4e.wxs.aliquot_ensemble_masked.maf.gz	88910266b8df9845a69daa03952b78ce	43251	validated
225a3a8f-27fd-4d9f-b8af-4eadbae9304e	TCGA.HNSC.muse.225a3a8f-27fd-4d9f-b8af-4eadbae9304e.DR-10.0.somatic.maf.gz	3c05ffd4c9ffe0b21fd7d5674c4e78bd	21328114	validated
2265eb48-c908-4b3c-9a26-6231a314ac71	8f3137ea-fc84-4656-993f-ee57c78167d9.wxs.aliquot_ensemble_masked.maf.gz	ec7ba399b563480c7a375a8f231d505a	26295	validated
22692c7b-cb90-498e-b30f-3553bd016049	853e86c4-3350-4fac-8493-046ffdc805b9.wxs.aliquot_ensemble_masked.maf.gz	da5108efc838b0a101ad9b08d3dc1c8d	384901	validated
228bd762-4cac-41ea-b61e-b30eee1d4fe0	99165dea-c69c-47af-9a6d-e7986a4065e9.wxs.aliquot_ensemble_masked.maf.gz	2c6026270cb94b41cc933ba1df8c10c3	12557	validated
23198a00-e0da-4db0-9ccd-222d93095633	9547d04b-6897-4e51-af92-147dad29bc83.wxs.aliquot_ensemble_masked.maf.gz	32e44b6740fac76778be3b0c83ca39e9	216219	validated
2327bf2a-7184-4f8e-a998-de1d44aff35c	73db2f45-9cdd-49ae-8775-278a30ef087f.wxs.aliquot_ensemble_masked.maf.gz	2e21f5b2d7ea3fcbaef3e2b26857b5cb	31165	validated
233715f3-772b-4d0b-92a2-ca8fa107b3a2	2fdccef9-82fb-438f-ae0d-5b870c92cecb.wxs.aliquot_ensemble_masked.maf.gz	1afe41ded63a3cb2da849f9823f53a6a	2805	validated
2356275f-1748-492c-b8cb-0e788441a74f	e3e01f21-7278-47f8-abdb-6c1860edf74c.wxs.aliquot_ensemble_masked.maf.gz	816cd8a30f89e3e74073cb25f3913669	25901	validated
23805977-59fb-482d-91dd-8f249d5c297c	879441bb-4db5-4c1b-b9df-c4ad2d551fe5.wxs.aliquot_ensemble_masked.maf.gz	23155c7ff8ab9e998d404c0e1580ddc3	31940	validated
23814874-3701-4422-8ce6-3a15f256c6f2	b4861c2a-c0b7-4a94-bd4f-258439e1fe91.wxs.aliquot_ensemble_masked.maf.gz	8caea39d1db6a0786212fa0ad6ddab7e	42582	validated
238a105a-691e-4f7b-b734-b1b771535828	8700242c-a4a0-4e8d-9c9f-faf0b76f224b.wxs.aliquot_ensemble_masked.maf.gz	62eeb4173005518ea0bddabf55eb23cd	51145	validated
2394c8b9-9f64-45bb-8a2f-3402491a576e	1a1f9383-2bf3-448a-b70c-1887f98c84f9.wxs.aliquot_ensemble_masked.maf.gz	df1237a7f1e4e789d8ccb324c4efd97a	19135	validated
23990948-d5b5-4245-b5af-2e51e47682f8	b06f1d49-bc71-492b-a44e-47cd8f9e13fe.wxs.aliquot_ensemble_masked.maf.gz	8addbda2decfeea6f1e902e949f84bec	33265	validated
239e98b0-5a35-45d1-b987-777039932b81	f2dfb331-7043-4158-a534-bbeedb202bc0.wxs.aliquot_ensemble_masked.maf.gz	c3cfc6068a98fa1d4e42b4b00acfe4f9	32491	validated
23a814f1-cdd4-4540-9a75-aa8e99e471c4	b9c7ec73-55be-4050-ae34-180d156ccf87.wxs.aliquot_ensemble_masked.maf.gz	379cc7f85f22c4cde3041c69ce09b414	27515	validated
23e98e85-4e0b-4470-a4f9-c7cc62eef1bc	917bf6ee-3d4f-474d-8e9f-36835a0fb2fd.wxs.aliquot_ensemble_masked.maf.gz	47aaa1beb141c9bd59f1cf38d4614dfd	23329	validated
23efdc4a-cde0-4b40-bb14-cc1dacedc9d0	55730290-0f9a-44e3-9f17-36b849cbc8de.wxs.aliquot_ensemble_masked.maf.gz	f9e1ce508812ec43293a223aed697d34	91678	validated
2411ec9f-3272-48f6-b522-7f31bf2c7e9c	5a7b1270-8c89-47f0-9b27-b0315a398134.wxs.aliquot_ensemble_masked.maf.gz	cb943185e82289f3b4ba3793c4876b4a	21799	validated
2414e923-3e93-481b-852e-903e3962a5c4	e6a2259f-6969-42ce-909e-81536d196543.wxs.aliquot_ensemble_masked.maf.gz	0efbda31f86df348738b8ece24d5ec0d	9033	validated
24285806-9288-49f0-8e2c-1c095025de5b	6b0308ae-1de6-479d-a7a6-31fc39f1cb16.wxs.aliquot_ensemble_masked.maf.gz	0034616bc16868e51fffc3d2ecae8201	27093	validated
242bdbe8-bc07-4d53-9cf6-50d9586fcb9d	411756cb-7231-4306-9342-eb26f7977530.wxs.aliquot_ensemble_masked.maf.gz	8c35e82facef2c0ee0340d8ba7790ab2	188468	validated
242e2be2-144a-42b9-9935-e0e3a7b9e857	7c568a36-7dba-44d0-aeac-e36c1702f89a.wxs.aliquot_ensemble_masked.maf.gz	c3ae1df450298fd58e8d6ceb3d066997	11158	validated
2430e72e-51c8-4485-9471-ce46f9e9576e	7ae6dcb5-2196-4a6b-991a-149503219a38.wxs.aliquot_ensemble_masked.maf.gz	ac23b4d6b2a494815eda0c11df2b6e8c	20918	validated
245eaf37-e3da-47ec-bfd3-f6e972402d71	2933c9bd-924c-4f01-9f3d-58632f0721e3.wxs.aliquot_ensemble_masked.maf.gz	3dfff876b05d43c28a8b6512593b2e2f	54160	validated
24844190-f20b-4e6e-86c0-b2c4e483a144	7f0c4256-7d94-4e7c-ab56-8c10d2b2d0f5.wxs.aliquot_ensemble_masked.maf.gz	670d77afff544fb3a7b1998f2f5a037e	96007	validated
24a58f4d-a304-431f-94fe-18bd8ad4a657	d347196d-6ed1-4c04-9666-053c799c8312.wxs.aliquot_ensemble_masked.maf.gz	4b86b19f0c5a980fd65de79e64dc3d91	7683	validated
24ab7547-42b1-4392-b903-66ac8db8f38a	d9b54212-9cee-401f-8ffb-aa131371d54b.wxs.aliquot_ensemble_masked.maf.gz	669bde3b90375c7e7b396bd9e8c3c26c	7729	validated
24c307b6-1fde-4731-b07a-a72e2e337954	9ae9972f-5db2-47e2-b35f-d43575580056.wxs.aliquot_ensemble_masked.maf.gz	3db77faab64abb5bb892f5a3a508ad8b	29260	validated
24c4cbb2-dd84-4b62-9229-4ceb41fae1db	840b76ee-7010-4e99-8635-5233ed1b82a4.wxs.aliquot_ensemble_masked.maf.gz	ea3844c28d052fb2876fd1674158d454	20633	validated
24e5d1ae-3c52-4fa3-88c9-e0ac838940ea	50136ea2-c981-45ec-b7cc-1d365f81c478.wxs.aliquot_ensemble_masked.maf.gz	b8820406890ed4bb4ceeed7abbef2196	25038	validated
24f2733e-048b-4191-b673-50248dfae347	eaadbc66-6c6e-4495-abb7-db1f2a738eb0.wxs.aliquot_ensemble_masked.maf.gz	6ce3859cbec5eef24bbba7f6af9cf2d8	21496	validated
250660b5-4f77-49c0-8388-3f3e215b059f	b77f052b-ff7b-40d3-be54-8527255ede62.wxs.aliquot_ensemble_masked.maf.gz	509d3ea530156bb68ffbc73852943d34	3698	validated
2515b2dc-5aec-4d2b-a409-778aa0ff5470	734ff042-1b02-4de2-bf69-20bd6b6c85a5.wxs.aliquot_ensemble_masked.maf.gz	ab3ec474a09f4e554d0a7e2fcc82cbe4	14343	validated
2521adb1-8f06-4bc5-8c8f-c6e4230555f7	1c29348d-766f-4037-af0a-24ddbac59134.targeted_sequencing.aliquot_ensemble_masked.maf.gz	8e69568cafe321ec714b76ecb1140db5	6536	validated
25286f5e-4707-478c-a6d2-4ff66d3a6877	9fa2b780-01b6-42ca-82ad-cac5100dc628.wxs.aliquot_ensemble_masked.maf.gz	7caf4436f896fc500297ff88f8378d0f	31503	validated
2531801a-7428-43da-accb-58c941ba6ea4	fc2fdd04-e714-4dc7-be8f-2ff48885def7.wxs.aliquot_ensemble_masked.maf.gz	d8ce9398623482d7248ca7beb59f4ab7	900048	validated
25398a73-0bb1-4cc3-adf7-2c06414e7ee9	40685bfc-d740-4c59-b584-e03f13306c09.wxs.aliquot_ensemble_masked.maf.gz	8469bb96161662a07b1586b009b1fcf0	27790	validated
25658f0f-cfd9-4dfa-8819-0b79851bb610	e884408a-a783-436a-8eeb-55b4ed76fe7c.wxs.aliquot_ensemble_masked.maf.gz	7d32cf63ecf1173d0b9c32113f11c362	146964	validated
25662718-2c41-4a6c-95b4-5880e371f6e4	261b3567-c750-469a-8b97-4601d49e977b.wxs.aliquot_ensemble_masked.maf.gz	5a9f1b3ab2de13f24e8aed9078cbb9d0	20552	validated
25847d18-99c0-4f2f-ad12-6e0c6b0c6bab	3023cb78-d023-4bb1-9943-a6d6c283022a.wxs.aliquot_ensemble_masked.maf.gz	0408c3b5856273772764fb54bebb57e7	28843	validated
2587e507-3aeb-454b-951b-8385c1d0af22	2d79b47f-74a7-4b5c-a9ed-9acd20208686.wxs.aliquot_ensemble_masked.maf.gz	b181dc5a209d3320f643fbde2cc52dfe	21269	validated
258bef97-ff7f-4746-b369-aa4480eef5f9	37be3b3d-aae3-46eb-80f2-063c6275f172.wxs.aliquot_ensemble_masked.maf.gz	fd758e9eec43e8cafd87f2267e6d83d1	3668	validated
25a44a47-56e2-4b8d-9315-45ad0205413d	dc3cc1c7-4742-4814-be1c-a75a740b779f.wxs.aliquot_ensemble_masked.maf.gz	8f8509d1154fbd9c435751cc763da363	12722	validated
25a4c201-9372-4e6d-aed2-38cd550e9a95	a199272d-3ba9-4d99-a4b3-e37117020167.wxs.aliquot_ensemble_masked.maf.gz	78db618984203a52cce2769b504b5588	7043	validated
25b42db2-84fc-4431-8e4c-8d4e8988bbd2	1d6d8f7d-7715-435d-9c6c-24d0924b8327.wxs.aliquot_ensemble_masked.maf.gz	844f7ab396b45ba624cf37a43d2c3743	7067	validated
25ba6003-bad7-46c0-9f7e-38f4990346b1	22d5490a-72a3-42ca-a141-6040bcfe5735.wxs.aliquot_ensemble_masked.maf.gz	b064cbbd06ea82fb516473a2c80bace3	23030	validated
25ba6fdf-63b6-46c2-8019-a76eb93b3010	c4cf1cca-fe84-41f6-9255-763b8baeffaf.wxs.aliquot_ensemble_masked.maf.gz	168df2dc9c9cfa035d22a67916744c57	4389	validated
25ce1334-da6a-4878-a956-2b035a4603e8	51918b34-b93a-4da9-a234-d55b7d688960.wxs.aliquot_ensemble_masked.maf.gz	bee71e7cc96cc12d51733e74e1867e2e	11839	validated
25ede13a-19cb-40e3-9940-74ba26d13269	53001367-f184-421b-938f-bf45a403ebe9.wxs.aliquot_ensemble_masked.maf.gz	55666d834650ed363214d073213f4a12	22750	validated
25f060a7-99f6-4537-a14e-3e13572642c7	546a820b-db2b-4c93-9c8c-acceae4b5047.wxs.aliquot_ensemble_masked.maf.gz	5469d2c542e69959abf0fce882cd0678	20275	validated
25fd6049-6263-425b-9a1f-4ca62a5047f4	a0c21e36-5bc4-446c-ad51-f4b4e91b5f32.wxs.aliquot_ensemble_masked.maf.gz	38ac0bbdbae9aeb30cff7b56c0a04b9a	28812	validated
26194d11-1c5d-453f-bb85-e57bb5e9c8bc	88e06892-af46-45eb-b5c6-19a81de1f97b.wxs.aliquot_ensemble_masked.maf.gz	37cd2a6adffbcaea7d0efa8ca8b3a6e5	42897	validated
261b1d06-b7df-4ca2-88ec-0deefd754e6b	1e854fe8-5498-41cf-a3b3-281b587ed093.wxs.aliquot_ensemble_masked.maf.gz	94cb99547ffdf59920d0454d39e6b3e6	15983	validated
263a825c-7592-4bb5-8b44-12905514e846	ebf289d3-1662-4016-a5cf-cda05378bab3.wxs.aliquot_ensemble_masked.maf.gz	48dabeb0e0e0d5d5b6d6f4c3d1ac9a37	28294	validated
263bebb0-debe-4000-a031-da5975760238	daabf541-579a-46d5-838a-e68dff2abffb.wxs.aliquot_ensemble_masked.maf.gz	e2b7ddaccabdb9b4c371c604548b18e3	20109	validated
265ccb34-3ed6-4f91-af28-6657c8a5bea3	f2d4bb38-c961-4c00-b6da-8c14701d1e8e.wxs.aliquot_ensemble_masked.maf.gz	e79a5df45a56e1fdeb6b64d11a3cf223	13315	validated
268daa59-1e29-4da5-917b-fb6040c8cea4	e93b5659-7ffc-4185-a399-c919040fd850.wxs.aliquot_ensemble_masked.maf.gz	a49fadf39c43f0487d9ff69776ed072e	443422	validated
26950518-1727-4f74-93cb-13eecbd5141f	d5ccbf2f-c8b3-41d4-9127-e3a79d79b385.wxs.aliquot_ensemble_masked.maf.gz	f3700c3940f6e8706baf08bc2b49e4a8	60921	validated
26bda114-8c77-49f4-8cb5-3173c2d18442	3fd99372-d6c6-4c4d-a7fc-fa6885a0a697.wxs.aliquot_ensemble_masked.maf.gz	3a3222dd406f400193876d4b146107b5	57009	validated
26c316fd-7e88-4aed-9b07-4d5627b36f62	1decac54-23a2-4c75-ba51-87516187967c.targeted_sequencing.aliquot_ensemble_masked.maf.gz	a19cabbd5061fffc7434168e734973a7	5205	validated
26dec216-0a72-44ea-9df2-2c702ad70158	8323f1a4-585c-452a-a68d-4a7af6bc3560.wxs.aliquot_ensemble_masked.maf.gz	58b9decea6fb8dc25de9fe1b892089c9	11252	validated
26f47619-8758-4967-a8c6-ec094cc3400e	68072faf-e48b-4c4d-be55-4d0149370400.wxs.aliquot_ensemble_masked.maf.gz	f85b2594bb90027d833f1ebf637a5cf0	27579	validated
26f5d1cd-4b1c-4230-876a-2ca46cb75b64	ee0435ce-f572-45f4-a2a7-5aefc709af78.wxs.aliquot_ensemble_masked.maf.gz	569287d5a1ac115ce3e8232d84b0fa76	12061	validated
26ff3594-2e37-4011-8231-c973217b6a85	TCGA.CESC.varscan.26ff3594-2e37-4011-8231-c973217b6a85.DR-10.0.somatic.maf.gz	fa05b7ed26070017c6feefe039304198	22480115	validated
271b9e53-714e-43a5-930a-d0995a1c13f7	87b931ea-2269-49b0-b002-f24ccb54b2dd.wxs.aliquot_ensemble_masked.maf.gz	dbe6f27bcec8f67201189487cac9110a	34023	validated
273154ab-33ee-459b-90bb-a45ba786ab14	222589fe-0026-4ff4-89a6-6b6eab3189f0.wxs.aliquot_ensemble_masked.maf.gz	89878eab84ca01350ef6f45134394314	12984	validated
27330980-b14d-4d4d-bd65-5eb19c597c9c	TCGA.LGG.muse.27330980-b14d-4d4d-bd65-5eb19c597c9c.DR-10.0.somatic.maf.gz	76f960552b650990833ebe9135ce57f5	7187158	validated
273b1811-da47-4a42-92aa-e40f0d6ab56c	5ea5957d-a09a-491e-bc27-bf12d0857c22.wxs.aliquot_ensemble_masked.maf.gz	64df641a2e457f564b13f0581ffbbe3f	23659	validated
273f1a2b-36c4-4b3a-82c8-6f53d7e2fe09	9bd46c05-663e-46b8-bee2-7bbf1efa961a.wxs.aliquot_ensemble_masked.maf.gz	96402afbd997f0c2eb068636a81c3e36	22644	validated
27751e28-3280-4ca7-b765-d32c04b0ec7b	a25c9e85-5673-4f12-bf6d-6a37af36c0dc.wxs.aliquot_ensemble_masked.maf.gz	5a30a295297eff5b81b6a31437356b16	6580	validated
2779af96-ff38-4577-8041-2beb79cfebb9	0d2068f4-0968-43b4-8299-1b96c8476978.wxs.aliquot_ensemble_masked.maf.gz	19027b0f1af47421fa61e0e906179216	16524	validated
278a999e-2409-46c1-91c2-eeb117065f25	8dcd29d6-5561-47f5-9a6e-57da15638dc1.wxs.aliquot_ensemble_masked.maf.gz	e86bc1d3555bf5b0881f9487c07cb2ee	42069	validated
278cc5c3-41bb-45f7-98de-601e62d7412a	3aecd00d-7273-44a6-b8be-da282c716935.wxs.aliquot_ensemble_masked.maf.gz	6b1843dfcd04715ff07c9851e0e46263	15062	validated
279bc278-9c51-4870-8a63-d46c69c049ad	7468566a-1c50-417d-89c7-a4239017a1df.wxs.aliquot_ensemble_masked.maf.gz	b2ab50624d2f79d036ba9f115b6fa875	27881	validated
27b22f66-5628-4f28-beed-803036490b24	27a24fe5-f415-48fb-b8f8-f1ed42b37f79.wxs.aliquot_ensemble_masked.maf.gz	04b72a38609393e1e3bc913ffaf7169b	28222	validated
27b96697-6c80-417a-915d-83936ee4d6e5	64b14f27-05ce-4a19-82ed-9104f18edc48.targeted_sequencing.aliquot_ensemble_masked.maf.gz	b2c851e7bfaa66c59e23287547883fd6	9647	validated
27cb60c8-9135-43b2-99b0-d9e4e8dba72d	1470a47a-acba-4f9f-9a1e-9e640765f921.wxs.aliquot_ensemble_masked.maf.gz	64c081961b7eca663d25418a8f6026f5	12829	validated
27cf0f83-ffda-4140-a93c-dc12a85ec5e1	e89ae99b-6c7c-4a4a-8393-d88cc0110855.wxs.aliquot_ensemble_masked.maf.gz	e1434fbd4a420cb6d8ce504570bc2010	9136	validated
27d936bd-825d-4f66-b73c-7ea2a9e280a6	f72e0e8c-a4de-4cf1-90a8-16d3efba787e.wxs.aliquot_ensemble_masked.maf.gz	1886484623935018f3750c481a4164c7	3279	validated
27e2b056-6d48-460f-abcf-eeae0f217cd8	51b02eda-4f1e-4ffc-80a8-abd1013688b7.wxs.aliquot_ensemble_masked.maf.gz	2344018c1883fa11455ba35df399fd4d	14674	validated
27e8129c-42a0-4ed3-a12c-9a8d1887438f	f2fe857d-dc97-4d91-98a8-d15a5c58adb3.wxs.aliquot_ensemble_masked.maf.gz	0a89ffc721390c1d6d376b668b9aaac2	16705	validated
27f42413-6d8f-401f-9d07-d019def8939e	TCGA.LAML.mutect.27f42413-6d8f-401f-9d07-d019def8939e.DR-10.0.somatic.maf.gz	2df8781e007399f3763ba2d5209ce366	2549936	validated
27f7dbe3-cd36-4029-929d-5c227e94edb1	4bcb5967-12df-4415-8284-06b23e98b090.wxs.aliquot_ensemble_masked.maf.gz	6871d71323ee4e790403fcfceca5dc3d	19628	validated
2815ebff-cc3a-44b3-bfbb-99c0ac65e673	61607e96-d28b-4157-941f-f82a833d50ae.wxs.aliquot_ensemble_masked.maf.gz	3b231388348ee56556c870d17c048fc8	19895	validated
282a5eac-76f8-47b1-a59a-4c3e21e0c3d8	2afc29fd-35ec-43e1-96f7-13ef9853e483.wxs.aliquot_ensemble_masked.maf.gz	63f820f29f317183d68f82ef57472721	26443	validated
2839389a-2897-46ff-835c-d2c786bdef68	8782c386-983e-4d6b-88f6-fe4acb84884b.wxs.aliquot_ensemble_masked.maf.gz	b7fd9b06df98399254fb15954d740b1b	4515	validated
2842056e-d374-4db7-89cf-bc9071ab35ce	0b83cb30-7ee5-4edc-8d75-b23965398076.wxs.aliquot_ensemble_masked.maf.gz	3067e3fc2dee14a75c861213a6c78321	115032	validated
28623a3c-ddea-4f7e-b9ed-12dd439ec707	1359595e-b18a-49be-91e4-b1ef28fb99e7.targeted_sequencing.aliquot_ensemble_masked.maf.gz	0c4ea300dfa894a23ef583dc05c76c29	11858	validated
286d8ca0-34df-475d-a596-0d6d1adbcd8d	02f916fe-d744-4524-969e-686b5dc426be.wxs.aliquot_ensemble_masked.maf.gz	1b9d2dac18c76b00e8ad4ecdd6eb9840	25066	validated
28832365-df78-4e77-932a-e43e4d467a5d	c9d2128f-69a0-4714-b7a4-5c0d4c230af0.wxs.aliquot_ensemble_masked.maf.gz	87fd0348a3c987b3b6693a139715ebd4	93517	validated
2889d8bb-27b8-45dc-a0ea-bb83586ad7d3	ad98d64a-9726-43b4-98fc-099df8c8aee3.wxs.aliquot_ensemble_masked.maf.gz	aae26c33fc026d7da41595cefee49060	16119	validated
289cc0ee-c2c9-45b9-99ae-0ea3c30a0b09	TCGA.LIHC.somaticsniper.289cc0ee-c2c9-45b9-99ae-0ea3c30a0b09.DR-10.0.somatic.maf.gz	7bcb30b094e5b0350fa435044d49711f	10285459	validated
28a5b745-d20c-43a5-90d7-ff919c11abdd	b9ffa27f-6c87-416a-8d6f-3406fd9dfc1d.wxs.aliquot_ensemble_masked.maf.gz	eae440b1091468f21789479c1bf32160	19029	validated
28acf965-1bab-46c1-aefe-7d455dcbc590	ac12f567-f4da-4b5c-99fc-119dc48702c8.wxs.aliquot_ensemble_masked.maf.gz	0c2465f76f76a10477a1e21f7baaa2ba	15736	validated
28d25ef4-dff4-4d7a-8794-53c09386376f	679ba99d-2855-46ba-846b-77bc72dd5ba2.wxs.aliquot_ensemble_masked.maf.gz	9022180005145e1b20d9e7a6cfe52db8	3804	validated
28d6c8ea-92c6-43e0-a560-81a2f747c6cf	2e0116c4-e8b0-4e38-9bb2-0e393e226ba7.wxs.aliquot_ensemble_masked.maf.gz	c4381ea3b55b4f93f5157db93f68593d	16008	validated
28e563b2-3c78-4f69-91bc-cc37b98147f2	eb1b06ca-2bd2-47b1-a67e-d8abe5a33cf5.wxs.aliquot_ensemble_masked.maf.gz	2895ae454a0a1fc5ebbe167076fa03fd	32044	validated
28ed3413-e091-4e90-a651-1e92fe941a77	2ac187cd-702b-44b2-8f95-cee37548a620.wxs.aliquot_ensemble_masked.maf.gz	76906747fe63c8d7bcd31ad2737b4188	18411	validated
293a36d1-2fde-431f-aaff-6828aab45825	efb773c6-a689-453b-9c04-85ab2d86da17.wxs.aliquot_ensemble_masked.maf.gz	838a5d21e65ab9260f0a1bc265005db0	26160	validated
29562b42-732d-439e-82ce-df708180c992	3c940eaf-8a64-422a-a731-c66132abce18.wxs.aliquot_ensemble_masked.maf.gz	95bd755013bfe3b831302f339d8e0257	7638	validated
2978e1e8-41b2-4b45-b13b-e2e49100b284	7908fff7-da91-495c-b026-eea6b4498eaf.wxs.aliquot_ensemble_masked.maf.gz	f2affd535334d3ab73ae12d5bdeeff5c	9277	validated
297fddf2-65d5-4562-85e6-cdf9068d09ed	7c2db6c1-04e1-4bf2-ad19-6d9f7498bf21.wxs.aliquot_ensemble_masked.maf.gz	30ac21a7fe5179a5fec68a5999611993	43337	validated
29cf391a-2275-4170-8d00-3b3cf0900008	e7e4ec3e-976f-4759-a973-6c1c2d95868c.wxs.aliquot_ensemble_masked.maf.gz	7d260f20d95bd54cb8330df48a5c0037	27520	validated
29e70099-390d-4855-8393-89f67ecc179f	ddffa11f-3a15-43c4-ace9-828ce53f3811.wxs.aliquot_ensemble_masked.maf.gz	4de9013a0d4e0649c8f748f1c9f6c8d9	30551	validated
29f4c934-681f-4098-94c7-9e9e1a35b64c	bffe3ba4-fdef-44de-8753-7a7d1a36c074.wxs.aliquot_ensemble_masked.maf.gz	1fcb2d65c0ef790fadf9cad656856f8b	39661	validated
2a0e89c7-7e81-44f8-a0bc-32887bc43cf7	61f7e516-0e13-4653-82e1-54080bd3a8c0.wxs.aliquot_ensemble_masked.maf.gz	3118dec3afdb0fb7528fa387f45b55be	5908	validated
2a168a52-ac44-4ae7-b5e6-e3df0a5a1e91	9e1889ed-a837-4eb5-ac93-a8d6650e62cb.wxs.aliquot_ensemble_masked.maf.gz	b6b149ce903937b503ddbe94628052e0	14887	validated
2a1f8628-537a-4150-9b9f-388ea8fcad78	d1f0fb77-9697-4741-a641-d221ef3c8b7f.wxs.aliquot_ensemble_masked.maf.gz	5a62ff569fc3811993e3b1f058fbce81	19104	validated
2a258640-01af-4466-a163-2edc8a448955	a1753d0e-ad14-4bac-b228-57b6b4cdacad.wxs.aliquot_ensemble_masked.maf.gz	c84859cfd0b4575c0c51bb49dae4441b	36023	validated
2a2a0d89-5e2c-4a9a-b8e3-28c21e18b3fb	cb6c4eef-b096-41df-9994-f64044f4be77.wxs.aliquot_ensemble_masked.maf.gz	8ff910410e5f2a7f27e64574b03c7497	37716	validated
2a332e6f-5a76-43cb-aa78-4cd746891b1b	TCGA.SARC.muse.2a332e6f-5a76-43cb-aa78-4cd746891b1b.DR-10.0.somatic.maf.gz	a0f4cb3049209761c5f5cc4c66cefc9e	5350196	validated
2a379b20-ad11-466d-a977-be451718a988	dbb1374a-877c-4a53-b1fb-b225db9fa604.wxs.aliquot_ensemble_masked.maf.gz	265f359a5d819f2abe28288768c72b08	2441	validated
2a529472-3dbb-4263-8c36-bb11fb5fedff	f3546518-ad99-4f9f-9a72-e10fb6b7f3f9.wxs.aliquot_ensemble_masked.maf.gz	ff7d0a5b76dfab06cf3b1cbb1a8a6631	19760	validated
2a8f2c83-8b5e-4987-8dbf-01f7ee24dc26	TCGA.KIRC.mutect.2a8f2c83-8b5e-4987-8dbf-01f7ee24dc26.DR-10.0.somatic.maf.gz	81b35a38974f46f5d22a5d1444bb0790	7119265	validated
2a9a8caa-732e-4b03-badb-091df800f920	3f75e18f-4cb6-4c31-9b68-6942a3d40872.wxs.aliquot_ensemble_masked.maf.gz	6d602b6035d6e2232781cef6bfefa043	5806	validated
2aa6612a-ac69-4d9c-9c29-18578cb3fa54	f3cf29d3-0134-4508-81f1-2922533dab08.wxs.aliquot_ensemble_masked.maf.gz	10e168bfc3c63fdec12e919aa3de217e	31425	validated
2acd9e4d-4d4a-4c29-a6c6-72cf71a42547	26fa3879-7eee-49e0-b6f3-9eca7d8709ce.wxs.aliquot_ensemble_masked.maf.gz	9797d73528dddebf9907c2e4c44895d6	59195	validated
2ad96b48-60f5-4d06-8d8b-9bf7f38bf00f	b89629af-4966-49f9-834b-f7e0cf7e01aa.wxs.aliquot_ensemble_masked.maf.gz	a89feadac93f61d312337b61fadba3e8	34519	validated
2add3c97-29cb-44c4-a0c5-ec9943d9ef85	551b93b4-22e2-4330-8298-5bdfe05e4891.wxs.aliquot_ensemble_masked.maf.gz	042ca018070b64e211153fb44d3fb61a	230573	validated
2b259e42-162b-4478-864e-eec0b64c1730	7349c5e6-645c-463d-af5e-b4141b274c55.wxs.aliquot_ensemble_masked.maf.gz	1ff3669a8430dce8570a0b0572508a07	39184	validated
2b28f83e-404a-46e8-b665-487f1361a765	dbfb3e03-41f1-4946-af82-e919466aa28b.wxs.aliquot_ensemble_masked.maf.gz	da59cc8ddfecceab3c3e2063f9e6df41	8779	validated
2b594d3d-9cf6-4ad5-8952-79a7dbdbd346	TCGA.KICH.varscan.2b594d3d-9cf6-4ad5-8952-79a7dbdbd346.DR-10.0.somatic.maf.gz	f6c61dbfcd0e59fc02c6d924f8085ab7	685308	validated
2b7d27fa-b1ea-44dc-89e5-d22435a6120b	849eb50e-e765-4893-ade7-795ec5ce485a.wxs.aliquot_ensemble_masked.maf.gz	9973d96a206e5fb5a5b2f4da2d3d6beb	30128	validated
2ba06d74-1d44-4359-9a66-395fb4625e63	bed416a0-4660-4752-8387-d5ff19ffde57.wxs.aliquot_ensemble_masked.maf.gz	503a1362f493889b0f7e77ac183e8b5b	10414	validated
2bafc151-25d0-4b06-9e64-8f42ebed6c15	df8bc0a1-3913-47ca-b9b3-91ab0e4cd875.wxs.aliquot_ensemble_masked.maf.gz	f0367fbf400c6d2fc8ea38a48c86345d	27606	validated
2bb6c5d6-9269-4376-b205-7fc47b1c15f4	6beaeaab-5468-4013-b13b-1c48fa15c352.wxs.aliquot_ensemble_masked.maf.gz	1e48db1d446d65583f6b9a5f5e13633c	18505	validated
2bb8b847-e9bb-4ebc-80b5-caeb91f2a3c7	7747ded5-a43e-4f04-ae52-4caa31706825.targeted_sequencing.aliquot_ensemble_masked.maf.gz	86f63d5ce3a56ca0f3ad28e4e7ae14f1	12116	validated
2bdf8ab6-a4c0-4188-aa91-65de9db74d3f	9066d9f2-f934-455d-a2c1-ac89079bda12.wxs.aliquot_ensemble_masked.maf.gz	0a37a3e908f5707f108eff1a9936e6da	42602	validated
2c005ae5-3d85-4266-9473-92b90e7d597e	d9e69fd6-5459-4e45-a157-2b8dd437ce45.wxs.aliquot_ensemble_masked.maf.gz	9695aa53cf862fbca03533918ea46600	20497	validated
2c1df7a4-bbd1-4e17-a5d9-240c3eeb36f0	2edfc715-4fa4-457e-b727-4150e38763fc.wxs.aliquot_ensemble_masked.maf.gz	327de9357af1b8ce00de3d6d795af2d7	81426	validated
2c290b83-2dc2-413a-b501-2d5f255243d0	69c4dc48-9452-409e-9933-553935cdb78d.wxs.aliquot_ensemble_masked.maf.gz	cf096a9f702b6169e4461e2c9a25344f	4808	validated
2c554435-0a28-411e-bc70-733525e75441	2c219a3a-5a42-4e24-8106-2d1be9f1e20e.wxs.aliquot_ensemble_masked.maf.gz	5ca530f664c5ca526d8f0c82761e0c3e	32792	validated
2c581761-f03e-48c7-8095-0bcb903af6cf	69f4ab4d-b4e4-45f1-9771-3d87d0cb93bf.wxs.aliquot_ensemble_masked.maf.gz	02ec67e0c21f9b54608477e180a26333	16992	validated
2c5a948d-e707-496e-a1ab-ab0ca0a1e55f	fcbfc74a-4aab-44c1-a8c3-8b8c03bbfff0.wxs.aliquot_ensemble_masked.maf.gz	e2287857c033e33430a6d14ecdfe00b4	10016	validated
2c780a1a-7777-4f9c-a9eb-f9ef359a4890	9009385a-f4fc-4031-87cf-b7178353aa62.wxs.aliquot_ensemble_masked.maf.gz	d591b31993a799f367f79174a15ca69d	39878	validated
2c88b148-17ff-4f42-b6a5-8752a893bf4f	0701044b-845a-43b8-afae-1478ec08751c.wxs.aliquot_ensemble_masked.maf.gz	f29df29b503bdd3da699fcd1032e8905	25468	validated
2c8b62b9-2067-46b9-8f20-0f2c20989433	b963d586-f4c5-445d-891c-bd96ca5d1978.wxs.aliquot_ensemble_masked.maf.gz	ecc03b6454ff9da9bdb018ee76e34a3d	9000	validated
2cae3405-a3d1-4ab5-9980-05f7eb8cea3b	b27c757a-a4a1-4aac-b32c-c9d05b57382f.wxs.aliquot_ensemble_masked.maf.gz	4069b1947b9aa99dc456b0529a382af1	18785	validated
2cb3c5c8-1308-423d-a6af-1a1bc8766c53	28c964ec-312e-44a0-a055-38bf524134b2.wxs.aliquot_ensemble_masked.maf.gz	b50cac1e776b8acca14dbc4ba676297c	23640	validated
2cb59693-026a-45b4-bb53-8067b5b3c709	27076558-100b-4b7a-97f8-55814403b784.wxs.aliquot_ensemble_masked.maf.gz	932ae5a2b08143ef9a2c3f1fae21c42f	28667	validated
2cd57b83-ed1f-4a3a-936b-2f56dafb0267	c336121b-5a89-468e-96ec-bbcce34b636b.wxs.aliquot_ensemble_masked.maf.gz	43b613873d0f126247e810af11c74380	13146	validated
2cdd5b3b-1fee-4a24-8695-be4f6997d591	849ff332-e524-456c-aafb-bb34e7868e43.wxs.aliquot_ensemble_masked.maf.gz	df36db91b928568d13debf2e1f0f4de4	21056	validated
2cec5516-1411-4382-80cf-b8874cf0ea3f	fed18f53-cb4c-401d-b0ef-3609a1962b31.wxs.aliquot_ensemble_masked.maf.gz	b14c75ae4b0ffee7df8b8bd6b254aea9	29107	validated
2d2a85a2-58a6-4915-935a-38896e46af56	a4b017ef-2ab0-4fa8-8e92-bd37917518f8.wxs.aliquot_ensemble_masked.maf.gz	d2421c488b98c966a38c2456b80f7876	17811	validated
2d36898c-b8cb-4d97-a15c-6355ca331937	b8b9452d-7875-4b13-924c-56c970859076.wxs.aliquot_ensemble_masked.maf.gz	a66e3d928085baf4eb8e8338cfe184f1	22440	validated
2d3a6d28-cde5-492e-a70d-521902a0358c	d2d7b878-ad2f-42a4-8e96-e0b970ecdf04.wxs.aliquot_ensemble_masked.maf.gz	f6090180b9da49be397324fd12546990	4856	validated
2d61800a-8556-427b-81aa-88518bb19c9d	12bfebd4-63b3-495a-88ae-473748b5a4bd.wxs.aliquot_ensemble_masked.maf.gz	ff0f385f2c3d365601a94518a6d99a33	29579	validated
2d69ece1-379f-4aa2-9287-191fbbfbd82f	47eae507-e27f-42bf-af53-4d73d8855ff4.wxs.aliquot_ensemble_masked.maf.gz	573de4f05721e0ae860c934b34dc8d0c	26021	validated
2d6c5a52-cea9-4766-b8ae-89056e65ca73	27a0beed-f6fc-44a2-b6f0-3965ea7de60c.wxs.aliquot_ensemble_masked.maf.gz	30f99b27fca80dc4fd5e3d5b5864dc02	17336	validated
2d800ced-a3a1-4b8a-b1c5-b3127bbda655	1f0ebea7-701c-4969-9fd5-4a6dbe3eb3d2.wxs.aliquot_ensemble_masked.maf.gz	68c70964d1d4b9202dbda81ebfd7789b	56934	validated
2d8bd927-0893-4cbd-b515-e79e722179d9	693cb123-e78f-4cc5-897c-0b3d7ec204b4.wxs.aliquot_ensemble_masked.maf.gz	1f568b83267f931ff0d99f7300225001	12052	validated
2da1265e-8179-45ec-a719-1c77aba0e834	25e0fe6d-34bf-4073-9674-de48f280f1e6.wxs.aliquot_ensemble_masked.maf.gz	ef921529c01a5b38f845bd52019b6cf9	25491	validated
2da42af9-d4e1-475d-9080-e0b2a6a079e6	7e294f45-e6d3-4180-90fd-4ffec2623f76.wxs.aliquot_ensemble_masked.maf.gz	a43d6f9bd182dd90d964e401f2a2c759	10047	validated
2dc0455d-dceb-4ba4-b724-c3b7c91d3979	5a2a62a5-dc38-4631-90a7-5ea971663471.wxs.aliquot_ensemble_masked.maf.gz	b39b1b5321b4120f411a0139bee1add4	20658	validated
2dcc8253-cc46-47b4-90f9-5ba309feb634	45957f06-3ed6-4c64-bad0-a4d7792895d2.wxs.aliquot_ensemble_masked.maf.gz	e23e93f6ae0b3f10910347cfbc174b8b	42407	validated
2dd1300a-8f87-41a0-bba3-2b1801f9c6cd	1b73e09e-7288-4c27-8a6c-af20a010ca09.wxs.aliquot_ensemble_masked.maf.gz	4f96241c1f070ab3bf68efd579a9721b	31236	validated
2dde7161-a9b2-4a0b-84f8-86ef3a5f93d1	85da023f-a161-4433-aba2-2ac588352744.wxs.aliquot_ensemble_masked.maf.gz	7d44c8ed276cb176ebbdf59f50dc4d28	6984	validated
2de099f7-20f5-4628-8373-00577def351a	5cc74997-e7df-4c12-95f5-b4d208be5696.wxs.aliquot_ensemble_masked.maf.gz	3de8a4b081008590dac149c0df3be751	21866	validated
2e079185-bec6-4cd8-b061-b9bcdbe2f0b3	ac8d52d1-9591-448f-a133-325650761a52.wxs.aliquot_ensemble_masked.maf.gz	3f90aea7b8779209bb2b4a94d47959ec	15467	validated
2e1b7075-d2ac-499b-bd64-45c4dcf87e1a	bd8b19e0-17a9-4b09-a8d8-cad4db9acd3a.wxs.aliquot_ensemble_masked.maf.gz	1f78deff7a61d4d3d4e338cfcea2afd7	26682	validated
2e273273-b263-4182-b6c0-c9714066abc4	afa5c732-adcb-4c0e-a52d-df5e7ce958f9.wxs.aliquot_ensemble_masked.maf.gz	3351a86d5112a369f4e8179f909d84b1	20995	validated
2e2f1f26-0085-4265-9c39-3c85f6bd26f6	5461a0da-a16d-40d4-a03f-002e0c52f15f.wxs.aliquot_ensemble_masked.maf.gz	5005d2903af7653fd9be4647a199ec91	2993	validated
2e8bede8-cf19-4730-99d7-410d81f06a1f	016619a0-730e-4a74-af90-572474255046.wxs.aliquot_ensemble_masked.maf.gz	1d62f5d56a9cf1afc1090d41e874ba52	26861	validated
2ee65245-fa8d-432f-b9e1-ed2125ecc0ef	4157bc74-6ad9-493d-8719-1874fdc42847.wxs.aliquot_ensemble_masked.maf.gz	088cb11f0f72e694d7c48a4e9918088c	34149	validated
2ee7452f-7687-405e-b2f7-371187211c63	c61d6767-90b5-4424-adef-377d87a7655e.wxs.aliquot_ensemble_masked.maf.gz	6317d00cd71c6d3410c414c9e3c7e321	5616	validated
2eeb9024-f424-493e-9dd5-d887990364e8	6aa70354-aa17-4dbf-9d72-7e308d1cf015.wxs.aliquot_ensemble_masked.maf.gz	daa36e952445d59830ab8b526eae4c1a	54884	validated
2ef7f495-0935-4db2-bea7-a7826ec92dd4	76c79e32-23b2-49c3-b938-6e91652b48d4.wxs.aliquot_ensemble_masked.maf.gz	a9ede7fd95f827cf11724355126c7a3c	2935	validated
2ef9633d-5a87-4833-a33b-6b0062b75059	47922920-45ce-4bae-8479-4f58d3f6b88e.wxs.aliquot_ensemble_masked.maf.gz	323dc6e31aa414c9d5d003eeb2f33631	34519	validated
2f062b12-e482-4d94-aa8c-fe96e989d546	5d26f002-ca1d-493f-9bb9-488c625375ab.wxs.aliquot_ensemble_masked.maf.gz	22015e7fa2425ddc3702d3b312c6b4e1	3068	validated
2f1d2153-61e3-441b-b946-b92dfd604aa2	fda47a8d-9388-4c07-81b9-b24b64bee6a6.wxs.aliquot_ensemble_masked.maf.gz	62b5d1a92fee44195482a23cf676a41a	63265	validated
2f350ff2-59bd-486a-80cb-21525bc920e6	0800951b-a67d-4984-9fd3-4e8800030984.wxs.aliquot_ensemble_masked.maf.gz	c3ff962e45880052c5e092ff8df3def0	34955	validated
2f932684-6005-4aad-a003-40507f7cce78	2daa3ea2-37a5-4796-8471-1ad1ea0426d6.wxs.aliquot_ensemble_masked.maf.gz	5d14ab32cd16232010d59d8a8bc6d8ef	2155049	validated
2fd012c3-feda-45bf-9a64-cf758a0f0fc3	71be4156-cd2d-4471-b305-0fbf71767c3b.wxs.aliquot_ensemble_masked.maf.gz	ab05df25a1d4f1b4b3c321945b2adfb8	36475	validated
2feda3a5-f2fb-4680-b095-c17b54261341	81b15fc4-7401-4252-b844-234f071e2bcd.wxs.aliquot_ensemble_masked.maf.gz	1ad63bd41ca6a1c0ba18d7b9d560a471	44302	validated
300ac6db-8910-4402-b125-9b7bc00a9462	4ce6835c-a880-4d9e-99b3-7394f1cd58f9.wxs.aliquot_ensemble_masked.maf.gz	044eca347d832090767cf2071ce958da	18254	validated
301810dd-0f24-4721-97be-71c9b1b30fee	a44588fc-06c5-405d-99fe-3800a3a5720d.wxs.aliquot_ensemble_masked.maf.gz	fcc04ba89d448a408dc20278dd4528a7	14362	validated
3025d8cc-3e37-45f8-a929-f711ea4bce79	ca131796-5652-4a34-abe2-eff20260f96c.wxs.aliquot_ensemble_masked.maf.gz	f4b9b128b5c27872c321f2e7465d7b4f	104665	validated
30538a84-319b-4b8a-9f1b-5d4cd2fd58a3	b7e8da84-c770-4f5f-b297-3a086eaf7cff.wxs.aliquot_ensemble_masked.maf.gz	78ec5d77475c1ed7eabecadb616c9f3a	39230	validated
305990dd-490c-42a0-8dd8-2c0d6e80be85	fe7a82bd-c154-43cd-848c-d4d6e0a69bb5.wxs.aliquot_ensemble_masked.maf.gz	31a4b3aaad33c542dff178c388d9b733	23742	validated
305fe4f0-d158-4eb6-9193-911148a67e0e	cc3e18b1-6549-4877-bff3-6874bb3ce88a.wxs.aliquot_ensemble_masked.maf.gz	2f0fc237d680c60cafcce3303fb6bd3b	29469	validated
30a2a67c-7688-4599-bf2d-db1acc9f22a8	459bcb74-aab9-482a-b2d5-a131840beb18.wxs.aliquot_ensemble_masked.maf.gz	5ce1a704b85f1faeddbbae1b80435e3e	29637	validated
30bcba36-c516-47ae-a7e9-5361bfac8f10	45b8fc06-63ce-4a93-bd15-462b8fef361d.wxs.aliquot_ensemble_masked.maf.gz	8a69ea7e6a01fd82032eddd2c34c1bc8	2625	validated
30c0efce-3542-421f-8bfd-e3fc7eacf904	801eb86d-738d-40c3-99c4-351b74512e41.wxs.aliquot_ensemble_masked.maf.gz	4abc9cb0a8b46c915ba2a637cf883a00	10659	validated
30d074d3-e977-4a60-8a09-62ccc006740c	48f9fa8d-05e0-414e-8b6b-5684968d4252.wxs.aliquot_ensemble_masked.maf.gz	b3dcc8f8520532e22ab45e41d84cc960	69279	validated
311f2ca8-54f2-4fee-ba87-428b53201265	731db320-53f0-41a3-add2-dc7123f2a2fe.wxs.aliquot_ensemble_masked.maf.gz	fadad5d318597ed44e6d164f13e70833	8518	validated
31278dd4-1554-4567-8cf0-fdd8353da72b	b26f28ca-b7b6-420d-bd62-1c7ca1877b30.wxs.aliquot_ensemble_masked.maf.gz	4e0defe9d787caf059842bc7defd1f48	27675	validated
315f0f8d-d6e7-40ac-a2ea-c664362ba1ac	d3cbc3e4-fbea-4bf7-8215-569d53cd608f.wxs.aliquot_ensemble_masked.maf.gz	6a7e240dd0a219e73d6d8c371b190249	29073	validated
31677ec0-24c8-4b59-a9f0-6d357d425528	d1865987-7f0f-4f0f-a4d0-538415c24d01.wxs.aliquot_ensemble_masked.maf.gz	bd91d964bcb52e5abdf514c09d2fde06	18873	validated
318c6662-1c1b-476a-851a-f47079571342	14bc08ef-a687-4bc1-b6ec-fed90612a856.wxs.aliquot_ensemble_masked.maf.gz	8a143b18b3d80abedd355b5f398386d6	5174	validated
319a9141-0dd4-4f37-b681-5b2ed762e4b3	02e4bef7-bb09-4db5-9ca8-cc5eed73850f.wxs.aliquot_ensemble_masked.maf.gz	f0404504cf75b16269343c7e6c7019a1	54322	validated
31d185eb-c7ad-43ad-829d-30c9c9b428ba	c16bc86e-47fa-440b-b132-9d1054d53587.wxs.aliquot_ensemble_masked.maf.gz	a9676c50895847c3c4bad9cef34f9573	13092	validated
31d46317-f7f4-4571-96e3-ab107085b7db	9f91cb05-75b0-42ba-91a3-f20bd95a577f.wxs.aliquot_ensemble_masked.maf.gz	f7cb8f7fde3ebd65826437ae70704b54	40969	validated
31dca850-d56c-45cc-8965-a3a638e31359	c0c826db-390f-454b-ad44-ee71062d2f8b.wxs.aliquot_ensemble_masked.maf.gz	8b5626d96f81bc6a1c9e964f061ce1f9	22221	validated
31e0ea3b-4783-441a-ac0f-8dc3377c5135	aca5b71b-4101-42ce-a2ca-900030642f34.targeted_sequencing.aliquot_ensemble_masked.maf.gz	b5660a71a01a83b1cfd58e6aaa8b4746	13333	validated
31ee635f-ba21-431b-9759-78ded1529d4b	1492bd4e-ca44-4d9c-ac09-d1e81b74b4ea.wxs.aliquot_ensemble_masked.maf.gz	7c211cfb4aaed2335588d6a13d1e704e	7488	validated
31f64e54-5a06-4741-9359-7f3629746f70	6af83665-1866-466d-9adc-ceecc45869f0.wxs.aliquot_ensemble_masked.maf.gz	1f1ea758a7712245d1f8da3fa2157f94	32188	validated
31fb8ba6-9fdb-4055-afe7-ed14e49f63bb	d5efeeaf-1b48-4a1e-b11c-8c40f7755202.wxs.aliquot_ensemble_masked.maf.gz	c8dd5c283234fbe8057d7716a1864560	66788	validated
321685eb-d861-43ae-bfda-6de4888295ff	0f1fbd56-e219-4af1-9d2f-53c5a0cfcce9.wxs.aliquot_ensemble_masked.maf.gz	ec93f444a68ab0cddadea3452c3bc9aa	25155	validated
32381d07-b231-4adc-9c8b-e761b5d82ad6	80b413df-42ee-4278-9212-8b3d2610564b.wxs.aliquot_ensemble_masked.maf.gz	80125d819f42b7f84dc7b953475a8392	51911	validated
3238ec33-b80f-4733-ae93-bac6d9cd3efb	e3d10cd6-a788-484c-a141-7f8de1bd13ce.wxs.aliquot_ensemble_masked.maf.gz	ece7fd5ba0f1fe777c803903c1906cd0	33716	validated
32454993-9bf0-4a55-ab8e-085cb9c66c5e	53ac65ae-ca71-4191-8647-a965c12eeb71.wxs.aliquot_ensemble_masked.maf.gz	6603c4b07310901969b738665d147696	46194	validated
32493ec6-41c9-4ae7-8b76-95d067b8c190	e92853f0-ef35-45a6-9f16-d3ef26832254.wxs.aliquot_ensemble_masked.maf.gz	bdc9bc8c01ca5a81467c696e6599facf	14432	validated
3255d578-18aa-4c14-988c-14e7f7941748	516f077c-3d64-4e4a-9b6b-4b0f97d47a2b.wxs.aliquot_ensemble_masked.maf.gz	6ba766b8e251a9bc313ef02ec1d76905	18639	validated
327dee4d-1d6f-430e-bbba-d56b49ad73a9	b23401b4-2b3d-4ca1-8d2c-3e90cfd594fc.wxs.aliquot_ensemble_masked.maf.gz	2a7f8f47a0cbaac000f9d5cb880514f8	26140	validated
32b663b5-a42c-4edb-88f6-8671ddc66cea	65027559-c40b-44ec-8672-bacade4ada3f.wxs.aliquot_ensemble_masked.maf.gz	e4e2e4da883ecfbdcb7be2b136248290	31335	validated
32bbc5eb-2ada-4616-804c-fa84e851c1ff	6cf55856-b0eb-4285-819b-77e4819c302f.wxs.aliquot_ensemble_masked.maf.gz	de32e5d4e5c3542d78d6ecb4bc4b430c	26404	validated
32cf2b1b-aa44-4067-b8af-772f965fa5db	173e3744-2205-4e6d-beab-79dacbe7a2c3.wxs.aliquot_ensemble_masked.maf.gz	57ae32342f5d71976f45031c71249e02	6657	validated
32d72380-57bc-4bab-8eab-e1bd9d18e165	69b91d42-7439-4bfa-bc7b-55ebf6866a19.wxs.aliquot_ensemble_masked.maf.gz	8d9f2481e68933fc8ed6c263f1ef73a8	27905	validated
32d75887-cb78-482e-81c9-ac221fcc6d7a	035f7a7c-e55c-4381-b981-18ee3bf0d741.wxs.aliquot_ensemble_masked.maf.gz	4d66ba68031569c39cb3ab8e1b91a564	11622	validated
32e5cf19-a906-4544-9027-045a23ce25b7	e9af7cd5-cc55-4259-911a-13d97c71f19f.wxs.aliquot_ensemble_masked.maf.gz	315280797ce1d2943257eb5fe34dd217	18355	validated
32fccd38-1e81-436b-b24e-47d060738442	855eb6df-cbd1-4c3f-8582-dd4e530df46d.wxs.aliquot_ensemble_masked.maf.gz	18e36e8b871bc348ca8c9851c42a2c0b	5284	validated
32ffb3c3-9e75-4b26-bf0a-e8800c32c5a2	0e81a937-f308-4071-9a11-2fa3a94cba5f.wxs.aliquot_ensemble_masked.maf.gz	b37458cf2a1c6753c85e635984ae1ca1	15178	validated
33368282-df60-4cee-8022-2fe53f74f6d9	6f998863-8a7d-48f6-879d-4a97359c9672.wxs.aliquot_ensemble_masked.maf.gz	cb2e299302c3824dc1c0b66d31f7678f	11792	validated
335b0e3b-0952-4652-b82f-b06810fe7a40	2402fe08-be65-45dc-99d3-b5d948d02188.wxs.aliquot_ensemble_masked.maf.gz	cd4615ca55b01b2035e6297af2a179c3	21951	validated
335beef9-1601-4193-83e7-e3c0be785211	28f88703-5ced-4f63-9cca-29d24b3656a0.wxs.aliquot_ensemble_masked.maf.gz	c2a75146ee3e9a284a5ee226a18904c1	40618	validated
33738b9b-d807-4d90-a322-256b2776df72	cad26b5c-6ba5-421b-9b11-286fa679b8b1.wxs.aliquot_ensemble_masked.maf.gz	2ca4acf581beb676dd8334594b47c4ce	39071	validated
3393e943-6cd7-4765-871a-faf67265b901	5571f29f-9c0a-462b-bfc6-014a3d0ad639.wxs.aliquot_ensemble_masked.maf.gz	4ac57676cf9074f2c04296f8b683c27e	44024	validated
33aff147-3a8c-49cc-81ad-84abe94daf9d	054e7ae5-81b4-4aa4-a583-ed6efddb5c8a.wxs.aliquot_ensemble_masked.maf.gz	cfe6ac4d0067dcc86fd6e4a31bb5ebcb	38396	validated
33c62e48-906d-4689-9e66-8196a77a171f	e265e2b2-be07-40e6-8c72-0048939094bf.wxs.aliquot_ensemble_masked.maf.gz	0a24877abfc73a2377cac33c700573f4	32741	validated
33d7d426-98cc-4227-9b9f-34de76fcc01a	2d8c33fc-eaa6-452a-bd71-64686c9485ba.wxs.aliquot_ensemble_masked.maf.gz	0e9d15bff4b4b4de65776c422573b1c2	45404	validated
33d9abf1-0bbf-407a-ba3c-8a993252b470	84cacfc9-45da-4046-98f5-4e308b3583e3.wxs.aliquot_ensemble_masked.maf.gz	8562606afd439544bd898a14c023516f	125421	validated
33e68e1e-952f-45e9-bd11-0916036486d6	d6ecd795-27a7-4cc6-923c-5208e1c17135.wxs.aliquot_ensemble_masked.maf.gz	3c57c87860f241e8837dd9e773bf41b8	10753	validated
33f231f7-dfab-4847-aa0c-4d8b7cb38e88	55c61dcd-5819-418c-8155-3a7668230abb.wxs.aliquot_ensemble_masked.maf.gz	7b18027c8fda02b1a8a6a48319cf07a4	32878	validated
33fb1a4c-fcd0-4619-94ba-1b9f66eef0f0	65ac13f5-a5d9-4ad3-9f72-1816f9c3028b.wxs.aliquot_ensemble_masked.maf.gz	24002da59d85e37ced124a465be8df1f	32431	validated
33fc977a-b90a-4f8c-803e-a2955dd44eb0	ec712d05-1edb-4eec-bbde-11b0edb9b7e5.wxs.aliquot_ensemble_masked.maf.gz	147a921b258cdf930caf7969f2ec0ea2	24721	validated
345760e4-df45-4366-9869-0b5e88a5b0c8	6e1871ac-a91d-44ce-8feb-3dc6dcd8ca99.wxs.aliquot_ensemble_masked.maf.gz	60baace42f0d850afa22d5a064f6a3b1	22687	validated
34743aa7-134c-4e45-aaca-12a92c1d5b26	9843bfdb-d23b-443e-8c03-0268beb25426.wxs.aliquot_ensemble_masked.maf.gz	78ec42e9c41e1e46023cf73d3550a454	20588	validated
349843c5-0901-45e0-a73e-335f8bdbe4c8	8d540796-b1ad-43f4-b619-a0276fb35118.wxs.aliquot_ensemble_masked.maf.gz	bfabf5b76c4eaba8dfb57feb1a3921a4	16958	validated
34a0f417-1587-4525-aa55-31c9325d7f3f	7289f285-be0c-4d7d-856a-e15d4a121d03.wxs.aliquot_ensemble_masked.maf.gz	4c452d61dcc6a65b727ebe552b5812c4	7178	validated
34a6c4fc-a046-443d-a78b-562da2270045	3ce43ac9-7c79-4dcd-9f3f-9ed3a8d97bd6.wxs.aliquot_ensemble_masked.maf.gz	a297a5a57cf3aa24d3bf38a9a4bd3d8a	22369	validated
34b68f71-8b37-4aca-aa21-edcbd3ef65b9	TCGA.UVM.varscan.34b68f71-8b37-4aca-aa21-edcbd3ef65b9.DR-10.0.somatic.maf.gz	90a49a8207908861d12e4872137bd887	426032	validated
34b80c89-c41e-47be-84fb-0c0ea493b5bb	f960461d-b6cb-4f02-81f3-caec0647b96e.wxs.aliquot_ensemble_masked.maf.gz	d8cadc01dace8455d60f807fe4ff9dad	1050	validated
34b9872f-8f93-4f5c-bc6f-d52b41f38fa2	73174e12-4b3e-4927-b6ee-f06a6ef8be48.wxs.aliquot_ensemble_masked.maf.gz	03ab4adc739e35fced2351c4d899b49a	36918	validated
34cd202f-b38f-407b-993e-d256c166ab4d	c607a079-0981-43c1-bb8e-bfd25c6a2b5b.wxs.aliquot_ensemble_masked.maf.gz	f2a6752d3cb1061e629f1810624d1c07	24461	validated
34d57f5c-432c-41ef-aa7c-eda819312573	3885c90e-cc3d-4554-881d-b21ba8ca5620.wxs.aliquot_ensemble_masked.maf.gz	e4198a078945da38308685d128eac74d	29192	validated
34e19a19-1fec-485d-b23a-e2d13492aeb2	aa88a306-e78f-4a1a-9b68-0c6e66efabae.wxs.aliquot_ensemble_masked.maf.gz	441803ee949e4542cd2c48c3353006f9	58875	validated
34fadbb7-7744-44ec-ae02-29fca8171c5b	72e380d3-d87f-4c7d-81e7-871b76d97845.wxs.aliquot_ensemble_masked.maf.gz	6e7bd1316e52d4d9a7f3327947b804e3	38077	validated
35059ad1-07b2-4c72-bfb0-9078be09ce39	2921edb4-ee1e-4b1d-abea-64c7e510f4ae.wxs.aliquot_ensemble_masked.maf.gz	c1df62dea9afa6d91a59381211044925	18865	validated
3505f53f-2c67-47bc-9417-d10ee09e9d53	7d11d8ca-d76e-4d30-8721-52acc2436cc9.wxs.aliquot_ensemble_masked.maf.gz	b32e0bb0a52863018bf7958e10cc5f6a	58062	validated
35127f6e-9fbb-44ac-9c0d-eb0f9a5a83ce	d5397fda-92c0-40f7-810f-6b2311ccaadf.wxs.aliquot_ensemble_masked.maf.gz	8d7a8dd93a13a84c0ade4f9823132f7a	20170	validated
355d4a98-bbce-4b45-8461-b441779078f0	57d9c639-9472-4435-a0d0-ef6495073d3c.wxs.aliquot_ensemble_masked.maf.gz	e90b3435c236bbf115d3a62af0297c42	29552	validated
35804dff-298a-46c6-bbe7-05f7efc9230b	90028727-3416-4e7e-a0c5-e53207d7ebd8.wxs.aliquot_ensemble_masked.maf.gz	e0971334fcadca451120903322eef016	9111	validated
3589b2b0-8f6a-48fa-bc5b-d6ca91242ee7	97378004-f4c5-4e72-a346-cccbf9658842.wxs.aliquot_ensemble_masked.maf.gz	378f4966e0b276df679ec73b34aead00	22916	validated
35a1ff78-2f39-4cf9-bb9e-5faa2d64b6c9	b1671e1e-3540-4c72-9a8e-b288a1b5421e.wxs.aliquot_ensemble_masked.maf.gz	5e2dcf0dbf45cc2ae44d15c68e306a24	35733	validated
35d7993f-59fc-4f80-b08a-7e8cb2c5d722	9fbfb226-4172-456e-8ffe-37a0ded171c7.wxs.aliquot_ensemble_masked.maf.gz	1d435325df1a3ccc00c9c3ed6a6accce	12050	validated
35da6e60-aaf6-4f01-b0d3-f3ee3864c336	8d50893a-082e-49bb-bf7e-b81e5e543bed.targeted_sequencing.aliquot_ensemble_masked.maf.gz	1c0a55aea80bc837dbc5fbb5eb902f6b	4673	validated
35e0fb1a-8d94-4e3b-95ff-8cf820724a1f	ed5ef533-4f44-4ac8-9622-fcbdca72e85d.wxs.aliquot_ensemble_masked.maf.gz	2d8cdca08afb75a157671bc8725336ff	4839	validated
35f004e1-f2ac-4a9e-a308-a98b797bbde4	380d549a-87e8-4566-ba40-296555a0e5e8.wxs.aliquot_ensemble_masked.maf.gz	0637056ad11c66f5abaf1a7748dde6cb	24818	validated
35f68ccb-61b4-4ba7-95e0-d9926bdcc45a	4d5090b3-10fe-42bd-af2c-50b539ab8c05.wxs.aliquot_ensemble_masked.maf.gz	5800cca1e7e11aca169c852807d29285	8935	validated
360345dd-2613-46d1-ae04-8f82289c6217	91dcfc3a-b7a3-485f-88a2-46e9e38ba7c7.wxs.aliquot_ensemble_masked.maf.gz	7fc10d78d5af1a1ee5eb115e4c10d335	531604	validated
3609f3b5-3827-4114-9529-e3e8e1998902	757e2797-cb48-4e61-98ec-0383e327a439.wxs.aliquot_ensemble_masked.maf.gz	50fafde798b8d533135a35d417ad164e	1050	validated
360f41ca-2ed7-4d11-a96b-866b08b0b4ba	59318a8b-f52d-49f6-bfd4-ede3b80d4576.wxs.aliquot_ensemble_masked.maf.gz	553377eadbeea9aa45c9da00aa23db7c	28538	validated
362c5f23-da52-48b8-aacd-b59721d13e05	e12a3a79-6c5c-4866-a56a-835579c4fdc6.wxs.aliquot_ensemble_masked.maf.gz	45707cb68a15f58ea40dcc5471b2c78c	24086	validated
3641dce5-701d-41b9-b388-68f16080271f	a4937f79-ac23-46c4-b05a-e0072dc50249.wxs.aliquot_ensemble_masked.maf.gz	d28e7c1bf49910218aa34d809dc4989b	16155	validated
3655978a-318d-46d2-bf6e-8a6a514c098e	224d3857-f302-4add-9be2-7cedcee88409.wxs.aliquot_ensemble_masked.maf.gz	b66b65394f50c6ed6ee9b01b6e2958f0	36672	validated
3657d676-0ee4-4fec-8851-99526dfc8e67	701ceea9-71ff-4d1d-a754-473f0e9a9024.wxs.aliquot_ensemble_masked.maf.gz	c0640b5078710db1d9868255c8fc9db7	18088	validated
3672549f-c1d4-4e9b-bdf9-3cfed79172b9	f6c0572f-fbe6-4c0d-96e8-4ecffffc690c.wxs.aliquot_ensemble_masked.maf.gz	74a08ca0e03cd95c12c539ba2b5a4032	49968	validated
3679b134-9585-4572-a65e-0429def3fd4b	c497ab03-b84e-4951-8a69-b9ec904624fe.wxs.aliquot_ensemble_masked.maf.gz	1b3f2cd28a34f86edd3a3a96aa4cbfee	37243	validated
367a4472-a54b-4bbe-8af7-966015361991	f545127f-0fa5-46dc-b3c5-9d0522883fac.wxs.aliquot_ensemble_masked.maf.gz	54af640d52981b516877253f228a3b47	28914	validated
367ce52d-d9d3-4d78-86d1-e3590a20b8fc	3af82e3b-555f-4d61-b5a4-d8116893bd5f.wxs.aliquot_ensemble_masked.maf.gz	2c321014a98470413853e9204bf05fa9	15019	validated
368d647f-c3c6-4fff-9f49-bbbb7a481807	9143e8dd-319e-4411-bcb2-e35d066cd00a.wxs.aliquot_ensemble_masked.maf.gz	f1da8b59b72049312c69cebabec72c9d	41181	validated
369b2e22-a9ef-49af-ab98-5129b8a56ec7	1f9ad7b4-d138-4af9-87fa-f49c337bdba1.wxs.aliquot_ensemble_masked.maf.gz	cb524d2fcb01a243152f8824ff39359a	42414	validated
36aedcaf-8521-4fb2-99be-5102c689f7c6	d5f9a65f-8ccd-43a0-8c65-750593554bd0.wxs.aliquot_ensemble_masked.maf.gz	f9b048aeb3815e54f00c599160a2719e	11662	validated
36c29cdf-af72-4309-8820-339f72013104	5dde61a7-e588-44f2-ba04-c8164ba0f663.wxs.aliquot_ensemble_masked.maf.gz	f8a88919d22fa35abc0ef24051b79b86	29293	validated
36c640a1-a954-45c0-9cdc-9a27b539736c	539df747-7747-40ef-b0a5-911227f357ba.wxs.aliquot_ensemble_masked.maf.gz	8077da2df01689585677fc8458f67ec4	626889	validated
36e46038-245e-4e8b-8518-9608a57e5f3a	0c178f57-12d6-49da-b39f-377c78e6f052.wxs.aliquot_ensemble_masked.maf.gz	fe386e15a51e7c66ffb5bb0d6d6a5d99	5469	validated
36e687f2-f97b-4c71-b14c-3b83bfb739b1	6d494b88-49ea-40fb-8cbb-0a760e46739d.wxs.aliquot_ensemble_masked.maf.gz	d189ebf7d9a1f241bd9977af1c9b808a	25454	validated
36ea03fe-d808-44c2-8baf-a0800b57db2c	f0fc619a-c493-4a22-8269-755a31c29fd6.wxs.aliquot_ensemble_masked.maf.gz	0c133d43592e0b636c03bdfac09f7419	71501	validated
36f44fbb-5d9e-432f-80c2-7b098722cb44	9f0d8981-f43f-4607-8d2e-4acfac2c965c.wxs.aliquot_ensemble_masked.maf.gz	8e699b8e4c203a9ed084f45b60820f5b	20036	validated
372392c1-dbb9-44a4-b539-bdf49da8bf1e	ed834f23-e6a8-4666-a969-ea0a7199a26b.wxs.aliquot_ensemble_masked.maf.gz	9d65ed9c16c97f480484ba1ca8d28867	26168	validated
37260ab9-30ca-4bb3-92d0-8d3f43715250	ba5a1cd1-50ea-479c-acc8-01882a02ed95.wxs.aliquot_ensemble_masked.maf.gz	bd824e3f4e661645275566625eb2e004	59121	validated
372b82ef-c7f1-4e31-b199-3a2984144063	228a0b76-bddc-440d-8b1c-014d15a89d46.wxs.aliquot_ensemble_masked.maf.gz	6ef5eafd11077d1e56a1046cfc6e7599	19150	validated
373265dc-dbbf-4786-9d26-edceaff3f907	536727e9-e7b2-43f7-9317-0fbd0644909a.wxs.aliquot_ensemble_masked.maf.gz	fb9fda7abe7fd1c6ffc3050cedc3f62c	24847	validated
37696cad-8f18-4b0e-aa14-8ac9a37f8b1b	7d70719f-fe6f-4dd2-94ee-4bc4999ea12e.wxs.aliquot_ensemble_masked.maf.gz	194f61f0a57db3238e27c4b3216f0913	20078	validated
377432a2-3e11-46e6-b253-45243cf4b7fd	67e80d2f-0103-450b-bdda-9328a6abc45e.wxs.aliquot_ensemble_masked.maf.gz	a057b3b8a2ac49ffaa317885602bf02b	6455	validated
377b2a0a-284a-48f6-aea7-8c05a6fb83f2	621b44af-972c-431a-a237-41827db77ab8.wxs.aliquot_ensemble_masked.maf.gz	b8036031280490926280423c8a5cf9f4	28308	validated
3783a589-2a07-44b4-8e5b-577f6fb888f8	41bc2fc9-da76-4796-837e-78a443957768.wxs.aliquot_ensemble_masked.maf.gz	b05df78da7e7f6198f4a8e55fc3f745c	2750	validated
37978452-98bf-452b-94af-f4cfd31dba37	64b63557-e27e-4789-8dc5-dd8dd70ed62d.wxs.aliquot_ensemble_masked.maf.gz	da23015e1b9c97d208df60e77176cbf9	15719	validated
37a911e8-3c88-4845-b716-4834cc714655	92092c6e-ef14-46cf-9e17-6abf14b21043.wxs.aliquot_ensemble_masked.maf.gz	3ebc734e4eaddb2a95a2054b4bfe5acf	27072	validated
37b9e409-4a80-460c-8ec5-270aaa175dd4	53298292-cd10-4115-a04a-87d52ad02456.wxs.aliquot_ensemble_masked.maf.gz	6b57c154492d42bbe282c6e01ecdb886	33811	validated
37c59b80-4d28-4f05-9b7a-8ee0c818e761	2d0b887c-c9d9-46e0-a98d-e880863e24c6.wxs.aliquot_ensemble_masked.maf.gz	71d6e0cc0f7718b296a3e60d2756ffe6	6459	validated
37d39497-2fd7-4abf-a274-51bd98049957	18c869e5-2889-4c42-ad0f-3c63336d3c7e.wxs.aliquot_ensemble_masked.maf.gz	af99aa82eb0c1a667a2d125dd9f343e4	14485	validated
37d4fc62-d85d-4313-beb7-cc8807b74ad2	72af04b7-2dc0-4c3d-9ff1-5e46fe25ac05.wxs.aliquot_ensemble_masked.maf.gz	7489560210d77d1afafe318aac91612d	27585	validated
37da3b3d-fdad-437b-83e5-dc2f7f970d13	ac5c476e-4e1f-4096-b4ae-0772c5ce3f37.wxs.aliquot_ensemble_masked.maf.gz	491903e8250312ec2ddfed88dce5abf1	6332	validated
37e43cc9-9eca-466d-9a67-f203161e60f4	092d0941-3098-4527-ada7-c86063d07b3e.wxs.aliquot_ensemble_masked.maf.gz	330fa14a57707eba64bc53105ff3a8bb	60817	validated
37e783be-5980-4825-bd7b-6c2358fdca8e	fdf24973-4e98-405c-b877-1b04baae7d03.wxs.aliquot_ensemble_masked.maf.gz	f7a0f303092e62bdaad5ed6eac6e3271	129471	validated
38118059-977c-424c-9831-e530faac6bb1	37e801ec-ad3d-4a4c-b1a6-cafed98ab519.wxs.aliquot_ensemble_masked.maf.gz	a639322f1fe4f2417b12c7c3181e6420	13798	validated
382cdc2e-4af0-4d83-9e6b-6134faeee455	092ec1d1-b0a2-4d6f-b155-08184903224b.wxs.aliquot_ensemble_masked.maf.gz	e0a54058064cb106c389c9d3d19630e8	21285	validated
383a4731-e75d-498b-8b5f-737044940368	aba2023a-7e91-4fea-9d5b-c23f7473bed7.wxs.aliquot_ensemble_masked.maf.gz	7dcb262ce39a9f53a4a40f5b04170129	63844	validated
38402412-e07c-4e63-b945-e2d53110d88c	abff5a7b-4465-45c4-9b3f-ed79bfaa311d.wxs.aliquot_ensemble_masked.maf.gz	a0c7ef5d468e74cfc08d0672f6bff921	71904	validated
3866fc71-352b-4b3d-a11e-6eef63b8ea17	e4b46c05-5501-442a-a91d-26fc6fc1914a.wxs.aliquot_ensemble_masked.maf.gz	c5d4805a78f763fff0a763ff3af6f893	28380	validated
3867f710-08f0-4683-842f-a9786c405ac3	233bfed9-1134-4089-93ad-51a8e8064460.wxs.aliquot_ensemble_masked.maf.gz	869448eb1242e1382aa637c8c0ce0997	23107	validated
3881ad9d-d5bd-414a-8935-f98f9477763b	bc2513fe-853e-422c-a693-b7ed884001db.wxs.aliquot_ensemble_masked.maf.gz	f533177ed0b324f537b9ebafa5316099	17756	validated
389882b1-b96e-49db-998b-8f4b779b094f	83178f6b-4774-4693-b17d-98ab17c07eb3.wxs.aliquot_ensemble_masked.maf.gz	1a2220746f54b7ba94a25589ca7bb66c	20169	validated
38a56638-4a59-4d22-b407-10d0c70542c2	66777224-02c0-412a-a95e-6f6071c78917.wxs.aliquot_ensemble_masked.maf.gz	bca0e362082c9672712c83364b255e25	35905	validated
38a773bd-4b8c-40c3-a7d4-2e6617c019b8	863a656c-b0b4-444d-94e4-e8ae1def1fac.wxs.aliquot_ensemble_masked.maf.gz	a40acd49b3bf717293ef9fb69268c358	179993	validated
38b1686b-1e1a-4753-bb9a-0d6415dc5ee2	343a07bf-6af2-46b9-b79b-4a81592da850.wxs.aliquot_ensemble_masked.maf.gz	cb0e2844fdd57963070a244cef400c26	35830	validated
38de0ef1-1c81-467c-a161-04a65d4941de	e9760fff-c444-466d-80b8-c16e4cbd6b4d.targeted_sequencing.aliquot_ensemble_masked.maf.gz	304ea4630a5504879ebd3ca810df7df2	7836	validated
3913f616-fa73-4a5e-aff0-6b10cb845eda	46e73e4c-bf6b-47e0-87aa-3d53079817a7.wxs.aliquot_ensemble_masked.maf.gz	e5bbeb8a78ad1339ac7aa20c160bb377	17738	validated
395992f9-f882-4851-bad9-b17ad79081b8	48fd1ade-7619-483b-9919-e92cbb1d76b0.wxs.aliquot_ensemble_masked.maf.gz	92e9ce06515d6190284dd7a1ad5911b9	1050	validated
39877c57-9a1a-4633-97e3-a6d038f3b5a2	4ef2a310-efd0-432c-a38b-62fb94ffa9a9.wxs.aliquot_ensemble_masked.maf.gz	34af6257db3bbf8587e6063c6db69b28	16829	validated
39aa3a61-f745-44df-b323-c3431b97e332	456c506c-fc98-4bc1-8111-376da497be9b.wxs.aliquot_ensemble_masked.maf.gz	1756c9c55a5a5b6b546c68094421ca02	43492	validated
39b05ab0-7803-4eba-8514-c1fb9f14b38a	fc685301-1dbc-4103-902b-3cff8b38a3b4.wxs.aliquot_ensemble_masked.maf.gz	e3bfc57fae9348bc8c6a008a68f9e2aa	5173	validated
39b31683-aec7-4ba9-a47b-a9d29bac0b49	28a90181-0c67-434e-9365-7f10a466893c.wxs.aliquot_ensemble_masked.maf.gz	a4f3f72ee7fd5a1918b21869ef51d689	23284	validated
39b573d5-e0a1-4071-95d6-770c08c0da1f	8d46c7f9-b5f2-4a62-84c9-464c92b8b3b8.wxs.aliquot_ensemble_masked.maf.gz	0544fdab6bc82294c3983f7b25de4c43	36678	validated
39c944e3-96e6-4af1-9c46-d937538afd94	1fd76603-2565-49db-869c-45eae0bc49d8.wxs.aliquot_ensemble_masked.maf.gz	c887a466031ddbcd998dedc14b45426f	26161	validated
39f0a058-6ce5-4bbc-bcc8-57d4cd14066f	TCGA.CESC.muse.39f0a058-6ce5-4bbc-bcc8-57d4cd14066f.DR-10.0.somatic.maf.gz	7111deb1c6296a35d731e3b93f461ed2	21332836	validated
39f38435-00a4-46cd-b6de-4fb780504c2c	95aa2ecc-7e73-4a1a-bc09-9a0661966d39.wxs.aliquot_ensemble_masked.maf.gz	a50036bafc30496a6074c89036e86fab	15503	validated
3a27d71b-102b-44ac-af44-6db251729e3e	1b224e50-104d-422b-9634-216b1245e867.wxs.aliquot_ensemble_masked.maf.gz	6f6c8e4b94c3cb7ffb1fdfdf3538f79e	36540	validated
3a384fff-309f-4e98-8e44-70bd92c4cfad	076c2cd7-5d38-459a-adb0-9ced1c98621d.wxs.aliquot_ensemble_masked.maf.gz	9bf02293792bffe0aef866de44379e76	21680	validated
3a527927-84e2-4251-b801-65c2ebfd198c	26cadd2e-eaee-4498-bf22-a6942e00e406.wxs.aliquot_ensemble_masked.maf.gz	e6e3d110eec45b9422642ce52cf9fc6a	7742	validated
3a5dfb8e-71bf-4a54-9eaf-a9cd84e02dd0	c1b7e3ed-35eb-43a2-8083-4ec93a6d7ce4.wxs.aliquot_ensemble_masked.maf.gz	9cab27750f5852383c115043335033fc	134962	validated
3a7ecf4f-a0e1-4d2f-872d-7a7871c16de7	9ea3bc67-7b94-4e72-aa0d-15b185342fe6.wxs.aliquot_ensemble_masked.maf.gz	12686a28dd77a1cf3b513c756a743b57	17957	validated
3abd51b1-8504-4522-bf70-803e2331937b	24c474c8-86b7-41bb-90fe-64b98a35503b.wxs.aliquot_ensemble_masked.maf.gz	37e182b3da37b75d9452cc8ad090f832	8402	validated
3ac91e1e-cf37-4c33-8dbb-081aa97a8d8c	3ef08f0a-a7c6-46e5-84a1-329c9505ad0f.wxs.aliquot_ensemble_masked.maf.gz	37569a751cebea7fd6ac5034c42fcd69	23136	validated
3acc364e-694b-41d1-a310-c9fc01a76f92	61314d46-e85c-43e8-b096-3add9f1adaea.wxs.aliquot_ensemble_masked.maf.gz	19d3dcd102b3b6bf2b98176fc41669df	3671	validated
3ae224a6-bfe8-4df5-a3e4-2a905ad0103f	bc311d1c-a1d1-4fe5-97e1-50500b0a95dd.wxs.aliquot_ensemble_masked.maf.gz	1b38ddec7618a34a05438d58713361fb	68945	validated
3ae33253-5ed7-4489-a073-ea42e47239de	b6e54baa-79ff-4af5-b3f6-0c93ae7737d3.wxs.aliquot_ensemble_masked.maf.gz	3d6a6c8b1b77fa0055ad111794b658f2	166636	validated
3b0f9860-abb4-4a8f-98e7-1d163eedc4fa	1f66da5b-8898-4979-8dd6-5937ee3f765b.wxs.aliquot_ensemble_masked.maf.gz	be860b10874366b620b36d3182d349db	14823	validated
3b3869a3-27f3-4d71-a920-3802fecf6c7f	c3e5720e-a309-440b-8267-f4f4a4b9bf16.wxs.aliquot_ensemble_masked.maf.gz	921934fab213505386febca0e0813010	23126	validated
3b5c0b72-c40c-4f00-8376-10d230c7a590	c2bc57b0-b972-4271-b750-f2eff4e67579.wxs.aliquot_ensemble_masked.maf.gz	6567da7bcb7fd57d6e2e7387f4c38083	26214	validated
3b75b0a8-d7c7-4db9-ba2d-c3ce147bd62f	fe4c9609-b665-4fc4-8ca4-f9fe0ac1bfa4.wxs.aliquot_ensemble_masked.maf.gz	eb31ab3c1246d288adcdd65191a42b98	19379	validated
3bd022ad-2f09-477e-a6e4-dc1ce3d7dcbc	199def36-da77-48ff-9666-fd16edf7eda8.wxs.aliquot_ensemble_masked.maf.gz	17a036bcfda35d82b30d2d2c08c76435	65051	validated
3bd02626-10fd-4933-89d8-40774f2f9343	ec6079cf-072b-490a-97e1-35cbe3afc59e.wxs.aliquot_ensemble_masked.maf.gz	5e8623cb20057f6871bdb77ec45a9c53	119000	validated
3c09867b-f591-478b-9d87-3738584dd25c	019444cc-7245-4234-8d13-b31298bd438c.wxs.aliquot_ensemble_masked.maf.gz	6e7373770d45248d28c3c61d6c8c6e05	36019	validated
3c35f78d-406e-4753-a864-7283f899e6b1	3e4aa8aa-215a-4f19-895d-93b21550eb3d.targeted_sequencing.aliquot_ensemble_masked.maf.gz	3448a65d0da21de3776896bcf54f5e7f	7739	validated
3c57ed44-b056-49e6-b5c1-301a058361e5	51e469f2-8644-4e15-9fc9-edd59b0c5152.wxs.aliquot_ensemble_masked.maf.gz	b0bd5ccca072ea28b50d5cae8201b815	9386	validated
3c8500f6-ef9c-44ae-af35-89c5642a12d4	20811302-4d6f-42f8-a875-0d029ef20fae.wxs.aliquot_ensemble_masked.maf.gz	871918365fd14814691a831240613a20	14369	validated
3c878feb-6f6b-4c03-9b74-774b3d7f5d45	a907ad19-9bc3-4cbe-82b4-8879b85ae636.wxs.aliquot_ensemble_masked.maf.gz	5584911b00db262b7ed448074f26eb78	5931	validated
3c885416-fb80-45b0-b0ae-4264a9f7c115	f8c9aa74-d391-4567-b2fd-e3ed410d4132.wxs.aliquot_ensemble_masked.maf.gz	58f5c403b58fafbefcb0a9aaa8557edf	90766	validated
3c9177ad-6d6d-47b7-83e2-c413aade6680	f0191252-9234-4045-b9dd-eadc36ae8be5.targeted_sequencing.aliquot_ensemble_masked.maf.gz	9620ffcaee0790099703cdb4921def8b	22572	validated
3c925982-6e0c-4e7c-9e26-2807641893ec	da658cb7-0ddb-450a-ab88-e75f59d43fff.wxs.aliquot_ensemble_masked.maf.gz	77e7cd61f84ff1f801737a151d76d70c	94969	validated
3caba8bc-efd0-46f3-ba74-c4dda5c98f04	f848463e-4b62-4a25-8dc2-840c95b77c49.wxs.aliquot_ensemble_masked.maf.gz	7561a25c939df07ed15fe5e67c15f910	20162	validated
3d017239-29d4-4da2-bf44-13faa3410857	3d0a441e-c860-4d8b-9f37-b43a3da0e846.wxs.aliquot_ensemble_masked.maf.gz	df40af63624cae791df03705f0d3466a	23195	validated
3d2646b2-e896-475c-9a58-41f20d1d0328	ab79023e-a6c5-4ab2-affd-50dfc764c58b.wxs.aliquot_ensemble_masked.maf.gz	ecb93dfc57dd113f38547757b17d3352	8002	validated
3d3495d1-8e43-44b7-97c1-847aa7062320	619e5572-6b32-4fc5-bc81-32062b49905e.wxs.aliquot_ensemble_masked.maf.gz	659ebfb39f7eb0d78950b08f5dd2b5cb	10250	validated
3d407a87-71e0-4dc4-b175-f3a0add0f97e	e5e93901-33d1-4325-8054-825cec9be373.wxs.aliquot_ensemble_masked.maf.gz	edcb9032934cfdd22c5409b8c3ba3ce2	23028	validated
3d63c413-fa5e-42b5-8c4b-899319cec769	aa8578df-2115-437e-91b3-d811f44154d5.wxs.aliquot_ensemble_masked.maf.gz	04f8fc94dae636fe667210483c84f737	15211	validated
3d718e47-256c-4602-bf0c-518ad6f8fea9	29a1d0fe-055e-456f-ad27-9dcb0c9b8464.wxs.aliquot_ensemble_masked.maf.gz	eb6694b5f016c5488732d71db292b7ee	236527	validated
3d824661-2ddb-4a5a-8a95-9c1061b2ee41	9e5ab580-1a36-4e04-b9f8-6ecbc4142fa0.wxs.aliquot_ensemble_masked.maf.gz	5fb96db20acf7ca6255db6e5fbddda9a	22364	validated
3d935b62-2f8e-44e0-96f7-38762d2e7fd2	6670c4c8-47df-489b-b9bb-79174e0f4de4.wxs.aliquot_ensemble_masked.maf.gz	d954879d03ef4ee586189d57f6062d67	6267	validated
3d9ef949-9cd6-424d-9786-13b69cdcbb4f	226bcf16-c12d-41e2-9f07-cacbe7810fea.wxs.aliquot_ensemble_masked.maf.gz	63641c70930b057c6b70a810573856a7	41599	validated
3da04cf5-1174-4526-8443-275dc3358d77	0bed395f-72ae-4c0a-b129-8f286fb44abc.wxs.aliquot_ensemble_masked.maf.gz	450e150e38dc073d70de76d425ad1456	80545	validated
3db372ad-746e-451b-9323-12fcc24ad17f	5579c1bd-a130-4ed5-ad31-7b1f6fe0a3e1.wxs.aliquot_ensemble_masked.maf.gz	6b66ee43219c8e9487f34afe886023a9	7431	validated
3dba522c-7c34-4ac0-b9c2-6a23141e1b15	2b168888-593f-4fe0-96c5-6a36d7ae498e.wxs.aliquot_ensemble_masked.maf.gz	9e4e382630f57abeacde6f6b6a0b957b	9292	validated
3ddd1c14-4aff-434e-8164-78ea50251659	b7a323a4-f8b6-4d4d-9716-c1c983981cea.wxs.aliquot_ensemble_masked.maf.gz	fa04423c9954bfb4a474280006909a7d	19185	validated
3de3d608-ef19-443d-a98d-306a71e3fcde	03ed137a-08da-404f-9cb2-454b3c1740ba.wxs.aliquot_ensemble_masked.maf.gz	2bb26b3fd89db37569f98da5b8f6ade0	19474	validated
3df03703-714b-4e2a-bbca-967ae080cb70	7328336a-2add-4769-a049-3f6327de4c1e.wxs.aliquot_ensemble_masked.maf.gz	377203a18210ead3e67646cb2a7abb80	27443	validated
3df4e4d8-b954-4c01-af95-56fd89ea35b9	56628dc7-506c-4386-8080-b73e9b3bf7b5.wxs.aliquot_ensemble_masked.maf.gz	6a86e6cb8ad642c9453054281bcc7b38	26413	validated
3df4e98e-7895-4c43-baed-a1c6398fd8df	f1d3e9b3-711b-449a-9da2-a15d86644370.wxs.aliquot_ensemble_masked.maf.gz	698b4dd513ba13e8adf700d249a4d224	17888	validated
3e0f9d6e-7aa4-442f-9633-442b8e022d6d	b5e77918-4b48-441d-96f1-5ba4ffc5e22a.wxs.aliquot_ensemble_masked.maf.gz	3db485382bdb9577225b84f73618fe69	44176	validated
3e0fe786-5afd-4306-ac71-efe612ded012	855759d5-1457-4cf0-bc70-e9da0d77475b.wxs.aliquot_ensemble_masked.maf.gz	d1e92aafcc02addd8db4175e238226f7	28791	validated
3e185ab1-c6fd-4fcf-96e2-8a08126fb2a5	14dda644-cb8c-46e9-84d9-c7e31ed3a45b.wxs.aliquot_ensemble_masked.maf.gz	93bd9aa21417ac0b3ae2dde9087bfd7f	43551	validated
3e215538-a27b-445b-aa7b-46dadb415bbd	9cc5f700-9468-4498-a94d-8013f5a34f06.wxs.aliquot_ensemble_masked.maf.gz	56f1e3ebb69b1204774f6c2884fb7ffe	56577	validated
3e29314d-3170-4e7e-aa3b-00feb7d4e930	ffde5ca9-0ed3-40ed-8200-ea078e40f684.wxs.aliquot_ensemble_masked.maf.gz	2bca5c963c11e9e7fd2c0aaca8151b09	40909	validated
3e2d7451-c25a-48dd-9272-475b67867039	a8d97435-96bf-4dd7-9ed4-78c1ae5cfd0c.wxs.aliquot_ensemble_masked.maf.gz	ecaff70383b25fb622e7854303c5983a	23637	validated
3e33e0ab-fb47-4d65-8984-49a871599ba6	29ba2163-4699-4223-bb74-2bf227f27881.wxs.aliquot_ensemble_masked.maf.gz	dc014434b36e948bdb1e6a4ba2bba881	10878	validated
3e3b8653-bc7d-48b1-b170-72e79ad236b8	e8bfa46d-ce0d-4124-9271-8fef6e0779b9.wxs.aliquot_ensemble_masked.maf.gz	a5c0dee76fc1eba5ca26eef75f16cfc3	32931	validated
3e48014d-ce4a-4937-bba4-13eaf631a64a	TCGA.OV.somaticsniper.3e48014d-ce4a-4937-bba4-13eaf631a64a.DR-10.0.somatic.maf.gz	2e2acbce23e19909921e5f261e752ec6	7593913	validated
3e6db036-4d41-4fda-ba32-ce66aad7e5c1	ac7e149a-ef44-4b24-b48e-74079d2556fd.wxs.aliquot_ensemble_masked.maf.gz	98f574a220b26a2afc42617bb8c8e869	40613	validated
3e76125c-ad7d-46d1-8813-29f638073db7	397b9acc-6443-4425-8ad8-9482612d930a.wxs.aliquot_ensemble_masked.maf.gz	b5683b83643f980e681a4e916df7a96e	34665	validated
3e7ae664-c237-4332-bf2b-2df323a82f2e	TCGA.TGCT.somaticsniper.3e7ae664-c237-4332-bf2b-2df323a82f2e.DR-10.0.somatic.maf.gz	cb3890ee51ef8f973f4db72a5566b26e	459334	validated
3eb377c2-658e-40ec-bf95-c01a66906fef	141595a5-2bcd-4e21-9de6-30bfebf3cc90.wxs.aliquot_ensemble_masked.maf.gz	83116d703024ad271f618ac95e0ae598	5856	validated
3eba5ba2-cf83-4770-a75d-69d8a9f31e9a	46a00b3e-ce3f-4ac1-a6a8-55c3945fa992.wxs.aliquot_ensemble_masked.maf.gz	bcc2d232ebbb111d0d5bd1a72a318002	14671	validated
3ecc3654-3c18-49ab-9943-598fad7ae60f	5070b298-ec01-47c1-94f8-cf4810ffc829.wxs.aliquot_ensemble_masked.maf.gz	2edadc3cf2e454ceb7830c251925e2b1	24791	validated
3eddece2-2e3c-42c8-98c5-10dbc77a49e2	a7183ab4-286a-41e3-8406-4b394c235502.wxs.aliquot_ensemble_masked.maf.gz	3131dd353834e9d86fc84dbd70dd9f1b	6215	validated
3ef4bd00-f8e7-4435-85cd-32d8022d173f	1c1b5b94-7b3e-4dd7-8564-3357deca165b.wxs.aliquot_ensemble_masked.maf.gz	6c032b328cc2551f1d062224477b9271	17482	validated
3f11eb11-3f6d-40f6-afa2-f3a3527037e4	196e8b2d-0696-43ae-b4b3-fd10bb44ccd4.wxs.aliquot_ensemble_masked.maf.gz	42236e3dcf62e48685d7b1bdea19abd0	22847	validated
3f2602b5-01dc-49f0-8393-33a4ca2c64f2	TCGA.KICH.muse.3f2602b5-01dc-49f0-8393-33a4ca2c64f2.DR-10.0.somatic.maf.gz	37c6b92f7edd5d4c9672073e0127c302	575376	validated
3f318c11-25f8-4a0f-9d2a-1b54aa4c8edf	8c2aaf78-cacb-4221-815e-cccc5660723e.wxs.aliquot_ensemble_masked.maf.gz	abbc219727c1b902c0b8c6074060e80e	34337	validated
3f38a747-0fe3-458c-809f-5167fb8be979	bc646052-4e78-4a02-9e38-80426baa14b7.wxs.aliquot_ensemble_masked.maf.gz	e5ffe871352184c3862a4405b898ece6	30898	validated
3f5c0f83-0b4e-4afa-8bc3-513ae2f81ba4	ddbfe112-69d9-411b-8ba4-cf0e93276cda.wxs.aliquot_ensemble_masked.maf.gz	08ad66c8257b3f3aa8f20e4c87601cef	31026	validated
3f5d1de5-44bc-4fcb-ad00-f7117b842a8a	5fc65df4-b7cd-4b83-8499-cb373468e577.wxs.aliquot_ensemble_masked.maf.gz	ae476d33bcda2facec932fcd6986e03a	25812	validated
3f5dbdec-69c2-45f0-a7f3-a9db4eb6f84a	453d94f3-b5db-4d53-911f-0e3256466081.wxs.aliquot_ensemble_masked.maf.gz	7b68e120404ea8b007e0b41b57e34ec3	27184	validated
3f716b7f-81d6-42fd-a786-6a8e24c2f244	e13123be-bbc7-4128-8ece-9a7c0f7b5a59.wxs.aliquot_ensemble_masked.maf.gz	1771a3a85386601d1b2751dc4ce6c7f1	20732	validated
3f73f93c-a372-4097-bdff-77ca9760c6d3	TCGA.HNSC.somaticsniper.3f73f93c-a372-4097-bdff-77ca9760c6d3.DR-10.0.somatic.maf.gz	2071846e26846071376de42cd693c504	16175695	validated
3fa04c26-8b39-44ac-8510-fdb626881c93	TCGA.LUAD.somaticsniper.3fa04c26-8b39-44ac-8510-fdb626881c93.DR-10.0.somatic.maf.gz	e30ec9bb1cee3cf33a8e5dd486e2f65e	30076344	validated
3fa3e150-fa2c-453e-a61b-9b9daafdb95d	e970def5-2756-47b5-9634-234a968d2322.wxs.aliquot_ensemble_masked.maf.gz	5aa0a3d13c3566450ea56c05c52e3b9f	8701	validated
3fbedf8f-1841-4f6b-9507-9818ea6a5319	328b05a9-a7ee-4c1c-b1ad-8cab55f5ec1e.wxs.aliquot_ensemble_masked.maf.gz	b9566eb4a7ea8865d3bf45fa8333cd15	272074	validated
3fc5e1b3-4457-4b20-a3d1-29ec4c1f47f0	e9652129-419c-4b84-8983-ac0a4aeaf00a.wxs.aliquot_ensemble_masked.maf.gz	37b3167a557aeaeb92b5048ee67bb551	65686	validated
3fc73efd-626e-4f6d-8efb-bfba523c723b	08e050cd-a873-43f1-9d24-4afec4413675.wxs.aliquot_ensemble_masked.maf.gz	93fb8b99c7a3df03cede503fc786b260	24739	validated
3fd0b2b2-5151-4917-a602-b1ffceed0c76	f9028895-48b4-4234-a97f-1c2d7d2041d1.wxs.aliquot_ensemble_masked.maf.gz	834e59f6bf6bd7957b52cdfb04f62cae	51509	validated
3ff0561b-fadf-4daa-b688-878184069257	17ae7cda-8a23-4cd4-aecd-1c1c7dfce1c2.wxs.aliquot_ensemble_masked.maf.gz	6e59b9e756c96430b43513bc6aad0992	9090	validated
3ffbbd27-7de9-4247-822f-41f7cae180dc	436d1c04-1552-42f2-98b1-9149d2b8fe2a.wxs.aliquot_ensemble_masked.maf.gz	27065f8b45eb52fd262515da66c400de	38125	validated
401b998b-786c-498e-83c9-ed61a9047f81	b6af87d6-cff0-4c99-941a-c2452b03d56f.wxs.aliquot_ensemble_masked.maf.gz	17be728154704e6054e243c567b1e0a0	23713	validated
40342b7c-9a12-4c83-8cdc-bc579f15c7dd	7b02b002-9bba-41ca-b4bc-366cedf5bd08.wxs.aliquot_ensemble_masked.maf.gz	e7177b1c38e770f8066c5e9fd4e356e4	35544	validated
40391ba5-03f8-468a-b729-73c8eb9ac500	44b1aee2-89e6-4c99-b3c1-35904195579a.wxs.aliquot_ensemble_masked.maf.gz	90fc06bbcc7f20392b13332995c0ca1e	17819	validated
40408835-a9a1-41c4-8501-b96233c3d173	0022109c-7a8c-4496-abca-2170560c2a6b.wxs.aliquot_ensemble_masked.maf.gz	7cc2ce2ffdcaac105e1d6015237c376c	19586	validated
404d7701-eafa-4b1a-b708-6088281d8a5a	6a20194f-1d92-4c98-9444-6bb014caa62f.targeted_sequencing.aliquot_ensemble_masked.maf.gz	963a6f7977eceacdc6873b50e01fc087	12816	validated
4078e767-b633-4290-96d7-9032d5832766	9e6c50fa-01e9-4957-863c-e00323ffdf39.wxs.aliquot_ensemble_masked.maf.gz	427708137761a0c921be96bab8f39d23	27549	validated
4089c971-ebae-4ddd-8cf3-3a9d965bf84f	87e8962a-003f-4b83-bd4a-5c69a4ee94d5.wxs.aliquot_ensemble_masked.maf.gz	a8b25ad81996a95a7b4ccb1ca6abe4af	16049	validated
409e7d2c-43d3-43ea-a04f-7fa34b065ed9	c75e9357-3ac4-43ad-8eb6-5fb97a61e343.wxs.aliquot_ensemble_masked.maf.gz	e1ea7803336d123b2edf95af0363661a	24694	validated
40a131f3-4ec5-491a-aebd-3967e8018619	1115115f-fdc3-43b1-afc2-5bd55ed33b3f.wxs.aliquot_ensemble_masked.maf.gz	9d768d3ecb7a72a895b242767e12e140	8766	validated
40a26805-2277-487d-8c7b-d57d9c4a9a81	9c5779d1-e96e-4d7d-9665-a7d08151b236.wxs.aliquot_ensemble_masked.maf.gz	81a4249424862e355af19ca8acd0896d	31231	validated
40ac23e9-7e2d-4aaa-959f-ce90cbda88dc	350f3b21-e1ff-433e-82ee-05a813dff2e9.wxs.aliquot_ensemble_masked.maf.gz	98b02857ba4cef2c7e45adbf89478317	11283	validated
40b1823a-a49f-46ad-9c2d-92592a11b77b	4fdd4826-d3c3-4e4a-a05c-6a9ef0de6921.wxs.aliquot_ensemble_masked.maf.gz	6a20e870b9ac30768683f6a9889c1d96	18881	validated
40d7452e-78be-49aa-b504-16bfae06b7fd	995ba5a0-3ba3-468e-9697-f09edfd50e72.wxs.aliquot_ensemble_masked.maf.gz	39d1a771e9b0f9d8fc76c99526d99687	60560	validated
40e6bcc1-0a91-49bf-916c-8daa7d36ff1c	f3a07a32-fef2-4ee9-a130-acf08445e01e.wxs.aliquot_ensemble_masked.maf.gz	be983d2c5ff3b3c0fde07cd416512c0b	28233	validated
40fc5e7d-af2b-41cd-9b75-3a69657aef70	28964a30-f858-4cca-811e-242fbf00fd8b.wxs.aliquot_ensemble_masked.maf.gz	3fce5faeac608c068b400ab57eb3ca2d	21318	validated
40fe9c1b-19d0-45cf-898a-f7b0cbad783e	TCGA.LIHC.varscan.40fe9c1b-19d0-45cf-898a-f7b0cbad783e.DR-10.0.somatic.maf.gz	36c06f9f931b9d045588589b17be16af	12665021	validated
410c2b72-041f-4867-8d45-35f9ea9156ec	9d10dc14-44c7-4798-bb3d-e116b9ca1300.wxs.aliquot_ensemble_masked.maf.gz	e8643e69256e7e2fc10d48d62e9b694e	4318	validated
4117b2a3-3f8e-4c1c-bded-d749d68a4b74	ef5346d7-d7d6-4ba1-a4ac-12dcb5995119.wxs.aliquot_ensemble_masked.maf.gz	928f2e5a186fe6205cb24aedd99fe19e	38682	validated
413f83af-afff-49f9-b737-25fa17305ea8	3ba7d52e-d021-4cb1-a35f-5a95d4cb67db.wxs.aliquot_ensemble_masked.maf.gz	92f1bcb0dba7079e9b054e68969b7841	14709	validated
414dc3ca-1fd8-474d-b9cb-619c8031832c	72f2a5d6-6aba-4d0e-bd9a-20e5851aaf40.wxs.aliquot_ensemble_masked.maf.gz	47565d667b8ee4ddc100c45bdc6287a9	32170	validated
41531fab-d239-4375-95c5-3a7ec4ae4cf1	4d94b88b-24ff-4c89-8934-ecc0fa252aef.wxs.aliquot_ensemble_masked.maf.gz	ed2638dc64455c8b22e366771c24c5d6	39978	validated
4175bf08-802b-4636-b017-c73500c9864a	ee358eae-40fa-442d-8638-6b7f2ef75cfb.wxs.aliquot_ensemble_masked.maf.gz	707193064eca7d6a30f773c5fd14bae4	82466	validated
4179d0f6-a921-4269-8a98-25703d2b1f5f	4a7dc2ee-4fad-4473-a37f-546705a76b9f.wxs.aliquot_ensemble_masked.maf.gz	5acc8568aaedf9fd1aa3082f3269e5be	600308	validated
417abeb5-b11c-4897-88e5-45048d2d799d	a83686a2-fa17-4ba0-92a5-9ae9e624c6b4.wxs.aliquot_ensemble_masked.maf.gz	5bd5ef129c27eb4db38480865019e3b1	4678	validated
417f8384-dbfa-4dcb-bf9c-b659155e8746	48bd4fd3-c28f-49d6-9352-4c4fae873d47.wxs.aliquot_ensemble_masked.maf.gz	70b4bbfb45d75d9ccd2aaf1eea74b31e	47011	validated
4190a5c3-d4ea-43b8-83bc-3bf24e6be863	713d03cc-7455-4b42-8bf6-584fb3d17780.wxs.aliquot_ensemble_masked.maf.gz	9334920c4febd97c02467a1f7ce956f0	31514	validated
41af4057-fab6-4188-a02c-4c3b0b6a5fde	6476cd20-4c97-4f92-a525-f57b3dbc2875.wxs.aliquot_ensemble_masked.maf.gz	3e172bf9e4beb734a2444ba415f8e1f4	580669	validated
41b37fc8-23f0-4d51-b688-5b375530ca39	b931d7a5-ce89-44be-a2d8-0c3d2632c984.wxs.aliquot_ensemble_masked.maf.gz	4e1d82cb5da81b120ed270a28424798a	29857	validated
41ccb25a-0279-46ae-ba04-39f2147cc683	9a30ec49-a90f-4688-ac37-0f4c76ffe38c.wxs.aliquot_ensemble_masked.maf.gz	2a22e800bd277d876cc8067ba064029b	61549	validated
41d528a5-6473-4964-a141-a4fe0c1303c3	bee36a85-513a-49be-a7a4-064f56a7e6b1.wxs.aliquot_ensemble_masked.maf.gz	14c19fb95b2c6e88a5741f40f94d7093	34998	validated
41f6c471-e546-4263-9b1e-b83a1a96ca8e	49da7791-109a-4aec-8496-3eeb782aac43.wxs.aliquot_ensemble_masked.maf.gz	3d0a322bf0c30f7c00d798ced9a8380e	20379	validated
4216b323-9c88-4717-879b-6de3892c8ae4	7ca03d44-f964-4f51-bc15-dda580ae99c5.wxs.aliquot_ensemble_masked.maf.gz	95e9bdeb7cf6300fa4a74470acc37bbc	26395	validated
4221b528-88e8-480e-a058-8bba3caaac12	268a3c6a-739c-4c18-8f40-42113fa9f696.wxs.aliquot_ensemble_masked.maf.gz	cd0f0f11b0df9434e7d3bb9a0aa21e6c	85269	validated
422789c1-7ea7-4ccc-808c-5a500cc458a8	beba35d4-8160-41e7-8bab-f4c1670400fd.wxs.aliquot_ensemble_masked.maf.gz	aa999bbed89b76a1e6c55c3a7b25fce7	6598	validated
422bff06-f1b2-4768-be4a-8bcb82644ce2	TCGA.ACC.somaticsniper.422bff06-f1b2-4768-be4a-8bcb82644ce2.DR-10.0.somatic.maf.gz	877c8da1e2c5a17110b97366ef5b4953	2243253	validated
42363fbf-522d-4606-9b30-cd99e2d15b96	f1b71b71-7959-4ef6-95f9-f52cc518769b.wxs.aliquot_ensemble_masked.maf.gz	8dbf0ebf6c827015dd579b708fc7ed46	23969	validated
4240e09e-896b-4c9a-9ce4-eeaf29f94b99	4be0d037-8a9e-4f2f-8ab0-e47097ae28eb.wxs.aliquot_ensemble_masked.maf.gz	b2d3a8687835da33bf286cfe6e7d5eac	45115	validated
42457fe9-8761-46b2-8ce7-6ef07b15cc14	8c2045af-351a-465f-ab19-07e1cd92f3c4.wxs.aliquot_ensemble_masked.maf.gz	16c60d0cf50bbb6b32c0ae8e544ec7ff	15444	validated
4257590c-15ad-4530-8d65-51ff7aa80dcd	57098ab8-6aa2-49ba-9bb8-2b069621ab39.wxs.aliquot_ensemble_masked.maf.gz	17b7d2ef4329dbaf5bab6fcc2b77c3f3	31238	validated
4265a07b-4ee7-4e90-84e0-ea215267118e	5502d309-dd11-4c36-b9f7-9d5b0c828e6b.wxs.aliquot_ensemble_masked.maf.gz	1dba2aa1949d11e3458a66f53f2ee2f1	10621	validated
4265d40c-6cae-4ec6-9c51-5bbc64777972	102d0b72-a94a-49b1-863b-d0bcd27d334a.wxs.aliquot_ensemble_masked.maf.gz	57b580385d50bbba06746688f5edbc9a	4866	validated
42782def-7aa5-40ee-80f7-1d4f9a93ef2f	1b2fb60b-d5fc-4b02-b072-650f5497a9cf.wxs.aliquot_ensemble_masked.maf.gz	da3275b7ae404030a22ebeca447dbd67	16289	validated
428de644-3bf0-4799-b516-019e2bbf3b63	869a8dd7-9d25-4fb6-b827-1bbeec42b7f0.wxs.aliquot_ensemble_masked.maf.gz	ba4dc04383ee6654be4d91928906a62c	74270	validated
428fb5f8-f914-46d6-b77d-8fd7b20b6a3a	08413cc1-0f4a-476d-9fa5-56e285dd9314.wxs.aliquot_ensemble_masked.maf.gz	6a2e435640b9adc6b8c2bfa7897b179a	31763	validated
42a08572-d3a9-40a6-94a0-07613692807a	ab59c828-e131-4921-90b1-6fd023194673.wxs.aliquot_ensemble_masked.maf.gz	0d98d1c96929d87e6f9dcee72d2118a4	5088	validated
42a4fa8b-bb13-4787-90e1-2d1d311a2650	8642c87d-4e2e-4414-a132-13744518982b.wxs.aliquot_ensemble_masked.maf.gz	199d6eb7f2dee345cd3eb8a700a4f675	19281	validated
42f10c85-eea7-4f5e-b80e-9371983172c5	eeb2e41e-c530-403e-83eb-69fac1c969fd.wxs.aliquot_ensemble_masked.maf.gz	2c44db5f94b1cc229a3988d2f28fcea3	26003	validated
42fc99bf-5794-4ca5-9cfe-660bd7faba43	87a4fdd2-8a04-4510-88eb-7b136e3484ff.wxs.aliquot_ensemble_masked.maf.gz	ffda48a0d918c69675a674e7bd4fe96d	62742	validated
4301df67-3eb4-443e-bd97-82abb491f9e2	c3573abb-a061-4933-aeb0-09f5e7b11ddf.wxs.aliquot_ensemble_masked.maf.gz	98b93b493222540a0e96c94beafce055	4052	validated
4312b321-fa6a-4d0a-be5e-5aa7c49fd123	882eb1e5-3a37-4a3d-8c9b-7402e238d86a.wxs.aliquot_ensemble_masked.maf.gz	a8d79db80fe6ac673508f55eab5d8015	6372	validated
4351efb3-8317-47ce-9abb-bdc43eff36a7	fce93140-bf8d-4c44-bb55-58d6358a34f0.wxs.aliquot_ensemble_masked.maf.gz	d2208642efa8b674db8450e6bf4a8361	314487	validated
43635a15-4389-403e-8f70-a5be1c09eaee	2e06788c-8d3e-4074-b9be-4aaccfbc2c63.wxs.aliquot_ensemble_masked.maf.gz	611b88d458891418e499d8ae2643db03	71198	validated
43bd85e2-71e7-49a7-9278-534c9473c8fc	a8ab6963-1c4c-4cf3-b6f9-05e7c323c110.wxs.aliquot_ensemble_masked.maf.gz	a2af9f0fcf12ef1ddef73f42ab4660c9	44783	validated
43ca414d-a318-424e-ae50-ab6bd30cb3cd	335682b2-0ff3-4c47-a3d4-defac9cecc2c.wxs.aliquot_ensemble_masked.maf.gz	db3bea136a41d632e1e04add7563e88c	40042	validated
43cdf9a0-249c-447c-8b51-cf92ce380a23	befc0dc8-2876-4c54-b9de-f8690db3be54.wxs.aliquot_ensemble_masked.maf.gz	23f0856dd6459048bfdcb99155e933ac	244879	validated
43e5c664-5abf-4aad-a77b-c993833f0271	167cc370-270b-4d3a-8713-22997e96b695.wxs.aliquot_ensemble_masked.maf.gz	cf3d936e425f4c948efee02dd3870004	88418	validated
43fd8533-04e5-4373-a37e-72911783144f	3476675a-a3e5-4902-a7fe-31f9cb03f73e.wxs.aliquot_ensemble_masked.maf.gz	7dde16d032c61e312cebec8f038df9c0	27941	validated
4413cfa3-ede6-42c6-87f0-2886ef05ac4e	129b6503-797e-49ce-ae8c-89d64e890193.wxs.aliquot_ensemble_masked.maf.gz	bf421ac391bc27e6fac13d52a666d9ae	20222	validated
4417d30e-3327-496b-b7eb-d197837c3150	6266ecb3-003d-4abe-ad9f-3346272cd5e2.wxs.aliquot_ensemble_masked.maf.gz	3ac939a581888a1207110370d5267101	11628	validated
442646a9-2a4b-4df2-abb6-5b8835ccf834	eeb91f3d-5eb4-4db8-990d-461bfd280b83.wxs.aliquot_ensemble_masked.maf.gz	392703e969fd53c90c03bcb6200a4119	2823	validated
445f327c-e9a7-4af8-9f50-49c392938108	be5f4040-1b50-457a-81e2-669228980f41.wxs.aliquot_ensemble_masked.maf.gz	e744e49da250c5de841691cda9099e34	23623	validated
447d5c3b-1251-4a6f-bbab-235d0cb98b5e	09966fd0-a6e9-4f17-af63-0c04d9575af6.wxs.aliquot_ensemble_masked.maf.gz	6d672b5471332ccc8937ddff21f18506	27701	validated
4482fdd8-f851-4b36-8fab-a4394ac47535	7c4a3b8e-ab01-49af-aabb-6d2c6ec02f4f.wxs.aliquot_ensemble_masked.maf.gz	a41c643ab857504748ebf029e9974c00	16776	validated
44931b7e-a40e-4f99-8f0e-0546bd4184fe	e5c547cd-4058-4d92-a579-01beac826b18.wxs.aliquot_ensemble_masked.maf.gz	ca0e42f5987aac2461e7f6e261555428	46135	validated
44a9ef85-657d-4954-8c62-4428b3ff4066	7462616d-743c-410a-af46-8447c99bdab5.wxs.aliquot_ensemble_masked.maf.gz	3f6d8f2a1f8bb1d276eb9f35615040e8	7995	validated
44b5d7bd-f3a1-4c05-9e80-840948c1c8d5	62d8a502-6c52-4d15-8682-93495475c115.wxs.aliquot_ensemble_masked.maf.gz	6cfb6228054e228c49a406682341606b	17264	validated
44be9a46-1686-4e19-9011-8d7fc4871893	c4c8c393-f1e7-434d-992e-146c5579e298.wxs.aliquot_ensemble_masked.maf.gz	a90654946ab52e56071964ba5c8bb649	19674	validated
44cd4ddb-1e3a-49c0-a920-ea7bb4d40160	8e1b572e-8b4b-421b-843e-4576d7761e8f.wxs.aliquot_ensemble_masked.maf.gz	740c9b4a3dceff03d0f35b063ada7dde	93472	validated
44cf420b-88fa-47d7-b5c0-3b6e47f45885	02c626a5-ed34-40e1-a1f8-81d23643a02e.wxs.aliquot_ensemble_masked.maf.gz	5eb15720e2e45c888b8640cf4ad2e249	5527	validated
44d3ac2b-2f5a-4770-a4ef-73557bb3171b	5b9c09e2-64c5-4916-a5de-ccccd930cf3f.wxs.aliquot_ensemble_masked.maf.gz	232b0ba7b23aba1197664792748bb22c	19709	validated
450c5349-b9fa-46f4-b169-277ebb86af6d	f620548b-a5df-42a9-a369-e468052a5ada.wxs.aliquot_ensemble_masked.maf.gz	3824d51bafacd4029cf57f113126a4cb	6652	validated
452ca083-e9b3-4b40-9671-04bc1aaf1b17	0b44e340-d294-4a95-a814-d5beb3e56f05.wxs.aliquot_ensemble_masked.maf.gz	8a4f5ba8926237c3df425840fbc95742	41258	validated
45477b35-a5c4-4cf3-8b5c-01846859774e	5e26724a-814a-4bfd-b27c-dbc2c1ae87d3.wxs.aliquot_ensemble_masked.maf.gz	4ba2c175fa88fb7825725b9a4d28fb0f	24226	validated
45747e1f-7a37-4d82-b722-ae76fe5a0fcf	TCGA.CESC.somaticsniper.45747e1f-7a37-4d82-b722-ae76fe5a0fcf.DR-10.0.somatic.maf.gz	5b61f546ac3dc103d112de0d429e4ba3	18972940	validated
457a1611-dbec-4b41-9bf0-47c0ba8269de	1be2dc4b-552e-41a5-8d44-da45d6b8f951.wxs.aliquot_ensemble_masked.maf.gz	2ae0ce737cb00894d55ed662ff3b301c	49852	validated
45b27c5b-236b-4a53-acc2-34a71242f944	584e510e-6376-4d60-a728-746b149c9e54.wxs.aliquot_ensemble_masked.maf.gz	cb8f65c45c7074682d348a217e919db0	5237	validated
45b56824-066d-4764-aa33-0423515bc5b7	4a21362e-e53e-4659-8f78-c7ecd7752e2d.wxs.aliquot_ensemble_masked.maf.gz	5f2e82f36332952b9540a5d166029d26	30178	validated
45d19fc0-9228-4fc9-8e16-39c1c3080969	9eac5123-5b40-42e8-809e-546d8a601b6c.wxs.aliquot_ensemble_masked.maf.gz	22f173aca84a257d20344737c458f463	195922	validated
45da42cd-9ab5-47e5-86ea-12bea3cbde6e	3b07f866-806a-4a78-a373-07bf329b0f22.wxs.aliquot_ensemble_masked.maf.gz	ea709f871eff34a75aaed5939ef37131	30113	validated
45f31d51-f4a7-4413-949c-4f0473e3fb93	57ea5aef-345a-4d44-855c-5d85124a1f29.wxs.aliquot_ensemble_masked.maf.gz	4e7ad31d00bb6806b5a56cecb2b9fa54	11133	validated
4610068f-1b23-452c-9e78-33cf5f9d94eb	b4897a85-f778-4172-ba55-d01d93c92e2e.wxs.aliquot_ensemble_masked.maf.gz	31e7786bfae07276a6fd926a2a6c0c8d	9971	validated
4631f7d9-22d9-4faf-b7d9-a83805fba059	9234c295-e4cf-462f-9ac1-2f59af7336ee.wxs.aliquot_ensemble_masked.maf.gz	6f91f9de8b38f537166fb43d1313abff	39765	validated
46399ec8-d7d4-436d-b905-7ffe7295a861	ff0b63bd-c3bf-4ab3-a54e-0f87f02fbfae.wxs.aliquot_ensemble_masked.maf.gz	b0e1b830a5b23c2b0bfee0d4b9f9531b	27981	validated
46427e2d-049e-4e2a-8c3d-9c729b141c8f	41662485-6f40-4b57-a731-c20d3869d0cc.wxs.aliquot_ensemble_masked.maf.gz	372547e94b617f8ec7c03a72e04d3887	32436	validated
465dd1d2-9f07-423d-980e-449c8c94a6df	b30ef0b0-9360-4497-9c5e-8cdb20ab7ea0.wxs.aliquot_ensemble_masked.maf.gz	73a5ef4fc819c97facb7072a9c6d81cf	16863	validated
46624858-0305-4de5-bc14-89b2d67eddcd	2153e713-e63d-40e9-b1f5-70e372ae7ab2.wxs.aliquot_ensemble_masked.maf.gz	d878c687a1314fb6171c583e33dfc480	1049	validated
46742d43-c2e1-4c1a-b6be-37be04ed92f6	c4313550-1789-4b88-8b86-8a4b9e7e1972.wxs.aliquot_ensemble_masked.maf.gz	cc1049a84ca05ac191fa03805ec46732	21184	validated
46835cac-026e-4aee-9624-85ea2508d9de	29c85da0-baca-4e41-b72a-c59fae2b1715.wxs.aliquot_ensemble_masked.maf.gz	1a434393b06064c77979c7a5dbc24aa1	94156	validated
469106a8-904c-49ff-9c62-d3ea2c508bd8	724d9150-3b6f-43d5-9ecf-7148255f12fb.wxs.aliquot_ensemble_masked.maf.gz	671092cbcff00663f65238269344cb50	41612	validated
469d2618-612f-41e2-9748-e240ac9da5ff	6d9307e4-1dd1-4197-a09a-3090ee2d251b.wxs.aliquot_ensemble_masked.maf.gz	ccb35cea755bb59afae23a660c0f978b	27273	validated
46ba2b0b-2657-4933-80c8-be8a24edc6ac	05c8659e-35ca-4208-9205-fa001ed21349.wxs.aliquot_ensemble_masked.maf.gz	51840f84f1acb76b40724734cbaffab8	19353	validated
46bcfddd-856b-4353-9761-9a3cd6e9f527	a911ad8f-e140-4ff8-ac0b-d90692b4a56e.wxs.aliquot_ensemble_masked.maf.gz	d540eeda556d85b739665e79242f1fe5	3926	validated
46c79a7a-399f-4d1a-8944-48f19792a231	affc88ce-f6c2-4997-ac70-d2d7d8711c11.wxs.aliquot_ensemble_masked.maf.gz	3da8eb4c37a584f497042bdac778df5b	19482	validated
46eabd72-86ae-4100-a16f-6b6d809db31d	3a34296a-da5a-4ad4-976c-5600ec6997f1.wxs.aliquot_ensemble_masked.maf.gz	1537d618bf09779df751b8a98b05fafe	25337	validated
4702e118-48de-4c21-a8b4-cbc66c85b843	c522cfc6-9292-401f-8c1e-240cb22975ee.wxs.aliquot_ensemble_masked.maf.gz	4061897b5b8f58cccad7dcdcd4297007	3878	validated
4721a082-4ba7-4f5e-81df-019bf1b2aa51	b0f8d15c-1a8f-4406-a0d8-6241692d8685.wxs.aliquot_ensemble_masked.maf.gz	35e5cef700aeda742448c178d8a6df0b	37068	validated
4723eb02-5217-432f-aa66-d36150e57550	35258f87-a335-4c62-b90f-f8f01cd39ba1.wxs.aliquot_ensemble_masked.maf.gz	b6e75595b9fa9a33a305576843e24d4d	318644	validated
476d968a-d69b-4403-91c6-8f9aa42031f4	cc248d7a-7d8c-407a-985a-13a984846f9a.wxs.aliquot_ensemble_masked.maf.gz	de72fe5dfd8f6252952046241fc3beb1	6929	validated
4778ea96-9e89-420d-ab32-62133f735253	b9155ad2-d1a8-4f06-a9a2-42af73b27003.wxs.aliquot_ensemble_masked.maf.gz	ac2d0a8de3e8a37181b3612b83d634ad	9259	validated
4779740c-95ac-4cd6-b601-5c740e00d02c	6e3983d2-6e0f-4669-84ba-977cc1f8893f.wxs.aliquot_ensemble_masked.maf.gz	4fa470a82ffb04e969dc0bf5d8eca43b	104977	validated
479f4a07-11df-4766-b089-9deb1092e9fb	d8363322-0673-4b03-bcb9-7511b793f85d.wxs.aliquot_ensemble_masked.maf.gz	7c75076eba9a43965cd13033d8314309	15983	validated
47af1b50-8448-44d3-9b7c-3dc7e65fdf91	5ee3578b-69d9-4561-98df-9dbbf49ed65a.wxs.aliquot_ensemble_masked.maf.gz	e08463ab90e7c556c64c9f1765c364a0	42622	validated
47b305cc-3f72-4b67-89f1-c6d63c1c6b2c	fba6e66e-d460-4b4c-b8d0-a5a3f94c9ccb.wxs.aliquot_ensemble_masked.maf.gz	6079e1509c9537a0b84e5960baaff157	2691	validated
47c12dd3-d89d-4236-b0e9-e3dd29756981	90892cb2-3521-4ed4-97fc-be3a1e0d408a.wxs.aliquot_ensemble_masked.maf.gz	32835ba7ba5841f1687086f04de144f0	38290	validated
47c1c843-7582-436d-bb24-e60dc70945a5	663cbbf7-c1f8-4465-b92e-4eeedddba254.wxs.aliquot_ensemble_masked.maf.gz	d129771a3a60e86dd4ceb3055ebc9a2e	31350	validated
47c322cb-b886-42be-acb3-0d7129b8ac51	05f56221-0c9c-4475-bdd6-94bb7eabc765.wxs.aliquot_ensemble_masked.maf.gz	4c2293d664f30ce21db0643b16105e3e	33104	validated
47cdfe74-879b-4774-8a99-5a31221cab9c	83baf47b-da93-473d-957d-26189db805f9.wxs.aliquot_ensemble_masked.maf.gz	ccff4163f60fdd15fd8d94fbb80b229f	158429	validated
47d42937-4fdf-4eed-8ccf-238dbb5a8806	0be64a13-98cb-48d8-a0bc-7c97681a6337.targeted_sequencing.aliquot_ensemble_masked.maf.gz	0d377f60cc22878317b5fd0b005d2157	43094	validated
47d9df2f-4b04-4f51-ab4d-3e5cc0b724b7	b21a0b40-611b-414f-9e8d-e682ba45304b.wxs.aliquot_ensemble_masked.maf.gz	0424a7ad89ad329113e1dd29205595d3	34900	validated
48424bc2-6fb7-4241-919d-a4dbd8ece835	2ebe5ce7-fbe5-4664-b0d0-ee8513416850.wxs.aliquot_ensemble_masked.maf.gz	4506f89b50bb5248c38385d77bbee835	45889	validated
486df613-efe4-455e-a4e8-8e16b72af082	2e0d3fa8-de01-482c-9834-641ced033cc2.wxs.aliquot_ensemble_masked.maf.gz	bc5d6cec3cbb294636c07d56442d136e	61167	validated
4884c096-064e-4e66-be5e-b334fd4785b1	4e99ece1-2bc1-4f3e-93cb-22721913b638.wxs.aliquot_ensemble_masked.maf.gz	57dbfd7bc4dc7e6b8194addd03fe74ca	45474	validated
48ac708d-8702-43ef-be19-42314bce67d0	4ef11236-c25a-460e-a4f0-8202c2dd6d00.wxs.aliquot_ensemble_masked.maf.gz	98c30f9b3a41b8a98c0ba0f934ab2fb2	14925	validated
48bba05f-00d5-432f-8821-31bcfd6cb308	5caec0cc-34de-4169-acd8-04ceff504523.wxs.aliquot_ensemble_masked.maf.gz	a7a5948ebc8556f135cf835ead401905	22290	validated
48da1170-467a-4704-93ca-d99f64d120ee	9865eab7-3d92-4708-b977-f2845b02f241.wxs.aliquot_ensemble_masked.maf.gz	ac2976786e6ff83e46ed4ad60e51f21b	24455	validated
48e7ed46-6cc6-40ff-9553-d4dbf2b1cc71	0aedf02f-43dc-46a2-b669-e50b99f3b1bf.wxs.aliquot_ensemble_masked.maf.gz	c8c96dde5645c0d35957fe3fa20f06b5	34372	validated
48e9f38d-0989-49ec-a5a7-2ed37bfa8461	1c801c92-fa41-4596-80fd-d3beb03fc5f8.wxs.aliquot_ensemble_masked.maf.gz	59fd63df275d5f39a977adfd448624fa	103392	validated
491b1b50-9dbf-4bf0-a042-d5b6858c5e37	497164a6-e4f0-438c-9108-b5a93ee55b16.wxs.aliquot_ensemble_masked.maf.gz	b6c48f1c970da4372997b936fb12b1a3	27785	validated
494cfd15-2d70-4668-8d27-8b1c7d4e2620	6123dd23-4428-44e3-9654-d141047b8fc6.wxs.aliquot_ensemble_masked.maf.gz	c6513fab519e02b9d74be3d240b9823e	29156	validated
4957af7d-716a-4001-91a6-2558d9e913f7	a6be3bbf-e91d-4e68-9cc0-cea0a72b5add.wxs.aliquot_ensemble_masked.maf.gz	6fa83d28a7c1995118ef7db43569ce3a	26188	validated
4978f283-3e1e-482d-9fea-5a5bb286dc0c	3687bac7-2c31-489e-985a-c4e91af74efb.wxs.aliquot_ensemble_masked.maf.gz	675b72fbd093cad2a40f79c114e78ae8	4033	validated
49839603-3a3b-4392-a07a-080738cf7a28	a17d3e5a-e9fa-4d13-bffa-8126601a32ec.wxs.aliquot_ensemble_masked.maf.gz	845d619931d56d70d433238403095c8b	21386	validated
4993888d-5722-448e-bc84-15f6cf91ee1a	4ae2a39b-9f8a-4c04-a492-89b072932524.wxs.aliquot_ensemble_masked.maf.gz	53711eac9edfb251a096332c8a68f336	83032	validated
4993e437-79ca-4ab5-9776-2f83e4978ad4	340362af-9ea4-42bd-ba6f-924cb7f7977b.wxs.aliquot_ensemble_masked.maf.gz	7b82449a1b35747b78bf368e2a2d38ad	25204	validated
499b4c06-d5c2-447d-b5f9-821eae88db18	4bdf6229-cc5c-4fa1-9d5f-ace7f327ef1f.wxs.aliquot_ensemble_masked.maf.gz	cb1753c470f642e00c19fb4ea9610701	21033	validated
49b4c6ce-1dc1-485f-878c-489aad0d86b1	c70a291d-d673-4c59-bec8-d2159fd0dffc.wxs.aliquot_ensemble_masked.maf.gz	5939c90c230cdd17752651f2c8129b96	3384	validated
49b5c36c-7f42-49ee-8624-8d324971837c	151db02a-3b55-47de-9e07-1f756eb7657b.wxs.aliquot_ensemble_masked.maf.gz	be0885eb45b7376390a38e10e9c8de35	493111	validated
49ee794a-9a97-4f69-bd93-038156a83167	8ceda536-2875-4da6-8cc9-ad5cec592c07.wxs.aliquot_ensemble_masked.maf.gz	bd66f5ab6060ef75644aaea058902413	17881	validated
49f96141-fc64-4ad2-b8f0-781b27daf16c	ea273f5c-8748-4d6c-99a2-d9c1b875160a.wxs.aliquot_ensemble_masked.maf.gz	d9ddc45e15b929057f6668fc80894f04	3128	validated
4a1caa1c-e293-48ca-a70f-a46f41c672a4	5ff3e010-58c3-4303-bed7-385e96c48667.wxs.aliquot_ensemble_masked.maf.gz	7ce4be8b815dae0f1c94f5a128967761	13190	validated
4a29645b-6f99-4e90-84fe-6cb731801308	15ea5804-8b47-4689-9db8-29c794e50436.wxs.aliquot_ensemble_masked.maf.gz	7334a71ac3b26eaf7f38b621e27a8130	1050	validated
4a3329c3-ae4f-4ec0-8329-12e1e6a748d3	8d5efc3b-b3ef-4f29-97b8-7344b82c4b63.wxs.aliquot_ensemble_masked.maf.gz	ce0cfeb28370bb22a39218fce62b789a	4146	validated
4a4aa887-9ffa-45c2-979c-79ecada01ca3	6e470058-729e-4797-92a5-3647eca91384.wxs.aliquot_ensemble_masked.maf.gz	60f13885c6f27b9b29ca9d0138c9b77c	31207	validated
4a6b29de-a1a1-4c14-a64b-d6ddca46aed4	d9cc12f2-4886-431f-9b43-4cffd5621ccf.wxs.aliquot_ensemble_masked.maf.gz	1480ba8f114d428e87c5dbd29795c3ec	22382	validated
4a755399-e5b5-4d0e-b1e3-dae24b81590e	TCGA.BLCA.varscan.4a755399-e5b5-4d0e-b1e3-dae24b81590e.DR-10.0.somatic.maf.gz	0e59936e32b1f5ec916b20d153acd449	29621334	validated
4a7f3bf3-245b-41ce-ba2d-fc2b186a5be8	b4289d99-7032-4c17-bf19-d567826a73c3.wxs.aliquot_ensemble_masked.maf.gz	cde0cfdff433fc08171be34569bd2e18	6603	validated
4aa83190-67f3-4b17-acc1-eb4e3e572ed5	6e887a3c-55f0-4c3b-b755-12df505c3da1.wxs.aliquot_ensemble_masked.maf.gz	57fea801d71802671ed2bdb492158db6	16930	validated
4ac78836-f16d-4179-b1fb-0b8cb4d9538e	32270075-afab-415b-b658-77ba8be67a13.wxs.aliquot_ensemble_masked.maf.gz	25ef3b2da9505ac6810a6be1cbd3adb8	32153	validated
4ad6c8e1-18da-46b4-9e23-9f63e29b47a0	fc764d5d-bc49-43dd-a713-0374d77f5445.wxs.aliquot_ensemble_masked.maf.gz	960a381af93f915947079d450206985f	36781	validated
4b3b9893-4843-4ef9-99d6-b9f90f95f28c	ae29f422-bbbf-439d-add3-1b272f45585f.wxs.aliquot_ensemble_masked.maf.gz	2cfad52bd011517a5f6d9357d63cff36	4367	validated
4b4c330e-84e6-4392-ae20-cb09b203e25f	e7f215b8-7ace-482f-922e-f4dabd03d360.wxs.aliquot_ensemble_masked.maf.gz	371a99b91f22ef5dcf81822072cfabf5	23322	validated
4b62956b-5893-4203-8071-41bd14e5cf0f	42df72c5-9106-4e5f-a092-c610bb17e061.wxs.aliquot_ensemble_masked.maf.gz	c7f8b532c7be52ad7e71851034f21a8d	18475	validated
4b6da219-055a-419b-878d-d8834194e3ed	b859c42c-247d-48b3-9247-d90a8ced07b1.wxs.aliquot_ensemble_masked.maf.gz	815ca3c5ccd87c04f47645e6d697a804	24994	validated
4b7a5729-b83e-4837-9b61-a6002dce1c0a	TCGA.SKCM.mutect.4b7a5729-b83e-4837-9b61-a6002dce1c0a.DR-10.0.somatic.maf.gz	e53f990f232210590c9a3624304e2bcf	89383976	validated
4b83875e-10aa-4e30-b45d-fe1a6a4bb14a	e1126874-c2e6-4d26-bcfe-570a329720d5.wxs.aliquot_ensemble_masked.maf.gz	973f913b349e52d359f2263e68f19991	21202	validated
4b9954b2-8074-44b4-b58b-5b414586f93a	e22e09c6-5b0d-4601-82dd-f3d0324ba2f1.wxs.aliquot_ensemble_masked.maf.gz	64e26ddf48bd4360d55e807030de8040	2922562	validated
4baa1b45-73d8-4e71-95d8-f7b83ffa38d4	04f4b64f-07f5-4246-b8b5-633a709e3d07.wxs.aliquot_ensemble_masked.maf.gz	1638ee90ef2f9b9cc9051803d4c69481	390457	validated
4bb2be87-5382-492f-af10-35c86f66bd11	1a98de63-3d85-48c7-85e9-72f7c4a8b7a6.wxs.aliquot_ensemble_masked.maf.gz	cb5c8f88eaf547662661b4831746d62a	10581	validated
4bbdf328-a68a-4422-8ffd-70da9791afad	c6f41547-c8b2-4571-997a-2f18a10264ff.wxs.aliquot_ensemble_masked.maf.gz	23343f10a61ad5d988b610ce161a3746	40695	validated
4bc31ca2-d197-4058-9b7e-072d73de9069	05d483bc-de07-40ff-bf45-c756ef4de5a0.wxs.aliquot_ensemble_masked.maf.gz	30afce1fa15708b794d33824fc63ef96	22599	validated
4be8672f-9575-4996-9195-870436cc363f	10106d3c-de51-44b9-b837-7eeca42b7683.wxs.aliquot_ensemble_masked.maf.gz	ea259cd590eb7a57a37fc9586bb97949	62678	validated
4c06978b-3325-4775-b1e2-033b159f90f9	904248ad-25d2-4313-bd19-8ae2354f2483.wxs.aliquot_ensemble_masked.maf.gz	ed2ad9326100282be0cb58cb94406ed4	4778	validated
4c21f984-4e52-4d93-93b8-97da26870ad7	e3a2c6c4-53bc-483a-921c-6388dc908c5c.wxs.aliquot_ensemble_masked.maf.gz	5275052bb0750e2cfb3690e12ddcec34	23043	validated
4c3a899f-be0f-454f-b5dc-e30e29314c49	TCGA.KIRC.somaticsniper.4c3a899f-be0f-454f-b5dc-e30e29314c49.DR-10.0.somatic.maf.gz	84b511a69f7d6bb8801f825451ba6207	3871809	validated
4c98b97b-4e9d-4862-a011-d392d9d697af	243c15c9-997c-4ca0-921d-3555b57e985a.wxs.aliquot_ensemble_masked.maf.gz	c9bca85591ee369c993eac4871224eae	8776	validated
4ca4c505-c681-49f7-b1bd-11be7788f4a4	6ccd6961-f103-4186-b54a-556ad9635364.wxs.aliquot_ensemble_masked.maf.gz	3a203a62217563cc0af4c31245ea981b	35507	validated
4cbb7db3-a532-4552-ba6c-a81a4fe47b07	be391ccc-843d-4868-9840-129072471eaf.wxs.aliquot_ensemble_masked.maf.gz	adbb44e23ca4652f7bd47f0f4aa21da2	51208	validated
4cbee120-681d-4ca6-afca-12ed6fc79a4b	e081c0f3-30ce-4fcc-8d45-5bc761957265.wxs.aliquot_ensemble_masked.maf.gz	01b54d7cfd28c21c349ed1dae685e31c	26085	validated
4cec1151-d1fc-4258-b9a6-0e4e68b30bb6	622c3593-0f4e-440a-a7fc-e6407147f94c.wxs.aliquot_ensemble_masked.maf.gz	0ff3df69c59387a1037a49d8189eb61c	86823	validated
4ceca0ac-180d-4e3a-be7c-494503bebb20	8c433da7-84b6-40b9-8d7a-7b522714eadd.wxs.aliquot_ensemble_masked.maf.gz	6d30d21bd75ea56d65f9a3d72b7475c8	6173	validated
4d1648e4-5741-43f3-b33e-d48b379dea9d	6145b720-0b56-4a8e-9091-a0450a3e90b7.wxs.aliquot_ensemble_masked.maf.gz	2b16836f03ad0306b6d5717b06c3037f	43869	validated
4d2df43c-864e-4db0-885c-b00f4d8045e9	0974476d-2caa-4d36-bbb4-27094e80113b.wxs.aliquot_ensemble_masked.maf.gz	8acf8924e147aaadc0e722617d1234d3	30923	validated
4d2f6f1b-c075-41e1-9108-0d8b57c02fa1	2d1ecaee-ad60-4c93-83f3-877ced2666e8.wxs.aliquot_ensemble_masked.maf.gz	b87bdde86f3bdc00d24039b5a42334e9	347623	validated
4d430454-4e2c-4e63-ae10-3ae9d0e9b45d	586d1137-f618-4499-a193-dd4b6a5be903.wxs.aliquot_ensemble_masked.maf.gz	2f5a8957687298b9fcf2129a052709bb	15959	validated
4d449132-edab-43bc-943a-6a495ab0b319	587d1597-46c1-4bf1-9e8a-be652460985f.wxs.aliquot_ensemble_masked.maf.gz	426c7cf0a514975a706f4ba9079e67bc	58918	validated
4d525f02-4f32-427c-a63d-25b3227afd5c	d15e8695-bfe9-4069-a0a6-e4ab3c3695cd.wxs.aliquot_ensemble_masked.maf.gz	959a9ea9314bc3c159585395ca64e4d4	49375	validated
4d7b7171-c4f8-411d-a7af-38588c38d670	767e1518-f1dd-4876-a2d2-b9375c0868d4.wxs.aliquot_ensemble_masked.maf.gz	920438e16292322ec8f3de707ad2af81	35774	validated
4d808422-11f7-4de1-beb4-4399a0509785	f679ed9f-bc73-4415-bf24-e348e83ad17c.wxs.aliquot_ensemble_masked.maf.gz	0e52636db7f76e52f3a8239dd02f53ab	17900	validated
4d86c219-c700-4edb-b998-9e7d280b9e98	42a5d657-c397-44f1-b780-92ea3e072f06.wxs.aliquot_ensemble_masked.maf.gz	6ba9e6eaa46892acd42adcda8c974242	20346	validated
4d8acb7d-7175-4302-8557-5e3108edc43b	52da2203-19ac-4ec5-93c5-68741fc71941.wxs.aliquot_ensemble_masked.maf.gz	161c8093df0bf8ee0283275b46ec39ba	19510	validated
4df5e168-f551-45fb-92b9-2d2a15a5ec1f	efff1601-1ceb-4928-abdf-72b0285053b7.wxs.aliquot_ensemble_masked.maf.gz	ff01146ef95f731df350e5622be83309	20406	validated
4e0551f3-ba67-4a1e-aeac-c0a2ad7516fe	b7247dc5-e2e3-4d74-ac8a-d1f7d637780d.wxs.aliquot_ensemble_masked.maf.gz	03b59892d4b3931b149a518c0c2d93e4	22461	validated
4e0f8ef1-4abf-40d8-8da7-e1df8f125532	14919244-a9e7-4409-b4f8-c8c0fe33db61.wxs.aliquot_ensemble_masked.maf.gz	7fe9fa21752117ebc2c74fb10641e724	114054	validated
4e21460a-d974-47d4-bcb6-c4e8aba56274	6e41105e-5073-4789-97dd-4e6d2b7dd88f.wxs.aliquot_ensemble_masked.maf.gz	7c34021d2ad50acc4286adb7ef854c96	31985	validated
4e28666a-5559-4759-86cd-78fc3f4f34cf	33c73650-f4ab-421c-8af6-ab0c6f173524.wxs.aliquot_ensemble_masked.maf.gz	17314e814ca52b3473a53dbce6bfed1e	20848	validated
4e3935e4-b755-4130-beb6-118afbeac42d	be540a89-55db-40a7-975f-7f8b269eebef.wxs.aliquot_ensemble_masked.maf.gz	316e74a4eacd35c523af3f6245d20732	28685	validated
4e501d33-959b-4f8e-86c3-925deecb0688	fb864aef-38ad-4f7c-901e-75ab845a238d.wxs.aliquot_ensemble_masked.maf.gz	6ae9104fa593a9213c83480b47598590	1616	validated
4e613730-dcc8-4a2a-b304-055d283b0eb7	a7d1519e-4d6b-4048-82f6-277ef8b6fd24.wxs.aliquot_ensemble_masked.maf.gz	833d9eb04e0e5a28f05cc6d0cfc790f6	29469	validated
4e676067-399a-4f30-ad73-eda0b1419566	c89b491a-2c57-4992-bae6-6469a617a9d6.wxs.aliquot_ensemble_masked.maf.gz	abe7ba2ab2835056583d7e6345a0fa8f	15336	validated
4e70bf9d-404b-4d28-bdc9-94f802785a13	8f54df68-dd6b-4a78-9d26-0b4aebc1e80e.wxs.aliquot_ensemble_masked.maf.gz	a43cef829d43cd8d1b372a1924cee2ee	913047	validated
4e7ca6ac-c113-4139-aac4-fb506c34af51	84e11082-7caa-42c1-8d07-ffd876be1187.wxs.aliquot_ensemble_masked.maf.gz	a8808ba87cea43b284c1cb073136e7ad	8535	validated
4e8cf0c8-c2aa-4f77-9123-ddb3f7154597	5293d6ed-6f13-4d4f-9503-7043ada0632a.wxs.aliquot_ensemble_masked.maf.gz	10bc9f7aba6e9a0b3b0ec9e049a9cd10	10956	validated
4eaf3401-4d70-48c4-86ee-938919cc0b4b	78285858-2648-4605-9f93-2f7e8f0261be.wxs.aliquot_ensemble_masked.maf.gz	f2ffa9eae3414feb50083565b705adfc	23412	validated
4eb5dd7b-7989-45db-ab4d-a9e59947b55d	bc3cf2ef-697e-4db0-a48b-155e95fe8412.wxs.aliquot_ensemble_masked.maf.gz	fee955cf61aabdea7623817868aec3d0	27815	validated
4ebec456-5c08-45b4-a7b3-ae0eb4b3383a	a9e6ecce-30c9-4610-b41f-2bc00bd90a2a.wxs.aliquot_ensemble_masked.maf.gz	5cf6fc978e67bcf0087b1ff53e36f64a	320626	validated
4ec2d24a-bb10-450d-9611-df3490f3fb38	f87b0c5c-ffdf-47ee-8a52-7fbef541e78f.wxs.aliquot_ensemble_masked.maf.gz	4bd41953113e7780ed4c2a59d24dd465	16232	validated
4ec52750-0cc1-4f24-90a7-63004c448275	a45d5897-aee1-4041-9c9f-88071aa78152.wxs.aliquot_ensemble_masked.maf.gz	aabf946861a4242c006b3e8379032177	32879	validated
4edb5a74-85ef-4bcb-8ef4-61d96ab69901	047d0c1c-314f-4db9-9b50-022b20d625e8.wxs.aliquot_ensemble_masked.maf.gz	7ce6091c42870bde5907a33f8c74e829	5706	validated
4f0bdd4d-abdb-4135-a8e1-dbdbf860fa05	e95a877b-092b-4a01-bcd7-777871ce4ac3.wxs.aliquot_ensemble_masked.maf.gz	1c80b4708a6b337a987d898bd18c0095	24252	validated
4f15f9af-0b82-4692-a598-74a8a3970210	d4c7bc85-6658-416e-8ffc-ca65cf192919.wxs.aliquot_ensemble_masked.maf.gz	ac4caf3c61ea5e211dc720ea8e5df229	28336	validated
4f1cab91-b9c1-4e7c-acdf-45f4142654bf	f7131e05-b594-42f8-8fa3-3c12c262e3e6.wxs.aliquot_ensemble_masked.maf.gz	690de8313244f335ddc8883c28a50064	48558	validated
4f69004a-18df-4970-b68d-950cd24c78be	39c68e38-f5c2-4925-a8e2-b803bcac3a1b.wxs.aliquot_ensemble_masked.maf.gz	0160d05d7b9b73dc3cafc0c869b1fdd0	6492	validated
4f7a6e19-4290-477a-8399-9538f274997a	64f0eca0-8c94-49f8-b7ef-ed302ef11d44.wxs.aliquot_ensemble_masked.maf.gz	e1eae49d2b34dc4b51398aa4af47d4c2	13282	validated
4f848e93-567e-4221-9ef7-813f9f973e79	582ae885-8e2f-44ef-983c-aae1fc5bf753.wxs.aliquot_ensemble_masked.maf.gz	c0a4c3b1b8722bc34bb739f4d5db931c	21272	validated
4f8feac1-f7af-4419-9acc-3a0dfab15896	37da3f44-087c-4e4f-8709-00b5d46a2d25.wxs.aliquot_ensemble_masked.maf.gz	b894fbb8a47aa6412e79aeba82b6ec47	7281	validated
4f9cfeb1-20af-40ad-b212-2ce334a39fb5	89529fd7-69a6-4163-9705-eeaf7f99601d.wxs.aliquot_ensemble_masked.maf.gz	e97aaf7662a838d6b8e18a8768a683bd	21199	validated
4fb1977c-6827-4940-8bb2-142300cc35c3	34107acd-12e6-4f86-9499-1f60d1f865da.wxs.aliquot_ensemble_masked.maf.gz	c42c498bacbe2b4fa542c2ad85cfcb7d	8696	validated
4fbf9ed6-4d85-43e2-a977-36a033c254bc	e8fca389-4b18-403e-92aa-4cd4de369e91.wxs.aliquot_ensemble_masked.maf.gz	9348973459c0e28bfcc7a6d0901de267	30425	validated
4fc5a6ae-e241-4aa6-b5cd-4071937c844c	655b1964-8518-4c69-aab0-7e3aee276d4b.wxs.aliquot_ensemble_masked.maf.gz	45c139347ac5fd681e79db236441bbac	8891	validated
4fd5f67b-c346-4c20-b07b-7954970c9241	e3d57275-465f-48a1-ae6d-71ef918e9272.wxs.aliquot_ensemble_masked.maf.gz	1f3077ea45c251ea9d45f65f04724579	23092	validated
4fd7b834-db6e-4c83-a840-63d653b7bf71	d588a5e2-44ad-439e-940f-b3eb508dca87.wxs.aliquot_ensemble_masked.maf.gz	22037e9999d42d271afa787e07f99268	26124	validated
4fe5d771-3a34-4404-9a85-84a2876245c4	8028b51e-8516-44ab-b9e0-c2009a31554d.wxs.aliquot_ensemble_masked.maf.gz	16ea80cae1912c76a05befa56ea52877	5492	validated
4febc27d-a9cd-44ae-8a13-089b6034dcb3	54dbd9a1-ca2a-412b-adc8-75ec0a94708b.wxs.aliquot_ensemble_masked.maf.gz	e14b754f01a63f0794b175fb4baaeb7c	189334	validated
4feef328-3e94-4843-9c93-fa3f0ce9e707	96e72aad-b3d5-4e84-85d3-b541c9734ef8.wxs.aliquot_ensemble_masked.maf.gz	14b06e2d0793c2b17aa784f0d6777d19	43986	validated
4ffb8c63-04d1-4927-be8d-1e8c5a750f05	c1133006-6184-4f71-89b7-b87ac6014f30.wxs.aliquot_ensemble_masked.maf.gz	edbd5523362dd0d04c4622c68ba1da7a	18625	validated
5012aefc-0be6-4610-a466-ae0ada479bee	bba21f8f-4f13-4d50-a16f-a979f5293857.wxs.aliquot_ensemble_masked.maf.gz	00090a937600f9b0508b64e79c51e6a0	22261	validated
5021cf37-ab6a-44e1-9af4-bcecbe4f9e2f	8c38b478-9298-4e46-95a8-4b71bdc3f474.wxs.aliquot_ensemble_masked.maf.gz	cda31316b6cb6c234da2bec672fbd1dc	12695	validated
502eb173-758d-40ee-9d1d-528d9f323eef	c39aec04-9a31-4fbc-8e54-6ae0728a8381.wxs.aliquot_ensemble_masked.maf.gz	5be42befa00c2cd91c8a0ca93083324e	37833	validated
503332d6-6bf5-4424-9f40-f9bdfe8e95e0	a61ddb6d-7884-4466-810c-5627427bcd34.wxs.aliquot_ensemble_masked.maf.gz	94bf1aa869e3b7dc0cc50216cfa3810a	20219	validated
504ad194-ea09-4fd1-baed-60f138484030	16026456-4bf3-4bdb-aa89-4600408fd453.wxs.aliquot_ensemble_masked.maf.gz	78454fd76db040c1ac65493a6d5f15aa	46275	validated
505e4561-f131-4b9a-840f-941ddc674f12	653b0ec3-7064-483f-8645-c698b4f4f432.wxs.aliquot_ensemble_masked.maf.gz	c8f8500b2e13d41aa1815d892b8a9f4f	1051	validated
50682b99-1afc-4d80-8dab-4ceadaf01b15	84e92772-ea7d-47c0-bd59-3b0667468717.wxs.aliquot_ensemble_masked.maf.gz	85413da449d51b02f1a34c3c73297e3d	37500	validated
506d17fd-965d-43e3-b5bc-99fa2232966a	b032b3e7-8eb1-4fed-9b33-8b4cd491ba0f.wxs.aliquot_ensemble_masked.maf.gz	eeab93a0943243a2750d0ee1e13b8da8	36186	validated
50728e95-897b-4873-b038-a1b4776cd544	d36eddb3-ea89-40c7-be9c-b7fcd2c5f4dd.wxs.aliquot_ensemble_masked.maf.gz	7c73a91aa532714768d7ba81ff7ed28c	13229	validated
5077b07f-3b03-4842-a31d-09d79af57652	d73eae96-ac33-458c-944c-b05ade862fea.wxs.aliquot_ensemble_masked.maf.gz	f57b4a65c72d596e9992a94594874dd1	2147	validated
507950cc-1451-4772-a8f5-c88edc5393e6	31671003-cd2d-4fcc-b4f8-de284a4442a2.wxs.aliquot_ensemble_masked.maf.gz	74eea8c9dc2797db9db055c24cdedb05	21959	validated
508e2042-cdde-485b-99a9-1bc9240da40f	63c971c0-6eca-4088-8296-76c00a4fa21d.wxs.aliquot_ensemble_masked.maf.gz	b32bf7fd0c967aa098933daf1d79676e	145575	validated
50bc1e35-7c01-42be-ad10-cd772eba60ab	bf0c1f7a-0577-4ebd-8353-34979d4f268b.wxs.aliquot_ensemble_masked.maf.gz	9069c1d9fb957d991ddc5249deaf56e8	45451	validated
50cc411a-e431-49b2-8abc-2c2c7244e24f	4debf44d-dacc-48b8-bf48-7421bed467e2.wxs.aliquot_ensemble_masked.maf.gz	8d934db82f86987922475c4d6003b17b	26071	validated
50e7e4ff-72fc-4afc-97e5-199bcf17b02b	bfcfb761-7c7d-489e-ae53-da0d51753d64.wxs.aliquot_ensemble_masked.maf.gz	ec165ba332427cb08784dd83b386b64e	52462	validated
50e9ac3d-7d18-4e2a-9282-c3063c343d9d	e19382c1-c535-49da-a5f4-9ea1b2efd185.wxs.aliquot_ensemble_masked.maf.gz	44c23f2c88faab58b44036e798051da1	13438	validated
5114369f-6b0f-4b61-a156-3159b9aa4f80	90871657-8e50-4092-b5b5-68ca11420c66.wxs.aliquot_ensemble_masked.maf.gz	a32d7e8f97617278b3f8c2b9f6322596	16514	validated
512a724f-11f7-4016-bd8b-a67fc907a379	2a437014-8035-493e-b7a8-a8e8a6f696cd.wxs.aliquot_ensemble_masked.maf.gz	c6c8f2b4172a791803335d9b0aed8cd1	28399	validated
513f25df-fa03-4806-ab5d-4f567e072f18	4e4dec02-981c-4d18-b590-3975f0d84113.wxs.aliquot_ensemble_masked.maf.gz	4169384879889327f6816cc0d53ec2a9	35327	validated
51423d79-e9c5-4c4d-b12c-99c1338dbd43	TCGA.OV.muse.51423d79-e9c5-4c4d-b12c-99c1338dbd43.DR-10.0.somatic.maf.gz	fe3f8b0a78a89c60c3e4e8fe29974030	9334333	validated
51638b78-c83b-4eea-a19d-b8acc4c33226	23d2b5a7-59f9-4483-a28e-0c53d0dbcd28.targeted_sequencing.aliquot_ensemble_masked.maf.gz	9c9d5d28a98c9c7741f488c7883d9414	9416	validated
516a5d09-df01-4a77-b481-4a7e3741c58a	936f1560-4bb3-4dbf-9497-b4dc6f3983b3.wxs.aliquot_ensemble_masked.maf.gz	5fcd022fed286e0bb356f87d6e411af9	25971	validated
516b30d4-f2b4-4bc9-ad59-5907469fcc3d	5ebcd6a2-ef89-4caf-8ba1-b74d056e7730.wxs.aliquot_ensemble_masked.maf.gz	44e23c08eaba2d4969bd3b7113f1a304	9794	validated
5172dcda-6a94-43f2-90c6-ff24f6a8bbc7	5902e6c6-3370-4f5f-b8f4-23a82c13a880.wxs.aliquot_ensemble_masked.maf.gz	1bd3d0c4d6154a4754088b5cabc1fe27	3881	validated
5173e032-be8a-4d50-9f75-f489996b8ba7	35a39a0c-f94c-4f7c-8b8d-c8c7e7768bb3.wxs.aliquot_ensemble_masked.maf.gz	65a697ee82901e4fb1a40c094ac959e4	23298	validated
519a2065-f821-410d-9402-756d89934211	2d745f87-b994-4d18-99a1-e384ae78c81d.wxs.aliquot_ensemble_masked.maf.gz	529f9244cfcd34acfa6c3fbcc455f94e	27795	validated
51a4e44f-d7b3-42ad-9ad5-36dbfd243c32	0cb386a1-6e65-4497-9f26-7db4558a6fa8.wxs.aliquot_ensemble_masked.maf.gz	2124c54e283e678ad3bb6053fc70528c	596677	validated
51b0af8d-3198-4253-9a4b-b24bbaa1fdf8	34ea29d3-fbd9-40df-87b4-004243a03ac8.wxs.aliquot_ensemble_masked.maf.gz	c1a58ba924ecfe71e8691d3d5093730b	8611	validated
51bbb728-57a9-484a-8d8a-d6ca0251c5ce	09caec0f-801f-437e-955b-d4d0e8477107.wxs.aliquot_ensemble_masked.maf.gz	cfb91de34f75414b60bc8477aa93ef10	11679	validated
51be3066-b382-43d6-8dce-762ccc388dc0	9d4ef543-0643-4c33-9df0-ec144d3ac730.wxs.aliquot_ensemble_masked.maf.gz	1d7d4fb25a35c83949368e3ae513d405	33402	validated
51d52fd5-a1c4-4a7e-8db6-2681869307ae	49c068d0-fffe-4220-b5d1-17a66a4534a2.wxs.aliquot_ensemble_masked.maf.gz	2c04f773712687b773bbf16d512335f5	34199	validated
51e68cf4-1186-470b-bc45-ba88d3070e29	632bf76a-ffb2-4b76-9960-56a770c74c38.wxs.aliquot_ensemble_masked.maf.gz	74828af12e0aba61064e61dc62c8b771	33017	validated
520ea2f5-6800-46b4-bc9f-49ad08fa3ed6	475b79b8-483b-456c-87a3-9cd10fea6764.wxs.aliquot_ensemble_masked.maf.gz	2fddc6d76a33645300aed983a0a33ea3	29524	validated
5214601a-1e04-431c-911e-dff4aab977c4	a12de59f-145e-4d60-b5be-8a3636642c43.wxs.aliquot_ensemble_masked.maf.gz	b03656b85e2a6e373fe3921db8817e9f	12023	validated
522dda24-481f-42fd-a090-fa0fb67f8ef2	f77cd2b9-3aba-4463-a8ac-c3ad5e4b5791.wxs.aliquot_ensemble_masked.maf.gz	b8a0dead3db9ca96659972693d14c4f2	34546	validated
52364113-3713-427a-9d32-52d54ddb83fe	4d720292-ea31-4019-8841-fba76c223a83.wxs.aliquot_ensemble_masked.maf.gz	a1dc27d9c1dc7e9dded4c5604b46409a	21906	validated
523b8a48-a85f-433c-a1e7-29f5df65d2c3	d996213b-45b2-418a-8165-55131fc9e02e.wxs.aliquot_ensemble_masked.maf.gz	807eaad8a1e8d56bf57b428afa0f6451	67311	validated
525933c6-2348-4b63-b936-30888a61b57e	005f884b-600b-4a3b-bda5-7de3ee813dc4.wxs.aliquot_ensemble_masked.maf.gz	3078e1cac38fe95a5d22f62bd802bca2	1455	validated
52638211-eb44-4a3d-b407-7df8233a478b	3197216c-e630-41ad-88ab-f8b6c08021b5.wxs.aliquot_ensemble_masked.maf.gz	6cc8c9aba851a827cfc298969b9d91f7	33316	validated
5277c51d-d397-4d09-ad7c-f912faf1ee8c	26290261-1c61-4eb3-9223-e676a89c3753.wxs.aliquot_ensemble_masked.maf.gz	23a9aff3867d01dc201de8546b8a7e49	3072	validated
5279baaf-db32-4918-bedb-3cc4ff16a0dd	bc5fa708-4531-42e0-b27f-14838a460755.wxs.aliquot_ensemble_masked.maf.gz	182fb1a565b0a0e5c06a773005b9f684	10642	validated
5296cf00-4d8c-4db3-80d7-930a4b44f90d	TCGA.HNSC.varscan.5296cf00-4d8c-4db3-80d7-930a4b44f90d.DR-10.0.somatic.maf.gz	d90fbd1392ab050f75b91168ad93cf0c	22236909	validated
52b4a538-d769-4e48-b95a-c00fe29efb0b	9d087a65-e723-485c-9b93-6fbf9d0df071.wxs.aliquot_ensemble_masked.maf.gz	c7b2a80a27bd4fb84479afa717a2bcd8	18619	validated
52bc3ce7-b514-482a-95bc-e13136ff85cb	46ada281-a61c-47a3-98f9-3f93f31b85cb.wxs.aliquot_ensemble_masked.maf.gz	51705f8b0a07561b06a82cd51a9ac052	32309	validated
52bed5f2-34d3-4654-bc93-002da6158355	aafd53ec-0059-458d-ac80-d26a5f92f459.wxs.aliquot_ensemble_masked.maf.gz	660860cf8c1d2a6adecda32c8d38478c	20469	validated
52cdfc56-bf51-458f-bdf7-e54728541214	ea162193-43f7-46d4-b6cf-a6d761579501.wxs.aliquot_ensemble_masked.maf.gz	5908e41ce2d22f0100c582f9d0d7152c	34205	validated
52dbef09-f3a8-4b86-b15b-ab8294696749	258d5ffe-34d8-4ba6-86e3-0850b698a415.wxs.aliquot_ensemble_masked.maf.gz	d7a4a90109c231d9c3728a2560dae611	10077	validated
53024297-e3be-46f9-afa7-68dadee3a1e5	b65aa76a-e4c1-4082-bac4-464367f25141.wxs.aliquot_ensemble_masked.maf.gz	fa1dc472e5ce7ac40856d4ea387c5d6d	23279	validated
5303ba23-363f-432d-a5c4-7aebdbc1b93e	42fbd86c-46cc-4f26-ac0c-03d9889b2138.wxs.aliquot_ensemble_masked.maf.gz	8f1c3338812fc0c6e8d7ab73167e2ae1	21763	validated
531c7036-26c1-450e-89e1-d48ad95aca06	29621015-e4f5-40da-8544-e768e0118585.wxs.aliquot_ensemble_masked.maf.gz	aa3b3c404c4e6291065531b549de6d0c	18410	validated
531d1c79-e162-4118-b7cf-619ef91549c2	5bfd7739-db61-44eb-b0ce-876ac1895472.wxs.aliquot_ensemble_masked.maf.gz	0c29505eaa05caec5ecf95b15e5f29c0	14848	validated
53303d85-a47a-40c7-9e1b-0eaa28027799	1fb3bc48-41ab-471a-a47c-2a5ab243093c.wxs.aliquot_ensemble_masked.maf.gz	244df739ef01b5409ff1a44aa69e1e01	19844	validated
5332a362-8f66-40a3-a4b0-cd45bf81bcdb	d6978654-41fa-4fef-abea-7680950202c0.wxs.aliquot_ensemble_masked.maf.gz	f26de33ef9e9bcbbbb0e032ea3288c28	10028	validated
533ab8c7-99e8-46ee-8fa2-966b8fbef84c	bf0a4a05-420a-4815-87fc-de908547f72b.wxs.aliquot_ensemble_masked.maf.gz	941c77e264baaa899aca84d4a370a2c5	127938	validated
535ab346-e6e9-40dc-a2f3-8c43603f0a1c	7ca818e6-153e-4cb8-a2c5-c1c8a6aadd86.wxs.aliquot_ensemble_masked.maf.gz	47f1a357116ecbdd004dcb632fe0a5ee	21763	validated
53621d0c-c319-4746-93b5-0bf01e94b652	c9973331-2286-4483-9a9f-5718b8156bbb.wxs.aliquot_ensemble_masked.maf.gz	6c5e226668cb90f42dd4c08c316048c8	15115	validated
53915f0a-c3a5-46b0-a5d4-92b39633b3ed	f4a5ef98-96e3-4018-8192-175d7499c9c8.wxs.aliquot_ensemble_masked.maf.gz	46272d53387d17537bc326afffb419e5	38101	validated
53a7279e-45de-424c-aaa1-5865bb57a3dd	4867afe7-be07-4b64-991b-b663d3549b2f.wxs.aliquot_ensemble_masked.maf.gz	b1bf476b6044f820f06880cd19a1a996	22316	validated
53e45594-a9ad-4128-9b3d-9aac7dbb90f2	13e680d4-e3ed-4172-a1af-027f38b29b31.wxs.aliquot_ensemble_masked.maf.gz	8902af054db3bfed88f8fbfce323583d	16120	validated
53e5a025-72b4-4803-b6fb-d821de47f837	8d25da9a-3998-44b3-9418-a0c0ef9f5c8e.wxs.aliquot_ensemble_masked.maf.gz	d2a41e4a50e000b5e59e60e078f5a05d	36911	validated
53efa6da-c2aa-48c5-bee3-c051efd26298	102f465c-3960-4266-b3ad-5205e1cb5701.wxs.aliquot_ensemble_masked.maf.gz	c295341aa1f399c82b71f0b6858002ed	27061	validated
5418748b-7e36-420d-8320-4a1d5c5f3a8e	72f9b16d-229f-4a67-abe2-6a06ffb8874b.wxs.aliquot_ensemble_masked.maf.gz	4e7828b6bc6e75dfe2d6f7d3ba82df45	4144	validated
541a9023-fbee-40f0-982c-1611c169eded	575d0aa1-1fcf-4bf0-b852-a2ac2f86c3ec.wxs.aliquot_ensemble_masked.maf.gz	611f454b707c525100fd4954eb7f0895	9865	validated
54323e71-ff11-424b-8eb3-ce0f09d54a00	a80eca1d-3ca2-4e76-91be-0c3184f590b0.wxs.aliquot_ensemble_masked.maf.gz	42cfae97a886af7d4435052186f56e83	7911	validated
5433f722-94e8-4dc8-9db3-0a6cb8339d5e	792d28d1-4a3a-44de-942a-69db9e81e8f9.wxs.aliquot_ensemble_masked.maf.gz	99c6b97fdaa54d6f3872be9c49c01f7e	29066	validated
54585023-77e8-4c86-b952-4878b641ac47	e31c4f01-4c56-4d0c-8dec-441b48c55707.wxs.aliquot_ensemble_masked.maf.gz	fc25b86c47eb01efb0725bd8d227b6d7	22996	validated
5461da7d-93cd-4f1c-968f-b64219e2a07a	38dcdbe8-83a2-4a1f-91e1-b88bc2baed94.wxs.aliquot_ensemble_masked.maf.gz	671a75f50444eb5496aaa5f1a3eb438f	25668	validated
54713431-a2e2-43f2-ae21-c81b3dac28a0	2e5fdd87-a95a-49d2-9131-26605bd41b63.targeted_sequencing.aliquot_ensemble_masked.maf.gz	f7c96d1ee2b77efeda5e646711bb711d	11120	validated
547afb82-c8b9-442a-8353-7dd5da9c0d30	2fa7dd80-5031-4e80-9b69-3529abd6ca70.wxs.aliquot_ensemble_masked.maf.gz	16c81c6cb0178c1e271148d4f8c25fe6	28659	validated
54956eaf-a827-45cf-9ba9-843b27415dbc	3b3d9966-ae75-4421-a58a-89a012ff5d0e.wxs.aliquot_ensemble_masked.maf.gz	75945c33b8c7af417ec77e448740f084	44694	validated
549c83a3-1828-4439-8ddb-fa54acb3c754	46d33cf7-36a3-4303-b54f-f1bf43ffec1c.wxs.aliquot_ensemble_masked.maf.gz	75a514e9a94b15516b9dde5ed3e33b52	8759	validated
54b11043-16ee-4ce1-971d-bc45e55e9ed0	cb317244-9b8d-4ea7-8818-1df2cca89fef.wxs.aliquot_ensemble_masked.maf.gz	d5f664d95fcb60c9530b533876bcf043	55476	validated
54bf2880-d44a-468f-a5a6-b3d4abae469a	78dc6288-c7f1-4676-a915-37f1d024ac86.wxs.aliquot_ensemble_masked.maf.gz	35955c4307fc6f64ecb4e3cd1d9c870b	24944	validated
54c8007e-888a-4ee9-a5d1-b712ef7e4100	436ee568-c1ac-41b4-b8ec-5fc9f1b06e59.wxs.aliquot_ensemble_masked.maf.gz	a47e573e30f217f7b118345a0c30715f	36128	validated
54dccde1-9ccf-4a7e-bc94-a6418e5df878	71ae50b5-10bb-4e21-9be3-4307b6c34986.wxs.aliquot_ensemble_masked.maf.gz	1f1a12f81b1b20768e47d96cd9d12670	34380	validated
552d46b8-eac2-41c0-bc39-31cdb4d6e4db	fef3634c-d367-4692-b304-5eee6435449e.wxs.aliquot_ensemble_masked.maf.gz	bfabad37b61d41efa85e0a943888d21f	32988	validated
55403339-e50c-4837-9508-b92b1dc1c2bb	8534fd79-cd02-4caa-9d8c-7ad08b8c153e.wxs.aliquot_ensemble_masked.maf.gz	2a19a1e759b75bfb3a16c19c24de6bfe	10691	validated
55449d61-a902-49e9-99fd-fc7c18552ef5	00f10deb-b7fd-41f1-a650-bca067bbc39f.wxs.aliquot_ensemble_masked.maf.gz	92692ec03105e0c94f4546e46f552593	47956	validated
555bedfa-2f6d-4208-9ec4-a1b95c89932f	d1ef105a-8573-4067-b449-f54781453cf1.wxs.aliquot_ensemble_masked.maf.gz	7fa9c1c864fd9d0622cf51371c9e4b3b	15982	validated
556874cb-443e-4038-8568-da66e830a6cf	98364fb6-9933-4ff3-bacb-17bb6a1d5319.wxs.aliquot_ensemble_masked.maf.gz	9afdde61c3617e43b1b51aaeae0593a4	18773	validated
557c7ad3-ea03-46ee-999b-a693ae6cbbdd	a571f761-e00b-4c64-b5fa-658168f92045.wxs.aliquot_ensemble_masked.maf.gz	744c82ec6193181dcb4f3e4f8c81b958	4058	validated
559f5156-5004-4ba1-be8d-870e742639c4	ec35a082-90ff-4943-a9e7-8a7c680da708.wxs.aliquot_ensemble_masked.maf.gz	21cc8be92f2dd6dfed5ae0ae444897ae	35176	validated
55b12be1-d396-44c0-9f21-be64c206ce39	daaad75f-b2e1-4d57-b19c-1c1fbf4d2992.wxs.aliquot_ensemble_masked.maf.gz	0eccd493bb50a1f830e6cf961c1d2a44	31988	validated
55b1ed91-ad09-4524-8661-6f5b5eb21800	e435a576-4a39-44f3-b8ec-0e4125da4098.wxs.aliquot_ensemble_masked.maf.gz	33c6ca3f4f3838aa8a2d6bcfdf057283	29440	validated
55ba45e7-1ab8-4b0b-98f1-bcf9bd57d49f	376abdb8-98cc-4897-8934-ab961f37d13b.wxs.aliquot_ensemble_masked.maf.gz	cfa38cfbc9b88e8998c9bad8a352762f	33854	validated
55ca385f-c630-4a12-b4ba-51b8a914d804	29ecc734-5cd9-45f1-abbe-f1c733c54554.wxs.aliquot_ensemble_masked.maf.gz	4ce9aa30b4d8a3320b3baae792aec59d	32127	validated
55d2fa14-801b-4dbb-87f9-bc6b29b6ef4f	9a5e4203-42d5-4379-8a48-4289b8a3a60b.wxs.aliquot_ensemble_masked.maf.gz	71594fbcbf20d9a2f58cfaea6d2c8588	15304	validated
55ddaa57-1f27-44fd-8c96-26ee7c9a0256	5d89c93c-d9ec-4f9d-866c-bf1e1ae69c75.wxs.aliquot_ensemble_masked.maf.gz	4f25d620ef2ac5cfbbb50e0e35814a4d	38797	validated
55e6256d-2ad4-46e4-953b-e906bc07e521	e138fc3c-75bc-4f37-86e6-a33b27db04bc.wxs.aliquot_ensemble_masked.maf.gz	a45c5eaf6379ce56ad67b648ded07913	10198	validated
55e685b6-f500-42b0-b645-ffbc18d0e882	cf45476a-3c66-4e9a-922c-bd3e08e1d3ed.wxs.aliquot_ensemble_masked.maf.gz	d978bd809a97e64ea74d58ae24b2dc74	6194	validated
55fa8be3-1af2-4f60-9cb4-ee01e2b0c335	88c72e66-ba2e-4ec8-b8b3-2752d17b8848.wxs.aliquot_ensemble_masked.maf.gz	46246a5b7686b1ec2a35c404a6ebbfab	21483	validated
56259af4-7234-4408-96c4-9f925030af67	cd3001fe-41a4-4329-9307-0e09c67bd7ba.wxs.aliquot_ensemble_masked.maf.gz	79ee14f3babec993b125de8b9259a7f4	48958	validated
5626a59a-662a-49a6-8e33-99a3581fdc4f	93f60e03-981c-4c1b-a786-6db7dee2ba2d.wxs.aliquot_ensemble_masked.maf.gz	a5992653be045a3207162a52e003b3cc	42664	validated
564cf206-f3f6-4d44-a2c2-6a98b9f451c9	0e94fd9b-81de-4b56-ba52-369c91223859.wxs.aliquot_ensemble_masked.maf.gz	2def43fcfea8a4833160029f1700af2d	34003	validated
56546ca9-34f6-425d-8e5f-30767d680ceb	78b55a47-fe09-494a-bd69-947976d61a66.wxs.aliquot_ensemble_masked.maf.gz	943f65e8919e54442ef35852c0564bea	26408	validated
5671c54f-6a9b-44b4-b1d6-a920d0acc3a0	ccb82e85-3b86-4b44-8db4-550eae09f8c2.wxs.aliquot_ensemble_masked.maf.gz	7c645caca27681f99d166243f7c4062b	6261	validated
56874522-0ec2-4a19-8e24-de2063f1535f	a7f3caf0-2b34-4dcb-8bf6-08b95712fa9d.wxs.aliquot_ensemble_masked.maf.gz	5e5873b687d14b2cfb799ff7efcd31b5	51953	validated
56890408-24a5-4b5a-b822-aaf872c057b8	TCGA.ESCA.somaticsniper.56890408-24a5-4b5a-b822-aaf872c057b8.DR-10.0.somatic.maf.gz	8a8fc26b588efa73bb35636928e30b95	7341729	validated
568efd04-ab1f-4538-9458-f681ae938260	2012c7a3-fa40-4020-a5c8-0a1512fa4da5.wxs.aliquot_ensemble_masked.maf.gz	72da97744e455470b270df28ae719a1c	51362	validated
56a263dd-a551-4c25-9d59-ec03fc3dedd7	c70070ec-4c18-495d-91fa-04557b135bce.wxs.aliquot_ensemble_masked.maf.gz	068f0e0ce726260ad513e1529b4f2bfe	35494	validated
56a3cf3c-e107-4def-bdfa-92b2fbdaa5db	7076ca8d-2747-456b-b908-9a131b4ac227.wxs.aliquot_ensemble_masked.maf.gz	48f4bfbf1288cfc6f87a51b0641a56ec	122820	validated
56ba305f-14af-4cf9-8e68-60a9f0a50cb6	a47ac447-cd45-48b5-8df8-379727736cc9.wxs.aliquot_ensemble_masked.maf.gz	df0a251698a7caa2bf2a3d18b10692cd	22024	validated
56c8d842-5e11-43e7-82eb-624bb8f40dc2	37211440-b051-4ce2-8e70-e94bd56478bd.wxs.aliquot_ensemble_masked.maf.gz	56395f63226d89c16f47b9b6d4d86f2b	13853	validated
56e73fa9-76f0-4c70-8325-fe80e17189d8	fc26124f-d6f9-4730-b249-ccdc727b7ce9.wxs.aliquot_ensemble_masked.maf.gz	bb1f5b0bf9f039c77c643771e043e9f1	58491	validated
56e89c2a-fdca-4270-ae0b-f0787ebc6628	d91ca930-83aa-4cfa-9a17-a75aefcd4d07.wxs.aliquot_ensemble_masked.maf.gz	d14bfaeb5c4cda637c94a38ddb345450	12596	validated
56f8a9bc-f6e3-4938-854d-faa399bd845b	5a685d93-d006-4ac7-81d8-c8d5e60f354b.wxs.aliquot_ensemble_masked.maf.gz	c28c38a66d7ca4770334c8cc1f7a8ec8	8395	validated
572510ae-e780-4b8b-a2de-2c66033b8954	93f536bd-7067-41dc-bc0d-3c47f6bc2f04.wxs.aliquot_ensemble_masked.maf.gz	f00cd2fafa7b7ef4d7d49c0f33a546c1	31442	validated
5748d2dd-fc6a-4ecb-a2ea-7dba0912e587	596ac42a-e851-4f71-816a-4a25fc56e031.wxs.aliquot_ensemble_masked.maf.gz	6210299590296c3fc8d5c705ada82ae2	39318	validated
574acf2a-f658-4c5c-9d72-ca739a94277d	5748ebe8-11fe-4c01-b873-1941952a94b5.wxs.aliquot_ensemble_masked.maf.gz	7abb0446078912f8fbfad7bc98d0c8ec	26815	validated
57789308-2590-4981-b749-088fc4978f50	84f65dd6-42fe-4287-afa9-c61a6496d264.wxs.aliquot_ensemble_masked.maf.gz	bad846c972e1d639739d3737722352d0	10241	validated
578979e5-e73a-4cbc-b6e2-d8784c2db708	651e63b4-57ab-4973-ab57-79bfe1be704f.wxs.aliquot_ensemble_masked.maf.gz	f8a961b4bfaf2b640fdb908f1ddf52d5	6078	validated
57af19e1-56fb-40e2-99ea-8d2cee85ce92	97dcae4e-9520-4785-86d1-9c0d53c2e476.wxs.aliquot_ensemble_masked.maf.gz	06a6ddc9cf2cf27109a4d463e55e5a97	78901	validated
57b513c4-0de7-46dd-9555-1f8c768c166c	558d267d-549d-46d0-9657-9f3f2bf937f5.targeted_sequencing.aliquot_ensemble_masked.maf.gz	5aef8c97aa26808a9bea34bdf11f18de	123297	validated
57d496ce-3c5a-4964-b29f-767f9fbf344b	6c13ea10-b3df-4207-9001-f3b235220ee6.wxs.aliquot_ensemble_masked.maf.gz	b31b2bd83cc250e4a72d14a3ca201f71	17771	validated
57f406c6-7426-47de-96be-921b4582ebda	06f40b9b-24b0-43dd-854a-a13942aa554b.wxs.aliquot_ensemble_masked.maf.gz	38988cd0ae9e09984af98c993a18a5e6	20057	validated
57fabec8-0fe4-4b2e-9d2f-44d86604552d	474b1acd-3282-4455-9b1b-5d71fd10dcfd.wxs.aliquot_ensemble_masked.maf.gz	7d907f19d93d703e115465ea8a56bab8	34804	validated
58233d0d-e97f-4574-8552-99e44d7ab15f	86493f02-6897-4eef-b328-44bf45c0caa4.wxs.aliquot_ensemble_masked.maf.gz	521ad63e727cf44e6f37a3582162716e	28046	validated
58390670-c78f-4baf-b478-90ee01d15158	TCGA.STAD.muse.58390670-c78f-4baf-b478-90ee01d15158.DR-10.0.somatic.maf.gz	8b2858da0b248e2d375b2de44a42655e	39601893	validated
5848d0a9-673f-46b7-9f0f-8a65e660e711	71ac97f0-fe9b-41a2-a6bb-39562ab543fa.wxs.aliquot_ensemble_masked.maf.gz	f4ab2fb811f22de5d2a8595e2a80afa6	11909	validated
5852cfaa-d4c8-4c29-8d27-8e49946aae56	cbf02399-a3ec-49d4-b923-091bf407acb6.wxs.aliquot_ensemble_masked.maf.gz	2ec74b924a2b163b52425d5ff43e900b	72870	validated
5867f8fa-3c1b-4ebf-be8f-843b0ede3b3b	627024f8-fcb8-4ed3-8f79-239007e45ccc.wxs.aliquot_ensemble_masked.maf.gz	88fd680d498232008ae677d3b62be47a	10818	validated
5875e0f7-9747-4217-9a29-22ddeb978dcf	8ad6eef1-6024-457d-9393-52b3a735db17.wxs.aliquot_ensemble_masked.maf.gz	87170734827a6fa1b9f5c9c8ad251207	7934	validated
5890afa5-a3d2-475e-92c5-258d0c4fe3d7	1113480e-d235-4d79-a02b-100c3c04d9c7.wxs.aliquot_ensemble_masked.maf.gz	24a601fd404d8d25fc18e3e1c89401b1	29479	validated
58944628-febb-415d-8973-a43fb8ed2c78	29a8b6f2-bb46-4e46-beb1-ab7023059fbf.wxs.aliquot_ensemble_masked.maf.gz	1303d4d1b276f8b7eef1b6f26d22cae4	1047	validated
589f2fee-77c1-430f-9907-1a79c6917015	c4945731-ee35-43fb-9307-522a47f811cd.wxs.aliquot_ensemble_masked.maf.gz	97281a07aed2110fb82d3762cf515ffa	3891	validated
58b709f2-cfed-411c-a919-deee5c123f73	affb8da5-7e72-4c1f-bd46-06187f7d3b48.wxs.aliquot_ensemble_masked.maf.gz	22b45842db4a35f21de49d090f25d6b4	25328	validated
58b94dca-08b4-4592-8262-360338f0a72b	ead7b368-24bb-493d-9b5f-7d4ec22bad7e.wxs.aliquot_ensemble_masked.maf.gz	fc84daa079a5f8d4f7608fd4c7b73cfb	95070	validated
58cad46f-4b1e-4d14-9113-70d356152402	78f2a596-419b-4188-8aa1-ef45103b63a4.wxs.aliquot_ensemble_masked.maf.gz	61bc98ec22d00fa967affd3b6086b9af	30382	validated
58f19404-e9e0-49cf-ae5c-531bc704a752	27c660d0-6937-4e7c-8f5d-c5be4fd6f7f4.wxs.aliquot_ensemble_masked.maf.gz	d1b773e79e864089bdaf37604683a42f	17816	validated
58f5d4f1-8c8d-48fd-ab4c-9e48601265ff	ac0c0d70-8858-44d5-9fcc-955694dd4223.wxs.aliquot_ensemble_masked.maf.gz	92e38b37cb7276dce35f9344e0cb2ecb	36905	validated
58fc259f-b737-4347-95f6-3994ff575a30	1dbfa20c-5cda-45be-a3d3-a09967322565.wxs.aliquot_ensemble_masked.maf.gz	1805e9abbf5caa26d5a71f00f7e403a8	43375	validated
5913710d-057e-4d0a-a3df-1c5dd61dba48	74866a96-647c-41ee-8d61-b811433c395f.wxs.aliquot_ensemble_masked.maf.gz	0dcadffa0716cd56ceaeced671add0f9	23790	validated
5916bc4d-c444-48c8-9738-9c7fbabdf824	cc80343c-2bde-4e42-b3ed-9b7fbe081b29.wxs.aliquot_ensemble_masked.maf.gz	8d711068d775f9a2bb7d28bcfb86bfd9	33032	validated
592c03be-bbf0-424d-be99-ec85ff840739	6bb47cc1-33b8-4a32-acd9-f15efa81beae.wxs.aliquot_ensemble_masked.maf.gz	1ecb05d5873727f70cdf63411b83b9ae	20247	validated
59445a7e-284e-4574-8fcb-590976a221a3	509a216a-bbcc-40f6-a698-c72292cd1a8a.targeted_sequencing.aliquot_ensemble_masked.maf.gz	d5ad6bbd0b6900102c353a86a2e7b680	29666	validated
59459075-bd09-4ddb-bde0-11d20a515104	38ef6fe0-306b-40de-9662-8f325b3ff5f9.targeted_sequencing.aliquot_ensemble_masked.maf.gz	3950255035f09c3a648f3c1cfba22b90	13021	validated
59531694-1281-4053-9516-15e146022fcb	TCGA.PRAD.muse.59531694-1281-4053-9516-15e146022fcb.DR-10.0.somatic.maf.gz	64f8e9ffafd7a612ed4fa71ce35b03f3	5766857	validated
596d5312-483e-42ed-ba60-c6a509090e4d	9b2ed04a-8184-4995-aae6-a873a110d416.wxs.aliquot_ensemble_masked.maf.gz	cfd71bc4c4726d91ddfc0182170771e8	29013	validated
597585b0-015e-4727-8ee2-f52ee585bb08	06a7ac44-fe34-4819-96f3-3b697eb1557b.wxs.aliquot_ensemble_masked.maf.gz	a72f7fa2cbc18d4f7dc95d162cd8a2f9	154975	validated
597ad657-8253-4b27-82a2-7107ed3ff7a3	4af05c5a-74d1-475c-8509-f7450ce9d672.wxs.aliquot_ensemble_masked.maf.gz	4371b01806bef71132cb37a1e37636cf	25452	validated
598389d8-a7b6-4d91-ad65-c2a70a8b0a95	665891db-decd-4875-92db-5430b120383d.wxs.aliquot_ensemble_masked.maf.gz	5fc54ccb69faebd6930ccb22be0db5e7	62142	validated
59a84472-27d4-497c-8f37-8bc447ff9374	TCGA.GBM.muse.59a84472-27d4-497c-8f37-8bc447ff9374.DR-10.0.somatic.maf.gz	c5789567214d2a1bc774d00402fa4a8f	12586528	validated
59c05099-5c0b-4af5-9fd7-c34e642da81f	eb07c790-77d2-4b2b-af3d-f45df1e24acf.wxs.aliquot_ensemble_masked.maf.gz	4d39447cc2d78714f22bdc3253379d06	35779	validated
59ff509e-116b-436f-90e1-35d0a7d48bd4	0ad41846-edd8-4bd7-92b8-502d4598bdac.wxs.aliquot_ensemble_masked.maf.gz	a9fff12aa8bb9c56089ab29720a92ae9	35883	validated
5a010a70-fe48-4e48-997e-616345503bb2	23df38a0-ba22-44e4-94ec-7f2affe3f7d0.wxs.aliquot_ensemble_masked.maf.gz	a4a6ca025f5563ee57a8cc7945af6ad1	49917	validated
5a183f5a-256e-413b-8ac4-5b4d1a3467a4	61f2fc2a-a057-4d5b-aa2e-8628199a2fcd.wxs.aliquot_ensemble_masked.maf.gz	75943b03263666ac5c526f0e949ab7a7	14358	validated
5a46fb11-93ff-442f-b9d8-ee0da9c5b06d	bf7e8567-3046-44f4-b6f9-23377789f3d5.wxs.aliquot_ensemble_masked.maf.gz	c72c72827b3a92ddce1f19b336d50ff6	93516	validated
5a50b23f-9128-4662-ab61-ad67cebc6bba	aa5d84ba-4ef0-43bf-a0a3-7131a715109b.wxs.aliquot_ensemble_masked.maf.gz	13225369b4b4616fecafd41d01a8b2ca	2923	validated
5a515faf-e9e5-4c90-960f-c6e54d50d6d5	e6d4536f-872b-45d4-bbd9-e1561cb2cf7f.wxs.aliquot_ensemble_masked.maf.gz	105fe22b3927c4b8e4ec57414061e492	34079	validated
5a63314b-b290-4018-8555-a6f68207be41	927b9394-66d3-4486-9ef2-d0d9a4254eea.wxs.aliquot_ensemble_masked.maf.gz	ce93031430a4ec20739c84da160547f2	12763	validated
5a81eb49-ad76-4494-923f-e049a7545dea	b81366b1-7d13-4a12-83fa-db3237af3367.wxs.aliquot_ensemble_masked.maf.gz	5a7eea455f6f0a49a4a01f1f0fe9645f	22325	validated
5a9440ba-74e7-421a-85dc-31d07dad33cc	8bb247a0-6d94-4998-ab78-aebef8a7c687.wxs.aliquot_ensemble_masked.maf.gz	c343600684e37ecff09cbea7f2714abd	40949	validated
5aabad49-caeb-45e9-93bc-efc22d16d4fb	c37aa590-5ba9-4268-89eb-b5ec66664e5b.wxs.aliquot_ensemble_masked.maf.gz	689cc27bb71db83a23deb0ae1219f3f4	47590	validated
5aabbf8b-e7c8-4a2a-8695-689aa559262a	890aa848-327c-45e4-82cf-4c11a1efbf99.wxs.aliquot_ensemble_masked.maf.gz	7d0ac12c15d82377ea6a044eb23e7c2c	16416	validated
5ab10412-80bd-42ab-af0d-c3fe155a1450	5882813b-3e14-49f5-b216-ba0d85826c12.wxs.aliquot_ensemble_masked.maf.gz	f3785f08f65de17bec783fa1854446d9	29851	validated
5abb765b-a78b-4b68-9b19-2c925902950f	afee36c5-9f59-4d15-bd3c-fbac519d2892.wxs.aliquot_ensemble_masked.maf.gz	017abd9bc00eb0a6ca04b5c7e39ff9df	18315	validated
5aea94e5-c844-4d5e-ba19-2c24f9fe2800	b260403f-7d2b-4699-aebf-86185f13993c.wxs.aliquot_ensemble_masked.maf.gz	3abe01c3f86fe6000e8af87033dadded	165622	validated
5aeb610b-f99c-42b1-bd2f-40fe16888c76	a0cf2253-2a20-403c-96e7-5f9250b7a669.wxs.aliquot_ensemble_masked.maf.gz	f356a33c07216fd2c19310a50bed085b	5732	validated
5af2b844-2bfb-40af-8bd1-5f1f16a703ef	ccd4bc7b-b96c-4064-98fd-da058298ba9f.wxs.aliquot_ensemble_masked.maf.gz	b5c4cfb311e814ce8d58392ce169f0d9	41835	validated
5b0cf31d-b90b-4c59-9fa3-967913efc474	5ca2f634-0421-40de-bf68-0f7a507e4fe0.wxs.aliquot_ensemble_masked.maf.gz	0a0d4fd3288edf7e729b5076a55e72ae	20747	validated
5b0e7f7c-242d-44d3-bf4f-392bcd5bafdc	0e5339ab-b1b0-44b7-a50e-2c1515beadd5.wxs.aliquot_ensemble_masked.maf.gz	e0ffd06e653d90e11442c93558484516	13531	validated
5b146e0a-2a2b-4461-bbd8-3adca4b75378	05111149-3da7-44b3-afb3-82d3bfc89866.wxs.aliquot_ensemble_masked.maf.gz	56ff4b3bfb343434cf5eaddf6144fe6d	14670	validated
5b425b67-ed11-4312-9e9c-11da3fa68dad	c2962578-7d51-43ce-bc8d-985799276816.wxs.aliquot_ensemble_masked.maf.gz	b48ef77b50bf59b0652c86862b27635e	22269	validated
5b43b497-5908-4496-b72c-86366d39e927	c0790794-c1f9-4036-85c7-17fac6c6128c.wxs.aliquot_ensemble_masked.maf.gz	17d97f83635cc9c8157e95a83b636b14	26161	validated
5b497070-b9cd-4216-bae3-a3a3d6de2042	e2cb48f0-b2c2-4636-8bcb-21d3a822573e.wxs.aliquot_ensemble_masked.maf.gz	631cfa2d8a071afa807bc76176980b91	12972	validated
5b632581-9c0a-4bd4-8605-75d58d8dae22	5d316e05-cf25-469f-a8db-e026c2386685.wxs.aliquot_ensemble_masked.maf.gz	d3383c605f3e3acd654759b005ccba8e	325275	validated
5b70ec02-8a4c-4d31-9c66-3e051c0e3c4b	aefd7a10-c53f-49f5-81f6-e2d1c6c0717b.wxs.aliquot_ensemble_masked.maf.gz	8ae06ab2e4d1bee76b980516c0f4ccc5	7249	validated
5b8c75fe-95bf-4a3d-9cdb-a876933c2446	439de642-9710-4a81-8144-79b923d0a80a.wxs.aliquot_ensemble_masked.maf.gz	61ee1f8553213dc7238cc4bf8bad9610	361314	validated
5b932920-8b0b-40da-85e0-c079230a8b76	e28a2dc8-bbcd-4fad-9915-2c5dd6b0d535.wxs.aliquot_ensemble_masked.maf.gz	9df9501bd4939f97c0a50e7f2dfc5db2	18115	validated
5b9653b9-683c-4add-a3bd-2d238ed69205	TCGA.KIRP.somaticsniper.5b9653b9-683c-4add-a3bd-2d238ed69205.DR-10.0.somatic.maf.gz	f4e25df5aff491b770161c24235f2cf2	4714978	validated
5be984fe-4139-4afa-8a84-736fa61e0351	d3b5681e-bc03-4ea5-8a77-1604bbdb66a8.wxs.aliquot_ensemble_masked.maf.gz	7e885445fb02fd65640f4c4521aaa5df	23057	validated
5bf481af-71ce-4163-8d14-b8b91fc7a571	cbb063a0-5d34-41fc-b9ec-afc63104daba.wxs.aliquot_ensemble_masked.maf.gz	c3a971a5c3e049bae1f2fe8227858276	15158	validated
5c127ece-b761-4c9b-aca3-f20c9ea9094d	d1ee08b1-8955-4c69-bf03-046594cce8fe.wxs.aliquot_ensemble_masked.maf.gz	2d989ac7fd37c33734be43d653bb442a	39543	validated
5c2db7c1-71c4-4c2d-b298-1c54d8487d7f	add47ccf-0bc7-4443-b39a-4d62f60ca903.wxs.aliquot_ensemble_masked.maf.gz	d8ba33fa261d3630637ba470710bad21	6660	validated
5c4f78aa-299d-4ced-acd2-d74230e3e3e1	6faaa53a-ced2-4913-8568-5fd2249e2fd1.wxs.aliquot_ensemble_masked.maf.gz	8543c4b8f5f2b16f943edbd5de926a18	8583	validated
5c66ff0f-3e9d-496e-aae8-ebcbe2d518cf	4deca51b-bd9b-4fd8-95c1-572b426e5682.wxs.aliquot_ensemble_masked.maf.gz	d12cad9dcb5ffe5aa04c0d29d60b5894	18357	validated
5c73578b-b926-4242-9da0-f1699d250e79	ee6aec57-26f8-4a80-8052-1ea2a093b420.wxs.aliquot_ensemble_masked.maf.gz	cdbaf11decf84423eab39d8550efce5c	41113	validated
5c753a13-a46a-4f11-ae90-4a84797dda13	acafa160-cdcf-4ca4-9e82-40e509afd235.wxs.aliquot_ensemble_masked.maf.gz	53069a58d1adee261126b74180af6615	28181	validated
5c769216-88cf-4078-be6e-6c6579f232c8	0524afb7-60ef-4ad7-92bd-8f89cec7ba62.wxs.aliquot_ensemble_masked.maf.gz	1c0096cbb3f068cafa1709740ea8cf18	14927	validated
5c8335a8-6321-4b6d-8459-b8202490fb08	77f4da9f-4d35-41e3-b773-5fab8245ca44.wxs.aliquot_ensemble_masked.maf.gz	3ad8531f48fabd3927e449f3fec03c3c	20358	validated
5ca2eb07-80df-4a6b-8f9b-574f0bbe699e	63abf5dd-b083-4456-ae7c-667040bc5064.wxs.aliquot_ensemble_masked.maf.gz	2fc9dd0b469cf62e9599bf29720778a6	7844	validated
5cba4b2a-4d4c-45a4-ad6d-c203001f2879	77117692-cd93-4a80-8564-28bbb101567c.wxs.aliquot_ensemble_masked.maf.gz	57231fc24a1c095370e73377f3703b26	18960	validated
5cfc5f0d-1799-4988-9423-540517358fc7	eeb72cb6-67e4-4bc2-bdf0-aa1a7bf74ca2.wxs.aliquot_ensemble_masked.maf.gz	2d4cf11df6e81e9cc16e894c6ccbd4a9	23486	validated
5d0e2539-9362-4ff8-b167-b39ba16c7cc7	ad40e3d7-c20e-43c6-82e4-347cbae6bd2f.wxs.aliquot_ensemble_masked.maf.gz	312ae0092054bb4fe8d23dfeeecb416d	5707	validated
5d100d69-9cc7-4825-accd-4452385d1afd	8e5a7f2f-84dc-4574-bc84-f6e9f97ecb2a.wxs.aliquot_ensemble_masked.maf.gz	3a4f02031d7238d23404768fbeae5fb8	2641391	validated
5d40525b-ecc4-48df-b124-aafda94e4294	d1be1c8a-0058-465c-bc39-0051c54e15b6.wxs.aliquot_ensemble_masked.maf.gz	1172a48cf9961a2b8c3bbea680477fb5	6767	validated
5d49ac08-e3fc-4233-b6c1-d2af9ea61bc6	6196c825-a21f-4838-8c5d-bf652be987bc.wxs.aliquot_ensemble_masked.maf.gz	35c77d2380855f0c0a9e8a599332d70e	16070	validated
5d5dfadb-f18d-4f19-aff4-166dac7b92df	TCGA.CHOL.somaticsniper.5d5dfadb-f18d-4f19-aff4-166dac7b92df.DR-10.0.somatic.maf.gz	09ed242a7c8e34db40101fa716b12f34	867168	validated
5d605ada-75d1-4947-98f7-a3528483e9dd	fd1f52fd-6194-4b36-912a-9e20d27a67a0.wxs.aliquot_ensemble_masked.maf.gz	9dfa21e8200db2fb75cd37f30b0694c4	30597	validated
5d7610f8-2a06-46e4-8aa1-c31a522cd54d	1563a34f-3f57-474d-8315-c9a06d544d2e.wxs.aliquot_ensemble_masked.maf.gz	2e075a05b3f7a2f12cfdc755ae503442	17385	validated
5d87d4e5-9d39-4e5f-8b9a-ea1e629e27eb	079d7e51-f9e3-4b71-9781-e59ce92dd263.wxs.aliquot_ensemble_masked.maf.gz	38e3fc4bae0fa1dcfbabaf25809fbe3f	10316	validated
5d8baf59-8299-4e36-ad28-5c9db46a9be6	964c9e79-98a6-4de2-a789-f77db08975a0.wxs.aliquot_ensemble_masked.maf.gz	9e4e5e3ea3143b940b08e2a1fedeea2f	51369	validated
5dc3d32d-1a67-443c-82b4-0cca671a8fb5	9021587f-0512-49ed-87f8-00d58dc95b0c.wxs.aliquot_ensemble_masked.maf.gz	4d1207660d401888edae2b7d1006cb58	20419	validated
5dd7e5ae-4266-415b-b446-b5d76ebf6298	4a64149a-8771-4007-bf1c-056c40ddbbc0.wxs.aliquot_ensemble_masked.maf.gz	47708db983b59df9549ff4ec7648ae0b	22567	validated
5de9d3e0-bb60-485f-94b9-e830b9d0e444	262d4bbc-ceef-4644-b1b6-fd923c1e273e.wxs.aliquot_ensemble_masked.maf.gz	c144f4f61b7033c07c833ee9764649b7	36728	validated
5e119fa8-12aa-431b-a58c-ad29aa107edb	b8d5f481-d9ee-45db-860d-e00f1663c422.wxs.aliquot_ensemble_masked.maf.gz	d890b42170559ce540440878e7cee111	28731	validated
5e4089cb-92a3-4ce7-bb8c-2474967db9dc	f7422e73-9e38-4586-be2f-16b913e56694.wxs.aliquot_ensemble_masked.maf.gz	3a9b2988725b672228581b4a7dae4c5d	11453	validated
5e4241d9-ca9a-4ded-9890-c775b549a07a	3721e271-cb2a-4e82-b7a6-f4f7a249c940.wxs.aliquot_ensemble_masked.maf.gz	32759eb7086f4475bfa0cadc99c9a8b6	5746	validated
5e68229e-7ce9-424f-9fe6-ba46df7a427c	a14bae0a-cc06-4905-80a4-661fa28789ab.wxs.aliquot_ensemble_masked.maf.gz	e092440667977b854b1031eb98a6ea9c	84703	validated
5e686ecd-096d-4ce0-9c82-5dfd3c745995	c84d7385-08b8-475f-9664-6db34fe293c5.wxs.aliquot_ensemble_masked.maf.gz	5e055748ac5b742af6b0bff54794c55f	23512	validated
5e6ae8aa-b3de-4d89-a593-253879c5a672	dbe33d29-3d5e-4a4e-9b6a-92cbe9427f13.wxs.aliquot_ensemble_masked.maf.gz	043f3d96e66ee7d6af5df8a0eb68cd73	15427	validated
5e8ffd5a-25d1-4063-9f76-b65bf78cfadb	996f2f49-95b6-4e09-821a-69c05dc772ff.wxs.aliquot_ensemble_masked.maf.gz	f28855f53f1e3d791da19d5b13ba06ab	34204	validated
5e9012ba-e225-4045-ad52-751a52bf4e05	86146eeb-3fa9-4365-9d7b-efd9094a1cca.wxs.aliquot_ensemble_masked.maf.gz	b0e310e73b8e9628d9c6d2e79ffc6d31	20690	validated
5e99366d-00f6-4652-94fe-921695eeadab	9a388152-47d5-494b-b782-8247f0892a25.wxs.aliquot_ensemble_masked.maf.gz	edd614cbdde55649925ef8fc61613352	12765	validated
5ea99dc8-2e8b-4a8e-b7d1-b278bdc52ae7	fa652f05-a9ec-46f5-8530-02a54178f7b1.wxs.aliquot_ensemble_masked.maf.gz	da70ffb05b7e599523fc8ba02bb0a73c	37303	validated
5eb7a95c-66a3-488f-99be-10865e99bc41	699f6b4e-eb2e-4367-ac63-0b58f9d0ee09.wxs.aliquot_ensemble_masked.maf.gz	07c0e77abfce0de76a031c1edcb30f7a	305603	validated
5ecee7ac-6164-42c4-a745-bf014908b40f	9179a4c9-3945-4a3e-8966-4ca804301864.wxs.aliquot_ensemble_masked.maf.gz	2abf2090076f015a3c5cc583122b18c8	24907	validated
5ed05c15-8a8a-4113-9aed-fa7e4371921a	a9d1ea26-0551-40c7-88a0-07119f866466.wxs.aliquot_ensemble_masked.maf.gz	8eb01d27a97cc662b9fec0e6e1667f03	34925	validated
5ed7eb8c-2945-4723-9e5a-12e4c09f8c4b	9eaa535f-b887-4db9-9c1b-ae81d2c59882.targeted_sequencing.aliquot_ensemble_masked.maf.gz	9c747f1d64e2e2470e6a652c781294d5	10088	validated
5ee8fe8a-8f59-4fe5-9113-c2321cbc04e3	e5561500-14ae-4e33-8a39-432a18495528.wxs.aliquot_ensemble_masked.maf.gz	0c54e73f3a93d81910f6d039e7e1a0d4	7707	validated
5eeccb6c-2db9-4738-848b-f1ada46c0246	cbe3969b-1214-4033-ad47-39a023571d2a.wxs.aliquot_ensemble_masked.maf.gz	fbafd0e85320f5531189e6c99eea07b6	7744	validated
5ef42744-92a2-4ae8-98b6-f7b57502d902	66c0e0cf-ace0-4d14-a2a7-b11f061c9706.wxs.aliquot_ensemble_masked.maf.gz	c3dc1af0aa94ca355603e3a609fac7b1	33601	validated
5ef53b6c-270f-4863-a7f4-47f35e1e286a	51f9a011-f489-439a-8502-6a5f1b7acbfb.wxs.aliquot_ensemble_masked.maf.gz	a82f14aa86eb96cdca808aaa3188c410	5587	validated
5effcf53-d37b-4d4d-b0e4-4cc765cee565	71dff29a-70e2-49bc-af31-73cb0d16c3d1.wxs.aliquot_ensemble_masked.maf.gz	2987c2e07801c61e4c66b852f079a45c	45274	validated
5f0f0a1c-224a-4da7-ac2f-3d342ad6456f	ba8f1266-43bd-46d6-9415-d8a5e25cbde0.targeted_sequencing.aliquot_ensemble_masked.maf.gz	b881c63a410dc05f5db26f53f1614851	19267	validated
5f19b840-4fcc-4639-80fb-e9b76399cae0	a81104b1-2c23-48ee-bfdd-61f2e87e29ae.wxs.aliquot_ensemble_masked.maf.gz	a74f796878c53d11cadd3486c07b66d0	33418	validated
5f1e3f09-e3d8-4bd3-853d-5d2d25170db8	b53cd122-c994-4ef2-9f0f-cd5bdc40d323.wxs.aliquot_ensemble_masked.maf.gz	886cd24a3d475aa63254ac75a0b72578	30839	validated
5f3c5d7a-22d6-4013-9a9c-3da2a56a89a7	76504ac1-b1b3-4ba8-b07b-8802b66518ed.wxs.aliquot_ensemble_masked.maf.gz	db9e6f23d1857c6c9b9b87857698e7fa	446628	validated
5f4041a5-f01c-40d1-ade3-8a561ada27e6	60422d8f-4d42-4b69-b035-c1d06f7adffc.wxs.aliquot_ensemble_masked.maf.gz	a79f00b4c39197382054dd16df0b88e9	25581	validated
5f6fec92-3586-48ef-8b8f-83246b973613	e4a5a782-0e2d-4f52-800c-6eac87199627.wxs.aliquot_ensemble_masked.maf.gz	62e3f7755c4fcf90539b0e106ca90482	15423	validated
5fa0a73e-83dd-4dc1-8fa4-9c7030357b86	3d5203ba-9455-4d9e-bc8d-92b504b1232d.wxs.aliquot_ensemble_masked.maf.gz	368a889e9c2834bb6150414d77eaa304	381796	validated
5faec7e1-5024-4644-aca5-55aed45df9ca	54a43411-9340-48d6-970f-e50e702fd522.wxs.aliquot_ensemble_masked.maf.gz	28bc9a5875db6b66513cfd1e3d07f718	58724	validated
5fc84b0c-9cf3-4fca-9e8e-1c5f1e658aa8	4ed25d96-2724-4b98-81a5-709470032b3c.wxs.aliquot_ensemble_masked.maf.gz	f93d41c9b2754398488fbb2b92b5b12f	4091	validated
5febda5e-e397-4376-9e40-81f5f9830502	03cae83f-653d-48b4-b328-4c91631618c8.wxs.aliquot_ensemble_masked.maf.gz	f5153e6316f4b28c4ec28d7c59726c40	13701	validated
5ffa4c05-1a28-4509-9188-4f1d8bc08c7d	f94b942b-5265-4c79-a1d5-9056292ba6fe.wxs.aliquot_ensemble_masked.maf.gz	4f812fdaf17f0b97006cbdbea4e23d11	26779	validated
5ffa70b1-61b4-43d1-b10a-eda412187c17	TCGA.CESC.mutect.5ffa70b1-61b4-43d1-b10a-eda412187c17.DR-10.0.somatic.maf.gz	8f32b2421ca4444a2600cc8e15446778	24843170	validated
6006c018-6e3b-41dc-84de-f59384f59894	17c1dd79-e679-4455-855f-967913e9d339.wxs.aliquot_ensemble_masked.maf.gz	f57c9681f349c3d3b77e1a876993600b	17621	validated
60377613-1ad6-400b-95c8-154e218e75eb	aa966a29-6eb2-4d8a-bf9b-7eace86d6f38.wxs.aliquot_ensemble_masked.maf.gz	e8ac5e796511eb91670fec6363038963	380113	validated
6038c878-c134-46f4-862b-58597dc9f0a2	741b5013-dd7b-4be7-b690-49b6ca4a5dc9.wxs.aliquot_ensemble_masked.maf.gz	1ae41917bc687538e8b69101183ba8a3	4899	validated
6046c90a-670b-49e8-aef1-8edd479b8bcd	6ebf4a95-fac4-4158-a62a-696c15b07fa2.wxs.aliquot_ensemble_masked.maf.gz	87ea2e12b49e0fafc0d7027407ff60bd	3829	validated
604e3be4-3337-441c-8a67-328e16872ba0	a9225325-e438-49b8-83a7-96a9494a36ae.wxs.aliquot_ensemble_masked.maf.gz	c92a21ad4ee8bd1d70dcb5aeea072a0b	28206	validated
604e570f-259a-43fa-a669-ea12d12a9023	7463a502-844a-4589-bc2f-044f9dbe4b64.wxs.aliquot_ensemble_masked.maf.gz	636979f9ab15ed89ca628e238b6032bc	30369	validated
608c57d8-12c8-405c-a9e5-dc306ab2eec6	f46b040b-c17e-4208-b898-79f69840ba26.wxs.aliquot_ensemble_masked.maf.gz	456bdcde60e15dc08b326090bf9d98e7	7613	validated
608ef9b0-c549-4e74-af39-3fd27a28fb46	e0702e04-92cd-4458-8cec-5e92600d2166.wxs.aliquot_ensemble_masked.maf.gz	8e645060208723f2175145e469dcf777	93198	validated
609bc74d-e3ca-481c-8632-b3c67098f428	5e06f19d-b0db-4e32-817e-a7eb929e7062.wxs.aliquot_ensemble_masked.maf.gz	c4b740b47b3316b3942b965d5443830b	5463	validated
60bb0b5f-d0f5-4e00-912f-c8d50cad2f01	1b52cd1e-6804-4908-8010-d04f0b2c6072.wxs.aliquot_ensemble_masked.maf.gz	6d0c167f667ce175d781986f63577c2a	5849	validated
60c04caf-7a48-42d1-85c6-93b6ea3ae418	378c3a68-8628-4515-b7aa-7549d136d193.wxs.aliquot_ensemble_masked.maf.gz	410bfb7c09ad544abf590faf9e086a05	14201	validated
60cb8965-e480-40ac-8fb5-4e86ec5c1bef	298dd352-a9f2-4f8e-8546-679c0ecc3091.wxs.aliquot_ensemble_masked.maf.gz	c363bea5326657edb5a2fb67a8888eb2	21951	validated
60dc3c42-7d0f-45c8-bc24-5b4119584683	4a83b5d1-e2f6-4c35-a739-23b0a0e44325.wxs.aliquot_ensemble_masked.maf.gz	a256ef815a546f78df9bc03b67dc0423	149386	validated
60e2f0ce-9791-41c8-a7bb-59faab48e13e	8edc6fe0-4b01-4a10-8e06-b4b33cd0de6b.wxs.aliquot_ensemble_masked.maf.gz	a3ec3b0210e2a22eb1630fa663e4e3ee	14513	validated
60efbb10-4c85-489e-9d1c-49433a5c8c6a	c27e543a-6ce9-42ae-926f-866f16545799.wxs.aliquot_ensemble_masked.maf.gz	0ce2f8616b2413b277e9cb1808ff3399	33492	validated
61075472-6cb3-43f8-b7fd-df2e605a906c	11dbcedc-e160-4e1f-a8c8-7512a1025f1d.wxs.aliquot_ensemble_masked.maf.gz	f18b821ad82543fb91e457309aea7f43	9561	validated
610c035d-3024-431b-8119-e9cf763895b2	c190dab8-7c26-42ab-aa3a-f5309d8af24f.wxs.aliquot_ensemble_masked.maf.gz	f3a7efe37b40125e4dc2007ff0681344	41324	validated
6127eae9-4170-4eaa-87be-be3c0366ffcd	1d683abd-545c-4b16-b051-852c2cd2a61d.wxs.aliquot_ensemble_masked.maf.gz	726bfa4bafdfa585f84ecfeb43b76e55	52708	validated
6169521d-a461-45a8-a1c9-dbae81808443	8896b1f0-db5a-4c2d-b877-750b239ac888.wxs.aliquot_ensemble_masked.maf.gz	efdfa1f5616c820c4295192e3e7ea84c	3933	validated
617d9100-bcf9-4c0c-a67a-3eb873e4b69d	dac04cfe-7bb0-4591-ab4c-117ceaac315f.wxs.aliquot_ensemble_masked.maf.gz	25482b22922db76db39efb5821fcecc8	22800	validated
61a3dcb6-38c0-4b72-83da-bfcc51c69f71	8d19b96d-3eee-4e80-a3b3-329055ea6523.wxs.aliquot_ensemble_masked.maf.gz	39f74e44a18655b95c41caaf1db98598	19032	validated
61b77256-9455-4cfe-ac27-7d22ea2510e2	8a1a9fe3-bfae-4d67-ad45-a40a6421a7c4.wxs.aliquot_ensemble_masked.maf.gz	6648090c091fedc1934f3e2b91d89d5d	45562	validated
61b82eef-f454-434f-a1ca-e9928fd4b936	TCGA.GBM.somaticsniper.61b82eef-f454-434f-a1ca-e9928fd4b936.DR-10.0.somatic.maf.gz	36f9024f833960d3dbdae9d4b54c0594	10405966	validated
61b926a3-faff-4b89-a3c6-aac96089e8c4	fd9e4ad4-5ae8-4f06-8ce9-bcf857e120eb.wxs.aliquot_ensemble_masked.maf.gz	a07a792e1319564d01a3f1df6a815fd9	28805	validated
61c0aaab-5d2e-4b44-aa25-03ed9a4a9e06	af48d374-e03a-4ae6-9276-759106af9543.wxs.aliquot_ensemble_masked.maf.gz	99a39eb8bfb2ba204a48b6112cba5031	14569	validated
61c71e39-310c-4c13-85fa-a2f6d7e4f117	ee0e5467-1012-4c3c-8e9e-0275a1625d09.targeted_sequencing.aliquot_ensemble_masked.maf.gz	0c1c0361accc0ead8e75897da5c5a4e4	21448	validated
61c9cda1-cf1b-4b71-8298-8f0bda1e12f2	8e379edc-7715-479e-93e4-c34e0fa9e214.wxs.aliquot_ensemble_masked.maf.gz	e401318769b695b257ad82473fc16917	35386	validated
61eaa3cb-7b8e-4482-9cea-e81597ca3e28	afab6a87-d201-47f0-9149-a3e7efbfb3ed.wxs.aliquot_ensemble_masked.maf.gz	95b2a28d58ec3f1a1b3321b26cc23b6f	76817	validated
6227cd91-5e86-45d4-a8c1-bffd4cb31964	TCGA.THCA.somaticsniper.6227cd91-5e86-45d4-a8c1-bffd4cb31964.DR-10.0.somatic.maf.gz	1d4602ceaaec71c458d75ae13aa72102	1139294	validated
62360f34-6ef2-4181-af24-efe3f8f23b07	60383e19-a719-45c9-8166-409daaa9e060.wxs.aliquot_ensemble_masked.maf.gz	b2b659061658438bcd20eee00770c1d1	15101	validated
627f0794-e858-4b72-af6d-301ae00329cf	a6a80c50-5113-418e-b9b0-ec81f1cc80b3.targeted_sequencing.aliquot_ensemble_masked.maf.gz	2618eb44fbd36d081721cc0a30dc6b81	49018	validated
628276b3-794d-47fe-aa3c-37a5c4b6e175	af86b891-cb98-49af-a273-c60680790032.wxs.aliquot_ensemble_masked.maf.gz	429aa23a4bf8184eacc70f2672bd2d06	8935	validated
6287bd8a-d793-4e03-bc6d-a5c82efa8393	41549e50-f4e4-4fff-bf4d-f6a0d14d0991.wxs.aliquot_ensemble_masked.maf.gz	f4dd77b9225efe49544a088644bedae8	32679	validated
629b1ec3-dea0-4a5d-b9db-0529e226ffdf	4bcddf89-f480-46eb-b7b5-5b752a3f8a80.wxs.aliquot_ensemble_masked.maf.gz	e1ec28c983a641cff1efb8e2699ddd6c	22058	validated
62bd728b-7e49-4337-9e86-d7ccf3f0261e	ab94b558-2b07-47c6-baa8-a32990d12f62.wxs.aliquot_ensemble_masked.maf.gz	b03ebc12ce3362d4df4bbc849b10f535	17971	validated
62e7f243-f897-4713-a996-5335fc793c03	d98218a5-404d-43a6-ac46-c3384d7b86cc.wxs.aliquot_ensemble_masked.maf.gz	f400f2480225bd88dd4477722676ec9f	34199	validated
633c6cd7-23fc-4cae-b0f2-61d5d6486cc2	119d9f61-c960-49e2-9dfe-677da23d2dab.wxs.aliquot_ensemble_masked.maf.gz	8251ebda635b6abf05788b64f2ea4fe2	18441	validated
6349c6c3-f43f-4ed7-8f74-ae09688287d8	ecd10372-65a1-441c-b2f0-9c2dbf228813.wxs.aliquot_ensemble_masked.maf.gz	5b41b0c4b6752cd0e3274155132f263a	12036	validated
636ce4ab-2cd5-4121-ab64-dace472b8b74	0db19dda-103a-4aca-9350-50be33979c54.wxs.aliquot_ensemble_masked.maf.gz	5f296c2488638587db7f499c364d6f22	464174	validated
6385054a-e25d-472e-ac9f-2ff3d93366b1	cac5c7e2-8575-446a-8a38-174f4ad4e0fe.wxs.aliquot_ensemble_masked.maf.gz	11ff0dfa22cf6f6ba9c3e96c9d4de2aa	5670	validated
6386ea38-e107-4e91-9724-2743b958f34e	0a08d70b-7a07-48d7-9713-c0c10584fe70.wxs.aliquot_ensemble_masked.maf.gz	eabc4efa77b1d05aae90ff29368e7243	25328	validated
6393bdfc-3cdc-4b9a-bcb5-e80233ddf615	8c6391ca-914b-4067-9d1e-7d1cd156e517.wxs.aliquot_ensemble_masked.maf.gz	6fc38a21c13fded81077d33b6be29178	38425	validated
63ad3467-0bdf-44df-992f-d25cc2f8e8cc	37b42098-7bfa-480d-9670-7433c2067816.wxs.aliquot_ensemble_masked.maf.gz	bc4738496dda4e5577c71c7094c7ae1a	30694	validated
63c05a8b-050b-427a-a595-5bf985243afd	18cc0585-355a-4967-a3d9-6a11a9277ffb.wxs.aliquot_ensemble_masked.maf.gz	9a6b2cc0eb2da60f0e63a0d1ece6002f	23956	validated
63d1db08-5e03-4797-a096-dda3fa2032ad	3f9d9b81-50f3-4ddc-842a-6b007eb356aa.wxs.aliquot_ensemble_masked.maf.gz	91941f25be6ea0de38d599dcec9d98f5	167802	validated
63e6bbb3-d8e5-4144-b7d1-4044b9466cd9	7f5bc0ef-078b-4447-a5ca-8ca33dd93a6c.targeted_sequencing.aliquot_ensemble_masked.maf.gz	7f16049e617ceac97efe193f870838f8	13242	validated
63fdd293-5b1a-4121-b020-7587df62870c	155a4093-84b4-487e-b606-4981b431be5f.wxs.aliquot_ensemble_masked.maf.gz	f347ff46032e4fe6d926c8f4c4dc8c43	7543	validated
641e409b-ddbf-4849-baf5-ff13f90e2830	12824ec0-6663-4605-a544-2edd9255aeb8.wxs.aliquot_ensemble_masked.maf.gz	add169aecde3df7d104351af7e79b1ba	26514	validated
6435074b-4496-4064-815a-f5662221d9af	b2ab811a-35ed-44fe-b28c-859b87af07ea.wxs.aliquot_ensemble_masked.maf.gz	9f2feae780ccded65f75a1e552e10a02	38448	validated
64706b59-9e4f-4617-a947-067b5c727653	a0a5ab36-0993-4c75-a352-83cc0ca51a6e.wxs.aliquot_ensemble_masked.maf.gz	1cb4562262779d51dcb6c372d326609b	31587	validated
647b2228-b86c-4146-829c-601839cacf46	f30faa5d-6487-4f6d-80ff-399432b26251.wxs.aliquot_ensemble_masked.maf.gz	71c46b64552a5d19c84c39332b2b7eb0	24479	validated
647c192e-fe68-4cb8-8f85-5362d27bba38	3fb4ccd0-7073-4ac3-b862-61e4e3e35d6f.wxs.aliquot_ensemble_masked.maf.gz	47b6af0ffdb1700bc5d6aed0301e476d	18136	validated
64970f52-6872-4f3a-a824-7fd0e3c38711	f6c4ea36-02ac-4be8-a443-045a383e2e8c.wxs.aliquot_ensemble_masked.maf.gz	2357769e0df2f8e5279158eff5cb3690	8882	validated
64bece4a-b601-425d-b37d-2a66df2eaf52	9e453a6d-9094-420a-b3cd-835f54d278eb.wxs.aliquot_ensemble_masked.maf.gz	2a7259b7917f1116b197de644e81b20b	8775	validated
64ca510d-acf3-49d2-b086-624a642a825a	55acf21f-4d3f-4290-b760-f39bef398866.wxs.aliquot_ensemble_masked.maf.gz	b6cdab4417256463d6ed5e52da3aea40	23631	validated
64d4b160-8858-4d67-89ad-0f5931913754	ef6e258b-7361-498a-9fe6-41fe4ac6b9dc.wxs.aliquot_ensemble_masked.maf.gz	f9c77713b1a01e74fd6c940dd29bcbdf	40086	validated
64e23e2f-ec04-4f6b-82b3-375e2d49804b	TCGA.PCPG.mutect.64e23e2f-ec04-4f6b-82b3-375e2d49804b.DR-10.0.somatic.maf.gz	853d50fa8910f38b7ed4b7d9c4647731	667558	validated
6508f4ac-dfa4-4a7c-8b86-edd42238b95c	8293bd84-4c95-4e5f-987e-43077f627178.wxs.aliquot_ensemble_masked.maf.gz	2a600a205deefcf43fd900622f9355d3	15414	validated
650f0b47-8565-4951-a37a-ab32bff68cfc	6af02c17-e933-428c-b3ce-c61833fe8c25.wxs.aliquot_ensemble_masked.maf.gz	6ca2b1d37ec7f34db2b9b8b3c64e138a	49804	validated
6517d5b7-dcd8-4911-adaa-4b8648fc423b	877398bc-95b2-48ec-a5c7-508d1c63b5a8.wxs.aliquot_ensemble_masked.maf.gz	c4e9740c6711b31ffdad243b71ac9c36	35317	validated
65202dad-d05b-403d-b916-cfb3711ff332	3c09fd13-87fb-4f9f-8e13-41d67da78b8b.wxs.aliquot_ensemble_masked.maf.gz	d0db242a5e0612dd726ce6689db55601	21665	validated
65236cef-289c-4eeb-96c8-196872504951	c3860eb4-b8df-4d93-904e-4183b6475bb6.wxs.aliquot_ensemble_masked.maf.gz	a7093b62f612b89c05e4aff2894e3c5e	26271	validated
652f899b-6845-4ce6-a7fe-75fd7a0461e9	1b7f074c-ffd6-4ff1-b721-16605190719b.wxs.aliquot_ensemble_masked.maf.gz	d5074a1a6793e9e6c28e1be150fa9ca2	26338	validated
65400093-3fba-4896-8685-4159ca8b525d	cfc4d0aa-79cc-4aeb-9dc8-5ac0eedc482c.wxs.aliquot_ensemble_masked.maf.gz	953decfc365d9fae18ede1198d66c01a	53602	validated
655ab4a4-4456-4fd7-9e8b-7466d2592a4b	cb949757-c189-419d-9864-fd21bb18f902.wxs.aliquot_ensemble_masked.maf.gz	cc625debc441d3969dcfcc7f7ba00f3b	21217	validated
658a6558-a1aa-4e7b-b324-e66af80fe1d9	38145167-fa67-492d-9701-c17358512e44.wxs.aliquot_ensemble_masked.maf.gz	4202d54e9b83f0970068daff09dd7c5a	1050	validated
659112f7-ca79-45a5-9bd0-5435de4ddbd0	4b8aa328-ab37-48fb-a893-9fed09f18ff8.wxs.aliquot_ensemble_masked.maf.gz	4b4f02d70b02ae1a33ef78568a8dd6d1	8462	validated
6594d87a-61c7-43a5-88af-f8202227d0ca	9e7a6d55-db54-44cd-8808-fa9f21c50fad.wxs.aliquot_ensemble_masked.maf.gz	4a61e2df1d9b2ef36d10a53089e9f14e	9383	validated
65c5eca5-a0ed-408a-beae-4bc0be5d84fa	8895a037-dccc-4913-98ce-b382f9d16c52.wxs.aliquot_ensemble_masked.maf.gz	cd1d9cd771d3cbfc36346baa6271a63b	13118	validated
65f13c38-148b-460e-b269-f7a124c91791	0480b5c3-a32f-449b-b63b-6564d34f8cbe.wxs.aliquot_ensemble_masked.maf.gz	eba78f78c52e1ed903d408fbee9ad464	30353	validated
65f6fc13-198c-47e1-8dc1-8fe25b178b64	d88c18ba-d66a-4334-a9c4-f11bb40ef7dc.wxs.aliquot_ensemble_masked.maf.gz	dbdc34731d2e75ba2193a548faf0d16d	19209	validated
66134636-ca3f-4d86-9845-47cf8e11e0f8	350a492c-ee96-4e9f-baea-5c40c833ff94.wxs.aliquot_ensemble_masked.maf.gz	97b34b672f7c14f779e82755843f9c9f	14387	validated
66192c14-955c-4576-80f7-dd8af902efaa	b87814a3-185d-4c0b-b677-40366d27962d.wxs.aliquot_ensemble_masked.maf.gz	9d07b4d4e03eda94ce5b8fea2376a64a	30179	validated
6646a2c6-a020-478c-9c12-eeff4257f7ba	cd7d5e7b-69f3-46f8-806f-6e72e2dbbd1b.wxs.aliquot_ensemble_masked.maf.gz	a8c4197c154fdf26329aeb47470f4992	36858	validated
66728276-07c9-41d0-b8da-0ad117cd5972	bbc08903-4912-49a7-b32b-bf0a48f63899.wxs.aliquot_ensemble_masked.maf.gz	e4621fb369f4a2c90b42efb928ba0c91	47319	validated
667ccfad-3dda-49c9-a7c7-864a489de3d5	c3190821-75f5-4b46-af77-37d64a8397bb.wxs.aliquot_ensemble_masked.maf.gz	cc1418084d68db7bf88f8c8b73b27a81	24670	validated
667f1732-9909-4cda-a8df-85fe16ecd27d	f062897e-a232-4f2e-baf4-7615a2d467b6.wxs.aliquot_ensemble_masked.maf.gz	039c8e5359ce1f106115e26d47151ecd	27759	validated
668fd915-ac62-4b55-8173-3cee4dfef615	719c9d2d-2425-41ba-893e-648c035f978b.wxs.aliquot_ensemble_masked.maf.gz	ff7e82582e822340f2a7ad559a59f9f8	32786	validated
66996fa3-e268-4f36-b4bd-b70968abcb2c	a2c68005-23fb-4939-a1cf-af9e13d46cbc.wxs.aliquot_ensemble_masked.maf.gz	cdb37dac802ca0eb92c11ba1ef5321f1	41253	validated
66a7b933-745f-4543-90fa-50dd136735f1	c10db827-3eb4-4910-bbec-47a2241387d0.wxs.aliquot_ensemble_masked.maf.gz	e04e6297b0e8cc47256e6fa6c25f4c75	14803	validated
66c46842-4983-48bf-8386-8663eb6f4502	f04454da-84a0-4880-9149-6d35a47693fe.wxs.aliquot_ensemble_masked.maf.gz	771190874984269b0c21cc6d3b515e59	94374	validated
66e3ca42-1f66-4284-99e6-a36f718b1741	919a7357-d275-4f33-9af3-0ddd0c1e6515.wxs.aliquot_ensemble_masked.maf.gz	a2846889d950754784f2f2eed916ecbc	5849	validated
66eabf5f-e8e8-419d-91fd-375bcd2a4938	603ae150-926e-4e7a-bf78-9d83241ed10e.wxs.aliquot_ensemble_masked.maf.gz	87e3df810f0a31d6357e2d16d8f63276	42609	validated
67010d38-f26c-4490-beaf-43d7d8db360d	942e1fd8-f15c-4e74-a9a9-1b7e305d817c.wxs.aliquot_ensemble_masked.maf.gz	9d5a1893185ad4927ab08a777b5fb39e	44290	validated
6724eb09-9192-4f34-8b34-cba156684b27	280ed0a6-92fe-4443-a66a-f84ecbb7806b.wxs.aliquot_ensemble_masked.maf.gz	efcff9b7ab5fd9c92b9618748eec4ec5	22228	validated
6729be61-3916-43bc-92ef-f12fcde3c321	a23ae901-bc9d-49fa-bf94-01b5d3353842.wxs.aliquot_ensemble_masked.maf.gz	30f9d85b0e95228d7240aa93739b0510	36460	validated
67569b28-0377-4d18-8ec1-cd054e4accc7	b2be1d48-d72c-41f6-84f6-2f3e2f7a627a.wxs.aliquot_ensemble_masked.maf.gz	01843d2fbc99cbfeb37125189c4519f3	75002	validated
676aadcc-1bb7-4370-98f6-282c48fdb7cf	3c45d9eb-2788-47d0-b153-a22f1dfaf035.wxs.aliquot_ensemble_masked.maf.gz	b96864b886a05ed26e3f3cd7078ef9f3	43821	validated
677fa233-5dea-457b-8031-f2f7be141eef	44bb9c14-9397-4a9e-81d1-80a167adb905.wxs.aliquot_ensemble_masked.maf.gz	5a963045dd50cde289960abb67f794e6	9574	validated
678b7cd6-994f-45a5-a472-f2ab784ad4c5	5c4feaea-7b02-4990-822a-f0efbec62fce.wxs.aliquot_ensemble_masked.maf.gz	99607cf34f4a96bbac60f5d1c2b9708b	39689	validated
678ed8fb-53e0-4cce-9c12-d603c3219834	TCGA.LUSC.varscan.678ed8fb-53e0-4cce-9c12-d603c3219834.DR-10.0.somatic.maf.gz	afe3c53c5fc30704735990b3b66d5af3	39515468	validated
678f14b7-fdea-4f64-b272-0c2071feff7a	6069c89b-1cc3-4854-a0d9-045045d1ac9d.wxs.aliquot_ensemble_masked.maf.gz	3707c5cf5ad9a62b95cd114186e5eff4	29335	validated
67936569-37b3-4b7a-aa50-6b100d42be5e	f5a81194-7f8a-4a9a-8afb-86ea28132d08.wxs.aliquot_ensemble_masked.maf.gz	fb324e57baa2006180a9de5d7029cc6c	9622	validated
67a681a1-45d9-4ef3-8dc7-088c7bf07ebc	60aa2731-c7a2-43d9-a619-e1c04bd82d82.wxs.aliquot_ensemble_masked.maf.gz	0b53f128a6bfbcd6dab43d7121a20c04	14675	validated
67b0cd25-d213-40b1-8914-bbecd597c106	50aedebc-a1c1-4ed8-845c-543096da0172.wxs.aliquot_ensemble_masked.maf.gz	004b18bb74e9e7f121356967e628ce30	18298	validated
67bf885a-8da0-46e2-b0b8-baea30042984	69df8aea-12e0-4d1e-b59a-a8f56bf88e0f.wxs.aliquot_ensemble_masked.maf.gz	3a6a1ccfd3cbb9417cb66fbc37e00839	16979	validated
67ca4ae7-b6e9-4329-a4ac-dcaf53a2a3af	00d174cf-c103-4477-9f80-47ab1ad5321a.wxs.aliquot_ensemble_masked.maf.gz	ad7f408fb2f5238bd488579692e6ce86	23951	validated
67cb8d6c-5126-4aec-94e6-81ba08642ae7	fa064e6b-3c00-4a69-9ac3-3220fb54d0de.wxs.aliquot_ensemble_masked.maf.gz	319cc3e90c8cb6e6450694aed6468a9c	54209	validated
67d56c7d-ae1b-4656-bf74-5fa93d827265	89dfaef9-26cc-4444-949b-42dd2c262a26.wxs.aliquot_ensemble_masked.maf.gz	a3918816bca20e058ffaaf8786141037	3602	validated
67da01e1-132f-4b7f-9141-b4363e7bb477	ae470304-b5cf-4b48-812c-ccfefae6107b.wxs.aliquot_ensemble_masked.maf.gz	3c473691521b14b6ac49e69ea9a0c8db	32927	validated
67ee1509-6eb0-46c3-8789-60616ad25754	5dcdb767-8bfb-42b0-acbe-6a648c7977a2.wxs.aliquot_ensemble_masked.maf.gz	fcb18862666af69149121b45049f55be	13029	validated
6815f1cb-35ee-445d-9c9b-951b72682396	7dce46ee-414e-4830-acc7-2bea348e7d3a.wxs.aliquot_ensemble_masked.maf.gz	3ba05cd55e286f946b535ab9026accf8	18106	validated
682bb40d-755f-4502-9be2-d0d1f64c32b1	7b31bbc7-59a2-4204-9e60-2e201778b265.wxs.aliquot_ensemble_masked.maf.gz	41452d501b48c87b49f8e2e2854ae056	36673	validated
683a9d06-4e5e-421e-b347-f45a791e36c0	20bfcc2a-d325-465c-8d12-9af15f4539ae.wxs.aliquot_ensemble_masked.maf.gz	519c9eda54cd29c1e66b6817c24831c5	19638	validated
683d9488-d99d-4e88-97b4-480d9524a7b2	48975c68-f197-468a-98e0-9eb1438d530b.wxs.aliquot_ensemble_masked.maf.gz	189ef16fb51d362c41d7c93719bd4d34	31308	validated
685de949-158d-442a-a728-3e4940801a00	215af563-f358-4324-8fef-781b70eff225.wxs.aliquot_ensemble_masked.maf.gz	a863df3b0e090a796c4e19f52b50a403	25416	validated
68c31d4f-7dca-4481-a3ba-280670019a28	305ef4a4-776c-4f03-a513-625a58283cf9.wxs.aliquot_ensemble_masked.maf.gz	67ea2b545e8f1868ce8d15a93033f2cc	8098	validated
68d9cced-7137-47ba-850b-d58be380060a	15f5eaab-027a-4f67-852b-e04ac2f80964.wxs.aliquot_ensemble_masked.maf.gz	42890dc9d97c24a5be2de0dee6660ca2	31743	validated
68defd6b-31ab-4678-9337-0036f0f9cc08	533c9e23-a789-4d58-8b0e-86e3bcd943ff.wxs.aliquot_ensemble_masked.maf.gz	2136fca3963927e537bc4907c60d3951	10917	validated
68eb54f1-7016-4bde-88d8-06eb2f194719	72da5fbe-f385-47a4-94e4-9ce0a40facc3.wxs.aliquot_ensemble_masked.maf.gz	d77c37a7c32763792ff54d3c4a4536e7	1048	validated
68f1e384-f89a-4fa6-9c7a-b29e16ba503e	d4fa74cc-6367-4cd6-8467-044633d3aecd.wxs.aliquot_ensemble_masked.maf.gz	d7a71d8f30f2a9400d3fa02759b23e60	106781	validated
68f6eb95-8557-4f6a-bec5-95a546f248f0	4a9495c2-b9c3-4a04-b258-130d9c3e98a0.wxs.aliquot_ensemble_masked.maf.gz	39dd0e35a9f11a028ade42657d6ba972	13625	validated
68f739bf-7ade-42a9-b7d2-cedd5e1bb64e	7cd280fe-c809-4e5e-869f-9cc11e58afe3.wxs.aliquot_ensemble_masked.maf.gz	0ff49cf9377d3122c742975c0ad07c0a	1050	validated
690701cc-f720-43f5-a597-e8789a386c26	f2c144b7-5777-4bc5-ac37-d4106b760118.wxs.aliquot_ensemble_masked.maf.gz	e25065fe0637ebb30ce30ad5a9aba0d3	25151	validated
6908ad4a-f6f1-4b64-a230-3423088f3fb8	4e6880e4-1b7d-40be-a02d-9b7278fb1670.wxs.aliquot_ensemble_masked.maf.gz	78d8f08b544a8c4779a68553d94608d0	20691	validated
6942a8b6-e1fd-47e5-a661-909d692ee94c	bca43184-86da-4448-bfd2-c9b859db57f9.wxs.aliquot_ensemble_masked.maf.gz	6e7ea517497d318f7f9831e15f715f28	43838	validated
697a866b-3622-4610-bdd4-3e9d01ad75a5	28f97e1f-3f41-4c91-8a40-bc42d12fe985.wxs.aliquot_ensemble_masked.maf.gz	91e4d4a58f45fc38f8e061c060c35073	27511	validated
699600c8-2f8c-4b78-bc76-3fed81d756c5	506cd052-1d78-4979-8e81-b10ecdb3cbb1.wxs.aliquot_ensemble_masked.maf.gz	3efb6142a84bd67468384ac52a24bef5	19570	validated
69a7daa8-cacd-42dd-84b1-4d4cffd8ac80	67e6c9b3-159e-4360-bf79-d865a6185330.wxs.aliquot_ensemble_masked.maf.gz	5dbcfaf06f1e8b7423fd43515a8bb70a	59372	validated
69ca6ed9-1f68-43ca-ac4b-a91dc51a59ef	e286ab88-b11a-4461-9c2d-1bf1dd337200.wxs.aliquot_ensemble_masked.maf.gz	da8e56766633332458b691c414ccc1fe	22913	validated
69d35563-d6a1-45e8-b2cf-292b391ddb47	ef993cba-6c43-4b56-b3f6-681c95250010.wxs.aliquot_ensemble_masked.maf.gz	50638db594817e413b47767f2657011a	7712	validated
69d62880-3344-492d-a763-745f26be96ba	da792470-839e-4b2b-8f05-4b3c74ffb6bb.wxs.aliquot_ensemble_masked.maf.gz	21b9425a965f2eb31a53d7e6d03686af	26224	validated
69e37b21-9a21-4f95-8fb1-dd4052ab4b32	b8e0c60e-b273-46bc-b31e-1b22ae6e760d.wxs.aliquot_ensemble_masked.maf.gz	0973d321dfbc3555e0bbca17a67839db	22701	validated
69fb4fd7-d446-40c4-9ea7-88e64e1c3d33	442a4f04-d4ca-47ed-9c11-28e422f968ab.wxs.aliquot_ensemble_masked.maf.gz	c1d7e92afe46485db0a513b8b2d0be20	27469	validated
6a511066-92df-44a3-b9db-63bf46cbf73a	915eae6b-de0f-48f8-9892-454c6ede2c73.wxs.aliquot_ensemble_masked.maf.gz	0e2a3355338d9444ea623712aa711aa8	35100	validated
6a55d11e-af85-458b-81d9-c27d7a7d3d0d	f700f1f3-5f02-4cad-9942-fe0bce4cee9e.wxs.aliquot_ensemble_masked.maf.gz	47d476c93b9be35c8a901c505fa05fa3	22292	validated
6a5e4a85-f398-43b0-89cf-a680fd3737fa	TCGA.STAD.somaticsniper.6a5e4a85-f398-43b0-89cf-a680fd3737fa.DR-10.0.somatic.maf.gz	f6136aa57188385c6850b8a3e4cc00ae	30602667	validated
6a6079a4-dc23-4630-a63c-f8bf3fec1673	a7514981-c3e9-4b77-ab8f-9c3a79acd493.wxs.aliquot_ensemble_masked.maf.gz	ab4e760bf379b8731e5756266fa32a4c	51623	validated
6a7d8fff-84f0-448d-bf03-7a0d65a0cd18	ad22ec14-a817-48a9-b695-89e1c8d09f2a.wxs.aliquot_ensemble_masked.maf.gz	a7ea4da967b4c765dd8464a0350d43b2	45686	validated
6a819301-986e-4253-805d-f04c77e454a7	af81a9ef-3a57-4b2a-a519-1acaf7c9b731.wxs.aliquot_ensemble_masked.maf.gz	695f6b805d1ed80eebc31aba74f4d9c8	16959	validated
6a85a046-ab15-4e63-b33b-70ad81dc24a4	8927e476-4269-4b48-9edd-667a148ded7f.wxs.aliquot_ensemble_masked.maf.gz	87212f3631a47fd356dd288129974f02	23816	validated
6a9854e0-8977-4c4e-8083-bf5bbb7294dc	908dd7e7-5ab1-4356-9646-4f62f5083887.wxs.aliquot_ensemble_masked.maf.gz	4bc6326104757d2be4531795d944d201	9267	validated
6aefc033-1f2a-4555-a19e-ded6aaa89137	8b92eff2-f64c-4ff1-bd74-98a5b40fe268.wxs.aliquot_ensemble_masked.maf.gz	6d848aefe1a6733b47bd8b2a69970845	6162	validated
6af81d88-22eb-4305-8065-7987227bcbfe	61ef40fa-dd87-4d67-b10b-a5f8a1c13d85.wxs.aliquot_ensemble_masked.maf.gz	0afaf57186ba89bba368d40517088ae8	44024	validated
6b138bcf-b6e7-4eb2-8615-c18fc6072f6f	71fe37d1-2c8f-4378-b918-97cfa7516023.wxs.aliquot_ensemble_masked.maf.gz	8a89efa955c6b9e313f5ffa680a69c52	39672	validated
6b212f4d-c0cf-4047-a914-0a90adc736f1	6dadf9b7-8655-43d4-a268-e36e6596a10e.targeted_sequencing.aliquot_ensemble_masked.maf.gz	81996a3216b4163071cf6d282c3c42bf	67020	validated
6b4677d3-e743-4fc6-bacd-d222c1df3923	48a88f11-dcca-4367-bff0-a3849ce3a93b.wxs.aliquot_ensemble_masked.maf.gz	84f8dcbee1bbfbf26cf3c1c863300bc0	10122	validated
6b594810-2714-4b62-88be-a764f9f159d9	d8e6c67c-a9f8-4158-9d61-c479b82efbfe.wxs.aliquot_ensemble_masked.maf.gz	96794983dfde5fa371dc833b79aa50b7	22316	validated
6b91e64f-551e-44b3-83e6-8ed9d9a74f91	041fc103-27ac-4946-9c56-84c3e5889545.wxs.aliquot_ensemble_masked.maf.gz	6c04c25888cc9e43895e8e6a8d36248b	27386	validated
6bb4b0f7-b79c-4211-bc6a-760fc31cd5e2	608dce2a-5f57-42d2-ab16-d1471147605e.wxs.aliquot_ensemble_masked.maf.gz	47a4815dfae414e43f615c724f6c16ef	15193	validated
6bb84f5e-8568-4d66-bc32-68b0a5001762	6f9da99e-b8d1-42ec-9634-47c9b70e79c7.targeted_sequencing.aliquot_ensemble_masked.maf.gz	64b830ee845b94922e25295fdb255554	13715	validated
6c05831a-7b5a-4f03-ade0-dfab21a6dd40	16d56dda-b1fd-4035-8778-66fc7fd2602f.wxs.aliquot_ensemble_masked.maf.gz	316fe79f6279067d9dfdf20da4859f6d	21199	validated
6c1e9cfe-fdd1-4d0c-90f2-e1f134e0503c	2d8ceaee-0f91-4c46-939c-203972212117.wxs.aliquot_ensemble_masked.maf.gz	4fd689727cf07dec50fe6d15fa5416c4	26789	validated
6c494917-a5fe-4735-8b2e-e7b560f1cd0f	TCGA.PRAD.varscan.6c494917-a5fe-4735-8b2e-e7b560f1cd0f.DR-10.0.somatic.maf.gz	067e873bcebab156fb2b21fb70b37a03	6295737	validated
6c7b01bc-b068-4e01-8b4d-0362f5959f65	TCGA.UVM.mutect.6c7b01bc-b068-4e01-8b4d-0362f5959f65.DR-10.0.somatic.maf.gz	8ac9c16e8609addbded1bd1f6dd6e376	505413	validated
6c8fff1f-220f-45d7-9726-848200718109	3b4207e2-3e5e-4a64-a9ed-70d1786a9724.wxs.aliquot_ensemble_masked.maf.gz	0a068c58126ddf7039227e2a07ba6f86	29139	validated
6c93f518-1956-4435-9806-37185266d248	TCGA.BRCA.varscan.6c93f518-1956-4435-9806-37185266d248.DR-10.0.somatic.maf.gz	23f303806e40f6f30fc52b5a9c6eb327	24161125	validated
6c961926-7792-42fa-9a16-c62f60e2557b	TCGA.SKCM.varscan.6c961926-7792-42fa-9a16-c62f60e2557b.DR-10.0.somatic.maf.gz	905ab5f2959b08ecbfefbaf70786e530	85669092	validated
6c9acfe9-58d9-47be-b7fa-c936f1b5fc2e	a84f3283-44c3-44b5-862f-26761f0bcd45.wxs.aliquot_ensemble_masked.maf.gz	42a1f9fa3c856be897c5ae33d17b5991	1045	validated
6c9f02c9-2052-4d24-98b1-014cb003f3ec	d024b01a-9310-4e86-9db7-249a4fa70d59.wxs.aliquot_ensemble_masked.maf.gz	6bb7a4e2e8d812d2afcf5777d9bcde9d	20077	validated
6ca19773-24a1-4f7f-8e64-13001f192d44	c2ccfb9a-2766-4817-9302-d72d2cba3931.wxs.aliquot_ensemble_masked.maf.gz	8840bcdb67ae9c3586aefdc4bcdcb5da	30743	validated
6ca98ddb-9f3f-4eb8-abdf-d5e148a84c24	764aa443-1f8e-4c58-8b96-8f7d7b5fdf9a.wxs.aliquot_ensemble_masked.maf.gz	f156b6a9149e41d3fde4af57ae2e1b23	16823	validated
6cae31b8-a852-4395-8f1e-8eaa29a5438a	57a45ad5-e617-4a13-b4b3-afddd9924da2.wxs.aliquot_ensemble_masked.maf.gz	4c3d7377e215f66be883fa71ba0fc22e	28920	validated
6cb268b0-b22a-4227-a020-63e64829f6ca	b94223e5-1795-4f9d-964a-7e499e20ae92.targeted_sequencing.aliquot_ensemble_masked.maf.gz	442e163cd976b7f6d88b0c36d7449888	11572	validated
6cc3807e-27bb-48c8-8782-7ad7e48cde3f	eaf5f401-5552-40d6-8f31-a3e759c573c5.wxs.aliquot_ensemble_masked.maf.gz	7b9739e360e38ac2d3a23589471a2f3b	3100	validated
6cdd2f5f-e729-4dc6-8b44-c8f454497778	b5722776-8371-44d2-b184-b1fb8034457d.wxs.aliquot_ensemble_masked.maf.gz	648cb03d745ab159adb93ce563aa7452	76719	validated
6cf36e21-9660-4bad-a34a-f7372f79e531	b102da70-ee16-4ac3-a823-793c735afd6c.wxs.aliquot_ensemble_masked.maf.gz	42407764c8068327f57eb7fd51a65d8b	23993	validated
6d0a808a-bdd7-40b0-94d1-168e73ad5bdb	TCGA.MESO.muse.6d0a808a-bdd7-40b0-94d1-168e73ad5bdb.DR-10.0.somatic.maf.gz	96b49b69819e45ff5673563afb0707a2	805939	validated
6d28a535-e78c-46b3-876d-6ca9ee91c48d	aed8b324-1e8e-4d32-8a41-433886f2a8e9.wxs.aliquot_ensemble_masked.maf.gz	6949f3afbf29b6854844aaf0aa0712ff	21096	validated
6d296f30-51d6-4f68-9c41-9d77a6901008	415f8210-c46d-422c-8062-e2dee3c74200.wxs.aliquot_ensemble_masked.maf.gz	d0ea9b42574db53d20a18892d81cfe64	3345	validated
6d48daa9-96f2-48b8-9536-f28973772560	08a092ec-1363-4d8e-a442-80503b287c58.wxs.aliquot_ensemble_masked.maf.gz	6b81eb7c741143c77dd7b35438bc331f	76765	validated
6d601f03-8cab-4058-b598-bb221f1cb450	e47f85e8-0b6d-4452-8e52-2e64401017c8.wxs.aliquot_ensemble_masked.maf.gz	0a3daf9df914589f865cff082fe8ab2f	4343	validated
6d766413-ca04-4976-b797-9189fa591ab6	af767aee-af32-40c6-befe-7df5853793b9.wxs.aliquot_ensemble_masked.maf.gz	ee0effa6245440ce2476d4ce88db9ee2	5571	validated
6d84444a-abdd-4440-a2f5-67be12e2b051	1100065c-e961-4147-87b9-7c0c25ce3050.wxs.aliquot_ensemble_masked.maf.gz	eb9defb03f5217dc7fa82db5a45d03c8	23978	validated
6daf5c6a-4312-43ad-8840-b398ffbea3c3	2eb02503-ecf9-4388-bac2-694bb6308e6e.wxs.aliquot_ensemble_masked.maf.gz	934e7a25730ac570d8d994c2e06449b9	81006	validated
6db91ebd-97b7-48bb-b5b7-332b6c15fbeb	e3beccf7-c99b-431a-9b66-0fd72a8e5375.wxs.aliquot_ensemble_masked.maf.gz	262f9831322e301181463a8e880ba5ae	10149	validated
6dc2d69e-06f1-4a16-bfd4-9e091e09198d	477d12e8-7a83-4c58-bdb5-b1fcb21262f0.wxs.aliquot_ensemble_masked.maf.gz	20563008ac36740b343bd26ce7eac005	39406	validated
6dd612c9-1014-42fa-9f31-f321ebef61e6	ecb1efc4-043e-48bd-9954-b4eac6a21e16.wxs.aliquot_ensemble_masked.maf.gz	e5db5cdfac524bea53e91da20108fd21	24003	validated
6de456f7-7659-4596-b477-c53c4168bc79	0878333a-c99f-4418-ba7b-8108a4d7d1e9.wxs.aliquot_ensemble_masked.maf.gz	01cf83f3daae146af3797354174385a2	36826	validated
6dea601c-68be-44eb-8e82-7d3a927e980e	1f195f99-616f-4b74-bf35-591f8c8bd5ca.wxs.aliquot_ensemble_masked.maf.gz	0804bb7c6d4d090c329985dd61249266	18607	validated
6df244b7-ba4b-4ef8-a746-d9df414fff2c	7f730128-2fac-4ca9-adcd-0b9e1d60ba0a.wxs.aliquot_ensemble_masked.maf.gz	9d3c047a9d49f68391d31a6cefa0639a	43288	validated
6e07681b-4cd9-4435-bc9a-3ded96516968	00b30647-129c-465e-885f-c07e27df982c.wxs.aliquot_ensemble_masked.maf.gz	92fbfd12a1234a8d33c35f5348de00bd	20151	validated
6e2c1f75-3753-46bb-818d-15d98d2b0f39	6106061a-b012-476f-97fc-c3d10b2faf20.wxs.aliquot_ensemble_masked.maf.gz	f62988cf8cfe9881d1d8d79d3483f07d	30669	validated
6e2e2fc8-699e-417a-851e-27763576205a	ef5eff6d-72a0-49dd-935f-2b9fdb252f97.wxs.aliquot_ensemble_masked.maf.gz	f4470933cd4e63779c9cce1d099d52e4	24980	validated
6e2efd50-434b-447c-b6a1-b89d5c003b4e	685a56af-44f7-46f0-afe3-81e50c5cdee6.wxs.aliquot_ensemble_masked.maf.gz	e0dc650eca7cfe54db5611b5ec01b702	14635	validated
6e2f7cc5-c6a4-4c09-a257-fc44b3e85773	c021c824-feb6-4433-b0f2-5ad0ab3489b3.wxs.aliquot_ensemble_masked.maf.gz	0af915124325533fd4c579ea8a2ed629	87766	validated
6e3a08cb-b01f-4ef1-beb0-27c50ff88889	5a59a833-9927-4f1b-8ca9-a09ab3ffbe95.wxs.aliquot_ensemble_masked.maf.gz	b70c3ffa76bb4123b9a4367decc6b599	31814	validated
6e453463-f38c-4bf9-8edd-103bbc487289	3b2023eb-3a3e-4ddb-96ac-970f4fd0a352.wxs.aliquot_ensemble_masked.maf.gz	00b985dde149375facb4fb213bca8131	20971	validated
6e48296c-9b02-4b70-9c86-22950803f270	4b5a1e1b-d203-4660-8507-516b1ed45166.wxs.aliquot_ensemble_masked.maf.gz	21fc4119c783a4cb18edd225cc697b98	39079	validated
6e582a72-a4d6-4995-ae29-413a64a5089d	6592056b-b145-4735-9829-e676f537eebb.wxs.aliquot_ensemble_masked.maf.gz	97f910ae89ee6021899bf8c30bcb585a	17603	validated
6e7afeb5-ce9e-453e-9a1a-2b798ea9af8e	c15d1133-7023-4a41-a2c6-7a04c175cd22.targeted_sequencing.aliquot_ensemble_masked.maf.gz	22afb4e548eac63ccb88aefc6ba58222	23611	validated
6e8c15ed-adfa-4ac1-98c9-ad13034b467a	98fd499e-889b-4cdb-846d-01ccb6cd6611.wxs.aliquot_ensemble_masked.maf.gz	8576b71666e4c9d36bf2f56468e9916d	16595	validated
6ea3feac-d5b6-4ae4-98ce-111e39da3891	be8626ed-42e6-4625-acde-c5bc95d737b8.wxs.aliquot_ensemble_masked.maf.gz	4922248bf766b8c88390110e7e695231	32308	validated
6eac8b8f-6d77-4a97-8be7-f5fa92307b74	6277bf4b-3c0f-4787-acce-e030a20096fd.wxs.aliquot_ensemble_masked.maf.gz	f5975841f2ef70efeb07962c695d22e1	37384	validated
6ebaebf9-423d-4c08-bd65-7ad7d3920a8d	16d2b1f8-42f3-4839-8a6a-6cc674c225fb.wxs.aliquot_ensemble_masked.maf.gz	e69bd7280cd80b8abb6bdd4bda1cb2b7	11490	validated
6ebd109e-9d0d-4e82-8590-4d35f76839f5	96b79f7b-5163-487e-a596-89a29f48bc23.wxs.aliquot_ensemble_masked.maf.gz	f2e4a4ff23fb923660be2b8770f9d014	3287	validated
6ee29621-8951-4f67-bb9c-d9c4dff347e4	e813fe0b-1b4b-4400-aee1-0a2cd406897a.wxs.aliquot_ensemble_masked.maf.gz	bdfb0d3c43d6681bf2bce0ee5f74b0f4	10944	validated
6ef43137-881c-4d81-a36d-6d656f4995a0	e10f2596-883d-4131-a763-18b0f50321f5.wxs.aliquot_ensemble_masked.maf.gz	0872555624b86b0118a909c90ace9e12	43646	validated
6f5556f3-edf3-4cac-89b8-480386ef4f49	7bfbbc0e-f207-4e63-8c68-3b7643736464.wxs.aliquot_ensemble_masked.maf.gz	42b890c0476c4303051ca0abb651b5ca	97100	validated
6f5cde97-d259-414f-8122-6d0d66f49b74	TCGA.LUAD.muse.6f5cde97-d259-414f-8122-6d0d66f49b74.DR-10.0.somatic.maf.gz	939fa23e9d62f2524e5c5fd1dd38ef34	40994280	validated
6f6a4290-b6be-49f5-be45-97d742957a9e	TCGA.TGCT.mutect.6f6a4290-b6be-49f5-be45-97d742957a9e.DR-10.0.somatic.maf.gz	d8b754219bc992b2736bb17109a7f872	876679	validated
6f86d6e4-c0a5-4466-8640-6879066255fd	0b0923dc-3cc7-4488-bc3b-d0638d26ca40.wxs.aliquot_ensemble_masked.maf.gz	514f58f51f22c5a894492df55dc61f48	14953	validated
6f9a35a5-49f9-41e2-8aa1-d7979a15f219	86da0e8b-101f-4402-8f37-312f2c5969bf.targeted_sequencing.aliquot_ensemble_masked.maf.gz	6f6b6ec77e2e60603e1d092722354ce9	15003	validated
6faa5b11-578f-429f-ac87-c37c02523c7b	506ba0be-1195-4fd5-8264-adc5dda7a89e.wxs.aliquot_ensemble_masked.maf.gz	a2294e09692f4f8aad33722c0a02ffdd	352735	validated
6fce7066-ab12-4088-b3d8-7bcab8477ff9	318abd70-5186-48df-968c-09a65b62bfea.wxs.aliquot_ensemble_masked.maf.gz	8596ead5f5bff8897f2805ba7277a72f	67633	validated
6fd11f8f-2fa2-438c-aee8-aa3aed29b032	9afa363c-2f5d-4656-8cf3-4faef731da4f.wxs.aliquot_ensemble_masked.maf.gz	5ce014349846d5d784a1ffc71d0ff5da	28434	validated
6fdd3495-9d5f-4214-8ed6-8dad5dfb9c4f	ef7649e5-3afe-4fca-b87c-f123363751a6.wxs.aliquot_ensemble_masked.maf.gz	2dc893a5f77cf2d39e3dca6ee893a1c6	18370	validated
6fe280c7-4f61-441c-8e29-9f258070d97b	13d35223-691a-46bb-a1e1-8566d7e2d866.wxs.aliquot_ensemble_masked.maf.gz	46b75b1c93af305321a83e05c1cdac2d	10939	validated
6ff5a4d4-77a1-4cd2-ab04-737d3e5d56ce	690b1858-3748-47d9-b59b-887ff6bb3b31.wxs.aliquot_ensemble_masked.maf.gz	26331290a94e3a15afa93e5847a6ac46	134875	validated
70095a4a-45b1-4df2-8bb6-243197a26a3a	c1f87ef8-afff-423e-a979-17624602536d.wxs.aliquot_ensemble_masked.maf.gz	1962c13aa8bc89a908a4b29d2522384d	37656	validated
702fcf90-c807-464b-80fe-c56b45557935	77b4a720-57b7-4aed-8a72-c0658f1df73e.wxs.aliquot_ensemble_masked.maf.gz	6190856b093e2a013a7c4b11ce789429	37176	validated
703ca2f4-83d7-4727-92e5-3a5283b8c84f	d2790838-fe27-4071-a0a4-5bd1a9607c57.wxs.aliquot_ensemble_masked.maf.gz	4cfa200fb7c547e3a42e773ea9c51bf1	59044	validated
70597101-fc75-48e2-9dbc-b1bc63022cff	f9e13009-2ec1-4fb6-8161-c0004bd0c948.wxs.aliquot_ensemble_masked.maf.gz	bcca49faa66e64ba2f7b69cc9fae5241	15165	validated
705a9eb4-e633-46c7-994f-62585f4a8e21	98cc0fd1-9959-4d59-9776-5d4206cda35d.wxs.aliquot_ensemble_masked.maf.gz	ebdb17739b67e8a2e12e5c105df9707b	12979	validated
7069adca-004b-4939-99a8-541ecb18aa4e	ad188440-4a9b-407b-ac13-63e8b1b14e7a.wxs.aliquot_ensemble_masked.maf.gz	c2ca6bf2851175c227b99ce547460592	23754	validated
70835251-ddd5-4c0d-968e-1791bf6379f6	TCGA.COAD.somaticsniper.70835251-ddd5-4c0d-968e-1791bf6379f6.DR-10.0.somatic.maf.gz	b2194e7456628b42d7f64e2b47ec1c7d	41620844	validated
709f1e31-b46b-4fcc-a27e-6d0682e64375	f5386867-4991-43be-a299-f41038fc94d4.wxs.aliquot_ensemble_masked.maf.gz	c18a767c8ba7a9bca865311d75277a26	17430	validated
70a25e29-b768-4ef0-b695-a1381c596307	493f8d1d-f41e-46da-a201-1c90f444d707.wxs.aliquot_ensemble_masked.maf.gz	7249f646ad7d3e81b3185feaeef8f6a7	21302	validated
70b04a3b-9f71-4e46-b29d-e4983ce86634	dee0fac5-f69d-4ec6-a2ea-8befedee717d.wxs.aliquot_ensemble_masked.maf.gz	e21a6d0b651892718e826120cabede87	225192	validated
70cb1255-ec99-4c08-b482-415f8375be3f	TCGA.COAD.muse.70cb1255-ec99-4c08-b482-415f8375be3f.DR-10.0.somatic.maf.gz	81bdad7f2da82bf274cddc6f777cab3e	51138822	validated
70ce54ee-6d7e-4b82-bdf5-13725f658bfc	70a0aa58-9735-4bc6-84e7-85b62c9d2385.wxs.aliquot_ensemble_masked.maf.gz	4347f1a59eb05b717575b26f1ec406a9	80361	validated
70e4a8bf-e381-48c6-8bb2-1205edf710fa	88ad4d8d-6ae9-460f-960b-723760a66fee.wxs.aliquot_ensemble_masked.maf.gz	29a2f2ba7a588621e625b383de1581d5	100412	validated
70e612ec-edbf-4899-bb24-42daa4234578	f8084067-ebe5-4471-8d7b-016a6d48a0c8.wxs.aliquot_ensemble_masked.maf.gz	079c04a75c45b78c40c279b9618321ce	10178	validated
7102ff03-4b91-4264-9776-eae5d4354d6e	0501f4ce-eb92-48aa-bc80-87391cd5bc52.wxs.aliquot_ensemble_masked.maf.gz	a6a66aa11830a3bd792f1e87c17845f4	43073	validated
71048d31-006c-497f-b9f4-a0ad908f0a2c	91154ab5-4bc3-4ef7-a7ff-7907febfedaa.wxs.aliquot_ensemble_masked.maf.gz	19a797951b1a1fd05361b952d43832ed	57287	validated
710a8b37-fdb9-4d34-9416-63f420678236	cb540273-bea3-4347-bdbd-28c4898a6b23.wxs.aliquot_ensemble_masked.maf.gz	62ca9ed3b2aee1f9812dae72edc82c10	15661	validated
712350fe-c380-4894-9bb5-c8f94dc59b32	TCGA.KICH.somaticsniper.712350fe-c380-4894-9bb5-c8f94dc59b32.DR-10.0.somatic.maf.gz	05537fae498b611dc10f7e707a296b99	531263	validated
7126dda3-64a2-490b-8dfa-947b134a9e8f	c54220db-df83-486e-97f4-73715f1c7b29.wxs.aliquot_ensemble_masked.maf.gz	4ba0c4e354e8462a445e8c1b492e9499	3803	validated
7138088c-3848-419e-b793-27cdcdc60a36	463bb783-10c2-43b4-a51c-825d75846fdd.wxs.aliquot_ensemble_masked.maf.gz	43c3bca1a48df30181c6a17cdacc9004	10882	validated
716f5244-9e13-4375-8c30-147bf9a02bb4	TCGA.KIRC.muse.716f5244-9e13-4375-8c30-147bf9a02bb4.DR-10.0.somatic.maf.gz	f4ac7cd4fc02b7b5ebddd4f3f03d7636	5166015	validated
717a2d66-7062-4fca-b93c-749dca694e9e	8c024649-5197-45da-8abc-4b977527f481.wxs.aliquot_ensemble_masked.maf.gz	29e314b1fa47511029463270d6895aa0	14795	validated
71944f7d-817a-49f6-aa91-539d98db8227	ed50f1d7-ae90-46be-a442-8084f3b6c561.wxs.aliquot_ensemble_masked.maf.gz	ee6d2fc4bbc70cbaccad753c5cbfba21	26286	validated
7194f731-0109-4057-a4f9-1e82c2aca195	66a58ca4-5326-49e8-8481-beba26f886c0.wxs.aliquot_ensemble_masked.maf.gz	450ccc1bf2e261b7ade80df075c0e466	28631	validated
7199bfe6-9233-488e-a26b-f2bf232f3570	cc2c218a-de0d-4942-a08f-fe95056e97cf.targeted_sequencing.aliquot_ensemble_masked.maf.gz	03339c531e9c251fbdc848c0a13567c2	4021	validated
719e2c89-375b-4317-a281-4f6dcce15489	1ca13156-46b7-4a46-beb0-ff19eb4111a5.wxs.aliquot_ensemble_masked.maf.gz	d68b6ed549cc9eb53badd75c5dac5c23	26195	validated
71bade38-b517-4271-a69f-7850e5430afb	45d289d8-09ba-477d-8496-c4ce0891946d.wxs.aliquot_ensemble_masked.maf.gz	cabd9c196b0ef159111653c9c91e5824	22072	validated
71c0aba2-9c9c-497e-9c42-727fc07372cf	3c7071b9-76ba-4691-9476-8af05c639e64.targeted_sequencing.aliquot_ensemble_masked.maf.gz	9c8522669a3f02966956d4f6b1bde6b0	15852	validated
71d51792-b66f-478a-ab1a-2faf89319fa3	808f0d7b-d255-42d5-a4ca-bd4bec51ea8e.wxs.aliquot_ensemble_masked.maf.gz	cd31da4f14c33f35d9fa1be10486c46c	61985	validated
720fdc0b-70fc-4204-8182-b651d7c1c9b3	dd5e55d5-6f0a-4eb2-904c-d2d8d7dffd23.wxs.aliquot_ensemble_masked.maf.gz	4c56438bca7608d3cce334341631085c	30061	validated
7265a747-7205-4590-a0da-6ca1ac403ffc	b58e5393-a13a-4989-9f68-be85cf34d9ec.wxs.aliquot_ensemble_masked.maf.gz	51643ef6efc9c8206130dd6f08753486	129361	validated
726fec9a-d24a-41ce-bbee-2f51eae0d56f	9206967b-5025-413a-a521-acccae5a018c.wxs.aliquot_ensemble_masked.maf.gz	844ac61570a684da5de0eae451e2acf4	28714	validated
7278fca2-6d0e-4733-af4b-94ce66b84c9d	981cc909-b275-40c2-b472-5905f2f099de.wxs.aliquot_ensemble_masked.maf.gz	417cf141938c257508a85903703468fd	1050	validated
7290587b-9412-4093-a3af-a7b713ab8f93	2bce728b-6fd6-4c5f-8805-d214ec12212f.wxs.aliquot_ensemble_masked.maf.gz	8d95d52c42efebe81a6cc94e342d37f9	16320	validated
729eb957-2c03-4bf9-acdb-1517af1fad04	bbe0c733-0539-4136-babc-8d0da16cb479.wxs.aliquot_ensemble_masked.maf.gz	80207b3076ecd714834ae9c9eac5576b	305272	validated
72a337db-0b85-434a-a499-5a655134e4b7	e0f24ebd-79a2-4a0e-ac33-17142938e708.wxs.aliquot_ensemble_masked.maf.gz	732767adfe0156e13b72dcf3b38abdfc	56776	validated
72aeac8c-8805-458f-a3aa-b344a7501ac6	a4c7cefa-2354-480f-a8c0-ab8841485283.wxs.aliquot_ensemble_masked.maf.gz	0fc4845ca620181e7b2727a40f080e6e	33694	validated
72bfe878-66c5-4e16-9aca-85e60c0350e3	cff6e34a-43dc-4297-a9c1-3a6cdea158af.wxs.aliquot_ensemble_masked.maf.gz	58c1f496c169338aaae5322332139665	46665	validated
72e3e4b6-f9f8-43e2-ab12-e16ec889f032	15203e8d-1771-4bbe-a4ae-f18c5c537654.wxs.aliquot_ensemble_masked.maf.gz	66b7d5ad3ca039c10e7a7d88483a40f7	20398	validated
7302b877-9a28-416b-a9fc-2e3a179b3bad	b7e4783a-46ec-4a0e-a934-74b5e9128d93.wxs.aliquot_ensemble_masked.maf.gz	6c1fcaccc3c46f4aa22360920bf61ae4	25843	validated
73138c57-8202-4769-8650-20ee31ef5869	cfca8c3d-2a62-4fde-a24c-d0640f1b2663.wxs.aliquot_ensemble_masked.maf.gz	ada7e0bd39c83ee698ab994ad440c2dd	36486	validated
73141984-201b-435c-91f7-6ce71102ed55	6d2a5c06-c130-4ec3-8ef5-bc68d8324495.wxs.aliquot_ensemble_masked.maf.gz	816d8bdf2388a11c40c5f80f36a4d18c	29196	validated
732b0caa-4249-400f-b538-3892c8052ce3	05822c63-5f15-4d2a-ba76-57a019e97a7b.wxs.aliquot_ensemble_masked.maf.gz	31cc26035b89f27ecc84f81bac5af4b4	21475	validated
73475faf-1cdc-4afa-a4cc-dfc0e0a592d8	bd28ef6a-5199-4dae-9d8e-0629919bec04.wxs.aliquot_ensemble_masked.maf.gz	acfe807a064beb814091d3d4a495984f	9749	validated
734c0c51-d86d-4fb9-9e40-08dcb0a42b78	07406c0e-9cfd-4d5e-a95b-c1ad31c1c197.wxs.aliquot_ensemble_masked.maf.gz	18747cc39298e8cb5aa8e8c07f1bd95a	14060	validated
734e4f22-ea2e-4091-aae6-5f0973f416a6	df32d849-5da2-4a75-8b27-a92488618ec5.wxs.aliquot_ensemble_masked.maf.gz	2ae1f349d716eb7a5b2db98bcd5575a5	1966	validated
73526369-ac5f-4c49-8cec-6ac0771e06ee	6ceeb642-245e-4e48-9d4c-662d98338c07.wxs.aliquot_ensemble_masked.maf.gz	9b40185106e51e086b4af57f27b64064	16501	validated
738097e6-b42a-4d64-a03e-eeb6d0c80c42	620ccc79-c986-4baa-93bf-bede56de991e.wxs.aliquot_ensemble_masked.maf.gz	5bd193cbef33b6579850d93892a307f7	35520	validated
7381c199-3770-4453-bb27-68fbd356cb54	TCGA.LGG.varscan.7381c199-3770-4453-bb27-68fbd356cb54.DR-10.0.somatic.maf.gz	b346c93319c221cc4f0fd2e2fc028589	7644188	validated
739aa854-ad41-4ec6-af97-12f5a98d95d7	a368a83a-81ea-4da2-957b-58aea3072c3f.wxs.aliquot_ensemble_masked.maf.gz	592bcf7f9e350b546872ff0bc9c224fc	8331	validated
739f7dc2-8794-42d2-8d42-c6f4bfcedddc	5d508241-c46d-497f-b467-bea120a2e02a.wxs.aliquot_ensemble_masked.maf.gz	5f66b6d03776c17d8d8c724bdbee8dde	9656	validated
73b38dca-c8b1-44ce-8943-f2349c8cc889	941697a9-2fbe-4654-b1bf-d323dc29c565.wxs.aliquot_ensemble_masked.maf.gz	b84843c0b13525f699098af067c7fc00	31100	validated
73dba14e-c525-47d0-afda-ce48d7ad8180	485ac002-2a46-4e5e-80b7-c66b3c454be0.wxs.aliquot_ensemble_masked.maf.gz	c5a3542a9edc07cbc7bd2f31b2ac1843	11874	validated
73e69985-ee77-467f-95bf-c1775d9b62f4	5857bb4a-0c12-47fe-8925-175b2ca01092.wxs.aliquot_ensemble_masked.maf.gz	1929f2c1849d50ef34eca21cf6febb12	27069	validated
7404e3e3-e2ac-403c-af16-3613c45ba132	40cb4f34-c10a-4897-9a74-86f7a86a90db.wxs.aliquot_ensemble_masked.maf.gz	3f199abef576b5fa1fe6423c1fc3b803	116018	validated
74107d0a-f823-4911-8deb-da1f46b476a8	379d79fd-74bd-4d82-8d52-aac842c3c567.wxs.aliquot_ensemble_masked.maf.gz	b0c8cea6aee5ed855772138ebf0be478	23848	validated
741e9f30-10b0-41ce-a165-4b20d29610c6	27e520a8-ef39-44e6-9665-10081abf040f.wxs.aliquot_ensemble_masked.maf.gz	44034e3b4e6f1b7e5ee8bcc223016eb3	22570	validated
745b2960-4a2a-43a0-b128-a1f4cc98705e	63410acf-2670-418a-a210-21a5816d451c.wxs.aliquot_ensemble_masked.maf.gz	77309ec47af39ba772b1c24f1ff9b51a	12977	validated
747f92d2-3208-49cc-a564-3c5d0a2697ef	TCGA.ACC.varscan.747f92d2-3208-49cc-a564-3c5d0a2697ef.DR-10.0.somatic.maf.gz	28bc3af250abddd54448edfec378569c	2681416	validated
74862d6b-f0fe-4fbf-a124-cd9e18975422	e194c8a2-de15-46fc-aee0-de39959f0b05.wxs.aliquot_ensemble_masked.maf.gz	966c682b31bd245f31890419b9360314	10883	validated
749a8d93-8f2a-4c63-ba76-77385c680c90	9be4d010-457d-4dbd-b2b7-4e1e5ced59c1.wxs.aliquot_ensemble_masked.maf.gz	aa6cbc11ee8aa58c9177577346c71efd	8490	validated
749c8443-0dea-4130-a370-8b233bed7c27	415717f4-ae0f-4577-a712-72a81049c393.wxs.aliquot_ensemble_masked.maf.gz	f0c6c862504c615879ae9ad1166b5263	191621	validated
749e7c2b-0df0-4041-acde-df78191c6b5f	3c58626b-c170-4447-a61f-8bd721631427.wxs.aliquot_ensemble_masked.maf.gz	8b6ca05531b6a899978bc692e382befb	33105	validated
74c07c04-ffa9-4e33-80e8-3addd44805c4	d3ba8e04-0713-4e4a-a7a2-900080bb691f.wxs.aliquot_ensemble_masked.maf.gz	ec62f23a9d2788b4fd2e5e061fae88ad	1052	validated
74da0e06-cfb1-4036-b835-ea44f0d5bdb4	0042283d-c082-478f-bb1a-4935b7b4e003.wxs.aliquot_ensemble_masked.maf.gz	7e60755f1c2d7718d63004aed6a69683	12281	validated
74e9af94-afa2-4576-a60a-60acca6406f2	8edb52a0-00e1-428a-86d1-7c9960b4ff89.wxs.aliquot_ensemble_masked.maf.gz	63fcb6364e2de6dfa73aba2e9cdb4abf	6632	validated
74f54884-c150-4986-ae70-46961cfeb1e8	1b5d8253-5b29-4a2d-bcb9-73b344038f92.wxs.aliquot_ensemble_masked.maf.gz	542d7c52fb153a836b916a1c50504b5f	18044	validated
74fc08e2-3ad9-4c69-b7b9-44a8c0e7850e	633afb19-fc22-4f4b-8c47-559dabd3f62b.wxs.aliquot_ensemble_masked.maf.gz	d88aab5321762518f25154fc1fe9ae21	16673	validated
74fea736-da6f-4748-8297-f865c0e66c80	7b6ecc27-1e49-49ed-b7b3-a5077ee3810b.wxs.aliquot_ensemble_masked.maf.gz	ca921565b1005a33ac1d4b3e05b7f951	26198	validated
7514871a-6df6-47fb-9cb7-1bd8d327b36c	350da8bf-b956-4a17-b853-76ef8f184745.wxs.aliquot_ensemble_masked.maf.gz	1fa437f4eca212d61f283fcda9275422	82523	validated
7515e544-e27f-46e9-962d-1c9aa6c38f58	61ddb978-e244-490e-bb32-71f0bcc6c7b5.wxs.aliquot_ensemble_masked.maf.gz	3a7104e6678d4651fe67428eefe49bb2	3695	validated
7534c1d5-2737-4ab8-ba45-c212d40b802c	b9865604-c8e4-48ad-ace0-4b3dfb7f4767.wxs.aliquot_ensemble_masked.maf.gz	be668802df21a1a3a9fa8b3c0c9eaf37	26646	validated
7555c932-dcb1-49dc-86e0-0e4954439426	7abbfba1-829f-4eab-ad7b-965253ce8d35.wxs.aliquot_ensemble_masked.maf.gz	0e0cd060d675be877c59c06269a02f36	40043	validated
758b58e0-9fca-4344-816e-48de6a6a1399	fb0a9c72-c02b-43df-be09-6f10c98f75d5.wxs.aliquot_ensemble_masked.maf.gz	0f9e68c7f8a7156bb057a8dc8c8fe65a	2116	validated
759521d5-6a51-4c5b-9cf7-baf60844b251	1bbe5a6c-0a13-44d9-8ed6-cd1c712a0556.wxs.aliquot_ensemble_masked.maf.gz	b86fcccf9c71d24db598ba56990c6338	22252	validated
759c68c2-4ceb-496f-9d81-eb226be86cfa	983afb25-2227-425c-b07d-5b2a80b942a2.wxs.aliquot_ensemble_masked.maf.gz	0fcc7e13a3caae90f56303d490212fff	12983	validated
75a96e9b-4ff0-4544-88ff-af62aec484ff	55497569-fedb-4f4e-92f0-f042b59c358b.wxs.aliquot_ensemble_masked.maf.gz	2e9e35885e83d8d8a9e39fd065a63fa6	3837	validated
760c884b-c016-4f85-bb58-7e1cf350c2b0	bd805998-adaf-4ec3-9e96-79389696e673.wxs.aliquot_ensemble_masked.maf.gz	cded0d9316dabcb9b1576f25d02ca33c	24592	validated
76313658-c6df-4f73-8e04-affdbb0013bd	TCGA.LGG.somaticsniper.76313658-c6df-4f73-8e04-affdbb0013bd.DR-10.0.somatic.maf.gz	16ff21347da0f6cd8b274974f1298db4	6030917	validated
7641f312-840f-4851-a1fd-d081422166df	d17e80fa-985a-4bb1-bd91-2dd82e793c08.wxs.aliquot_ensemble_masked.maf.gz	1c0151556026c7824bc76eea50641cd0	63283	validated
76423404-2cbf-4bd2-b3c5-dfe140e9cc24	0e1a75b7-37ef-4e50-807e-a6511fa6f0c9.wxs.aliquot_ensemble_masked.maf.gz	0945a7f6c939ad35288c13213e544154	29971	validated
764c029b-6f3e-447a-bf4f-13a33abd1811	86d09ac7-b039-4ce2-a627-37f2381e7184.wxs.aliquot_ensemble_masked.maf.gz	569c3ff7e8792a62874c6a5611147bb0	53054	validated
7653f367-3028-4567-a569-df09f39e0b30	1e1594d2-d61d-4192-b709-d28aabb8e967.wxs.aliquot_ensemble_masked.maf.gz	bf164af5a2be7cf1c307938d0d97e7d1	353734	validated
765bd346-4584-4254-ad87-aa978a3f6322	cfbbccf1-e10b-4e9a-a785-d81a4506f344.wxs.aliquot_ensemble_masked.maf.gz	69d71c9851f5f6335a28e7b0fbcdf01c	20326	validated
766b9251-40f5-42c8-891d-d0a6c587f3dc	e9f3a51a-75ee-4604-a602-c3980ac50efd.wxs.aliquot_ensemble_masked.maf.gz	d33b0eed05e651af8aa193f2fbf4ebfd	29664	validated
766da134-781d-4b2e-a76f-2777bd95613d	9df7edef-d88e-463e-8881-612266b07285.wxs.aliquot_ensemble_masked.maf.gz	70d964714fcafdc629693f6bf15c7408	36980	validated
768d0f10-db58-49b7-85cc-7afcf201555c	a0bd1b50-06d0-4a43-b463-ec4fe6158c8f.wxs.aliquot_ensemble_masked.maf.gz	4bccdbcffcd59db77efcf56883bf2751	27833	validated
76932c01-e4d6-40ca-a467-bda61c72a6bb	03309664-0123-40b4-8a17-7d08fa32bef1.wxs.aliquot_ensemble_masked.maf.gz	afb6b75f17c39cbe6328df11e428da81	57340	validated
7698fea3-e44c-4b31-b528-08ad63e7ea82	70bc1d86-2cd5-4e4d-a056-041094c98f5b.wxs.aliquot_ensemble_masked.maf.gz	d1fab297a2841a92c5be0d7bbc90c167	37537	validated
76a76073-20da-42be-8dd9-38bde5e24b0f	26c7edc1-e450-471a-8f13-64870dea6345.wxs.aliquot_ensemble_masked.maf.gz	cec9ee61560b107b06e7bf1a890610e7	31800	validated
76c9ad28-dd5d-4234-8442-bf05d52d2208	28de20dd-1b4d-4fd8-b9fd-bf521bb96878.wxs.aliquot_ensemble_masked.maf.gz	917d1a46bb5b0bb15bd7a925e251ce7c	35713	validated
76e78eca-85a3-4aed-b81c-e086b49f92c0	7478c991-9bb0-4b46-b167-a7773b767564.wxs.aliquot_ensemble_masked.maf.gz	021f42e1fd3668c7cd76183f7ea8055f	17497	validated
770971fc-65a1-4110-ae88-cb49f1a16d91	1658f03e-12a5-464e-afc6-be8c42667ca6.wxs.aliquot_ensemble_masked.maf.gz	463537e0bfc8d75a0cccd1017cd9bf9e	21204	validated
7726997e-1e13-40cc-ac92-3e2e0d9d07c1	7c432d03-af46-4cef-933e-bad907fb7bcc.wxs.aliquot_ensemble_masked.maf.gz	68e1178bcc01d5983be652affe232015	18013	validated
7742965a-cb64-4924-9158-4be393c82b6f	32a8753b-658b-4a77-b62a-9dfd428c80af.wxs.aliquot_ensemble_masked.maf.gz	73e397f577a4df9b39f772e539b90e7b	28730	validated
7776737f-2011-432d-aec8-722af2be5f98	9f9af2ab-3ed2-41c3-b831-8952db9d411f.wxs.aliquot_ensemble_masked.maf.gz	6359dd11ae3e2ecd6656f007769149d4	61258	validated
7778a3d5-1837-4a7f-926b-840b66b3fac8	4610d59d-16f5-4c1a-bf34-54f1939ef336.wxs.aliquot_ensemble_masked.maf.gz	e70dacbf9d1635efb1499dec1c1501f4	1049	validated
778488d9-f7a9-402a-b9cd-90ba7a3ae838	b7ffe23b-73ce-4806-aecc-9502b3d0ab54.wxs.aliquot_ensemble_masked.maf.gz	95164ef4485cd9a7d24c2cdc676ac31d	23675	validated
7799b300-12c1-4853-98a3-49f6d0cf31a6	d40df166-4872-4915-9316-ba2a930d81f2.wxs.aliquot_ensemble_masked.maf.gz	888c7638d633bfc153b34eb4468b0e4a	77136	validated
77a7105c-3978-43c1-8840-0ec97b245e86	f4ab6754-b938-4f6b-b7c2-10450e5a9533.wxs.aliquot_ensemble_masked.maf.gz	018b907b9524314386a7842df7717f05	14943	validated
77b3d90d-9954-46a0-a2e2-5c905105321a	772e3a37-0613-4aba-99cc-dc3d7fed6305.wxs.aliquot_ensemble_masked.maf.gz	29020cf568e501deeadb0d3bdc1e130f	4038	validated
77b85e7c-627a-47f1-91a1-59bebcbecd03	9fe31d92-2dc3-4991-aa9c-c56f5cc7e876.wxs.aliquot_ensemble_masked.maf.gz	8eb76a852f4f011a187423d367413d60	21334	validated
77b9df3c-938f-449a-9a98-4067843f8614	bd5e5133-a2ae-4072-881a-c66ae3063797.wxs.aliquot_ensemble_masked.maf.gz	d8a4e4701873444be873d5e0b10c4f37	14303	validated
77c7213a-5f31-4860-aad3-6c3b2e132938	bf070a0e-0647-4c34-bf0a-89c21034976b.wxs.aliquot_ensemble_masked.maf.gz	304ec787636f8df22030ba7343f19d68	26239	validated
77cf9db8-245a-42fb-9671-bb304a5b82c4	63729341-ed96-4303-aae1-0151eece9cec.wxs.aliquot_ensemble_masked.maf.gz	f90dadc0e038f394ab7f812b3809afbd	37037	validated
77d94bf7-7eba-4595-8034-0a405e0976eb	eedb8f79-99e0-4b96-ac39-f7dd87c63b5b.wxs.aliquot_ensemble_masked.maf.gz	e083fbab22122398ac09d6d08abb121d	43223	validated
77e9f3fa-3cf6-47f3-bae7-9961a1f98c90	0051961d-0d6c-4be0-898f-48a7ed86f01f.wxs.aliquot_ensemble_masked.maf.gz	cec3ed06cf094199e4611dcf3a02d319	30866	validated
7820fc3f-f144-4165-b4f4-47ae2606188b	054432ce-0f2c-4bff-92c6-1319ec3f2714.wxs.aliquot_ensemble_masked.maf.gz	b1ce54fde5457b7b86ea905c41b29d3b	31505	validated
7837f512-39c2-4c7c-a338-43e51a54701c	TCGA.CHOL.muse.7837f512-39c2-4c7c-a338-43e51a54701c.DR-10.0.somatic.maf.gz	18440ef2d21feb668683c9014ee7d00b	940692	validated
783ad79e-8d1d-4e37-8f9f-28ddc7d24c44	ff5a2605-770d-4f84-9ae8-1b98b4077c67.wxs.aliquot_ensemble_masked.maf.gz	5664c7a8096ed32d6ec7ab5cd7e57a4f	1991	validated
78453f8d-9e47-4606-9649-db67959a96a8	9a6efaa1-875e-4bb3-9e68-a8bff9c501a4.wxs.aliquot_ensemble_masked.maf.gz	7718df783afdae856a80b1ad996554ac	509896	validated
784b03ea-c8bc-4441-8ec9-fb25055bddda	1703c992-d719-4a1c-8b59-4e383dbb9e42.wxs.aliquot_ensemble_masked.maf.gz	b2ea03bc6595c0bebe4ef65526183170	21460	validated
785d1937-c4cd-4949-bae0-b1886668e028	48ec8b77-7e1e-4ba4-b786-ed869dbf722a.wxs.aliquot_ensemble_masked.maf.gz	f1edbf8691d9fb166de7879128738e19	9653	validated
7862ac64-7dba-4e63-be73-66eddf33aee7	f506adc2-2281-4d89-9a0b-34f4e11b29e5.wxs.aliquot_ensemble_masked.maf.gz	59ce5e1a7c08566b99a4c0c50867b85a	17783	validated
78943fbf-3a4a-417b-ab75-23cf8725d895	77f0adf4-feba-4734-b262-3f2c89bb5217.wxs.aliquot_ensemble_masked.maf.gz	094fc2822c2da40383413cd9cb4fd51e	37553	validated
78b3c685-c223-4b92-99b0-865be2fc3d2e	eb5c4af8-53a3-49f6-857b-a77ba9be1d88.wxs.aliquot_ensemble_masked.maf.gz	b69b040033b96c7e12d488970092c2a0	16305	validated
792918b7-b878-4071-bac6-7f796869537c	6fa5602c-68b9-43e3-bc8e-1a64ab255834.wxs.aliquot_ensemble_masked.maf.gz	67a91d95ce02424a06ed877cee24cd5e	69979	validated
793396b7-762d-4850-83f6-7a991c32e96c	74c20595-a8c9-4296-a49e-fe8564975518.wxs.aliquot_ensemble_masked.maf.gz	3fc84ca2e77b494b8fc8fc401f25bb80	28412	validated
793a0933-28bb-4908-97ac-b89edbc15ed3	3af7831d-06aa-42e2-b820-7b4e9bdf8da7.wxs.aliquot_ensemble_masked.maf.gz	8be0820f63541a8e38dd8df6555f2fcc	81061	validated
794d3f6d-1e3c-49a4-8b18-bea303c2f06f	75d99ca1-a557-40bd-b4c3-851945e4053a.wxs.aliquot_ensemble_masked.maf.gz	1efc1ff4294a1c19ef5b68a0209f8607	72702	validated
795eefa4-9753-4f0a-8281-e79e91030f2a	2015d6dd-1684-4c1e-8a94-0f55cbf52439.wxs.aliquot_ensemble_masked.maf.gz	ad3258163610cc6413084a5889693df1	24425	validated
796053ec-15dc-419c-8204-22e0585ed887	1d4f5b85-fab5-4398-9ddc-581fb892e56f.wxs.aliquot_ensemble_masked.maf.gz	da5dc87c0142eee7cef97554656db0de	123196	validated
798f210d-921a-4e19-959e-9a9caf0051a8	TCGA.UVM.somaticsniper.798f210d-921a-4e19-959e-9a9caf0051a8.DR-10.0.somatic.maf.gz	045225c347c02692e310365c3ca5fedc	374771	validated
7999339e-9d6b-466b-b73c-a2ecc83a7850	43d93578-075e-477c-9c6a-c273d5d541d4.wxs.aliquot_ensemble_masked.maf.gz	a46e859e8aa635f437c5651d3b26f807	34321	validated
799ca8a6-e638-4436-a14f-34ed7217354b	98a6258f-bb37-4577-a78c-3ef36d02a8db.wxs.aliquot_ensemble_masked.maf.gz	99c76c6ca3088c6939f5daa1e49c756d	26123	validated
79a4ce95-f1c4-44dc-95bf-6306a86ecd59	58685f6d-2fe4-4540-8bd9-91dfd0aed97b.wxs.aliquot_ensemble_masked.maf.gz	24db9917213f3bde5fdecca96d1d9953	24241	validated
79ac1d16-12db-46d2-a33a-1d5fdc4b962a	d2d48e11-9a3b-441c-b21f-de36c736dc7e.wxs.aliquot_ensemble_masked.maf.gz	69325b3cba3b1ec0d9a93ad77c0c7c9c	27107	validated
79de940f-d81d-4b3b-a142-2fb29afb0ce1	b76bd84c-232e-4d93-9eeb-f8822ccc16ee.wxs.aliquot_ensemble_masked.maf.gz	b7ff08d7e807c4f7a73608574d2d6241	10101	validated
79e2c4cf-edb4-4a9f-b5a9-b669177d18a4	831a6f2e-ea15-4a6f-a209-376bac357546.wxs.aliquot_ensemble_masked.maf.gz	eb344deb3a5548ebf3fe58d64b826854	30867	validated
79e977c8-90d0-4e47-bd6b-2e75774c0f19	967dcbc9-a943-4a92-8a0a-2b847a4e8805.wxs.aliquot_ensemble_masked.maf.gz	7904e0c5e0a9bdd8612ac424c889c7d6	35935	validated
79fd152f-6827-4fa7-ae37-2bf7f6fd8233	4ba24a72-4176-4c7b-b82e-07676443ae77.wxs.aliquot_ensemble_masked.maf.gz	dfd5df6b6a1b935b2b41a97744d36353	4270	validated
7a14be9f-2325-416b-bc23-811463b38f91	3f2f74e3-a372-47c9-9e2a-f2378a51d9f3.wxs.aliquot_ensemble_masked.maf.gz	65402b8627064b432ce792e4d96ebde9	272712	validated
7a37cff0-b8c0-44d8-840a-5821e957355c	29cbfb63-6e93-4dce-ac6f-60fef4f4fe39.wxs.aliquot_ensemble_masked.maf.gz	03de26135dc8c6f340e95c168581fc94	27458	validated
7af9cbb5-d66f-462a-8470-1a1955c49423	c42f4be4-faba-41d4-99c4-e01b783cb786.wxs.aliquot_ensemble_masked.maf.gz	22ebc05ecbbe186af7451cc0a5dd854e	37309	validated
7b164432-e387-4cc9-8b82-53d64691db61	b6a21e34-808a-4618-8de1-b766e7ec9e87.wxs.aliquot_ensemble_masked.maf.gz	b148deeebc8c97c01cb7b85fa8526c28	4550	validated
7b398942-61a5-4b77-8c07-bac447d1a9e8	bf8cfa65-db24-40da-a776-7e0ff8b8f787.wxs.aliquot_ensemble_masked.maf.gz	9fe06e8135329b5361b7a61a4937cd7e	34255	validated
7b6e4411-c09a-46ab-b6b7-43245f6f4ee2	a796951b-b66b-4a28-96d1-ebe0648ccad2.wxs.aliquot_ensemble_masked.maf.gz	299ab74307f3b7fd69ce4e3d2bab529e	47988	validated
7b851d0a-098e-4c7c-8e89-2ed5bf3529bf	a972247b-1c80-4180-b1ab-5504f0905bc9.wxs.aliquot_ensemble_masked.maf.gz	e1cf455812e66aa72ed7755cd975c479	29021	validated
7b8bd74a-4040-415f-b38d-adb5448fba55	0372d317-9e77-4e0e-b56c-080c82ae5165.wxs.aliquot_ensemble_masked.maf.gz	ae3629ba3630fb8d5a734b097a195f16	49453	validated
7bab5e64-9dc0-4f16-9e08-b419f31b7452	9c32447f-4952-4856-93bb-3ac970d77922.wxs.aliquot_ensemble_masked.maf.gz	ca96b9d61eab498969e62336c7298e5a	34805	validated
7bf2ea92-0d42-40f1-a951-5b82816a76db	4d3472b8-da7d-40c6-9b68-b36de643420b.wxs.aliquot_ensemble_masked.maf.gz	0a35a738d64e2c0a8fc53e17177dbbc6	24582	validated
7bf7e2aa-efa1-4bd3-b6f1-e98550bc9e5c	707a15c1-5e9e-474f-ae7e-09bdeb9222c7.wxs.aliquot_ensemble_masked.maf.gz	adec785eb19a122e5e6931a882d18812	41434	validated
7c0e7bdd-ebfc-4fe6-8bb7-b2c47da9dbce	e727aed6-8145-40b5-afda-7c11db43a0f1.wxs.aliquot_ensemble_masked.maf.gz	924aeda13a48060ccddede910d223fb9	5198	validated
7c338dcd-e488-45da-a881-d7f05ae28a47	3340797f-7674-4016-8234-58ade7d6bc60.wxs.aliquot_ensemble_masked.maf.gz	745ec0f42bbc3df9cd80b61206bcced4	22370	validated
7c422a24-86b7-4b6b-b748-3d6c60b2f22e	993596d5-e72e-48f4-83d4-45ad083dd3f2.wxs.aliquot_ensemble_masked.maf.gz	63cf9459ffa28e7269dce1d45ee5f4ba	309055	validated
7c5086fb-ac5c-41b5-b2a9-52be6b2217c6	852a3834-47e4-440c-96d3-d0d23444360d.wxs.aliquot_ensemble_masked.maf.gz	b83822329a880a21062d3c198ff51063	50706	validated
7c57daf0-82ea-4851-b0d6-0265049bf3fa	2145fae8-71ad-4b18-8822-7f7caac37246.wxs.aliquot_ensemble_masked.maf.gz	f4bdbd9aaa49c96f02a038aaaeb0b776	35167	validated
7c5f8af6-576d-439a-ae29-d5bb659b009e	722c95d9-0aef-4f8a-b03c-3cc4cc98ca6e.wxs.aliquot_ensemble_masked.maf.gz	52cbc0e0c150e89fe7c4a667f79989e7	34820	validated
7c6397dc-ba9c-4c19-a600-100c30ac9600	4f17695e-a009-4b14-a8b5-325a5d0505f4.wxs.aliquot_ensemble_masked.maf.gz	5d9a54bdba10e0f71e2bbd2fad4d71b2	5825	validated
7cac4292-7154-4f35-9307-01b0a5fc8b79	012f7767-e03e-4e89-aa07-bd6e2d05fa87.wxs.aliquot_ensemble_masked.maf.gz	db2b0bab377109e2dd65c6a18a2a00bc	21566	validated
7cb53910-dc72-4afb-a623-8e8c9581fb2f	0ffb5305-e094-4089-9298-fa44f9582e57.wxs.aliquot_ensemble_masked.maf.gz	91434b0a0a6a79043532fcc74a0c93a5	29937	validated
7cb8bdb5-d8af-4aef-983d-346afef3060e	1412eecf-5724-44a0-94d0-1c060c6ec28e.wxs.aliquot_ensemble_masked.maf.gz	a9d879ddb96b4646bddef68f2af992f3	25746	validated
7cd26ee5-17de-4fbc-9ebc-03b396257ac1	afccad34-5879-4e70-860b-ee4242e2b814.wxs.aliquot_ensemble_masked.maf.gz	e08144c262a7ce7c25dcf7e9e3fbf187	26729	validated
7ce3795b-73aa-4bb1-bedf-f7db87bbac71	943575a9-5d28-499d-81c9-2f639a294483.wxs.aliquot_ensemble_masked.maf.gz	d3660a13aedc41bea90a1da7f8986934	26615	validated
7ce72312-a31f-4892-a1a5-77d727ee381d	25c6db6a-70a3-4741-87ad-10dc5e2fed91.wxs.aliquot_ensemble_masked.maf.gz	d5eafdba66512e3b13d685a17f71397a	34307	validated
7cfdfd18-45f0-419f-b679-ce1155db29b1	061aaebf-3d0c-4732-96e3-78b8cdf11cac.wxs.aliquot_ensemble_masked.maf.gz	4e2078b3bf8ea9ca999d8db1fe597a39	30833	validated
7d253dc8-2e51-4392-936d-c4783781f6c0	cd887718-fa5d-4ec1-a75a-34cdd8f89f1e.wxs.aliquot_ensemble_masked.maf.gz	a795e62a9e00f3407b6c074882e0b7f3	19507	validated
7d2a4a27-659c-4b75-ae32-f65d6bbc5cae	2c61020b-fcfe-41c7-8c80-e894d7c31f4c.wxs.aliquot_ensemble_masked.maf.gz	bb3a4ec47aed3d2da469c35a3696e917	11246	validated
7d32ae99-b7ca-4d33-ba58-0fe9ff50f5e2	04216501-fc64-4d09-888e-df1a86070668.wxs.aliquot_ensemble_masked.maf.gz	8d286869c6b68eeaa84ab4c3f7a9f644	3580	validated
7d3c2a4f-3c9a-4d41-b52f-8ee7cf279e2f	d47a4a7b-507e-4540-9b30-0bef68dc667a.wxs.aliquot_ensemble_masked.maf.gz	cc0b4ba3ee83c96befc509641b6057d6	43827	validated
7d5ad410-3ef7-4da4-9eed-45d293081b0b	15620589-c218-48ea-92d2-ef4db60612dd.wxs.aliquot_ensemble_masked.maf.gz	ede7be0e9625b2f6df01ff254730317e	34798	validated
7d66f963-f189-4143-a792-40bcf1e395b7	bf4e65fe-1b44-42d0-92b9-eaab570c53fd.wxs.aliquot_ensemble_masked.maf.gz	2cfcc514195de093b57c6b107b64f905	33103	validated
7d6cc36a-1580-41ef-bfa7-491573045ea3	ef6dd6f2-8d4f-4eff-bed5-7a93f7c06324.wxs.aliquot_ensemble_masked.maf.gz	96469e2e32caa9f1cb0e0fa143504510	85722	validated
7d797e2a-10c0-4d9b-bee7-cb338adfc303	9dc92e43-2875-4dd9-a3ef-474e2cb752a0.wxs.aliquot_ensemble_masked.maf.gz	eaf80691827bd63a2fea06029ae5b9a7	9968	validated
7d99efe0-2cc6-4d82-ae35-4eac304b0517	04e15120-c7ca-42bc-b0f7-6427fa7850ad.wxs.aliquot_ensemble_masked.maf.gz	83d1fa4420d6156171ce7d3a3d434002	337888	validated
7da890a2-a1cb-4c9a-b396-70425375125a	8c1eab40-ef71-4845-bb71-7f813cedc961.wxs.aliquot_ensemble_masked.maf.gz	a3f63c9da640c8720dc12e0dff0413b2	226950	validated
7daf326e-3ac8-43e7-8ccd-abd928755236	d30dc704-45fe-4ef0-88f4-234a87567f6e.wxs.aliquot_ensemble_masked.maf.gz	37c690c2a41a1211501ea3674cd90273	44193	validated
7db1af5d-fb97-45a0-892d-b247ecb466a2	41c0b213-56e4-4b6c-acff-d0e12a1562ba.wxs.aliquot_ensemble_masked.maf.gz	8c66017a914c366218e91c12ca8e47ee	25513	validated
7db85afa-178b-4773-b0f9-f1ad8311386e	a5824fa5-cf45-436c-b58f-766338ecb165.wxs.aliquot_ensemble_masked.maf.gz	18b375a8a11d5ce1ebae6e140361224b	16818	validated
7dc4d432-491c-4445-b908-3c9dbc80fbb9	157db0f0-1e9b-46a9-92b0-7b366fb958c3.wxs.aliquot_ensemble_masked.maf.gz	340eeebd43461b33ff65e43d5ce08c77	1691	validated
7dd250e9-3e6f-4691-905e-2bf8f452833e	a427d135-2cb3-4bfe-936a-6a4db85db920.wxs.aliquot_ensemble_masked.maf.gz	3a89ef64985855b43b0b61965a822ec7	27619	validated
7dd592e3-5950-4438-96d5-3c718aca3f13	TCGA.BRCA.somaticsniper.7dd592e3-5950-4438-96d5-3c718aca3f13.DR-10.0.somatic.maf.gz	21d64325c5780be0b1fadcc55fe5e3d4	16910889	validated
7dd72c0e-2bf4-43d8-89c4-9f4c74cc1bb9	2f379124-2d76-4817-ae5a-a4ef76db72be.wxs.aliquot_ensemble_masked.maf.gz	36b0f7d60bb874523ca55fdc49518fc9	40088	validated
7e267dbd-3499-4692-9907-587d4ca76f13	9cf5d707-83fb-4d7d-a061-7b8ecf3f284f.wxs.aliquot_ensemble_masked.maf.gz	08f9cda4a42746bef6a00146aa8372ed	27719	validated
7e346fc0-fd8a-42c0-b989-6fedbccd8802	76376104-f00e-45ad-9489-45eea59541ff.wxs.aliquot_ensemble_masked.maf.gz	192fc012ccd818a5854f1c4149ce9afb	2411	validated
7e3b10b0-5598-49d5-b3d6-cecdff710ea2	66886f12-59f5-4801-a387-9ccdc8731515.wxs.aliquot_ensemble_masked.maf.gz	9ef61792f7a063332579af39b58a3cff	17158	validated
7e3c91d9-c98b-45e1-925c-5e4e873c0cbf	29c85a1c-95d5-4da9-820f-d02b2722924b.wxs.aliquot_ensemble_masked.maf.gz	98f2847169b6660a457649133d76d025	16404	validated
7e5392a8-e921-4748-a464-553b7525258e	df2d1fad-7f82-4e00-8e62-6cf811dc1466.wxs.aliquot_ensemble_masked.maf.gz	da0f601d8b71d78b7d128d2776ec7f09	29186	validated
7e63b2b6-9115-4f90-a80f-adb2a1fdee5c	15e6ddb0-1b43-4832-b256-80b978b40dc6.wxs.aliquot_ensemble_masked.maf.gz	b06460912996d4347d3dab5e010fafbc	14868	validated
7e76b5c1-a330-4dff-a7d2-9d7b5fa74bfe	e32d21eb-6526-4fa4-8b5a-16a196501223.wxs.aliquot_ensemble_masked.maf.gz	98f0a792f44d09a0525d67fdce73a4d1	38085	validated
7e7ef976-4ca4-43df-9708-17c6cbf44c24	b58abd7e-1fcb-4e95-a10e-d858aaaea2e9.wxs.aliquot_ensemble_masked.maf.gz	dc1a9456572de9e526c45fc5b6c9bffb	32374	validated
7ea35b65-c8d7-44fa-9e01-6ba51718e9bb	8588ff6c-a67f-4831-868b-834da2c416d9.wxs.aliquot_ensemble_masked.maf.gz	4e271c8d77608675975b4ae62febd50f	4501	validated
7ead9f17-d534-40cd-b415-284f8aadc567	4d4977f4-8ad5-406c-a1d1-a3103a9da477.wxs.aliquot_ensemble_masked.maf.gz	5691299b425e87019065402af80d2241	4159	validated
7ed5eb26-d52c-45c5-bfa1-e39f963007a8	TCGA.BLCA.muse.7ed5eb26-d52c-45c5-bfa1-e39f963007a8.DR-10.0.somatic.maf.gz	9a9d2faa245cd5c0d57511b2325958c6	29745431	validated
7ef5205a-9c5c-4563-a6c3-fc38e3344ba0	22e4b52b-f556-47dc-b7ad-2472a00739b3.wxs.aliquot_ensemble_masked.maf.gz	abfbefa72565569ad21ffcb92ebc478b	33531	validated
7f12b003-1176-473b-8f4f-ed5fc02c7740	3ecdc069-d1e6-4830-83a2-23ff3353c8e8.wxs.aliquot_ensemble_masked.maf.gz	b3427d05f0731513abbfe1e9e7c21d8c	27809	validated
7f1ccbcb-4c35-40f1-8f08-9ced404e8062	5fb905ad-4b52-4c67-94bc-45d3fe7a8aad.wxs.aliquot_ensemble_masked.maf.gz	890e77e9d00771a12b94d2a1778653f2	17951	validated
7f23d78f-1827-4229-8891-cdb7cb722789	be9869aa-bc8d-4b44-b27d-96523c9cd065.wxs.aliquot_ensemble_masked.maf.gz	e0daaf661af58871dddc9f3eb5a166a7	20912	validated
7f3a1237-c78a-4a87-b2aa-01ecfe223bff	ba4f1657-f2e3-4213-8bad-68d7a44698ee.wxs.aliquot_ensemble_masked.maf.gz	1c53dce744154462da80976ccbe79745	20230	validated
7f4c60bb-cd62-4259-87da-f348da7fc6a5	5a86f2a4-15d2-4b91-8e8d-7f96c62c6074.wxs.aliquot_ensemble_masked.maf.gz	cecead3f20995ff9f90f8dd0153d9c3b	38325	validated
7f4de639-80e6-4331-930b-cc935c2ae201	6a2fa409-2dad-41a3-990e-e2c001f807ee.wxs.aliquot_ensemble_masked.maf.gz	c4b96f5a0606f4215396b25c441c7720	8202	validated
7f570577-96d1-47bb-bf21-e1a823294409	9179774d-c57a-4762-a02c-d8d136da2488.wxs.aliquot_ensemble_masked.maf.gz	a1b18f5fcc11697258ca59c704c97ac0	56732	validated
7f5e08ab-29bc-4d38-a494-d99f5bcbd48b	68fcaee0-c557-45e8-ba4c-ce18db3a617b.wxs.aliquot_ensemble_masked.maf.gz	52f78f3d26c2a0725400180e23cb6338	27736	validated
7f5f091e-af8d-4f74-9eeb-53a6d1373d25	fdc8d450-0aa2-4aa6-bf9b-8ed9463c8ba6.wxs.aliquot_ensemble_masked.maf.gz	3d433be37fbbf516523c8240b276cb59	9240	validated
7f6d8c17-0587-47db-8fa1-a0ce71ef294e	86e2233d-6e94-4f3a-a201-77a483077392.wxs.aliquot_ensemble_masked.maf.gz	90b9f9ab19bb8379aaa42deb3aa21dca	172561	validated
7f7b5195-7328-4a76-8bc6-1b6c5f9d4b63	75b2fe4c-6084-471c-9401-cbd01ec54e0c.wxs.aliquot_ensemble_masked.maf.gz	520dbb0a0ac04ea5255d3876c90fd71c	19690	validated
7f877fe8-f419-4938-8149-f122339fd329	3d245c8f-b2af-4c62-9ae7-93000ea3441b.wxs.aliquot_ensemble_masked.maf.gz	a226d119f3c501c743ab9ce4595b99f4	19551	validated
7f8e1e7c-621c-4dfd-8fad-af07c739dbfc	TCGA.ESCA.mutect.7f8e1e7c-621c-4dfd-8fad-af07c739dbfc.DR-10.0.somatic.maf.gz	6f0349b5ee9bb30a7216631da78308df	11164950	validated
7f967f18-be82-4dba-8e99-41b611a08bf6	f22983d2-592f-42f8-b718-b5571a2df486.wxs.aliquot_ensemble_masked.maf.gz	48783a1407e4f77a64f5bec3e02f8657	16296	validated
7fa13661-29ca-44e7-b34a-0dd89fe28223	64d7e758-3add-4629-b10f-51f3059d1ea9.wxs.aliquot_ensemble_masked.maf.gz	b85f1dd9c1088d12ebffd1fe4da54cc0	44129	validated
7fcdf3fd-8528-40d3-9da6-4515af34732c	32b8c099-85d1-42d1-843c-1febfe4b97cd.wxs.aliquot_ensemble_masked.maf.gz	0f7c440cac8f74d91245f65b8bdf6192	29948	validated
7ff026f8-adbb-420a-9d8b-0b0b2a07af8f	f9463f64-46f0-4225-b90f-5e8ed832c61b.wxs.aliquot_ensemble_masked.maf.gz	603eb0ef697d8fd5c2a5c74125034191	22025	validated
803c67cc-fbc7-4b1b-a213-4e1671c3b8d1	43184e6a-de22-432a-b8e2-0545ab513e26.wxs.aliquot_ensemble_masked.maf.gz	744f4ac71f46583cbf203a95daa41a14	40207	validated
8045494b-8083-48a9-9e8b-55f11d1a5b06	14223502-c703-4927-9169-cabfc42fdf75.wxs.aliquot_ensemble_masked.maf.gz	bb8691b9c5491c220045ceed4134827e	27445	validated
804c9909-2a3e-4268-b15b-17d1b83b4a04	d1c7eb86-daf4-414e-bf98-9d36f9ea83da.wxs.aliquot_ensemble_masked.maf.gz	0a96d10503c2b68bbf0a48f2a7bc4424	31079	validated
805016c4-8fd8-4848-ae7c-3a1d0cdbff86	TCGA.TGCT.varscan.805016c4-8fd8-4848-ae7c-3a1d0cdbff86.DR-10.0.somatic.maf.gz	2e35907d3fb6575162650486a20a2759	717443	validated
8056eca7-7ba0-45ca-a34e-e0060abdaa5a	082e9af6-4cf7-403b-b68d-50a7dd434bcb.wxs.aliquot_ensemble_masked.maf.gz	a923c850abd7f9447e3efb65c5d84465	3450	validated
807e95e1-524e-408b-b34b-f7b1fa015ae0	ab4c38a4-2874-4e27-887b-5bf35ecae2e1.wxs.aliquot_ensemble_masked.maf.gz	e6a4bcd386a8e03a6f4f036562e51acd	79386	validated
80932394-7803-4363-8875-fae19437ba46	487e8056-8e29-4718-8587-7b4bfd990703.wxs.aliquot_ensemble_masked.maf.gz	50e339f080a3174c452e4377e0f5a299	11471	validated
80a52f8d-44d2-4c07-bf22-a36a1964b578	9d771d52-9d8e-44dd-a821-bfb731e999ad.wxs.aliquot_ensemble_masked.maf.gz	6bfae5f379a752e32ae72ea269c5b29b	40059	validated
80d4ce1b-d574-419e-9c12-19cd1acc332d	de98d3c6-a3f3-477e-9496-af964acc06fa.wxs.aliquot_ensemble_masked.maf.gz	4efa9e1cd783e9f3d466b15fdb5245ff	143523	validated
80e6baec-0857-42d6-803a-11265ab7ec38	56c89036-aa7f-4f8c-9476-d5cfe60b291d.wxs.aliquot_ensemble_masked.maf.gz	9460288430686576db7c8a5ed2df6956	24405	validated
80f82891-6c2c-470f-863e-61ae84d87886	02d0177e-4900-492e-a6ce-87c5a4f2e781.wxs.aliquot_ensemble_masked.maf.gz	db23b7bf16a26e9f59e9f920da10c3f4	27149	validated
8114635e-4902-4507-8858-bbfe1a096bc6	cff737ce-e739-4e34-88b2-bb7c509a8d8f.wxs.aliquot_ensemble_masked.maf.gz	6c69b3f8a8840d1ad40e4eab0a03d6f1	16232	validated
812230bf-dece-45e4-b5e3-c657cce5a84d	e9f4960a-40c3-4d44-b5e7-6ff3806db531.wxs.aliquot_ensemble_masked.maf.gz	a4cc8b0170b938ea98efb2367874845c	61280	validated
812a4447-08a2-4c6c-951f-c429fbab4def	fa8e0bd5-fbac-4bed-b60c-c9961e2dc31e.wxs.aliquot_ensemble_masked.maf.gz	c3fe64b1749d6fd8f69a18d21a598657	23515	validated
815e442a-bd79-4d9b-9a75-5a491965eb4c	88124e70-7c46-4ba7-b77f-e66536c14d60.wxs.aliquot_ensemble_masked.maf.gz	42009febb1cbd490697aa84a395c28bf	167713	validated
8161456e-f117-4b48-97d5-08deed0bed93	bc54e904-387d-4641-957c-83e2cb808289.wxs.aliquot_ensemble_masked.maf.gz	ec85b1c01c9edd387aed2b9192327ff3	15607	validated
81711019-c9f8-4977-b872-a19310a46a2d	81aad9d1-a248-4a2d-9ee7-6fee2a5bc0bb.wxs.aliquot_ensemble_masked.maf.gz	12b0919664fb2a84b95bb3ee17439f90	4331	validated
8177ce4f-02d8-4d75-a0d6-1c5450ee08b0	TCGA.COAD.varscan.8177ce4f-02d8-4d75-a0d6-1c5450ee08b0.DR-10.0.somatic.maf.gz	ad4c6f8fe8a284b3196db17a3a74d7b2	59927744	validated
81ac2c46-37db-4dcd-923a-061a7ae626a3	TCGA.ACC.mutect.81ac2c46-37db-4dcd-923a-061a7ae626a3.DR-10.0.somatic.maf.gz	cea18c8b52d7fb505bd36886446d250e	2666716	validated
81acd3d7-0ac8-4c91-8708-94bcb151d796	0cdab7d1-10aa-4b36-9928-900a29ee870a.wxs.aliquot_ensemble_masked.maf.gz	0edaa93fd1938dd9e4eee76011056419	94793	validated
81adb450-5b4a-4cfa-8acf-08be8de03b79	d54bf115-b574-4ef0-afb1-6e02b902bd7b.wxs.aliquot_ensemble_masked.maf.gz	b7821fea7e3ec6535b19ee9fe85a4483	41892	validated
81c46263-a51f-412b-aa0f-c7af14503358	52ea1edb-660b-4325-8f8f-32989bdf70bd.wxs.aliquot_ensemble_masked.maf.gz	729787d779a047073d03b64f5b45360e	76393	validated
81c7eaba-5f2a-4a9c-97f3-11047f822789	27dbc825-1eab-4d0a-bbff-2ae0c9513aef.wxs.aliquot_ensemble_masked.maf.gz	e29ff8b8033fd2d50bc996caaae7a717	76427	validated
81d6f0ed-c1c4-4c5d-b71a-90af84189a07	c8faa5f6-095b-4caf-8b5a-1d03a3716291.wxs.aliquot_ensemble_masked.maf.gz	277d2d10776f541e8acc97e9dd4a61f2	3450	validated
81d948cd-fefb-49c0-9202-4393530c4fdc	17ebb6c3-2f57-4d50-a694-82d4e7fd5212.wxs.aliquot_ensemble_masked.maf.gz	32d7ffd5c783e7fc8ed691404b385757	18892	validated
81e12d4f-185f-4835-a5cf-09a026894474	a9a53fa1-478f-45bc-b4af-aace1cea35a6.wxs.aliquot_ensemble_masked.maf.gz	4156b04680155a1610a674003417a2c4	10903	validated
820a3ba8-1b11-48c5-be76-b141ec732714	0237b80c-32c8-4322-a867-561a93108be1.wxs.aliquot_ensemble_masked.maf.gz	3fe3b530454bc6382533e95811641063	27313	validated
821ca3a3-df14-4d99-83d5-10310e41cac5	3fe7e0bc-2b26-46f8-b67e-a01c20def7b4.wxs.aliquot_ensemble_masked.maf.gz	ff462b5f08073c1d7e6f8786e99383fd	28892	validated
82254862-1bef-47e0-8745-26fc0ae50ca1	67d9245f-9a25-47fc-8aa5-866c070307f8.wxs.aliquot_ensemble_masked.maf.gz	1b019f86ea5e1c75304ce082e6bfdb92	24251	validated
824007c1-0988-4eef-9f66-2d3d48fd5520	437e558e-2a52-4c12-9856-ea8d4417e45e.wxs.aliquot_ensemble_masked.maf.gz	0ed664a3beadc7f33a17900e7a3ae752	14981	validated
824177d6-dcb9-4ddc-b34a-7b0885b601aa	1c398ef0-5859-41b9-b7bc-075211432ec2.wxs.aliquot_ensemble_masked.maf.gz	e0b9d3784cde1d323d471e950f2fe523	30069	validated
8257056c-85ac-45fe-8a43-832fd5279b8e	a270968f-675d-4dd2-b429-c635a1209d12.wxs.aliquot_ensemble_masked.maf.gz	83051e4f87b8e6d47b4d23393f20581d	30364	validated
825a382f-4bf9-4fa1-b892-93f317e44556	8fea9556-c16f-4874-90c1-532b8fc56091.wxs.aliquot_ensemble_masked.maf.gz	9876cc4add36d416ff3bdd3cee13adf9	32017	validated
827fb5ce-97c4-4f09-be6d-2ed8db500eba	3b943c54-eb4d-48eb-a668-8fe252feaf7b.wxs.aliquot_ensemble_masked.maf.gz	f47218a9d114cfe8a8bb6e83579590d3	29971	validated
82a90ce5-48cd-4b87-a63c-fb8faed664ec	31ca8b51-0dfd-421f-82e4-8006757eeecc.wxs.aliquot_ensemble_masked.maf.gz	3b851b2cf9faf5ef4934bf8a3e740cb4	45541	validated
82b1960d-8e3e-4805-8aab-68fdabc3c1f8	3a21ab35-5f2d-48a4-a309-4b494a7dd633.wxs.aliquot_ensemble_masked.maf.gz	d9f52d0bf8746bc965072ffc4979b75e	376363	validated
82d7384b-beb3-4b6a-82cd-d224ceb09022	30b89891-a04d-4ad4-a601-17e86dde02a1.wxs.aliquot_ensemble_masked.maf.gz	c3c0c7fd1ae564fe466dcb10618bf18c	63366	validated
82dc28f3-1452-4bfb-ba76-9deb85129a58	76416274-7ac1-4e5b-8c9f-a9ffa3de5a49.wxs.aliquot_ensemble_masked.maf.gz	196b68d4f06ad76a5251c77acab17a80	18641	validated
82f7e5e8-d373-4d85-b6d3-345c196831c3	b81ebbc2-b86f-49ff-b056-db761abfa166.wxs.aliquot_ensemble_masked.maf.gz	69d6a25cdba2935c3f85bb68220a1850	26335	validated
8306979b-73cc-41c9-b2e1-6610af2e2dbc	d9d0c110-0437-4b00-affa-243f8acd7f13.wxs.aliquot_ensemble_masked.maf.gz	a48df4fb60ef3dc1984551ea91febd43	39241	validated
831562b3-fecc-4fef-ba79-8c71c5a04dd8	2677660e-010f-4d8b-96b8-1dbf365f5ad4.wxs.aliquot_ensemble_masked.maf.gz	cfd033ce8911a723389dd7892afb2b7f	12206	validated
832721e1-f0a1-49ea-a465-42d68595415b	52dc953b-c050-4760-9fc6-e91121b550c4.wxs.aliquot_ensemble_masked.maf.gz	276a3255bc95f79571e299f30ca2b248	8514	validated
835a6e0e-f3e3-4a0e-aa16-88f3fc8c233c	41007a6f-77c1-489f-8207-a14a1bd1a3db.wxs.aliquot_ensemble_masked.maf.gz	476e9c8cfd4aca202a62585d99d4d53e	28941	validated
8368d04d-b456-4ad6-868c-fd00d1a74e17	2e9f7511-302a-42bc-b33e-c83bc53b24c2.wxs.aliquot_ensemble_masked.maf.gz	a7403bad8b4a9602fa471e257a9d6fc6	11208	validated
836b9931-1b56-4cb5-bf1b-5586f53a9c3b	f7641102-6401-4fa7-9dd5-ed377b2e28dc.targeted_sequencing.aliquot_ensemble_masked.maf.gz	743dec5cdf4c398ec7115711ffed3afa	20430	validated
839c7dfe-ef53-4fe2-87c8-fa06ed818d63	e1cc85d3-d370-40f7-b1dc-4aa654b2c231.wxs.aliquot_ensemble_masked.maf.gz	50e05f857e491674044697c10b73921a	33203	validated
83d9b9d5-c55c-40c8-b4a2-25a8a819536f	2cab93d9-ac45-475c-a516-4b6c0e73eb2c.wxs.aliquot_ensemble_masked.maf.gz	67ae7d566b2843baa2412652253b389c	56859	validated
84094789-4ff9-4735-847c-42de01915eed	fe6922aa-f538-4105-98d6-14b5398cacad.wxs.aliquot_ensemble_masked.maf.gz	7915ebeccc5e7b9d828d88481cd257c8	15037	validated
84123a5a-524f-45e5-bcf9-9a679720d77f	bb24821c-3373-4d0f-b9f8-2a67b4c7f995.wxs.aliquot_ensemble_masked.maf.gz	f110c19d6783b3b33bc472b86f947fde	21298	validated
843a4669-b6fe-40b6-ba04-c4eaf0a7a7a7	b8faead3-e54a-4974-8d2e-041f59b86341.wxs.aliquot_ensemble_masked.maf.gz	b6f7b1a8d8fd3de98bcab37f9cf21ea8	30650	validated
84522aed-75ed-4aed-a3cd-399dfca2560c	bf8e4900-b03b-467d-a19e-af1473a77a1b.wxs.aliquot_ensemble_masked.maf.gz	68444ab0a12acca54edb07217fbc1267	16952	validated
845ef1fa-df7c-4907-b075-8be69c90fadd	fb3af0fa-758f-490e-97ca-d91f637392f9.wxs.aliquot_ensemble_masked.maf.gz	a374c108b1dd2a82453ee00de2df521f	46497	validated
8463d87f-87e8-45fb-96bb-a3f1cb0f60e4	1a42954a-6120-4b77-a2b9-17b7840b650d.wxs.aliquot_ensemble_masked.maf.gz	154a260a6cdbe124e5866f8e297fe129	2250	validated
847d6f72-593b-40e1-92d2-b7f61c1ec727	7aff6b7b-fd53-4438-9a26-2fa10ec59e00.wxs.aliquot_ensemble_masked.maf.gz	0ff6903b80a59db93bcf78b4862e5aa2	28534	validated
847d88ab-7c30-4436-85ee-3b22489a5525	4bc7e9f2-5ae2-4170-8d57-c67f6b91759c.targeted_sequencing.aliquot_ensemble_masked.maf.gz	6c97e492b31b26147f88653f73c4920e	10040	validated
84829b09-b4a4-4118-8c03-ecacf32b87e2	59cf1264-5d0c-418b-b7f2-9292170feedf.wxs.aliquot_ensemble_masked.maf.gz	150e8ec5b029064541c7b2e3ba161f45	12415	validated
848f88b2-f68c-4bb1-8d3e-d66c0367febd	334bc73f-4e0b-4963-aff4-338f0b6deeeb.wxs.aliquot_ensemble_masked.maf.gz	aaa9918788827e925ac46d0a1a20bee5	29326	validated
84a6c49e-168a-4e20-a241-c4b1ea83e00d	2e1789f3-6be8-4a67-ae32-69e49ff542ae.wxs.aliquot_ensemble_masked.maf.gz	dec4c7a12805c32d2fa09987db181c4d	5529	validated
84a6f4fb-7d8d-4d2f-972f-d1628de19af7	b8c07770-d379-48a8-a922-2b14d42686c9.wxs.aliquot_ensemble_masked.maf.gz	255c23ea7e8ab0630b2e847f379b37ed	26697	validated
84aef50b-e565-4e80-8bae-ef1eb1643b21	f0bd2de8-a675-4e2b-8e79-4a3114a51434.wxs.aliquot_ensemble_masked.maf.gz	7f4b4f33eb8db8ab6e5be57d61c2dd21	25587	validated
84afe728-0b69-4407-9ec5-592f89553b9f	0fefcea3-e80f-43de-aaab-7b98a61cd08f.wxs.aliquot_ensemble_masked.maf.gz	2c5160a1fc9f56a8b64dc88614df3fdb	19347	validated
84b7ab7e-fb52-4b27-8d30-d5eef518c5bf	3e92d2c7-466e-4222-a332-132d199a300b.targeted_sequencing.aliquot_ensemble_masked.maf.gz	6f1d42d5d1a25452cea39c53c925de5e	5629	validated
84b94e70-be6a-4cef-bb75-e2016982dbc1	9f6cf1e3-7e24-41cf-850c-603fa99041a2.wxs.aliquot_ensemble_masked.maf.gz	3399cc5a784ab053477d0e11521a4560	20216	validated
84f8fa90-19b4-4d2a-a651-4b6c882be9d3	50e2d92f-0f13-489a-a2aa-c7f9dd57dce8.wxs.aliquot_ensemble_masked.maf.gz	694ac8a9f2d14194aa059fc1efc9285b	13433	validated
84fe106f-ffc0-499d-a228-8ab55f120cbc	a84ff2f5-aa71-4259-9ca0-1fbac14c89eb.wxs.aliquot_ensemble_masked.maf.gz	edd0e72217db84dc4f9b5ad3dc86f3c3	27786	validated
8507392e-3f4b-445b-af44-f583941be0a1	f3076e65-528c-4a41-950d-6e49e2f824a6.wxs.aliquot_ensemble_masked.maf.gz	8942d13525db8ac704ee4ab6abddeed1	132646	validated
851ae6b0-3ceb-4f69-a37f-3201cb0dfb32	62a8372c-4388-4f99-907e-450faa5b499e.wxs.aliquot_ensemble_masked.maf.gz	aab77cf255f5c3fc9889c2119e28445a	18470	validated
8523120c-2219-4227-883a-993730c2170f	fd2e11c0-3b63-4d78-8d05-b60655dbb244.wxs.aliquot_ensemble_masked.maf.gz	a0b3d858180ba57a05170607efec6e5e	26120	validated
8540b5cd-4d1a-426e-a03a-62e96cbcb109	2d2e5f30-5a62-4db3-9aad-338cdb851ea6.wxs.aliquot_ensemble_masked.maf.gz	78441f894816b569df485b92f15867ae	27560	validated
8562b20a-6f92-4ae5-933c-b920e65820f7	1837794a-cac5-41f7-9878-23050a41a368.wxs.aliquot_ensemble_masked.maf.gz	74da717914da41e65cf4a9563a5dd781	23518	validated
859573e4-42b6-4f2b-8922-2131974a35b4	850dceed-0201-46dd-89e6-9a101be39cf3.wxs.aliquot_ensemble_masked.maf.gz	3b3bba69508752cc02861763775218eb	33360	validated
8595aba4-ac9d-47b3-ad72-0a66407a8061	05e01945-8855-443d-9410-225b91c80776.wxs.aliquot_ensemble_masked.maf.gz	691c425b42b1c742c616aa4bb1c972fa	31964	validated
85c53cae-0055-4309-95c6-39de7d36ccbd	0af2461d-f4a6-4eb2-807d-7519ab12453c.wxs.aliquot_ensemble_masked.maf.gz	e0b94c9ca563f296ee14078857c3271b	6534	validated
85d453c6-334a-443f-a9e7-27efc988f80a	e63ea5b8-2432-4690-b547-da6fa7e2d8a8.wxs.aliquot_ensemble_masked.maf.gz	a6d8a52364ff6f380289d54eaa298e57	21733	validated
85e08c0a-a896-40f6-9317-099219fddd0b	bb8d2965-1a57-47f8-aa06-79c354b8f84c.wxs.aliquot_ensemble_masked.maf.gz	79c0f186b1f005179f6a2656d4f257c5	7797	validated
85e37b7f-bce1-42de-a4da-b6c10563232b	9d8d19ea-b4d9-4674-ab2a-9fa1e73b86a5.wxs.aliquot_ensemble_masked.maf.gz	673fae8a2f42bd915b99816812214df0	125465	validated
85f382f8-0155-4fe9-af0c-5813587d1f63	TCGA.DLBC.somaticsniper.85f382f8-0155-4fe9-af0c-5813587d1f63.DR-10.0.somatic.maf.gz	1a98c9d85f3985bf6b0b1c30dbc0e217	1253011	validated
861faaaa-9484-4a5e-8253-be765122da63	dcfbb71a-ddeb-4030-90bb-1fb250160c6a.wxs.aliquot_ensemble_masked.maf.gz	a047e1871bb8c39edd8ca80bed0d582d	9587	validated
861fda59-4dae-4824-bf1f-eee9d7912bda	02772dca-2418-41cd-be70-498ab0571a66.wxs.aliquot_ensemble_masked.maf.gz	74bef64e083bbafb303a4d64de99cc22	9532	validated
86204a6c-5ec5-485f-9d84-db815632a36d	c2411d31-fbaf-409d-bad3-67cf93e9c674.wxs.aliquot_ensemble_masked.maf.gz	93bb3499032e2bbe90b223f72a94d855	12671	validated
86232a49-e333-4d72-a282-9ec15b8a167f	5a9af625-b575-48fd-a828-c20892bb01ba.wxs.aliquot_ensemble_masked.maf.gz	cc0d7e12847ccb591992d4238f297da4	14690	validated
86233d1f-a481-4525-b59f-bf84f755ce91	5f012eaa-5868-4707-8712-b2077251cef5.wxs.aliquot_ensemble_masked.maf.gz	a57a29589c1b3b37e2a2255063245c95	3823	validated
8626b84f-b3e4-4294-bbb9-a60368dd9a98	4096cde7-517f-48f1-8fba-21b601668838.wxs.aliquot_ensemble_masked.maf.gz	8feb56aa010a15384e2e956275eb32d1	18332	validated
863b9a31-55e2-48a1-8aee-4bc4cfa87250	19640f16-3a8c-48bc-9a73-838660c17894.wxs.aliquot_ensemble_masked.maf.gz	2f9aa6c4dc957011ec4060b094db58fd	5024	validated
863ce437-6a08-433f-866a-f067e2b2a6da	db9cb90b-dd22-46ad-8e89-964df1c14236.wxs.aliquot_ensemble_masked.maf.gz	e8b9b5299f31a04014a45833088b969f	800224	validated
864ec77d-0331-4125-aadc-c24eed769e95	c9c2a9f7-4406-4a18-b3e6-08d4afb71fba.wxs.aliquot_ensemble_masked.maf.gz	37b822fd6704bcc5e55a7ec5e1cb34b0	1698	validated
865dda78-80a1-4996-90bb-be0904984873	5a968d3c-0248-41ed-b04f-f2c8325e96db.wxs.aliquot_ensemble_masked.maf.gz	e2e18051d082e7ec21cd3da2ccaf1ac7	18595	validated
868db2a3-ee65-4564-997d-10a5e6ce1ac2	c57788ed-acb9-4124-b66d-b4f09ac0c60f.wxs.aliquot_ensemble_masked.maf.gz	4a85de7a1d6ac94d81e2c8d5844aab3a	25360	validated
8690ef5d-3e4a-442f-a6d6-6870e45dd026	daec0642-05c8-42ec-bff9-e518806ec4c2.wxs.aliquot_ensemble_masked.maf.gz	4410349ef678fd07ab1d5da926fb3890	16860	validated
8695a88a-f75f-4404-97bb-165a3aefab8e	995fc9cc-583e-4735-8931-26e5504711e8.wxs.aliquot_ensemble_masked.maf.gz	57167712f557cb655028ae287cb867fd	16440	validated
8697d128-ee4c-4e9e-b713-4290f1ed83bf	fde19644-9859-4bc9-9d09-1bdcbfb064cb.wxs.aliquot_ensemble_masked.maf.gz	dc9a86d8a5a589114d3eee5b9b9da909	12149	validated
86b2ff90-609e-44e1-9b51-4de16e4fa05f	8bf343ec-4918-4212-96b2-3d1fd585b5d3.wxs.aliquot_ensemble_masked.maf.gz	0b9c7dba95afbdfae9bc6775569b0cfe	10900	validated
86b86bbf-0cc6-4e9a-b997-b9c6188b9c7a	660ee549-39ce-4050-aaf4-6377984d4a21.wxs.aliquot_ensemble_masked.maf.gz	4b360ab5146d2a45563b5bdf3a0c1487	4198	validated
86b8a462-abf3-4519-b096-97f39bac74d3	9d0d6739-6ad4-4249-9f28-124479c2abbb.wxs.aliquot_ensemble_masked.maf.gz	349fdb418ee710ea3ab692ce064bc0aa	12337	validated
86d52792-f4b3-461e-8395-81740843974c	4dfcaf43-82bd-47ea-9e7e-cf9acd3da27c.wxs.aliquot_ensemble_masked.maf.gz	4c2b092430425158e7f4935b399ef7d7	58410	validated
86df9f1c-34b4-4947-9052-bef9208310b1	908b209c-5768-4cd0-b6b5-61940905eb85.wxs.aliquot_ensemble_masked.maf.gz	9acd1d966cfb9fcf560f16924038bcad	33106	validated
874b229d-81ed-4ac5-b86d-15d0cb040eee	0e6dddfd-dd7d-447c-b06e-ea52881dbaaa.wxs.aliquot_ensemble_masked.maf.gz	55583f7247edec46ae4fe69033a027ec	45405	validated
878f3afd-2149-4397-ba87-359a768bedb9	f937a7ba-91ba-47fd-b053-526ac4ea8e1f.wxs.aliquot_ensemble_masked.maf.gz	a72b59e655528c56889935183fce9010	2549	validated
879fd0b4-8662-44eb-8161-3975e100eec3	0e86bcbe-c453-419c-9d45-05998a732f87.wxs.aliquot_ensemble_masked.maf.gz	84c1bb4dc370c53ff472921571bb2ffe	14335	validated
87a271fa-5f62-4e47-b85a-7bd4b0964470	01ed5d64-d7b9-433b-8536-661e6849a3c3.wxs.aliquot_ensemble_masked.maf.gz	3485915bd06ee1cffdd868110ef92e80	24552	validated
87a5eb7e-74bf-4360-95b2-d9978b7af31a	dd40599d-a615-4092-8dae-8334147a143e.wxs.aliquot_ensemble_masked.maf.gz	0ddd0abb5f0401e9036b76cd3bae565a	4415	validated
87aa6f83-c535-48f9-b4b3-defb5f9acf3d	126cf9b8-3381-4508-b766-f859209ee2ed.wxs.aliquot_ensemble_masked.maf.gz	ef010170821d92037e2936239caf3698	16038	validated
87fdeacb-fb7b-497e-83fd-5a0824621d05	5a033e1f-d2a7-4ac8-920c-813f18bb1c92.wxs.aliquot_ensemble_masked.maf.gz	21951c6141a01b3d82201be82772d51a	16499	validated
87feeab2-f6e1-4842-aa2f-42a9a91fd08a	aee525ba-6918-41a2-998a-591067509767.wxs.aliquot_ensemble_masked.maf.gz	1d6ef06996aa301533dda9c515250d0c	30180	validated
8810a852-357a-47da-997b-df515f0a02ba	ce00a34c-2b52-44f8-8f27-f0985f16dca3.wxs.aliquot_ensemble_masked.maf.gz	eecaee35221d617aa8f476b47f6df7ff	12595	validated
8812db38-ad59-4482-a89f-d018382d2406	a3b86266-7988-44f4-8257-b8c8eb2926e1.wxs.aliquot_ensemble_masked.maf.gz	ff5b4be33092279e806821fef6eed425	30242	validated
88142749-2722-499d-912a-cda036d44277	21146370-05ff-4bb7-aec2-7e223ea7d6d1.wxs.aliquot_ensemble_masked.maf.gz	3c8c7174c2007fb80c7e8053a5533fd6	32350	validated
881b91ab-2427-445a-90ce-3029546bebf7	0dd26c68-193c-45f7-ae52-e886fc1e2440.wxs.aliquot_ensemble_masked.maf.gz	5814e6a3493ae38f82b1b7b8eac63f6a	33591	validated
881dc79f-6089-4644-a1e2-979f41625ed0	ee878259-57cc-4a5c-915b-dcf577b7f55c.wxs.aliquot_ensemble_masked.maf.gz	9b942ea57e9b25ef34849714658fc9d5	12714	validated
886038bb-4bf3-46dc-8fec-37a663434def	7ac2e5b8-efc1-4c82-80ca-7fdb12a63bd1.wxs.aliquot_ensemble_masked.maf.gz	9ae20dc3b1177fe1e6541ac7ccda2c6e	35452	validated
88b38a05-e46a-49e1-9c4d-e098709256b1	TCGA.MESO.mutect.88b38a05-e46a-49e1-9c4d-e098709256b1.DR-10.0.somatic.maf.gz	a87b7dca1357d42ffbbbb2189684e00f	1024822	validated
88c09313-f2a7-4fdc-90ac-0d8fa71d5603	b2bf06b2-42e8-44ab-a23e-b76c133828ab.wxs.aliquot_ensemble_masked.maf.gz	80b10a00bdaebbf669b4c01ea155b80f	14744	validated
88c439a0-3782-4c29-93ed-72b9e112ebfc	c1cae322-4974-4ff6-89c9-2b8760fd4053.wxs.aliquot_ensemble_masked.maf.gz	fc51d38d59e12cbb1d2b6486910e12fc	24306	validated
88c7ef9e-6b3e-4826-a899-2eafda51dd55	fd522d22-9107-410a-a230-013cd8ddec11.wxs.aliquot_ensemble_masked.maf.gz	be96da2f11e6355f9f2314ea4e49578c	26461	validated
88d44abd-aaa4-4fac-a1a2-08d64552acfd	f8e3476e-fea8-4a06-9e38-2f381c9b15d1.wxs.aliquot_ensemble_masked.maf.gz	7b6b5dcc88f918002ebbd106c27b5c39	18918	validated
88dbb7bb-e956-4637-b295-92b168e5a418	14a7aa71-6095-471c-856e-97fd83a0ce48.wxs.aliquot_ensemble_masked.maf.gz	ca02642fa15a5b403a264d83b845c728	38690	validated
88dbdef6-b96f-49ec-958a-4356cc294f00	bf4fe7c4-6be0-4d1d-945e-ae08b2badfeb.wxs.aliquot_ensemble_masked.maf.gz	938b59da2a8a488b5b14ffc6a4b80638	365366	validated
88f7ac75-eec4-442c-9e11-3dc3b843c67f	75262cf5-7289-40f1-90a1-5d41512a7d09.wxs.aliquot_ensemble_masked.maf.gz	07c9278a28e64604b70cef13e221f408	33654	validated
89272c83-9d16-4eb8-b9db-1d6facfe3f69	b254d88e-e1d7-4080-9461-066768b15bd9.targeted_sequencing.aliquot_ensemble_masked.maf.gz	488305ef663008b4cd468cbccd4fb6a9	12188	validated
8948f7f8-2b6a-49a0-b765-7b909a021a44	f8f250fa-2f30-47b2-a15a-b948a407811f.wxs.aliquot_ensemble_masked.maf.gz	b016fe8724d5ea90eed5e956203063e6	41312	validated
899c2fdd-012e-48e3-902e-e10df0757185	0460879d-44d0-420d-9e3a-641a0c7820d2.wxs.aliquot_ensemble_masked.maf.gz	b42d9a15ddcf55fa1060a127eaad0459	19218	validated
89c67e08-6190-4b5f-ba06-a50526877a1d	ecca6d18-405e-450c-806a-ab821b67e268.wxs.aliquot_ensemble_masked.maf.gz	6bbabd1c5d71c9234644f39b09b1975b	13558	validated
89c69cd7-b099-4493-b1a0-d108c230efd5	2a8899c5-761a-49a0-b62a-91ff0401d8c0.wxs.aliquot_ensemble_masked.maf.gz	c3d02792b484fc3a61cf0c8f0eface7b	22047	validated
89e874fd-a89b-459c-9880-62c0b41331cc	33788c0a-342e-416e-907a-030e8df2ef3b.wxs.aliquot_ensemble_masked.maf.gz	1fd257721b8a8fc6f18bd8fcb6155b8e	4685	validated
8a12f71d-bf57-4750-8be3-af782ba6d77a	2feae58b-f0e6-4263-a846-34259be404ab.wxs.aliquot_ensemble_masked.maf.gz	f6dcde6cc55a51cfd2477c32e5075682	43255	validated
8a4028cf-dec8-4a54-8941-195ec32e08cd	96cf1afc-af69-4e00-bd7b-2ac6cd761c03.wxs.aliquot_ensemble_masked.maf.gz	5b683bec9c8a2326417918f66d28b9ff	30327	validated
8a660301-bb9c-4ad2-864c-7f7156433f45	7550918a-edbe-46fc-8064-64197d981da8.wxs.aliquot_ensemble_masked.maf.gz	9f9a511dd2712f01609d6d98e0b31531	10422	validated
8a6cca9c-c334-4e5d-957c-919ff2178c45	8194f331-e3e1-4224-a139-d8a90ae36e79.wxs.aliquot_ensemble_masked.maf.gz	f5ed13072f10d32071d61cc595a9a314	181118	validated
8a6d3447-8f35-48ee-b957-6696cae0200e	ef51eb55-ddae-4571-bca1-53835da03055.wxs.aliquot_ensemble_masked.maf.gz	77505493a79bea7481b8bd0bf3f5a4e1	17029	validated
8a6e1031-6909-4d05-b52f-6b271b043490	c7c8ea0f-00be-4315-b4c8-a990f1eb595f.wxs.aliquot_ensemble_masked.maf.gz	17ec1eabcb806d876b080da5efc1ec2e	20367	validated
8a8d393a-6ac8-40b5-bd61-3819459a5407	fa6c2150-5c49-4de5-8905-c3a5e82ddd0f.wxs.aliquot_ensemble_masked.maf.gz	e2765c181c688b94e7e053fda7ef2113	24111	validated
8a9d266c-dcad-45ca-ba7d-e2471a256a7f	3500d6a9-3c9b-4272-ab4a-51bd59157e21.wxs.aliquot_ensemble_masked.maf.gz	a04ffbd81fa4a39f02ab2b718bed032f	105980	validated
8a9f26e1-2a5a-4a9d-8ed3-0ac19cf57963	e5018d41-7ed8-4537-9832-ed9492a2b8d7.wxs.aliquot_ensemble_masked.maf.gz	cf8fb00803c9d66d1841241e23732585	15024	validated
8ac581a7-a1ff-484c-93b2-d225f43dee4c	a7991b59-23de-41d7-921f-533be543566a.wxs.aliquot_ensemble_masked.maf.gz	2ed432a511fea663fccf6618457f7182	27005	validated
8ae0cdac-6ddf-4ad5-94ca-04233eec2342	fb2f87db-3ab3-4a4c-903a-4e5d3df0fe72.wxs.aliquot_ensemble_masked.maf.gz	1ccea6ef45e91bf4a844e6318a9e7b36	34406	validated
8b44007f-40a7-470b-8973-f50d0f1cf520	1245ac4e-3528-431c-aa2f-940caba376bd.wxs.aliquot_ensemble_masked.maf.gz	f1faa8871b7b9b6358e4ebf1c52c6d07	28924	validated
8bce8bb1-2d71-4974-80fa-27c171169452	d70e88bb-7bcc-41ec-a50a-16908ca5202f.wxs.aliquot_ensemble_masked.maf.gz	ea27c0fb93500bbbc3b634c6458ab8f9	4207	validated
8bd37524-faf5-4a80-9f84-d95a958bd964	c6e8d335-e071-4734-bb6c-c3fa42e6b33f.wxs.aliquot_ensemble_masked.maf.gz	6191927e9b6390ef9da43f2bc887c454	146040	validated
8bd92b14-24a9-4e8c-93b8-8eeae9edfdd7	954ba6c6-fdd0-4ff2-b8f3-3d449a97fc89.wxs.aliquot_ensemble_masked.maf.gz	e714614957fd7f7bb59b5a5bcb03bbe9	29125	validated
8bdd3891-deb4-4e34-93c3-41945be236de	f3829717-69fd-4eec-9e44-58a026023bb3.wxs.aliquot_ensemble_masked.maf.gz	b5d09a09bd83bb2dcf58fb6120cc464b	16811	validated
8bfc8607-98bc-4156-9348-e3d5f83629b2	f2ce9563-3cad-4b81-ae85-f10e6a148087.wxs.aliquot_ensemble_masked.maf.gz	c65a6f67f01e37ddc7da02258dbacfdb	32233	validated
8c1d9d4e-f13e-4be9-bd24-da158cf773cf	8fa04196-386a-4254-978e-d006edbed09e.wxs.aliquot_ensemble_masked.maf.gz	304c573d655062a16a4693f871184df3	25170	validated
8c314b9e-83ce-45b8-bc0b-a19d9e9a1f74	70864b59-dcf5-403c-a3c8-c95261cacafb.wxs.aliquot_ensemble_masked.maf.gz	1ac5ebc9964fe2fc587cd97af4e07852	37442	validated
8c328735-bc28-43c7-a003-c9600c4f264d	f4a8c194-9fb2-4767-a355-8ac18569990d.wxs.aliquot_ensemble_masked.maf.gz	c4a6cf71f0f009bbafcaf3c0507e79f2	27930	validated
8c469822-d2e7-4b37-8afd-cb145efd445f	e037cb41-3861-4576-91f8-c6c646f8588c.wxs.aliquot_ensemble_masked.maf.gz	9b840fc665dadef3f80b4b36bb6f9cfb	701693	validated
8c59bd5d-a667-45a3-adeb-e4f6155199fa	f4f15657-ec98-41b2-9cdb-df9a630ea1db.wxs.aliquot_ensemble_masked.maf.gz	2c53b71e8e001409eccdf29c71fbdf0f	50698	validated
8c5da7ac-00b3-409f-a67c-33f9a788c991	47e692ea-a259-45e7-ae82-9449958e123e.wxs.aliquot_ensemble_masked.maf.gz	2863d71ed97bd00633d18a69bd5d1473	27849	validated
8c63dc7e-d91a-44b5-acd9-c7d91cb8ce3e	c93d8197-35cc-4165-8e0c-62fe443469fa.wxs.aliquot_ensemble_masked.maf.gz	3338d35dc318c1b9bce5619ed298ead9	25246	validated
8c93e11d-263d-4843-9f68-2ae1a7441576	df7d2b73-f2fc-449d-befa-277fdf8335d0.wxs.aliquot_ensemble_masked.maf.gz	29164db2afc1b714c761896ac56f1419	20052	validated
8cb37c68-6042-45c8-b0bd-cb8a46283d86	c5ef4b1d-ce8a-4340-8038-3d59be46ef7a.wxs.aliquot_ensemble_masked.maf.gz	c27752606054ca5c8fe527cc7d12bcec	26291	validated
8cb93595-6ea3-4fee-8229-c7a4359702e1	e29cfef5-4e52-49a2-8c13-7b9f5cd1d41a.wxs.aliquot_ensemble_masked.maf.gz	bbd964468717e01929e22895b91bb854	44590	validated
8cd5fa2e-6293-4ad8-ab3f-a6e6a5e02c2c	e8c09c4c-7b17-49d9-b69a-0dcbd4e979ab.targeted_sequencing.aliquot_ensemble_masked.maf.gz	bd8e4adfd4a54eefe7301dc5951b8c94	13577	validated
8cd7fcc3-a434-49d4-b4c3-62c18d094c9a	a99e5b3e-a9cc-41b4-803e-517aa3ea7324.wxs.aliquot_ensemble_masked.maf.gz	035c793b49a0a97bcb8946549189e913	11321	validated
8cda9897-d1d8-4948-9d51-97c5bf08cb81	41d1fd51-c678-4f1b-aedc-aa237864866c.wxs.aliquot_ensemble_masked.maf.gz	d00af1c6cbf6cddbc4c248167376a5e7	19824	validated
8cf2ce0a-f3f9-43de-b9ed-e3ea63da1a83	efae2575-6c42-4fbe-9f21-e91a8ff423ca.wxs.aliquot_ensemble_masked.maf.gz	11715854816316aec067314cea49d4df	636574	validated
8d0bdc96-72f0-4d71-bdbc-7a3dd512bd10	4c3aa134-0496-4a9c-8994-59793641eb56.wxs.aliquot_ensemble_masked.maf.gz	c4086126802d8e553ad642a0d1162452	4682	validated
8d26495c-bce0-46e7-bf67-6f2ae00ea3c4	4ff1fb48-db1e-4fa6-8055-548df2f47af2.wxs.aliquot_ensemble_masked.maf.gz	2cf5f1595f9c8497dbbe44e79c45d341	104610	validated
8d3ac179-ad33-41c4-82be-a709ce6df907	52b0837a-b998-4f02-976a-fd73b02bbe41.wxs.aliquot_ensemble_masked.maf.gz	af6aae21c3181cbbe44ea40f3ee90e64	57051	validated
8d4355be-2a78-4ed5-909f-d64ae240649f	f4774196-c0c1-4b8b-b61f-aaa1fa593d48.wxs.aliquot_ensemble_masked.maf.gz	f5af870e97097b8dd28da419ecf11469	6979	validated
8d4ecdde-f723-48b8-b305-5c85c9f874ca	4224e578-6dcd-4e06-83c1-1f16a6660816.wxs.aliquot_ensemble_masked.maf.gz	f502734153e014037203da7002dcc367	54966	validated
8d6d14b1-092c-4838-bd32-bd2bc0b56f6d	6033da96-2160-43cc-b306-1747a4354a50.wxs.aliquot_ensemble_masked.maf.gz	8a6aa84cbfd0b4d7606f0b6b18e1bafc	37954	validated
8d8eb492-7d70-4267-a289-5683ff27bd63	72f9b8f8-634d-4a7e-867e-b60998dae0c1.wxs.aliquot_ensemble_masked.maf.gz	7050978a20ba2132dbfbe9ce8526b454	33279	validated
8d9d7dd3-1602-4552-9eb4-58e5c2be8957	d1c1aa84-f87a-4e37-82ae-7da692e47fb0.wxs.aliquot_ensemble_masked.maf.gz	83f945b26b6a4e66dd7bb09fd5070457	18344	validated
8da29196-3bb7-41ae-a7cc-586af3863e96	39b6d308-e206-47ea-a445-db2a0114390c.wxs.aliquot_ensemble_masked.maf.gz	df0cee27c3edef8c6670bbfec7710269	31334	validated
8df70ea5-dd73-4e8b-8720-a2b827b67a2c	fee6f2bf-d61e-4479-9db2-82acd2cc1025.wxs.aliquot_ensemble_masked.maf.gz	0238b58b01e603a3960568cd7f92c164	8196	validated
8e00b27a-8dee-4cb7-8785-53e16bee2262	59d392c1-a8d2-44db-8b98-21cc341d2e40.wxs.aliquot_ensemble_masked.maf.gz	1310f4daa8d6bf438ed72b852fe5171e	15543	validated
8e02e90f-8b75-4952-8b1c-58acf1340f48	362f804f-0bd2-46db-b07e-3ca01da13537.wxs.aliquot_ensemble_masked.maf.gz	edf84980f052abee5c289f0636f98ea1	21017	validated
8e3457a9-0169-468e-8a9a-843e8e1e4832	e228d2dd-1745-4f18-a5a5-0f7dc6e7911f.wxs.aliquot_ensemble_masked.maf.gz	e05c3e71688b5f11a039e55c57efc146	35171	validated
8e350ae7-c4f7-4ba4-bc83-4cd735003e15	a7ba8adf-3c38-430e-9611-aed411e14746.wxs.aliquot_ensemble_masked.maf.gz	13c056f91af8e90369f24d245649ca88	7789	validated
8e365118-c07a-4b81-a767-fd76dd6de2fe	4ba1d9e6-5be0-4c66-ba1c-92c6854f8f2f.wxs.aliquot_ensemble_masked.maf.gz	f644e5c1ac7b933e5565d40b471cd8b9	14331	validated
8e4393a8-b010-411c-9220-d5d3c910162d	4f4647c7-8fe7-44a5-b3e7-ad276b356a4c.wxs.aliquot_ensemble_masked.maf.gz	eb4d4aba11a48fa9f5ee807131552603	1640	validated
8e4ca86f-a2e6-43ea-945c-987c825cee79	29b62cd6-5daa-4b85-b20b-6bfbc7f2300f.wxs.aliquot_ensemble_masked.maf.gz	0b7759addf1abb4edb55f0075a2e8b28	10539	validated
8e6a78de-8ff6-4322-a2c2-2654a5d59052	047bce28-47e9-4aac-9f2e-74d12d11cffe.wxs.aliquot_ensemble_masked.maf.gz	f460306f5232ef94c798d7bbeccf5f25	7912	validated
8e82dca5-20f2-4e8b-93c2-cbe33ec586f0	5e51453c-c100-4a7d-ab3a-555efa8197ec.wxs.aliquot_ensemble_masked.maf.gz	8bfd44a5e217a5019d4e2c014df0b387	35069	validated
8e98c199-c838-4f2c-b824-c4bc84d8f6f9	1d7a1ac8-baeb-4016-9e18-6abf906a227a.wxs.aliquot_ensemble_masked.maf.gz	664c53284bbda13d0e5aae9ecde7f0c7	41555	validated
8e9c7aeb-40b2-476d-a46a-6f5657109a41	ccd53334-2e48-4e56-a41a-99b0e1828ffb.wxs.aliquot_ensemble_masked.maf.gz	3cdd2c141510dbe5427c885c6a75d9fa	30452	validated
8ea595e6-10de-4df1-833b-50dea648a74d	69000c98-0208-4771-b295-10859d77d779.wxs.aliquot_ensemble_masked.maf.gz	ad22cb4720bfd13fd3cc6c43afe970a5	20009	validated
8ebb6c3a-67a0-4fc1-b834-3d6ecd9526cb	96cedbfc-64f9-4110-9e84-c5fde32208ef.wxs.aliquot_ensemble_masked.maf.gz	dc22add6654662c05c787407c20b4578	53313	validated
8ef11438-d875-47b4-8ea0-82d56f8c1bd8	89d39ae6-5d17-4402-bb06-0c9033c48ac5.wxs.aliquot_ensemble_masked.maf.gz	c637afa0e0c71f54cad15ac0d286e290	91881	validated
8f06ee91-d5ab-4024-98fb-b6c46f9d90a9	TCGA.GBM.varscan.8f06ee91-d5ab-4024-98fb-b6c46f9d90a9.DR-10.0.somatic.maf.gz	a2e1e40878769974d122f29a05d2e7e9	13078078	validated
8f247543-cc6b-42ad-9044-e834b8be72a4	5579ced8-df52-4a8d-8a58-5b073aaf07b7.wxs.aliquot_ensemble_masked.maf.gz	16dd7d747c7b9ccc7f98dc4bec907627	323691	validated
8f4d85c2-5fbd-4d02-bb4c-67cdf6254eae	840b59b8-fa03-4ed1-ba50-fd87efeb2967.wxs.aliquot_ensemble_masked.maf.gz	fd9e73171c0f5bcc816356f25c74daa2	1633	validated
8f6b267d-b09e-4fd7-b504-0cb46c063c50	6ef6acc4-11f3-4380-82e4-43ddacbae1c9.wxs.aliquot_ensemble_masked.maf.gz	be33407b97e2b1fcc0bfd0c476e874ba	8314	validated
8f880618-f284-4b22-af28-7830d9ee8825	48b30f20-454f-494f-b598-f9d421a756f2.wxs.aliquot_ensemble_masked.maf.gz	c877d80e3eb128ad4fe66bf6223c188f	3983	validated
8f8d37ca-d037-4a79-a468-fd11f2d65496	914aa6a7-905f-4173-98f9-36f5678a11c8.wxs.aliquot_ensemble_masked.maf.gz	c7190f8a8d169752f9f91a6a41353efa	29411	validated
8fc7c576-4c59-4f56-94d9-b19dbd3c8089	0a003260-8e9c-41a2-9eef-100f03f9f01d.wxs.aliquot_ensemble_masked.maf.gz	2f3bf9950281dadf1eef782510a57462	6234	validated
8fd5110e-8f97-4626-8c7a-ad79cdce3dbc	1243df70-39f8-468b-b8b3-a052041079ff.wxs.aliquot_ensemble_masked.maf.gz	67db52e2abd063de43dc3986568d1132	7299	validated
8fecae2c-f1fe-44d0-9237-a9c576214623	d290df08-f56f-45d7-8f11-f4fa0a162a21.wxs.aliquot_ensemble_masked.maf.gz	7aa7e93513e00f95c4bf83494be644bc	30743	validated
8ff061d4-b96c-4e16-a71c-54932ac895d3	a7a79573-9a25-4687-9670-01c4af8659dd.wxs.aliquot_ensemble_masked.maf.gz	cd749948b18a83fbc12c49edec2bebcd	25212	validated
8ffba692-b1f7-4e5f-8c3e-f10e2c7cb85d	97766bb4-47df-431e-8127-e8efba5aa2dd.wxs.aliquot_ensemble_masked.maf.gz	be20831d42d9bd5c8f6f0eb822a4a7f3	37248	validated
900f0b6d-cc89-4cca-ad3b-052aeef7b417	dc34d921-81a7-43e8-8ddb-a8752adf1e54.wxs.aliquot_ensemble_masked.maf.gz	93d0afb6fb4199c50b430bc93ca61058	20255	validated
9022765c-6512-40d4-ae7a-e1dbc0f2546d	5dd7c580-f9ed-46ad-b6e4-f33c3cd5b118.wxs.aliquot_ensemble_masked.maf.gz	ed211b0b1015ef5f2b25f27c3a17d748	35472	validated
904f34de-0037-4394-9c28-03e9df6ce5c6	0966cd20-cbd2-4bd6-8b38-1f5747de7fe3.wxs.aliquot_ensemble_masked.maf.gz	25875a9adee3dfa9001cec4b302b54e0	26438	validated
90a0d53b-b992-414c-ad41-9d69a451cfa1	1a206ab0-4aba-4df0-829c-657d3765ddc3.wxs.aliquot_ensemble_masked.maf.gz	f2fa12d0c74c41b60e0e770857339a0d	14438	validated
90c6a77a-4937-4c76-9222-0feb7f63f24e	a7badb95-4dbf-45f4-83c5-c484b715c666.wxs.aliquot_ensemble_masked.maf.gz	f9a75d3a0a1a91a9133e158f955c8172	28282	validated
90da45a6-9fba-4fab-b41f-54c88cacd06e	df2fc2c3-718d-4a9d-8408-17c619826291.wxs.aliquot_ensemble_masked.maf.gz	a7d54598fdef3af6f563bb8c960ddd71	23610	validated
910438e8-f975-4a79-b586-e436aaeb8c7c	39bef5d8-1dcd-49a1-95e4-a443d4d9102f.wxs.aliquot_ensemble_masked.maf.gz	6d077d886f06b60a67b30c8cf1700937	11308	validated
910b0adc-14b7-4047-8573-fbacc24dd0bd	62dbc2ae-8daf-4c43-82ef-4ad838d74d89.wxs.aliquot_ensemble_masked.maf.gz	31cecac6b3b435dd990fde26f3df8abf	9430	validated
910b0e1d-c6d3-48b4-870c-db1f90235ad1	d87d4bdb-c729-4ad4-a815-cded9327de5a.wxs.aliquot_ensemble_masked.maf.gz	26a263fda6539522831457f092fc35af	40243	validated
9117140e-6565-4dbd-91da-94f34ae11ce8	0957e047-3f28-4fa3-b2fc-7c871bd201c4.wxs.aliquot_ensemble_masked.maf.gz	2cdabb30d23721c4659575475ea7057c	25210	validated
919dc267-c55b-4a63-9388-c55dbd2fe2ad	53819e88-8400-4b9a-88a5-b78dd5603363.wxs.aliquot_ensemble_masked.maf.gz	261d5f74c4d9b1c1653fee13051b5af6	25283	validated
91d7ef04-04a5-4d5a-b135-f2c001b1e7cd	b3bf3cf4-b196-4651-8d3d-272602b7708f.wxs.aliquot_ensemble_masked.maf.gz	1b108273b53cd7552725ddb6818f39a3	41888	validated
91ddbf37-6429-4338-89df-2d246a8e2d00	TCGA.THYM.mutect.91ddbf37-6429-4338-89df-2d246a8e2d00.DR-10.0.somatic.maf.gz	c7797eb34001770b3a8324025eef599b	1238410	validated
91feaec9-a363-44c5-8382-532dc43e066a	aaed1aff-089c-4346-849e-dda08c350b0e.wxs.aliquot_ensemble_masked.maf.gz	9bd76249b8894f588fcf8b8a537e8f5f	35857	validated
92513212-62c0-456f-9c61-af28f70012bd	a8681525-d086-44c0-81eb-e195f203e976.wxs.aliquot_ensemble_masked.maf.gz	16620ef485ec3865ab4b3f3ccd58f305	18087	validated
92619ad8-09cc-412e-9072-ef4a0605b3bb	a39a7b3f-3c41-4c51-95d8-976021c38a32.wxs.aliquot_ensemble_masked.maf.gz	878c9170e72850b966cdb107f05bae4f	26530	validated
926984f4-591f-46b4-a783-b78d994119f6	89822d5d-968d-4f82-8f28-a51e05c47904.wxs.aliquot_ensemble_masked.maf.gz	d92c35235f75cc07e04e3b58a9e12977	43346	validated
92bac22e-40f1-4305-8df2-6d5ac6fac54a	42c1531f-908d-4c7f-bfb4-c77e574cba48.wxs.aliquot_ensemble_masked.maf.gz	51cc62de93ab54d17a91923f80bcddd8	18443	validated
92c1ca17-2fac-49ef-83ca-8af9b4d9a90e	dfaac6cf-7fc8-4f9a-8f54-b4a2f8d2da80.wxs.aliquot_ensemble_masked.maf.gz	1819c7c80e6e0f12fd7180ef80d5e5c0	23009	validated
92c753e7-3694-4962-9bac-ab45d190a2b7	53b0e870-021c-4ab4-9c0e-9771e075191a.wxs.aliquot_ensemble_masked.maf.gz	b60256f90b6113df9df2ffa3e1196cad	12779	validated
93193748-740b-4714-a587-ef5ea80a1252	2cba2c2b-d43c-4333-b398-192563687e81.wxs.aliquot_ensemble_masked.maf.gz	1e5d56ea07db172350dd6c167f2fc182	3259	validated
934b3e45-b06b-4b58-8415-6e61208ca2fe	a8ce5333-9c7a-470e-8a3b-7aa75117e276.wxs.aliquot_ensemble_masked.maf.gz	5e2e4850350acd8a886558e5ac36ad80	5808	validated
9356842c-13d8-45f3-89b2-6c6d47fed40a	a4bc8e42-1138-4a59-88e5-fb168f05941e.wxs.aliquot_ensemble_masked.maf.gz	0f4d4a61f223bcd0eda1cba803c4fd25	1049	validated
9371ce0e-72f3-4be1-8e64-041e6ad78119	95e518d6-f64e-4d84-8983-9ae429bbb9f5.wxs.aliquot_ensemble_masked.maf.gz	5a2f8ab2703e14674e61c591e77e2112	18914	validated
937af5a3-884c-4bf4-9f54-bcb578d3d228	9ae824bb-976e-40c6-8ede-4f12c5fa1a57.wxs.aliquot_ensemble_masked.maf.gz	a48e40919d5aafb4191a54f847fa5207	31336	validated
9381a0f5-4e0f-4185-b19b-ac99477c4189	e9d520c6-104e-4aea-aa06-b207cd5d8bd1.wxs.aliquot_ensemble_masked.maf.gz	52ef10623925957daeff87240d682756	20359	validated
938e4c75-5c77-4b50-822f-eeca9589158d	2b7ab800-b4b4-405f-a52f-692e65a3ed35.wxs.aliquot_ensemble_masked.maf.gz	02b11f82ccb74ab7cc2e31da8903aa19	26918	validated
93a6ce26-66f0-4310-aca3-f7034386de91	279b3eb7-8a27-4aaf-9b2a-f317d7ac3f98.wxs.aliquot_ensemble_masked.maf.gz	33f2cc25f338142cf3e957181d5f4ed3	21236	validated
93ad0ba4-fcd4-4234-8be7-bc4214436509	f507ffa6-cae2-4ea0-a797-7b9d82f6fc82.wxs.aliquot_ensemble_masked.maf.gz	99487b042ebe6b8a50cc8e76d65a965f	3331	validated
93c525cc-655c-4c1c-b590-18d851473f68	TCGA.PAAD.muse.93c525cc-655c-4c1c-b590-18d851473f68.DR-10.0.somatic.maf.gz	97f3c2501d42340e0891cb9f4d696aa5	6492999	validated
93ce4037-da1f-4045-b3b4-3f0e3eba93bd	ebc9e9ba-cf7f-4704-9f33-fbfd8224e03d.wxs.aliquot_ensemble_masked.maf.gz	12e0de2e4c9cc3f817985046b48b4728	94669	validated
93cf5048-fe8d-440f-87b3-d7f059f048f8	2f757c88-bdc3-4b46-a9ac-99ba9bcb591c.wxs.aliquot_ensemble_masked.maf.gz	f228d2dd3526c9a69b7da1565dbdce66	34160	validated
93e187dc-f9d9-472e-9e5c-acfe211b7857	39ccfb87-d0f7-4ed4-bb1f-19e6935fafd0.wxs.aliquot_ensemble_masked.maf.gz	b4c0a8e461a5ff6c9d1ca541ef90b555	5414	validated
93fc7213-abf2-491e-b187-9a77835d5711	89ed291b-9255-4d6b-af5a-2bf3acdf7aab.wxs.aliquot_ensemble_masked.maf.gz	895e2a77c223eaef20eeff3a4b1fde91	31880	validated
940849bb-255b-4853-b711-c086b22d092e	33f966ee-42e1-4006-becf-83675994b0c5.wxs.aliquot_ensemble_masked.maf.gz	fe0cb7a40673cc0c592b1f3ddcc136b8	4984	validated
9427cd1e-f392-4ae8-b2aa-76fb9f7b14d7	a5dcc395-b9d1-459c-9bb4-1bf41b61ee32.wxs.aliquot_ensemble_masked.maf.gz	739dea2f222e43bf4830b1b35984014a	25415	validated
94460313-fd1d-4a45-af93-f131eab4b155	026a25f9-e042-43a2-b90b-b6802530e593.wxs.aliquot_ensemble_masked.maf.gz	a66496b3f94c1b1c8e435c2f2f185291	14482	validated
944b34cf-ce69-4c3d-8657-06b550dc8e95	c6a98d37-6ec6-45a2-ab62-a953c5c07d55.wxs.aliquot_ensemble_masked.maf.gz	0b7dd0ff18951df31317be95e505c659	36689	validated
947462ae-513b-4e81-8220-415f46a3c328	545cc3bd-3cb8-4fae-8d82-49bcb4633224.wxs.aliquot_ensemble_masked.maf.gz	e1c7bf7e8b2fdfda127901e2d9ce9903	24711	validated
94976f46-8449-489a-af58-334822f8ce7a	e631b71d-8082-439a-a98b-6b4e2e4af1a9.wxs.aliquot_ensemble_masked.maf.gz	277ba19b77bf78f001aab2c2058eaf89	13311	validated
95258183-63ea-4c97-ae29-1bae9ed06334	TCGA.LUSC.mutect.95258183-63ea-4c97-ae29-1bae9ed06334.DR-10.0.somatic.maf.gz	bb40da1be5f7fefde818a329cc0048ec	44346082	validated
95276db6-db21-4d69-94d5-2063c8e8e365	219c2fd1-ef31-42e9-bbe4-06b7b4faf396.wxs.aliquot_ensemble_masked.maf.gz	53b20f248f77a8434be8725b8815daa8	122591	validated
953e7fbf-3643-4b6b-b5b5-ddf6011d60fe	02eabbaa-26a6-46b3-ae1d-a3caa2572ab0.wxs.aliquot_ensemble_masked.maf.gz	f0d151571fddd41f640d44620438bf8a	36768	validated
9549f8ef-638e-4517-b1f8-f99393df7882	ab2e0dd5-8ce2-419d-b7f3-619ea138da1d.wxs.aliquot_ensemble_masked.maf.gz	0077fd301dc060b7a63d29012113bc11	27789	validated
95589667-4a3a-4121-9efe-63abedb4a788	210646d7-1edb-49e4-b46b-1852c172ce97.wxs.aliquot_ensemble_masked.maf.gz	bf3c180fbdb3c537f4922e5f32b77900	144092	validated
95630c4c-da94-45f5-af53-a1359b573399	19ae9397-2571-4cd4-ba6c-591a3c9d9514.wxs.aliquot_ensemble_masked.maf.gz	19c9809e3f1ae8c3cd51cc4446616b4a	1047	validated
95647e9a-b64c-41a3-baf8-6776fe2509a6	ff04c782-8948-47a4-8247-eec263dc6ebc.wxs.aliquot_ensemble_masked.maf.gz	36284e72716e76c64fe2d92b6c83cb0d	46044	validated
95896eba-910b-481b-9fdd-c0bad4d1a9d8	8952cc13-e73b-41fd-96a6-d9ff6f035bee.targeted_sequencing.aliquot_ensemble_masked.maf.gz	3652203f5e490a6e5c0a131a1c67611d	18961	validated
959c4f86-4595-4a87-8447-b06db84b7696	7d5be295-3c71-4539-b5a9-bd7793bafc10.wxs.aliquot_ensemble_masked.maf.gz	8e3d538aead05a8dbb7a292c74625bdd	5706	validated
95b88e6e-5fe5-43ac-9bee-5237e2f7ba85	f45c6561-eed0-45b8-8039-0e3c44e66ef1.wxs.aliquot_ensemble_masked.maf.gz	975241635b64f18c5cf8400c987c3a7c	44515	validated
95d65e15-54ca-431d-a36e-42316e00bd86	2aef9fe8-f3cd-4c1e-bb42-d1cd26a95fae.wxs.aliquot_ensemble_masked.maf.gz	75ddac4b5a7d80efa5b81ecc0086607d	3013	validated
95d77545-0596-4ab5-80f5-0c852302d55e	440f1754-4cd2-4c77-858d-46a704bc4e82.wxs.aliquot_ensemble_masked.maf.gz	b6ec3f6d9f65ffbdac3c45d8bac5e629	9372	validated
960668ff-ed5a-4c92-9d6f-3d3f7360843a	1c4edbf6-e25e-4c4a-80c2-ed755fe7555c.wxs.aliquot_ensemble_masked.maf.gz	b48395556442cd33bc3658d42dadbae3	18651	validated
960ec675-4bf8-4409-9278-0da3b54e59c1	7725054e-fc30-4854-a3c5-b130e8830687.wxs.aliquot_ensemble_masked.maf.gz	7844d383951f383be75f723797339926	43508	validated
9614f4a5-e29c-419c-8bc1-46a20b542f33	4a756ae2-7974-40b4-af52-54decc697052.wxs.aliquot_ensemble_masked.maf.gz	8c42670988078598ea33e8978e19dcf8	15538	validated
96271e78-ba43-4162-8a16-de4598d05ca6	b3098609-8ec0-4beb-aba2-c591d3e34043.wxs.aliquot_ensemble_masked.maf.gz	4673aac8729dfb1ef22ba830b6315c9e	19115	validated
962fed7c-3135-4ca4-92f8-86cf37ea8d51	1dcdf7b5-627c-47c6-a5f1-e2f310e01633.wxs.aliquot_ensemble_masked.maf.gz	cefec4649dad5a39a5fefe06b4eebbcf	2270	validated
963d3aa3-f107-4ae4-9939-cc48148bdab9	99e545be-4105-4d0d-8671-7811b26839df.wxs.aliquot_ensemble_masked.maf.gz	5cbd4c4f3c941fb5d36766c735b9c9b5	22828	validated
9649959f-43c1-434d-8433-ab157df56c9c	a00a4b51-3ca3-440c-a8fe-ac07c9c48800.wxs.aliquot_ensemble_masked.maf.gz	e2b09a18387b3ec7d11f0c5b81279325	16060	validated
9651f46e-bcb8-4115-a8a6-eeb35875b87b	81071ad9-617c-422f-8efc-a40c6fa13217.wxs.aliquot_ensemble_masked.maf.gz	7c44a716fef1aa8b22343c44e845e453	4718	validated
969e1a85-f9a2-407e-877d-ad156fa1cd8d	afdedf0e-8475-464a-8adf-18190886d063.wxs.aliquot_ensemble_masked.maf.gz	50cb73a3dec9b6cd222063c5ca4cb5b6	59508	validated
96a13260-0bc7-4ea8-ad4e-94c63d567062	f3b0b4c3-19b6-4df6-9cc6-dbaaf98b1604.wxs.aliquot_ensemble_masked.maf.gz	a63082aa2a573715a728082408293ab1	38408	validated
96ad5ccf-c5ec-42d2-8fd4-a0937e26f412	01e353c3-4b7e-4b44-91a1-78e78fe309a8.wxs.aliquot_ensemble_masked.maf.gz	d4d1b6d0767bbfde01d33c1a2b59af5d	30110	validated
96f05b4b-78f6-4c3d-bfa1-c65b60192f93	8fbb66f6-327f-441a-b966-7d2f9fc24be5.wxs.aliquot_ensemble_masked.maf.gz	a09666e914bcf69fe51b269143ac4668	18661	validated
970bab3b-0077-4363-b8cc-03117d6cde56	3002b793-6c44-4270-8619-722997e7b3ec.wxs.aliquot_ensemble_masked.maf.gz	7514ad9b2b3bc51a970919be9d7f99e7	46402	validated
9730f14a-745b-4c05-9280-c114e55f3278	566ee6d3-f437-4cf4-935f-196081dfdefa.wxs.aliquot_ensemble_masked.maf.gz	27e373b6988cc42a0851a8f4dac8180b	3603	validated
974e956b-3298-47d7-82ec-10035646f587	d1d002a5-612d-4fb6-a4c0-7241100199b0.wxs.aliquot_ensemble_masked.maf.gz	65f58475276ebf2006b7ab74d4a35e08	14405	validated
9765bda7-c74f-4311-9743-29192fbd043f	6a9910bb-5a66-4cf9-8e33-12170ac2a188.wxs.aliquot_ensemble_masked.maf.gz	d24ebb0440a1be498943113888d98646	72866	validated
97766154-e529-4dab-ae0e-8d7b18dcb084	cd7a9db8-2620-4881-8148-a305c7f77502.wxs.aliquot_ensemble_masked.maf.gz	893a0f67771deba87784897a58dc2263	23485	validated
977cf5d0-b0ab-417a-a7e6-47fe937dd7bb	7169941b-8c16-4559-9f70-0ca1804df63a.wxs.aliquot_ensemble_masked.maf.gz	870c0d6f0895cd41fc04cf9331e48eef	6724	validated
977fbdd2-ad3a-4483-99e3-73f6dec01ec8	629fefce-bb65-4c5c-98bb-b5df7edcc5e6.wxs.aliquot_ensemble_masked.maf.gz	492e3e9a0ea2551b53b7c474b8ff18e1	3424	validated
97c1698f-d4a0-4bb0-949b-92e59011f438	TCGA.KIRP.muse.97c1698f-d4a0-4bb0-949b-92e59011f438.DR-10.0.somatic.maf.gz	a03c65d3615abe901a33e4226ed44c3b	5184167	validated
97c4c391-85b7-481d-b83e-75395beee125	c03f3ac9-bfc3-4e7f-ac4b-451096b56341.wxs.aliquot_ensemble_masked.maf.gz	14b1faddea8d3a2fd4f9f4a990dc9b1c	22853	validated
97ca4777-8b26-4ca9-a6ff-2248dabfdee0	6e924345-5a44-4684-b467-d555a7a82dc1.wxs.aliquot_ensemble_masked.maf.gz	f6ddc0862d27835398461e4a93b5ad42	35758	validated
97e4ae66-728a-4615-91da-4edee0521bd4	778069ae-ec7e-4266-ab7f-055ca743ecd9.wxs.aliquot_ensemble_masked.maf.gz	4fb20d7a8d3cd099af27f9c663254c6f	32126	validated
9800d504-0f70-4dac-8fb3-fbfb6b1e311d	9f1eb50c-a404-4463-b8b3-3ac957a9eee9.wxs.aliquot_ensemble_masked.maf.gz	b5c830b6208e22b1123acd6d9942b419	42628	validated
9803b128-25ed-4845-9dfd-8a9166c1a72e	6bc845ee-2409-4ae2-965f-25823a9b1412.wxs.aliquot_ensemble_masked.maf.gz	754ae0ea0272aff2e3f66ac8141af653	35618	validated
9833e775-73fb-4957-8a89-1c6e9fc3422e	b9c60b2f-54a6-45e4-830e-af40baf45af1.wxs.aliquot_ensemble_masked.maf.gz	7f8a86d05a6d67c1eb42c89bb681d948	38657	validated
983bf78c-bb1f-4d40-a73e-e11d22482653	da1c2aea-583c-41bb-80a6-fe2c7697e064.wxs.aliquot_ensemble_masked.maf.gz	59268dc3575643ab9d8b41d382c5a5a9	106386	validated
9858003b-d86e-4414-a296-bf391e8563c4	aea51b0d-75a1-439a-b945-1edcc0587ba6.wxs.aliquot_ensemble_masked.maf.gz	5b5210eca769d68d763184f105e1a3a5	34914	validated
985f9b79-5669-4573-b9ef-8267f1a4cf56	07fe2990-9af5-4b05-b279-a3d9f19d396d.wxs.aliquot_ensemble_masked.maf.gz	cbf20229a8afb529eade9f9e6fc4cafe	25321	validated
986efa4b-a581-4469-94bb-a5f3950706d2	1bb76d7e-df4c-4c28-b046-7a3f747c3906.wxs.aliquot_ensemble_masked.maf.gz	e432f04caab6672d9d349a107eb3e463	17074	validated
9875cce9-7731-4bba-8a9f-87d21c9928f5	fc4dbbb0-0566-40e1-86be-d40fd2bee262.wxs.aliquot_ensemble_masked.maf.gz	24a0684d48d7e6dc55f44fe54942eb5d	18020	validated
9878340b-e6eb-41a4-863a-449c686f5b6d	e0b46f01-fdd2-4cc0-ac78-efda8f84d95e.wxs.aliquot_ensemble_masked.maf.gz	8a8f2c19d1c062540548780d6de61e86	6086	validated
987868a1-cc1d-4c14-a4ba-d44eb1deb092	743da1eb-b950-4efb-8f4a-deb8785a480d.wxs.aliquot_ensemble_masked.maf.gz	6e8e8829219e2dfd31ec1bf518da6231	13841	validated
98ab38e1-1580-4881-81a6-0379518c0ed6	d708be50-cf83-4ec7-b63c-8c9e26f4cb99.wxs.aliquot_ensemble_masked.maf.gz	6852c17b17b92bd61fd967a9fb104475	30966	validated
98cc155b-f2fe-4028-9678-dc74952215ed	493600cb-4388-46df-bc60-0e76a771c771.wxs.aliquot_ensemble_masked.maf.gz	270836e4faf241ecc5e76dc1c88e4b37	25755	validated
98dc8d38-6453-4d13-848a-bb3cf6ea750b	acaa6c4a-0673-4ebd-9a35-071b9413de58.wxs.aliquot_ensemble_masked.maf.gz	fc49fe0df36e5dafb3c2f87966386f83	5045	validated
98f1bd42-d1bd-4078-82e9-459a9ba6b893	d733e201-a1ce-4e57-a392-af49af987059.wxs.aliquot_ensemble_masked.maf.gz	6bd7c298e871d1562f6d035e253bf921	3447	validated
98fd0aed-d176-4249-a464-225a210d8a32	ebefbc95-df09-41cb-9ead-8b261f413fdd.wxs.aliquot_ensemble_masked.maf.gz	38d32c62f1232f16378ee18389d5eff2	43324	validated
98fdec24-faaf-4d15-aea4-cfba94a3f79d	c653f67d-9e73-4e64-8197-2b4ea2147f69.wxs.aliquot_ensemble_masked.maf.gz	3c37af0cd71045781fa7ee11fa194ed1	30076	validated
9911e5d1-d3f4-4212-ba9d-14f04af856e0	fd1eb9cc-793f-4deb-9889-d3aae205f386.wxs.aliquot_ensemble_masked.maf.gz	e1830e1b7d3d8d96a35b592b00b9c95f	24042	validated
992878a2-dfb6-4468-80f1-85cf43f58365	f6bd44dc-67b7-4e91-8d4a-193bd98ab089.wxs.aliquot_ensemble_masked.maf.gz	72d383c28d1964bf1dd6189afad13396	383257	validated
9943ed8a-e360-4779-8e69-b24fe5aa00d9	6b4cea31-ca6a-41d2-8bbc-cdf4f81a2de1.wxs.aliquot_ensemble_masked.maf.gz	246b0801df9daca693d9399720302705	3627	validated
9944f698-418f-4731-a908-7d08c485f9de	ed3f8859-1a60-426a-b022-0dd566aff584.wxs.aliquot_ensemble_masked.maf.gz	ac590b99250ce6979befa251712e1fc6	22412	validated
994d2245-198d-4d4c-be25-1bb696a650c1	a319edc9-51f8-4158-afa6-abaae6a2a9e8.wxs.aliquot_ensemble_masked.maf.gz	989bf1e377f1b4b9a72955e0a1f681c7	69232	validated
995c0111-d90b-4140-bee7-3845436c3b42	TCGA.BRCA.mutect.995c0111-d90b-4140-bee7-3845436c3b42.DR-10.0.somatic.maf.gz	4a00a1c3611c2ddcb2eed684c451eea7	31058116	validated
999f3eb0-49cf-456f-9d87-0593ccbe4e9f	8489fdcb-3135-4aec-8709-f4d60a50df3b.wxs.aliquot_ensemble_masked.maf.gz	ed4b0cbf5e88ba865fcb63c93d5c699c	70425	validated
99c2a8ba-1930-4dc7-ad71-7883eb7e29a9	TCGA.LAML.somaticsniper.99c2a8ba-1930-4dc7-ad71-7883eb7e29a9.DR-10.0.somatic.maf.gz	1e3fa7c5b53144b1dac2c7e1bcdaa5cc	753244	validated
99c704b6-56c4-4c82-8e3b-1b1a0f174424	9b02fe39-79d6-4da3-96f2-25b996acd561.wxs.aliquot_ensemble_masked.maf.gz	239ff9faad2fe45ef58fb1b89586af00	11436	validated
99cfc9d1-1fa1-45de-bfa9-a6ac86bf3c8c	80b9c685-5373-4eea-a71f-a2440b4154d6.wxs.aliquot_ensemble_masked.maf.gz	c382b4e215a36afaf72832ce9462deaf	11980	validated
99d1b597-cf33-4e89-a2e0-2e6bc972cdbe	TCGA.DLBC.varscan.99d1b597-cf33-4e89-a2e0-2e6bc972cdbe.DR-10.0.somatic.maf.gz	c8de22176827a0220b43e7fb08e944d4	1577627	validated
99ee9543-c241-4faa-a6f6-688f691cf3aa	4d331b2e-ebe1-4370-be89-2661bf4946a3.wxs.aliquot_ensemble_masked.maf.gz	f8a551dd42b4f347c5162d3e211680fe	8284	validated
99eedb42-7e59-4c0f-9a05-b2cc56537dc0	3a403606-4bc9-47cc-9db9-62d0043ea139.wxs.aliquot_ensemble_masked.maf.gz	941e8acbd23d338edf458abe6cebe3c9	25819	validated
9a11034e-1102-4fed-a75e-3e2a40253433	TCGA.MESO.somaticsniper.9a11034e-1102-4fed-a75e-3e2a40253433.DR-10.0.somatic.maf.gz	cb88ea8181388a1511131f05c28ec00e	673113	validated
9a4e3cb9-6b0d-4068-8060-1e05f9344f95	b695d64f-beae-418e-a6d2-a4c2bfb3bb4e.wxs.aliquot_ensemble_masked.maf.gz	9d675f3919e714443f2b7f5cbb15bb0b	26415	validated
9a769946-600a-4224-9e28-bd1b0cfab878	c6e69867-c9bd-4dd8-b223-d85ec94108bb.wxs.aliquot_ensemble_masked.maf.gz	52b029e744af350be546dbffea5d82e1	23275	validated
9aab9c7b-20bf-4098-92d6-167e519c443a	33018ca9-a270-4398-b617-2971bf3eac3e.wxs.aliquot_ensemble_masked.maf.gz	5d9f26202cdfe0dac4d96242e4224274	14229	validated
9ac44b63-32bf-4e4f-85db-e9d0e039dfba	1f802c3b-b553-40e5-82ad-3c7545e785a9.wxs.aliquot_ensemble_masked.maf.gz	6d20a900a47cce191274869442f7134f	26858	validated
9af5eed4-9f4e-4fec-b8ac-a3562e90c1c7	1803a245-9814-489c-b852-b379b7fd0058.wxs.aliquot_ensemble_masked.maf.gz	2ee095cb03fbdaafc492f15a14f23991	7888	validated
9aff88c0-8746-45b5-9562-f3e3eb3d6545	9d6e2ef3-881c-496b-ab99-0f97178bcb3e.wxs.aliquot_ensemble_masked.maf.gz	6e129fd85997235e3960f201028f21a4	32386	validated
9b1ecfae-cdb7-4dd0-8c46-f9c219710a17	b9f38abe-4964-4f68-a3a4-42b12fbeb88f.wxs.aliquot_ensemble_masked.maf.gz	c48a8fee9f13755f95fb3ab5ca3c9edf	25707	validated
9b2eefce-272b-458d-bba9-54bcb57bb5b0	d8ed5c3c-03fd-41ac-afb8-e65c606d86a2.wxs.aliquot_ensemble_masked.maf.gz	8ab6cd9c8ae345af1bb82823b7e53855	26954	validated
9b400e30-b3b8-425b-a6d2-3a8437bf34a3	c1e48a26-9b33-4e90-af55-0350224bc321.wxs.aliquot_ensemble_masked.maf.gz	e6f713140d97219a5b51b088651ee9ef	64615	validated
9be0bce3-4681-430d-95d6-08c4d88f5ab4	768345be-afd6-4b65-835b-2ed9fda116c2.wxs.aliquot_ensemble_masked.maf.gz	084982ff9881431b7e85511dcf9c4cc5	35776	validated
9bf17821-9e99-4932-a551-936f8378c3d9	a390bb6a-5fcc-43ff-81bf-13d13afd784e.wxs.aliquot_ensemble_masked.maf.gz	d5a1b9ce2d5f2099c37d55028907d551	53517	validated
9c1b037f-3318-4555-90d0-04092baa0e0c	11384e48-5462-416c-a860-d47fb70393a6.wxs.aliquot_ensemble_masked.maf.gz	2cc25f820cda68f297cef66671df19c8	69808	validated
9c22bd48-2496-4228-9620-2e60146e2bea	d0b1d7dc-cc6a-46af-a4d3-b0c44454a405.wxs.aliquot_ensemble_masked.maf.gz	91f2da02ca1e2fe7fe35b48908dacbee	26593	validated
9c4cd927-6d6b-44b2-afe5-2eeb12107222	944d36ef-13d2-4b96-9355-2256ba4d0181.wxs.aliquot_ensemble_masked.maf.gz	473ddbcae0f065777b5cf026b1af259b	24520	validated
9c695e26-3760-4b3a-a5f3-3e4b22fb6391	ac929b30-4ad7-4891-abd3-a79ba16929a3.wxs.aliquot_ensemble_masked.maf.gz	5cde953996c3f35a819b4a4538b33d92	27198	validated
9c71cdcb-5d85-42e9-b70e-7f82f5c53fa0	372b4858-02fd-4ad8-9baa-d5c352c5070c.wxs.aliquot_ensemble_masked.maf.gz	335e739bea52ee3d9974e1bb3b1dc83e	27376	validated
9c899413-9358-4ded-afc5-82604dc6d749	7a8c1531-f980-4410-ab79-dfad3e04bc07.wxs.aliquot_ensemble_masked.maf.gz	e0776b3cf71f45b373df05e3ca0a51f9	25203	validated
9c9cd43f-3f0b-49cd-a333-eecc9e6e3190	bb28d735-d240-49fb-ab32-cc0999d72d6d.wxs.aliquot_ensemble_masked.maf.gz	504e163325fe13badfef067582270374	22435	validated
9ca94d41-9346-4ab7-96d5-656bf0f0e02f	c1c64973-6cc8-4b5b-9c1a-0569fa35ca96.wxs.aliquot_ensemble_masked.maf.gz	3c65651481fb31310abdc4fba5a725b6	42886	validated
9cb352b4-0a53-4593-9be0-4db5bcc57f2b	c00aa4b3-e287-4cc4-9750-de5d63021829.wxs.aliquot_ensemble_masked.maf.gz	6fa5a57e3cbd06e84df7f719a13613f8	11545	validated
9cbfec34-6f6a-4bd0-9578-cfcc7d5c056c	b28fc02a-587e-42f4-8b55-aa3e56ae49e1.wxs.aliquot_ensemble_masked.maf.gz	85b127b0aeebc3c5583a341861cce77d	178648	validated
9cea21b9-a941-4463-bbad-0e7c21462214	4edeb216-c153-43d6-b8cf-d7cfb2acc357.wxs.aliquot_ensemble_masked.maf.gz	77dd4694ea61981f5dd6d71a8cf0dfde	20148	validated
9d06da99-5404-4476-891b-4e0a9db883b9	6cdf5868-645e-4865-a6cb-76bac415868d.wxs.aliquot_ensemble_masked.maf.gz	f480483a56ae89da00c4c503f7003519	22339	validated
9d298cc7-71d2-43f5-835d-d7ef7a43bb11	TCGA.ACC.muse.9d298cc7-71d2-43f5-835d-d7ef7a43bb11.DR-10.0.somatic.maf.gz	cfe2006d3791ae4096bb8af8d7d01c77	2343564	validated
9d2f1afc-b56e-48e3-9ca6-676c01a50661	f11731a5-14e4-440e-8b1c-beefb96e7b35.wxs.aliquot_ensemble_masked.maf.gz	240f83450c1584a15224938a06886792	2319	validated
9d31c33a-93fa-4bc7-895c-49b13883eb18	9d5cd34d-6c8a-4584-aa6a-b4486d6f4529.wxs.aliquot_ensemble_masked.maf.gz	c8cd432d2b167e97d035158379c99c24	18157	validated
9d53cb72-791c-49f0-a578-1700b2fd2030	f0e64f5e-9a29-41c0-9c1a-880626583187.targeted_sequencing.aliquot_ensemble_masked.maf.gz	4084477fda1656d02a19507a71b82318	4866	validated
9d7d1b8d-13bc-4c1d-b97b-1d9b5c6cb6c2	74addc57-a3e5-4730-8941-456423a58b47.wxs.aliquot_ensemble_masked.maf.gz	577ea15cc35c8e64e1e57bb779f8e7e2	757038	validated
9d89fdfe-97af-4d30-ab79-dd9e82e50ee3	4d488e0e-eaeb-4325-96f0-20062f2ff270.wxs.aliquot_ensemble_masked.maf.gz	ef10518955198851df183f45d3001e8b	251424	validated
9da0e517-88f8-4eee-91a1-475ab64e5ab8	8fe4d392-a572-463e-994d-2af24975577d.wxs.aliquot_ensemble_masked.maf.gz	51e24878236069c160bcc5a17e21db85	102772	validated
9da312e2-b17c-4145-90f7-52ea159f54a9	07b2e246-b35b-4861-a956-14a418ac781b.wxs.aliquot_ensemble_masked.maf.gz	8f72202294f2dc070c9fe38a86208274	34997	validated
9dab6855-ba5e-4afb-b3a0-f034a6f82eb2	TCGA.ESCA.varscan.9dab6855-ba5e-4afb-b3a0-f034a6f82eb2.DR-10.0.somatic.maf.gz	f87bc0bfc5557f028b0a68042da79d47	10061182	validated
9dad213d-fc14-4100-b778-f11466ff3c22	6e7262da-7959-4776-8ef8-f133a676b804.wxs.aliquot_ensemble_masked.maf.gz	d9e3a5a9b4f437460a77a1a1ccd7a91d	32620	validated
9dca89a8-ccd0-4f59-83b8-0b61a8046f67	81a0ac4d-e277-442b-b222-6fe1680e04b0.wxs.aliquot_ensemble_masked.maf.gz	65c75703f10d595603d9cabaeb6174ba	7251	validated
9dcd62e1-52ff-4606-b615-9c8641f9c5a1	10e0275d-c033-43c6-8403-560a8239540b.wxs.aliquot_ensemble_masked.maf.gz	0aeb6b20d552577e614c6dd5d44d8326	4774	validated
9dcfcc30-a58c-4ac2-bfc8-8117eb38e6d0	6be5a66f-1a3b-4ec6-a201-02a4f74690f9.wxs.aliquot_ensemble_masked.maf.gz	5566ae8f5a5d163f8723faef10bfe046	14223	validated
9dd01c79-b029-4eab-bf26-c89c027e6c6c	6d841429-a39c-42af-a81d-161065919c52.wxs.aliquot_ensemble_masked.maf.gz	50e0ec0e5c1807ebaa29f14d532ce914	29098	validated
9e256a26-84f8-4ca8-8143-dcc6a4775be8	4cf9d8f3-0e50-4757-bc56-57c123700ad0.wxs.aliquot_ensemble_masked.maf.gz	784ed53d6c191c3c833f2c39c9bde7f8	27946	validated
9e28760d-4b40-46fa-8ce1-c2fe1e0a1408	e25172bd-13db-492f-89c6-38a32b9f19ff.wxs.aliquot_ensemble_masked.maf.gz	48722deb7bbff410a42b7128c99695d9	17547	validated
9e2f2263-25be-488b-a626-5f17de4ee6ad	32dec8cf-ca8f-47d3-b79b-e403d961550d.wxs.aliquot_ensemble_masked.maf.gz	38b944dbc945aa0d917b345d5fc3ea39	30075	validated
9e376d0f-e0c2-47af-9fe8-dff4fbff3cde	d3f56da1-d2b8-4e67-8937-b283cd7f7278.wxs.aliquot_ensemble_masked.maf.gz	b06d7042d9754fa41ab7c36a98dcb6c3	99908	validated
9e46504a-8d2c-40f5-9b26-ec339668beb8	b794300e-970a-490c-8d39-67c93c692c9d.wxs.aliquot_ensemble_masked.maf.gz	f84c1f64c19b4da095fd0c1233109c4d	40268	validated
9e6058be-ea05-4ed6-83be-60ef900c3281	bef854a8-da98-4056-9d41-094542580971.wxs.aliquot_ensemble_masked.maf.gz	9c84abd7af3ad3d6fecf9e6b4199ce2e	5772	validated
9e610b66-93c8-4b74-88c3-721365833b7b	734128ee-676f-4143-b6f0-b6187c0e1149.wxs.aliquot_ensemble_masked.maf.gz	e2a4be180432219a98f603b5d376856a	30996	validated
9e6f07c7-e528-469e-af8a-52196cfecc8f	06508e93-6d79-4902-b8f8-ce9afd764701.wxs.aliquot_ensemble_masked.maf.gz	51fb889f8b8ac8a4bee9603ec6861375	21540	validated
9e712dc9-2fd6-410a-93ac-4ba21ed4cfd7	20de8aac-3851-4cf6-be70-fcef9114810a.wxs.aliquot_ensemble_masked.maf.gz	41c21cdcfa055f09ce75665a652f1e7e	26366	validated
9e8b5426-159b-45d9-8579-ec03f6ffb74f	TCGA.UCEC.varscan.9e8b5426-159b-45d9-8579-ec03f6ffb74f.DR-10.0.somatic.maf.gz	05049af79f8de6a3eadc1585b3b1205c	188661128	validated
9e8db4df-b023-4984-ade5-bb88324fc06c	80807e48-53f7-4ad1-bfba-fd7427916cb9.wxs.aliquot_ensemble_masked.maf.gz	cffbdd97dd12275d531b17a3550cc31a	4382	validated
9e99921c-2859-4df9-8fe5-e3ba9d9854ab	2b81495c-c093-42fd-b7e8-bdee8c08f6c4.wxs.aliquot_ensemble_masked.maf.gz	58dd2a21b99115dbd2f74ae62ea1834f	44909	validated
9e9f4511-37fc-4b0e-938a-0001772dfd4a	4c0b8637-c665-45a3-9e46-e81e06efff68.wxs.aliquot_ensemble_masked.maf.gz	0933c52fb1cb8d119e5ee85de4a7e50c	4757	validated
9ea04431-e37c-4240-8ad3-d98b327c9fd2	6b2ff6f0-dd29-468f-9882-4de1b8e95686.targeted_sequencing.aliquot_ensemble_masked.maf.gz	e4096895e6ec3501303a3994de1bfadf	18794	validated
9ebb6889-ffa5-40a2-905c-e6c1ed42a26c	5ce887d6-ae69-45eb-99c7-9a136048ac3f.targeted_sequencing.aliquot_ensemble_masked.maf.gz	3be0b1d216a3d2fad3beb3305140b336	18582	validated
9ee511de-7bbd-426d-99ce-0395e5e8bd91	a5725cc8-8b17-46d9-a4c6-54b167f2d220.wxs.aliquot_ensemble_masked.maf.gz	ab79059bd841b3096f0a9774baf132a5	8258	validated
9f0130e6-bff2-4885-bc09-4a787d6edec8	9e6c3526-e919-41b5-a0f5-6eeb17a792f4.wxs.aliquot_ensemble_masked.maf.gz	28d018e21672fcdfc0b85cbe1dc1af4f	29329	validated
9f21fdda-e78d-4c35-a993-dcc389404396	154cddb1-d26c-4d0b-a1a8-636707b8ddb1.wxs.aliquot_ensemble_masked.maf.gz	ca81d643f8e73c841fc702fa27e4c129	19770	validated
9f41476a-d485-4fe1-9e6b-6b7a950f3f56	2c58ddfd-89fd-479e-bb95-a1f3047fe75f.wxs.aliquot_ensemble_masked.maf.gz	53237f5c94497992d0f56640a482dd5d	2530	validated
9f5271f7-ceec-430e-80c7-50ca0b057738	124ef435-e5d4-4898-98a0-3a5329d2bc85.wxs.aliquot_ensemble_masked.maf.gz	8c6aeb4d1dc26d08656f423e4fd662c7	15720	validated
9f755309-1332-4554-8a15-3074a8aa0947	62dd396e-0fc9-4c1e-b859-9ccf8a181259.wxs.aliquot_ensemble_masked.maf.gz	4e92f31872336cd48c7a27bb5967addc	49557	validated
9f87333c-5af0-45c4-8467-11ec76166c28	09e1e023-4eb0-408e-91d9-50b73eb01483.wxs.aliquot_ensemble_masked.maf.gz	d8b7b30712d54239b0c6b34e2068bd70	6007	validated
9f9bf753-9194-4cbb-8d82-01ecdd3d4553	dd94fbe5-256b-434a-a6e2-efe602779da1.wxs.aliquot_ensemble_masked.maf.gz	9295f3f186ca74491770d7a0ee27e883	97720	validated
9fe67b57-e2ec-4c74-b99e-8c186cd1c981	68b487cc-5ecb-4a95-a4c3-066390da9ffa.wxs.aliquot_ensemble_masked.maf.gz	cbb5634b11f1944303e6a518a824dfdf	5387	validated
a003cd54-8575-4f52-ba98-f57074a40b09	cd0f5f3b-21ec-4c31-90b3-211211493b2e.wxs.aliquot_ensemble_masked.maf.gz	d25da6c2de28754e52e8e0f2f4a64ca6	29341	validated
[truncated: 1,131 more rows]
